# Supplementary material for: One-dimensional Magnus-type platinum double salts
Source: Nat Commun. 2016 Jun 20;7:11950. doi: 10.1038/ncomms11950 (PMC4915127; doi:10.1038/ncomms11950)
Supplement: Supplementary Data 1 — Crystallogpahic Information File for Compound 3 [file ncomms11950-s2.cif]

#===================================================================
#
#  Compound 3 (yellow needles)
#  [HH-Pt(II)2(bpy)2(mu-pivalamidate)][Pt(II)(ox)2]
#
#            (HH = Head-to-Head, and HT = Head-to-Tail)
#
#===================================================================
data_global

_audit_creation_date             2006/01/24
_audit_creation_method          'from SHELXL97 and KenX'
_audit_update_record  '2016-03-13 manually edited by Ken Sakai'
_publ_contact_author_name   'Prof. Dr. Ken Sakai'
_publ_contact_author_address
;
    Department of Chemistry
    Faculty of Science
    Kyushu University
    Motooka 744, Nishi-ku
    Fukuoka 819-0395, Japan
;
_publ_contact_author_phone     '81 92 802 4169'
_publ_contact_author_fax       '81 92 802 4169'
_publ_contact_author_email     ksakai@chem.kyushu-univ.jp

#======================================================================

_publ_section_experimental
;
Compound 3 (yellow needles) and 6 (black needles) are stable in air 
so that no capillary coverage was made, while 4 (orange needles) and 
5 (dark blue plates) lose water solvate upon exposure to air so that 
each of them was kept in a capillary glass tube during the data 
collection.
;

_publ_section_references
;
Bruker (2001). SAINT (Version 6.22) and SMART (Version 5.625). 
Bruker AXS Inc., Madison, Wisconsin, USA.

Johnson, C. K. (1976).  ORTEPII. Report ORNL-5138. Oak Ridge National 
Laboratory, Tennessee, USA.

Molecular Structure Corporation (2001). TEXSAN, Version 1.11r1. 
Single Crystal Structure Analysis Software.  MSC, 3200 Research 
Forest Drive, The Woodlands, TX 77381, USA.

Sakai, K. (2008). KENX. GUI for SHELXL97. Kyushu University, Japan.

Sheldrick, G. M. (1996). SADABS. Area Detector Absorption Correction Program.
University of Gottingen, Gottingen, Germany.

Sheldrick, G. M. (1997).  SHELXS97 and SHELXL97. University of G\"ottingen, 
Germany.

Spek, A. L. (1998). PLATON. Multipurpose Crystallographic Tool. Utrecht 
University, The Netherlands.
;


#=====================================================================
data_yellow_needle_compound_3

_chemical_formula_sum                   'C34 H36 N6 O10 Pt3' 
_chemical_formula_weight                1273.96
_exptl_crystal_description              'needle'
_exptl_crystal_colour                   'yellow'
_exptl_crystal_size_max                 0.45
_exptl_crystal_size_mid                 0.038
_exptl_crystal_size_min                 0.01
_exptl_crystal_density_diffrn           2.229
_symmetry_cell_setting                  'Monoclinic'
_symmetry_space_group_name_H-M          'C2/c  '
_symmetry_Int_Tables_number            15
_symmetry_space_group_name_Hall        '-C 2yc'
loop_
_symmetry_equiv_pos_as_xyz 
 'x, y, z' 
 '-x, y, -z+1/2' 
 'x+1/2, y+1/2, z' 
 '-x+1/2, y+1/2, -z+1/2' 
 '-x, -y, -z' 
 'x, -y, z-1/2' 
 '-x+1/2, -y+1/2, -z' 
 'x+1/2, -y+1/2, z-1/2' 

_cell_length_a                          23.042(5)
_cell_length_b                          9.2011(19)
_cell_length_c                          20.049(4)
_cell_angle_alpha                       90.00
_cell_angle_beta                        116.718(4)
_cell_angle_gamma                       90.00
_cell_volume                            3796.7(13)
_cell_formula_units_Z                   4
_cell_measurement_temperature           296(2)
_cell_measurement_reflns_used           2253
_cell_measurement_theta_min             2.27
_cell_measurement_theta_max             27.75

_exptl_crystal_F_000                    2384
_exptl_absorpt_coefficient_mu           11.089
_exptl_absorpt_correction_type          multi-scan
_exptl_absorpt_correction_T_min         0.224352
_exptl_absorpt_correction_T_max         0.694171
_exptl_absorpt_process_details    '(SADABS; Sheldrick, 1996)'

_diffrn_ambient_temperature             296(2)
_diffrn_radiation_wavelength            0.71073
_diffrn_radiation_type                  'MoK\a'
_diffrn_radiation_source                'sealed tube'
_diffrn_radiation_monochromator         'graphite'
_diffrn_measurement_device
 'Bruker SMART APEX CCD-detector diffractometer'
_diffrn_measurement_method              \w
_diffrn_detector_area_resol_mean        8.366

_diffrn_reflns_number                   11724
_diffrn_reflns_av_R_equivalents         0.0903
_diffrn_reflns_av_sigmaI/netI           0.1217
_diffrn_reflns_limit_h_min              -25
_diffrn_reflns_limit_h_max              29
_diffrn_reflns_limit_k_min              -11
_diffrn_reflns_limit_k_max              11
_diffrn_reflns_limit_l_min              -26
_diffrn_reflns_limit_l_max              23
_diffrn_reflns_theta_min                2.27
_diffrn_reflns_theta_max                27.75
_diffrn_reflns_theta_full               27.75
_diffrn_measured_fraction_theta_max     0.961
_diffrn_measured_fraction_theta_full    0.961
_reflns_number_total                    4296
_reflns_number_gt                       2308
_reflns_threshold_expression            >2\s(I)

_refine_special_details 
; 
 Refinement of F^2^ against ALL reflections.  The weighted R-factor wR and 
 goodness of fit S are based on F^2^, conventional R-factors R are based 
 on F, with F set to zero for negative F^2^. The threshold expression of 
 F^2^ > 2sigma(F^2^) is used only for calculating R-factors(gt) etc. and is 
 not relevant to the choice of reflections for refinement.  R-factors based 
 on F^2^ are statistically about twice as large as those based on F, and R- 
 factors based on ALL data will be even larger. 
; 

_refine_ls_structure_factor_coef        Fsqd
_refine_ls_matrix_type                  full
_refine_ls_weighting_scheme             calc
_refine_ls_weighting_details            
 'calc w=1/[\s^2^(Fo^2^)+(0.0758P)^2^+0.0000P] where P=(Fo^2^+2Fc^2^)/3' 
_atom_sites_solution_primary            direct
_atom_sites_solution_secondary          difmap
_atom_sites_solution_hydrogens          geom
_refine_ls_hydrogen_treatment           mixed
_refine_ls_extinction_method            none
_refine_ls_extinction_coef              'not refined'
_refine_ls_number_reflns                4296
_refine_ls_number_parameters            244
_refine_ls_number_restraints            0
_refine_ls_R_factor_all                 0.1263
_refine_ls_R_factor_gt                  0.0596
_refine_ls_wR_factor_ref                0.1499
_refine_ls_wR_factor_gt                 0.1269
_refine_ls_goodness_of_fit_ref          0.905
_refine_ls_restrained_S_all             0.905
_refine_ls_shift/su_max                 0.001
_refine_ls_shift/su_mean                0.000
_refine_diff_density_max                3.056
_refine_diff_density_min                -2.523
_refine_diff_density_rms                0.278

loop_ 
 _atom_type_symbol 
 _atom_type_description 
 _atom_type_scat_dispersion_real 
 _atom_type_scat_dispersion_imag 
 _atom_type_scat_source 
 'H'  'H'   0.0000   0.0000 
 'International Tables Vol C Tables 4.2.6.8 and 6.1.1.4' 
 'C'  'C'   0.0033   0.0016 
 'International Tables Vol C Tables 4.2.6.8 and 6.1.1.4' 
 'N'  'N'   0.0061   0.0033 
 'International Tables Vol C Tables 4.2.6.8 and 6.1.1.4' 
 'O'  'O'   0.0106   0.0060 
 'International Tables Vol C Tables 4.2.6.8 and 6.1.1.4' 
 'Pt'  'Pt'  -1.7033   8.3905 
 'International Tables Vol C Tables 4.2.6.8 and 6.1.1.4' 

loop_ 
 _atom_site_label 
 _atom_site_type_symbol 
 _atom_site_fract_x 
 _atom_site_fract_y 
 _atom_site_fract_z 
 _atom_site_U_iso_or_equiv 
 _atom_site_adp_type 
 _atom_site_occupancy 
 _atom_site_symetry_multiplicity 
 _atom_site_calc_flag 
 _atom_site_refinement_flags 
 _atom_site_disorder_assembly 
 _atom_site_disorder_group 
Pt1 Pt 1.02048(2) 0.17249(7) 0.33509(3) 0.03881(19) Uani 1 1 d . . . 
Pt2 Pt 1.0000 0.0000 0.5000 0.0439(3) Uani 1 2 d S . . 
N1 N 0.9510(5) 0.0151(12) 0.2973(7) 0.040(3) Uani 1 1 d . . . 
H1 H 0.9461 -0.0342 0.3309 0.049 Uiso 1 1 calc R . . 
O1 O 0.9144(5) 0.0345(12) 0.1705(6) 0.055(3) Uani 1 1 d . . . 
O2 O 1.0688(5) 0.1557(11) 0.5299(6) 0.054(3) Uani 1 1 d . . . 
O3 O 1.0722(5) -0.1263(12) 0.5036(7) 0.063(3) Uani 1 1 d . . . 
O4 O 1.1713(6) 0.1843(12) 0.5587(7) 0.069(3) Uani 1 1 d . . . 
O5 O 1.1765(6) -0.1148(15) 0.5320(9) 0.100(5) Uani 1 1 d . . . 
N2 N 0.9657(6) 0.3142(13) 0.3556(6) 0.047(3) Uani 1 1 d . . . 
N3 N 1.0859(5) 0.3289(14) 0.3850(6) 0.044(3) Uani 1 1 d . . . 
C8 C 0.9015(7) 0.3023(19) 0.3338(10) 0.060(5) Uani 1 1 d . . . 
H8 H 0.8793 0.2235 0.3043 0.072 Uiso 1 1 calc R . . 
C9 C 0.8680(9) 0.401(2) 0.3530(11) 0.071(6) Uani 1 1 d . . . 
H9 H 0.8246 0.3838 0.3406 0.086 Uiso 1 1 calc R . . 
C10 C 0.8982(8) 0.5261(18) 0.3910(9) 0.054(4) Uani 1 1 d . . . 
H10 H 0.8752 0.5957 0.4031 0.065 Uiso 1 1 calc R . . 
C11 C 0.9644(7) 0.5454(16) 0.4108(8) 0.042(4) Uani 1 1 d . . . 
H11 H 0.9864 0.6286 0.4358 0.051 Uiso 1 1 calc R . . 
C12 C 0.9961(6) 0.4359(17) 0.3917(8) 0.043(4) Uani 1 1 d . . . 
C13 C 1.0642(7) 0.4437(15) 0.4088(8) 0.037(3) Uani 1 1 d . . . 
C14 C 1.1062(8) 0.5567(16) 0.4481(8) 0.049(4) Uani 1 1 d . . . 
H14 H 1.0912 0.6357 0.4649 0.059 Uiso 1 1 calc R . . 
C15 C 1.1707(8) 0.549(2) 0.4616(9) 0.060(5) Uani 1 1 d . . . 
H15 H 1.1993 0.6233 0.4877 0.071 Uiso 1 1 calc R . . 
C16 C 1.1922(8) 0.433(2) 0.4365(9) 0.060(5) Uani 1 1 d . . . 
H16 H 1.2353 0.4276 0.4447 0.072 Uiso 1 1 calc R . . 
C17 C 1.1497(7) 0.3245(18) 0.3993(8) 0.048(4) Uani 1 1 d . . . 
H17 H 1.1646 0.2447 0.3829 0.058 Uiso 1 1 calc R . . 
C1 C 0.9133(6) -0.0195(14) 0.2283(9) 0.040(4) Uani 1 1 d . . . 
C2 C 0.8658(7) -0.1464(18) 0.2157(8) 0.050(4) Uani 1 1 d . . . 
C3 C 0.9031(10) -0.2872(18) 0.2224(11) 0.074(6) Uani 1 1 d . . . 
H3A H 0.8745 -0.3686 0.2135 0.111 Uiso 1 1 calc R . . 
H3B H 0.9385 -0.2944 0.2716 0.111 Uiso 1 1 calc R . . 
H3C H 0.9197 -0.2872 0.1862 0.111 Uiso 1 1 calc R . . 
C4 C 0.8089(8) -0.133(2) 0.1371(9) 0.076(6) Uani 1 1 d . . . 
H4A H 0.8251 -0.1355 0.1006 0.114 Uiso 1 1 calc R . . 
H4B H 0.7866 -0.0429 0.1330 0.114 Uiso 1 1 calc R . . 
H4C H 0.7793 -0.2125 0.1285 0.114 Uiso 1 1 calc R . . 
C5 C 0.8393(9) -0.146(2) 0.2739(10) 0.079(6) Uani 1 1 d . . . 
H5A H 0.8030 -0.2114 0.2583 0.119 Uiso 1 1 calc R . . 
H5B H 0.8255 -0.0496 0.2784 0.119 Uiso 1 1 calc R . . 
H5C H 0.8728 -0.1769 0.3214 0.119 Uiso 1 1 calc R . . 
C6 C 1.1220(9) 0.1108(17) 0.5374(9) 0.050(4) Uani 1 1 d . . . 
C7 C 1.1263(8) -0.0570(19) 0.5246(10) 0.058(5) Uani 1 1 d . . . 

loop_ 
 _atom_site_aniso_label 
 _atom_site_aniso_U_11 
 _atom_site_aniso_U_22 
 _atom_site_aniso_U_33 
 _atom_site_aniso_U_23 
 _atom_site_aniso_U_13 
 _atom_site_aniso_U_12 
Pt1 0.0297(3) 0.0466(3) 0.0319(3) -0.0076(3) 0.0065(2) 0.0018(3) 
Pt2 0.0389(5) 0.0456(5) 0.0399(5) -0.0058(4) 0.0113(4) 0.0064(4) 
N1 0.042(7) 0.032(6) 0.039(7) 0.000(6) 0.011(6) -0.007(5) 
O1 0.061(7) 0.067(7) 0.031(6) 0.013(5) 0.015(5) -0.014(6) 
O2 0.046(6) 0.038(6) 0.075(8) -0.006(6) 0.025(6) 0.013(5) 
O3 0.040(6) 0.054(7) 0.082(8) -0.023(6) 0.016(6) 0.003(5) 
O4 0.061(7) 0.058(7) 0.091(9) -0.013(7) 0.037(7) -0.012(6) 
O5 0.053(8) 0.085(10) 0.169(15) -0.027(10) 0.057(10) 0.006(7) 
N2 0.044(7) 0.053(8) 0.032(6) -0.011(6) 0.007(6) 0.001(6) 
N3 0.035(6) 0.058(8) 0.028(6) 0.002(6) 0.004(5) 0.005(6) 
C8 0.032(8) 0.072(12) 0.069(11) -0.013(10) 0.016(8) 0.001(8) 
C9 0.045(10) 0.082(14) 0.095(15) -0.003(12) 0.039(11) 0.005(9) 
C10 0.061(11) 0.049(10) 0.059(11) -0.005(8) 0.032(9) 0.005(8) 
C11 0.046(9) 0.041(8) 0.036(8) 0.002(6) 0.015(7) 0.005(7) 
C12 0.026(7) 0.064(10) 0.036(8) -0.001(7) 0.010(6) 0.011(7) 
C13 0.047(9) 0.040(8) 0.030(7) 0.001(6) 0.023(7) 0.007(7) 
C14 0.064(11) 0.041(8) 0.034(8) 0.003(7) 0.015(8) -0.007(8) 
C15 0.045(10) 0.078(12) 0.044(10) -0.005(9) 0.009(8) -0.010(9) 
C16 0.032(9) 0.091(13) 0.053(10) 0.002(10) 0.015(8) -0.007(8) 
C17 0.035(8) 0.059(9) 0.042(8) -0.012(8) 0.010(7) -0.006(8) 
C1 0.025(7) 0.032(8) 0.052(9) 0.006(7) 0.008(7) 0.007(6) 
C2 0.054(9) 0.061(10) 0.044(9) -0.008(8) 0.030(8) -0.018(8) 
C3 0.090(15) 0.053(11) 0.074(13) -0.009(10) 0.033(12) -0.004(10) 
C4 0.042(9) 0.132(18) 0.046(10) -0.002(11) 0.013(8) -0.043(11) 
C5 0.071(12) 0.116(17) 0.066(12) -0.010(12) 0.044(10) -0.034(12) 
C6 0.063(11) 0.045(9) 0.045(9) -0.010(7) 0.027(9) -0.002(8) 
C7 0.040(10) 0.072(12) 0.058(11) -0.005(9) 0.019(9) 0.006(8) 

_geom_special_details 
; 
 All esds (except the esd in the dihedral angle between two l.s. planes) 
 are estimated using the full covariance matrix.  The cell esds are taken 
 into account individually in the estimation of esds in distances, angles 
 and torsion angles; correlations between esds in cell parameters are only 
 used when they are defined by crystal symmetry.  An approximate (isotropic) 
 treatment of cell esds is used for estimating esds involving l.s. planes. 
; 

loop_ 
 _geom_bond_atom_site_label_1 
 _geom_bond_atom_site_label_2 
 _geom_bond_distance 
 _geom_bond_site_symmetry_2 
 _geom_bond_publ_flag 
Pt1 N2 1.983(12) . ? 
Pt1 N3 1.997(12) . ? 
Pt1 O1 2.007(10) 2_755 ? 
Pt1 N1 2.035(11) . ? 
Pt1 Pt1 3.1043(13) 2_755 ? 
Pt1 Pt2 3.8827(9) . ? 
Pt2 O3 2.004(10) 5_756 ? 
Pt2 O3 2.004(10) . ? 
Pt2 O2 2.017(10) . ? 
Pt2 O2 2.017(10) 5_756 ? 
N1 C1 1.301(18) . ? 
O1 C1 1.271(17) . ? 
O1 Pt1 2.007(10) 2_755 ? 
O2 C6 1.237(18) . ? 
O3 C7 1.292(19) . ? 
O4 C6 1.224(18) . ? 
O5 C7 1.220(18) . ? 
N2 C8 1.345(18) . ? 
N2 C12 1.346(18) . ? 
N3 C13 1.344(17) . ? 
N3 C17 1.367(17) . ? 
C8 C9 1.35(2) . ? 
C9 C10 1.39(2) . ? 
C10 C11 1.40(2) . ? 
C11 C12 1.40(2) . ? 
C12 C13 1.449(19) . ? 
C13 C14 1.40(2) . ? 
C14 C15 1.39(2) . ? 
C15 C16 1.37(2) . ? 
C16 C17 1.36(2) . ? 
C1 C2 1.542(19) . ? 
C2 C3 1.53(2) . ? 
C2 C4 1.54(2) . ? 
C2 C5 1.54(2) . ? 
C6 C7 1.58(2) . ? 

loop_ 
 _geom_angle_atom_site_label_1 
 _geom_angle_atom_site_label_2 
 _geom_angle_atom_site_label_3 
 _geom_angle 
 _geom_angle_site_symmetry_1 
 _geom_angle_site_symmetry_3 
 _geom_angle_publ_flag 
N2 Pt1 N3 80.2(5) . . ? 
N2 Pt1 O1 171.7(4) . 2_755 ? 
N3 Pt1 O1 94.0(5) . 2_755 ? 
N2 Pt1 N1 94.5(5) . . ? 
N3 Pt1 N1 171.6(5) . . ? 
O1 Pt1 N1 90.7(5) 2_755 . ? 
N2 Pt1 Pt1 108.7(3) . 2_755 ? 
N3 Pt1 Pt1 109.8(3) . 2_755 ? 
O1 Pt1 Pt1 78.7(3) 2_755 2_755 ? 
N1 Pt1 Pt1 78.0(4) . 2_755 ? 
N2 Pt1 Pt2 76.1(4) . . ? 
N3 Pt1 Pt2 102.8(3) . . ? 
O1 Pt1 Pt2 99.7(3) 2_755 . ? 
N1 Pt1 Pt2 69.5(4) . . ? 
Pt1 Pt1 Pt2 147.416(19) 2_755 . ? 
O3 Pt2 O3 180.0(7) 5_756 . ? 
O3 Pt2 O2 97.3(4) 5_756 . ? 
O3 Pt2 O2 82.7(4) . . ? 
O3 Pt2 O2 82.7(4) 5_756 5_756 ? 
O3 Pt2 O2 97.3(4) . 5_756 ? 
O2 Pt2 O2 180.0(8) . 5_756 ? 
O3 Pt2 Pt1 98.6(4) 5_756 . ? 
O3 Pt2 Pt1 81.4(4) . . ? 
O2 Pt2 Pt1 65.3(3) . . ? 
O2 Pt2 Pt1 114.7(3) 5_756 . ? 
C1 N1 Pt1 127.4(10) . . ? 
C1 O1 Pt1 128.4(10) . 2_755 ? 
C6 O2 Pt2 113.7(10) . . ? 
C7 O3 Pt2 112.9(10) . . ? 
C8 N2 C12 118.2(13) . . ? 
C8 N2 Pt1 126.0(11) . . ? 
C12 N2 Pt1 115.6(9) . . ? 
C13 N3 C17 119.1(13) . . ? 
C13 N3 Pt1 115.3(9) . . ? 
C17 N3 Pt1 125.6(10) . . ? 
N2 C8 C9 122.5(16) . . ? 
C8 C9 C10 120.4(16) . . ? 
C9 C10 C11 118.2(15) . . ? 
C12 C11 C10 117.9(14) . . ? 
N2 C12 C11 122.5(13) . . ? 
N2 C12 C13 114.5(12) . . ? 
C11 C12 C13 123.0(14) . . ? 
N3 C13 C14 120.7(14) . . ? 
N3 C13 C12 114.4(13) . . ? 
C14 C13 C12 124.9(14) . . ? 
C15 C14 C13 118.8(15) . . ? 
C16 C15 C14 120.1(16) . . ? 
C17 C16 C15 118.9(15) . . ? 
C16 C17 N3 122.4(15) . . ? 
O1 C1 N1 126.6(13) . . ? 
O1 C1 C2 116.8(13) . . ? 
N1 C1 C2 116.5(13) . . ? 
C3 C2 C4 110.2(15) . . ? 
C3 C2 C1 107.4(12) . . ? 
C4 C2 C1 108.9(13) . . ? 
C3 C2 C5 109.5(15) . . ? 
C4 C2 C5 109.3(14) . . ? 
C1 C2 C5 111.6(14) . . ? 
O4 C6 O2 124.9(15) . . ? 
O4 C6 C7 118.8(15) . . ? 
O2 C6 C7 116.1(15) . . ? 
O5 C7 O3 123.2(17) . . ? 
O5 C7 C6 122.3(16) . . ? 
O3 C7 C6 114.5(14) . . ? 


#=====================================================================# 
# h,k,l, Fc-squared, Fo-squared, sigma(Fo-squared) and status flag 
# 
data_pvyel 
_shelx_title ' konno1 in C2/c  2000/11/27 12:05:55 015 KENX' 
_shelx_refln_list_code          4 
_shelx_F_calc_maximum      858.29 
_exptl_crystal_F_000      2384.00 
_reflns_d_resolution_high  0.7633 
 
loop_ 
 _symmetry_equiv_pos_as_xyz 
 'x, y, z' 
 '-x, y, -z+1/2' 
 'x+1/2, y+1/2, z' 
 '-x+1/2, y+1/2, -z+1/2' 
 '-x, -y, -z' 
 'x, -y, z-1/2' 
 '-x+1/2, -y+1/2, -z' 
 'x+1/2, -y+1/2, z-1/2' 
 
_cell_length_a    23.0418 
_cell_length_b     9.2011 
_cell_length_c    20.0487 
_cell_angle_alpha  90.000 
_cell_angle_beta  116.718 
_cell_angle_gamma  90.000 
 
_shelx_F_squared_multiplier     1.000 
 
loop_ 
 _refln_index_h 
 _refln_index_k 
 _refln_index_l 
 _refln_F_squared_calc 
 _refln_F_squared_meas 
 _refln_F_squared_sigma 
 _refln_observed_status 
   4   0   0   152392.78   202765.73   3266.90 o 
   6   0   0   347910.34   428181.06   6339.41 o 
   8   0   0   112254.62   123315.95   2536.56 o 
  10   0   0   133319.97   134662.75   3462.82 o 
  12   0   0    70349.58    68947.63   2933.61 o 
  14   0   0     3468.73     3927.68   1089.69 o 
  16   0   0       63.18    -1235.60   1235.60 o 
  18   0   0     6247.16     4360.57   2842.97 o 
  20   0   0    10148.12     8407.50   3379.19 o 
  22   0   0     5502.47     4714.67   3874.94 o 
  24   0   0     5973.07     6404.27   4229.04 o 
  26   0   0     4861.83     8063.51   4846.20 o 
   1   1   0   336979.78   348666.94   7279.54 o 
   3   1   0   201546.02   209491.67   3792.19 o 
   5   1   0   168271.77   183337.55   4793.76 o 
   7   1   0    93829.80   111226.39   7049.57 o 
   9   1   0    45507.39    50224.54   2262.73 o 
  11   1   0    45868.40    48280.37   1463.36 o 
  13   1   0    30348.64    33998.00   1286.10 o 
  15   1   0    13666.62    14354.71   1326.27 o 
  17   1   0     3003.63     4979.95   1260.98 o 
  19   1   0      139.25     1378.78   2438.28 o 
  21   1   0      319.60     2723.12   2275.96 o 
  23   1   0       21.48     5519.71   2761.21 o 
  25   1   0       43.12    -2130.29   3047.21 o 
   0   2   0    13945.78    12181.26   1203.96 o 
   2   2   0     3401.84     2679.37    618.60 o 
   4   2   0      239.73      352.81    568.06 o 
   6   2   0       31.98       -1.30    522.79 o 
   8   2   0     6060.22     5883.71    667.06 o 
  10   2   0    24947.51    27146.67   2374.35 o 
  12   2   0    21150.32    20513.24   1065.95 o 
  14   2   0    33619.38    34990.27   1400.69 o 
  16   2   0    50440.96    49810.39   1862.54 o 
  18   2   0    39707.40    39432.12   1889.72 o 
  20   2   0    34076.39    30432.89   2996.17 o 
  22   2   0    30185.84    32926.92   3325.66 o 
  24   2   0    21979.97    22343.07   8827.37 o 
  26   2   0    12291.23    14196.15   6485.21 o 
   1   3   0    56433.51    50053.09   2584.98 o 
   3   3   0     7689.96     7923.82    729.94 o 
   5   3   0    54113.54    46612.14   2043.96 o 
   7   3   0     7375.20     6763.46   1083.54 o 
   9   3   0     8392.22    10539.72   1078.17 o 
  11   3   0     7821.15     8134.30   1086.57 o 
  13   3   0    32035.20    31842.65   1363.65 o 
  15   3   0    35693.34    34489.89   1460.05 o 
  17   3   0    30460.40    28686.63   1475.28 o 
  19   3   0    59876.21    54390.79   2349.64 o 
  21   3   0    64787.40    59787.82   2993.69 o 
  23   3   0    46718.01    45843.05   3811.47 o 
  25   3   0    29750.44    25620.83   4729.85 o 
   0   4   0      423.28      202.35   1123.02 o 
   2   4   0    14395.20    13716.92   1140.00 o 
   4   4   0    12914.93    12198.64    881.29 o 
   6   4   0      570.48      528.94    713.73 o 
   8   4   0    13674.08    12127.06    824.66 o 
  10   4   0    18992.77    18820.34   1250.55 o 
  12   4   0    16254.68    15719.20   1339.14 o 
  14   4   0    11640.01    11927.25   1183.32 o 
  16   4   0     9356.53     8278.07   1151.03 o 
  18   4   0    19907.67    20402.66   1908.63 o 
  20   4   0    20427.84    19500.81   1812.41 o 
  22   4   0    14363.83     9757.40   1793.94 o 
  24   4   0    10025.86    12735.66   3037.32 o 
   1   5   0   153893.69   144338.20   2848.94 o 
   3   5   0   163554.34   155293.64   8095.31 o 
   5   5   0   140052.53   129966.50   3071.31 o 
   7   5   0    81891.91    84489.78   3763.64 o 
   9   5   0    39962.29    37937.19   1702.75 o 
  11   5   0    19692.94    19412.01   1366.83 o 
  13   5   0    11298.71    10045.27   1160.07 o 
  15   5   0     3909.38     3295.29   1075.79 o 
  17   5   0      383.13     -428.66   1127.12 o 
  19   5   0      175.92     -221.50   1391.94 o 
  21   5   0      495.89     -418.45   2205.07 o 
  23   5   0      300.38     1717.85   1786.75 o 
   0   6   0   259958.89   245183.25   5554.41 o 
   2   6   0   217482.66   205973.03  10476.49 o 
   4   6   0   137764.27   137041.84   2744.13 o 
   6   6   0    89906.73    89152.77   2225.34 o 
   8   6   0    46660.71    41151.34   1731.60 o 
  10   6   0    24918.55    22920.25   1602.16 o 
  12   6   0    17883.69    15706.47   1519.06 o 
  14   6   0     2693.05     1661.60   1155.87 o 
  16   6   0      570.42      150.51   1070.56 o 
  18   6   0     1982.30     1836.71   1223.29 o 
  20   6   0     2695.56     2415.17   1563.30 o 
  22   6   0     2487.53     4034.39   1824.62 o 
   3   7   0    34820.55    34983.93   3313.42 o 
   5   7   0    23317.69    21451.57   1393.20 o 
   7   7   0    13781.61    11860.29   1251.73 o 
   9   7   0    10950.80     8429.98   1260.85 o 
  11   7   0    12774.82    11915.65   1947.68 o 
  13   7   0     7691.13     7999.83   1414.13 o 
  15   7   0     5155.23     2955.47   1212.41 o 
  17   7   0     2668.94     1984.86   1315.99 o 
  19   7   0      928.69      618.44   1687.46 o 
  21   7   0      653.71     1123.02   2842.97 o 
   0   8   0     5090.48     5255.15   1381.01 o 
   2   8   0     2108.69     2478.45    748.14 o 
   4   8   0      514.40      653.64   1062.94 o 
   6   8   0      170.66     -993.52    993.52 o 
   8   8   0      206.85     -638.20   1102.95 o 
  10   8   0     1524.96      689.87   1065.36 o 
  12   8   0     3974.80     4590.68   1312.59 o 
  14   8   0     9369.65     5308.48   1639.92 o 
  16   8   0    11439.54     8031.05   1399.75 o 
  18   8   0     9211.95     8205.15   2089.56 o 
   1   9   0     1395.01     1660.28    764.58 o 
   3   9   0     2289.79      703.59   1039.18 o 
   5   9   0     1025.50     -419.48    955.56 o 
   7   9   0      336.82       83.25    987.23 o 
   9   9   0       32.04     1400.34   1157.57 o 
  11   9   0     1639.36     2191.15   1756.49 o 
  13   9   0     3621.84     2144.40   1380.23 o 
  15   9   0     5458.29     4401.40   1430.75 o 
   2  10   0     1165.04      214.37   1194.27 o 
   4  10   0     1775.65     3055.14   1117.14 o 
   6  10   0     2066.87     1402.91   1100.78 o 
   8  10   0     1979.87     1947.59   1216.18 o 
  10  10   0     1677.47      774.20   1280.33 o 
  12  10   0     1279.22      333.87   1409.34 o 
   1  11   0    13739.27    12798.42   2751.91 o 
   5  11   0     9830.85     9685.64   2033.58 o 
   7  11   0     5937.97     4018.58   1377.03 o 
   9  11   0     3511.23     1037.82   1373.07 o 
 -27   1   1     8242.82    14923.05   5433.00 o 
 -25   1   1    12366.66     8050.71   3236.48 o 
 -23   1   1    12195.51     9057.41   2778.17 o 
 -21   1   1     6437.89     6639.43   2531.55 o 
 -19   1   1     4370.99     2209.61   2188.57 o 
 -17   1   1     1261.97     1893.15   1202.62 o 
 -15   1   1     3662.28     3331.78   1131.44 o 
 -13   1   1    16576.72    15967.43    750.83 o 
 -11   1   1    32454.04    32500.52   1539.12 o 
  -9   1   1   112836.89   114011.31   5270.20 o 
  -7   1   1   167206.64   167458.58   4312.70 o 
  -5   1   1   208518.33   221448.61   2923.54 o 
  -3   1   1   389723.41   399877.34   9829.58 o 
  -1   1   1   251493.81   231038.08  11022.83 o 
   1   1   1   172126.50   180747.34   5018.01 o 
   3   1   1   138649.47   171831.66   6042.46 o 
   5   1   1    28876.72    33160.06   2457.90 o 
   7   1   1     2008.62     2107.22    539.89 o 
   9   1   1     1237.45     1948.67    687.74 o 
  11   1   1     8360.38     8893.93    913.22 o 
  13   1   1    28936.75    32142.95   1991.61 o 
  15   1   1    53623.04    58385.19   1845.22 o 
  17   1   1    50242.44    55891.23   2494.21 o 
  19   1   1    37039.61    36531.40   3112.46 o 
  21   1   1    27158.18    27677.05   3060.03 o 
  23   1   1    15655.25    12758.21   3047.95 o 
  25   1   1     8497.69    10309.46   3209.27 o 
 -26   2   1     8013.72     7123.55   3069.03 o 
 -24   2   1     7870.90     5520.18   2752.79 o 
 -22   2   1    10417.69    11452.73   2732.14 o 
 -20   2   1     2905.52     3200.62   1842.52 o 
 -18   2   1      507.16    -1027.63   1027.63 o 
 -16   2   1      183.71     -410.25    968.34 o 
 -14   2   1     6037.11     4638.54   1004.07 o 
 -12   2   1    29319.23    28818.45   1243.51 o 
 -10   2   1    96229.02   103007.71   4225.61 o 
  -8   2   1   117592.82   127607.50   2302.89 o 
  -6   2   1    70874.03    66925.24   1659.31 o 
  -4   2   1   275131.09   251587.47   3130.89 o 
  -2   2   1   196552.00   197620.50   4252.42 o 
   0   2   1    35351.48    30939.50   2632.85 o 
   2   2   1   129216.11   127217.08   5823.72 o 
   4   2   1    54188.99    60576.81   1930.96 o 
   6   2   1     8014.82     8528.44    848.80 o 
   8   2   1      100.13      585.40    645.39 o 
  10   2   1    11319.06    11159.58    853.82 o 
  12   2   1    23123.49    22825.97   1006.71 o 
  14   2   1    42543.96    45091.70   1709.78 o 
  16   2   1    31222.70    32283.50   1649.44 o 
  18   2   1    27537.42    27112.77   1888.66 o 
  20   2   1    34470.15    29564.58   3112.46 o 
  22   2   1    19144.91    16742.20   4583.15 o 
  24   2   1    12431.71    10658.04   2954.55 o 
 -25   3   1       64.77      592.56   3622.00 o 
 -23   3   1      823.16     5256.77   3181.90 o 
 -21   3   1     1000.74      262.93   1528.42 o 
 -19   3   1       18.88     -299.74   1124.09 o 
 -17   3   1      588.21     -297.91    978.73 o 
 -15   3   1     1110.55     -299.27   1146.53 o 
 -13   3   1        0.64      564.41   1015.34 o 
 -11   3   1      577.86     -305.47   1204.72 o 
  -9   3   1      167.41     -369.46   1081.49 o 
  -7   3   1     4897.53     4747.01   1347.81 o 
  -5   3   1     1974.79     2082.81    506.60 o 
  -3   3   1      345.60      120.12    625.19 o 
  -1   3   1     8802.74     8023.04   1375.96 o 
   1   3   1      918.58      171.99   1143.26 o 
   3   3   1      702.61      878.39    616.70 o 
   5   3   1    11839.58    11098.21    987.60 o 
   7   3   1       12.40      461.40    550.50 o 
   9   3   1       18.64     1367.60    550.17 o 
  11   3   1       46.16      234.22    834.87 o 
  13   3   1     1979.39     1890.76    962.47 o 
  15   3   1     1872.09     3281.91   1229.47 o 
  17   3   1     1473.33     1953.90   1296.71 o 
  19   3   1     1122.15     1732.54   1442.78 o 
  21   3   1       93.64     1223.39   1918.28 o 
  23   3   1      107.62       82.10   2524.32 o 
  25   3   1      223.94      505.87   3895.17 o 
 -24   4   1    12393.41    11966.00   2969.87 o 
 -22   4   1    11498.63     7693.25   1681.49 o 
 -20   4   1     7258.69     7287.68   1288.92 o 
 -18   4   1     1200.43     1958.45   1095.62 o 
 -16   4   1      460.71      417.47   1166.33 o 
 -14   4   1     3921.18     5010.85   1197.97 o 
 -12   4   1    18964.03    20501.78   2256.16 o 
 -10   4   1    48845.46    45702.24   1830.80 o 
  -8   4   1   101694.68   100461.74   2125.26 o 
  -6   4   1   175147.73   167889.02   4515.89 o 
  -4   4   1   194001.36   192957.80   5359.34 o 
  -2   4   1   157773.61   128540.62   3510.71 o 
   0   4   1    61625.44    53733.11   2256.16 o 
   2   4   1    46855.71    42899.87   1482.26 o 
   4   4   1    44133.88    41661.41   2050.28 o 
   6   4   1     1310.88      924.22    670.65 o 
   8   4   1        1.29      -24.95    583.95 o 
  10   4   1     1827.00     2306.49    983.94 o 
  12   4   1    16238.93    14330.45   1103.04 o 
  14   4   1    11827.82    10625.33   1159.70 o 
  16   4   1    17432.22    14900.20   1461.79 o 
  18   4   1    26831.95    23141.41   1836.94 o 
  20   4   1    19900.91    19309.29   1888.29 o 
  22   4   1    13942.95    11162.71   2146.98 o 
  24   4   1     6703.03     4288.06   2737.19 o 
 -23   5   1     5495.97     3395.31   1778.63 o 
 -21   5   1     4026.34     2996.71   1574.87 o 
 -19   5   1     1058.00     1451.04   1180.06 o 
 -17   5   1     1871.47     2187.61   1131.75 o 
 -15   5   1       41.02     -837.55   1141.40 o 
 -13   5   1     4038.42     3009.59   1083.97 o 
 -11   5   1    15550.96    15411.59   1982.93 o 
  -9   5   1    42436.60    40501.06   2123.81 o 
  -7   5   1    33738.09    31072.92   1021.42 o 
  -5   5   1    38709.63    37980.27   1480.75 o 
  -3   5   1    85444.18    78676.28   1507.93 o 
  -1   5   1    61325.08    63482.52   1894.95 o 
   1   5   1    34573.45    33367.29   1368.18 o 
   3   5   1    26903.61    27733.23   1353.71 o 
   5   5   1    15919.08    15677.95    999.98 o 
   7   5   1     3308.62     2552.14   1073.70 o 
   9   5   1      252.63      123.77   1088.11 o 
  11   5   1     2732.24     3217.35   1126.77 o 
  13   5   1    10715.74     9840.85   1106.97 o 
  15   5   1    21251.46    19181.70   1389.48 o 
  17   5   1    17450.62    14599.73   1724.63 o 
  19   5   1    14904.72    15492.85   1739.94 o 
  21   5   1     9702.72    10091.88   1777.30 o 
  23   5   1     5334.99     3805.71   1892.58 o 
 -22   6   1      228.51      -75.77   1620.07 o 
 -20   6   1       68.68      443.64   1269.37 o 
 -18   6   1       29.52      663.15   1151.97 o 
 -16   6   1        0.91     -772.71   1133.94 o 
 -14   6   1     1394.20       19.53   1149.56 o 
 -12   6   1     1131.35      925.86   1093.94 o 
 -10   6   1       50.64     -647.51   2316.87 o 
  -8   6   1     3312.97     1773.32   1377.03 o 
  -6   6   1     3793.00     3537.77    803.42 o 
  -4   6   1      438.88      798.54    804.15 o 
  -2   6   1     6932.98     7181.10   1038.18 o 
   0   6   1     7882.89     8714.85   1114.55 o 
   2   6   1     1275.10     1696.95    777.49 o 
   4   6   1      500.93     1157.99    810.43 o 
   6   6   1       68.44      -44.54   1014.23 o 
   8   6   1        8.98      359.44   1067.45 o 
  10   6   1       65.70     1331.66   1199.79 o 
  12   6   1     3916.17     4106.56   1253.53 o 
  14   6   1     4671.67     5591.11   1248.33 o 
  16   6   1     1202.71     1361.09   1153.88 o 
  18   6   1     1794.05     3144.63   1431.21 o 
  20   6   1     1350.51      -99.96   1649.25 o 
  22   6   1      704.09     2642.36   1963.01 o 
 -21   7   1     2125.36     1570.01   1648.73 o 
 -19   7   1      777.08      311.49   1349.69 o 
 -17   7   1        6.38     1887.44   1351.17 o 
 -15   7   1     3015.52     1437.55   1255.40 o 
 -13   7   1     8079.68     8964.25   1395.99 o 
 -11   7   1     8337.77     6221.34   1211.92 o 
  -9   7   1    18281.00    18352.83   2873.32 o 
  -7   7   1    45146.88    46963.78   2424.71 o 
  -5   7   1    56723.70    53726.86   2438.74 o 
  -3   7   1    74852.61    70756.74   2381.77 o 
  -1   7   1    68784.19    70576.35   2003.48 o 
   1   7   1    29437.67    28414.68   1440.21 o 
   3   7   1    17221.38    15519.46   1089.51 o 
   5   7   1     4518.23     5033.85   1167.62 o 
   7   7   1       55.31     -740.45   1130.78 o 
   9   7   1      124.34     -619.63   1150.44 o 
  11   7   1     2610.11     -186.97   1223.89 o 
  13   7   1    11488.94    10828.18   1381.54 o 
  15   7   1    17500.14    14399.61   1532.25 o 
  17   7   1    18482.83    16742.38   2015.26 o 
  19   7   1    12027.96    11369.07   2235.60 o 
  21   7   1     9184.57     7790.34   3328.60 o 
 -20   8   1       36.90    -1643.60   1814.18 o 
 -18   8   1      214.15      528.08   1305.49 o 
 -16   8   1      490.81     -901.68   1723.83 o 
 -14   8   1     1224.29     1509.82   1212.96 o 
 -12   8   1     2662.73     2024.43   1271.53 o 
 -10   8   1     4903.12     4424.26   1266.04 o 
  -8   8   1    12104.87    10670.61   1189.09 o 
  -6   8   1    20311.78    17250.04   2620.39 o 
  -4   8   1    19125.25    17108.40   2610.27 o 
  -2   8   1    16130.75    16252.09   1145.05 o 
   0   8   1    12488.35    11207.84   1182.43 o 
   2   8   1    10973.43     8777.40    988.73 o 
   4   8   1     5924.79     3790.55   1040.00 o 
   6   8   1      219.98     -643.49   1019.74 o 
   8   8   1        5.58      -14.93   1130.10 o 
  10   8   1      339.94     -283.66   1198.77 o 
  12   8   1     3826.10     4313.17   1332.34 o 
  14   8   1     5325.92     3289.33   1393.08 o 
  16   8   1     4973.14     5427.76   2428.16 o 
  18   8   1     5280.82     4037.83   2124.64 o 
 -17   9   1      480.95      218.45   1387.49 o 
 -15   9   1      178.79    -1220.52   1220.52 o 
 -13   9   1        4.73     -864.90   1193.01 o 
 -11   9   1       22.11    -1053.12   1053.12 o 
  -9   9   1      696.53    -1104.79   1104.79 o 
  -7   9   1     2184.58      -88.26   1042.34 o 
  -5   9   1      632.31     -361.07    996.25 o 
  -3   9   1      881.43     1035.55    944.06 o 
  -1   9   1     3700.23     2497.22    783.12 o 
   1   9   1     2183.35     2502.29   1159.73 o 
   3   9   1     1366.21     2221.23   1063.90 o 
   5   9   1      811.53      839.11   1264.03 o 
   7   9   1       61.95     -288.02   1065.87 o 
   9   9   1      112.91      596.40   1189.20 o 
  11   9   1       17.26    -1418.98   1418.98 o 
  13   9   1      202.88      444.97   1283.87 o 
  15   9   1      447.48    -1815.89   1815.89 o 
 -14  10   1      510.88    -1308.95   1308.95 o 
 -12  10   1     2021.71     1667.09   1588.42 o 
 -10  10   1     3646.30     1537.05   1153.25 o 
  -8  10   1     7866.29     5102.53   1598.53 o 
  -6  10   1    11859.36    10058.54   1970.19 o 
  -4  10   1    12954.76    11553.46   1268.53 o 
  -2  10   1    10831.51     9428.16   1235.56 o 
   0  10   1     6442.18     7830.81   2094.29 o 
   2  10   1     4273.52     2760.64   1176.18 o 
   4  10   1     2550.86     1410.58   1171.06 o 
   6  10   1      622.19      701.19   1309.13 o 
   8  10   1       82.33      461.84   1382.63 o 
  10  10   1       75.07      632.19   1268.09 o 
  12  10   1     1381.58     2284.82   1703.10 o 
  -9  11   1     1024.93     1013.07   1203.96 o 
  -7  11   1     2390.18     2041.02   2048.76 o 
  -5  11   1     2858.13     3114.01   1117.43 o 
  -3  11   1     2532.95     4218.92   2539.45 o 
  -1  11   1     2554.90      637.39   2498.98 o 
   3  11   1      680.80     1001.62   1983.00 o 
   5  11   1       49.69      886.64   1497.36 o 
   7  11   1        4.86     1021.85   1922.29 o 
   9  11   1      190.90    -1372.01   1637.31 o 
 -26   0   2    19797.14    16228.19   4694.44 o 
 -24   0   2    18450.89    12828.77   4229.04 o 
 -22   0   2     5057.84     4461.74   3450.01 o 
 -20   0   2     2621.50     2772.15   3035.20 o 
 -18   0   2     3717.31     5200.30   3146.49 o 
 -16   0   2      280.39      183.18    949.41 o 
 -14   0   2    14673.94    14645.58   1185.05 o 
 -12   0   2    10466.20     7844.72   1175.27 o 
 -10   0   2    11603.78    12276.44   1123.02 o 
  -8   0   2    37489.36    39544.17   1395.74 o 
  -6   0   2    29746.86    38040.47   6298.04 o 
  -4   0   2    20673.19    19800.12    814.83 o 
   0   0   2    30080.04    34240.18    976.32 o 
   2   0   2     9865.47    11772.43    653.83 o 
   4   0   2    39154.73    52573.13   4878.22 o 
   6   0   2   185908.27   232600.16  10918.76 o 
   8   0   2    71932.24    86926.63   4655.22 o 
  10   0   2   150116.02   174076.70   4277.64 o 
  12   0   2   231436.02   276207.56   7591.72 o 
  14   0   2   212898.66   265601.44  13811.71 o 
  16   0   2   236477.02   279448.22  11665.27 o 
  18   0   2   118605.45   136351.19   6667.32 o 
  20   0   2    45630.82    53237.36   5048.54 o 
  22   0   2    31548.63    26163.40   4724.79 o 
  24   0   2    12870.77    13536.98   4542.68 o 
 -27   1   2     7388.60     9441.15   3216.28 o 
 -25   1   2     6538.57     7947.28   2867.19 o 
 -23   1   2     7346.37    10783.45   2873.11 o 
 -21   1   2     5162.86     3531.45   2369.62 o 
 -19   1   2     7281.57     8057.71   2359.66 o 
 -17   1   2     8641.46     9852.51   1074.59 o 
 -15   1   2     2429.62     2563.61    876.94 o 
 -13   1   2       65.43     -387.37    693.24 o 
 -11   1   2     5287.13     5980.70    605.99 o 
  -9   1   2      137.60      506.65    479.82 o 
  -7   1   2    10405.97    11276.22   1069.08 o 
  -5   1   2      301.83      907.60    460.58 o 
  -3   1   2     2217.59     1822.60    386.08 o 
  -1   1   2     5673.88     5681.97    485.61 o 
   1   1   2     6535.22     6226.38    542.13 o 
   3   1   2    66071.26    79992.02   3327.09 o 
   5   1   2    84863.96   104477.45   3932.77 o 
   7   1   2    88209.02   106624.19   4328.20 o 
   9   1   2   119399.30   145251.30   7602.85 o 
  11   1   2   121820.66   138195.53   4884.76 o 
  13   1   2    99751.13   111733.85   3225.76 o 
  15   1   2    96245.51   113598.63   4107.47 o 
  17   1   2    61173.79    67075.93   2286.72 o 
  19   1   2    22304.43    26757.15   2867.28 o 
  21   1   2    11857.03    15642.89   2907.26 o 
  23   1   2     9689.34     8387.26   2997.54 o 
  25   1   2     5023.17     3299.50   3073.44 o 
 -26   2   2       13.98     1148.38   2866.88 o 
 -24   2   2      317.57     -423.98   2742.71 o 
 -22   2   2     2409.98      254.34   2452.05 o 
 -20   2   2     8105.89     7947.30   1475.52 o 
 -18   2   2    22131.61    21063.15   1341.05 o 
 -16   2   2    49508.81    51731.84   2040.86 o 
 -14   2   2    58464.05    59411.15   2991.20 o 
 -12   2   2    95503.01    89500.57   4131.89 o 
 -10   2   2   261766.00   265630.31   9816.20 o 
  -8   2   2   336502.28   349364.53   9921.00 o 
  -6   2   2   263820.88   220256.19  20716.83 o 
  -4   2   2   219314.44   195752.38   5040.21 o 
  -2   2   2   184212.14   165996.03   2256.16 o 
   0   2   2   234724.11   221063.28   2456.93 o 
   2   2   2   101223.32   104987.13   1354.75 o 
   4   2   2    39716.76    41484.30   2076.04 o 
   6   2   2    47445.59    53460.12   2036.80 o 
   8   2   2    12330.23    13309.01    866.45 o 
  10   2   2      256.59      419.21    700.26 o 
  12   2   2      477.70     1455.07    954.34 o 
  14   2   2     1519.48     1839.98   1154.14 o 
  16   2   2      388.65     -230.49   1166.82 o 
  18   2   2      184.20      208.04   1322.72 o 
  20   2   2      184.76     -315.76   2197.88 o 
  22   2   2       77.01     -240.19   2408.87 o 
  24   2   2        7.26     1814.12   3232.49 o 
 -25   3   2      472.86     2378.28   2732.85 o 
 -23   3   2      297.45     -326.46   2546.00 o 
 -21   3   2     5775.78     4620.32   1280.56 o 
 -19   3   2    19740.21    17625.98   1326.44 o 
 -17   3   2    42176.08    42423.35   1948.84 o 
 -15   3   2    80458.09    79614.30   2212.33 o 
 -13   3   2   134088.47   132581.64   2859.37 o 
 -11   3   2   242048.44   258630.63   6657.67 o 
  -9   3   2   490955.28   538003.13  11778.92 o 
  -7   3   2   659222.56   660327.06   4573.68 o 
  -5   3   2   535530.31   499507.88   5227.81 o 
  -3   3   2   276478.59   257780.05   2518.64 o 
  -1   3   2    87150.37    77470.92   3166.25 o 
   1   3   2    78060.96    71054.51   1236.46 o 
   3   3   2   103653.14    98384.21   3678.52 o 
   5   3   2    33110.86    32564.79    911.19 o 
   7   3   2    11365.78    11725.54    721.40 o 
   9   3   2     1431.22     1158.68    668.00 o 
  11   3   2    36788.89    38607.82   1557.33 o 
  13   3   2    13569.16    14921.84   1322.45 o 
  15   3   2     7490.47     6091.13   1296.79 o 
  17   3   2    18061.29    15534.79   1841.45 o 
  19   3   2     8819.42     6436.43   1523.59 o 
  21   3   2     3955.05     5552.06   2513.24 o 
  23   3   2     2002.27     4960.49   2723.72 o 
 -26   4   2      243.17      657.63   4006.46 o 
 -24   4   2      948.92     -579.48   2782.26 o 
 -22   4   2     5302.23     4165.70   1358.91 o 
 -20   4   2     7939.96     7907.96   1226.74 o 
 -18   4   2    10129.21    10456.87   1365.63 o 
 -16   4   2    20400.25    19669.99   1499.77 o 
 -14   4   2    34365.25    38321.63   2022.34 o 
 -12   4   2    52100.08    48481.55   1957.59 o 
 -10   4   2    82746.71    76887.20   3952.46 o 
  -8   4   2   152334.61   144641.66   2669.45 o 
  -6   4   2   185873.39   157549.22   7679.19 o 
  -4   4   2   125718.88   116608.53   1676.44 o 
  -2   4   2    54633.23    49082.75   2972.84 o 
   0   4   2    23198.38    22716.72   1124.91 o 
   2   4   2    35304.76    34441.04   1067.26 o 
   4   4   2    41105.52    35718.86   1090.79 o 
   6   4   2    40914.93    36653.42   1891.58 o 
   8   4   2    26181.06    24526.01   1038.16 o 
  10   4   2     1857.20     2322.76    911.15 o 
  12   4   2      117.24     -592.53   1045.66 o 
  14   4   2      632.87     1056.76   1177.88 o 
  16   4   2      187.60       93.91   1306.31 o 
  18   4   2     1130.84    -1082.57   1291.63 o 
  20   4   2      722.07      750.64   1539.97 o 
  22   4   2       29.33     -826.03   2116.75 o 
 -25   5   2     6753.72     2154.99   4320.10 o 
 -23   5   2     5454.57     7063.22   1703.05 o 
 -21   5   2     6454.21     7003.35   1348.98 o 
 -19   5   2     5425.75     3665.40   1210.92 o 
 -17   5   2     2035.79     1735.68   1248.49 o 
 -15   5   2      112.93       61.21   1331.45 o 
 -13   5   2      824.77    -1231.35   1348.19 o 
 -11   5   2     1619.73     1055.07   1213.20 o 
  -9   5   2      384.10      878.24   1379.20 o 
  -7   5   2      423.61     -124.95    805.21 o 
  -5   5   2     1755.21     1521.32    732.56 o 
  -3   5   2      319.50      -70.95   1087.38 o 
  -1   5   2      169.57      -51.58   1173.49 o 
   1   5   2     2428.31     2157.18    999.70 o 
   3   5   2    24102.07    24218.61   1012.24 o 
   5   5   2    57233.00    56655.64   2412.83 o 
   7   5   2    50030.64    47601.69   2737.69 o 
   9   5   2    61921.04    57371.94   1789.02 o 
  11   5   2    81321.84    72920.73   1830.12 o 
  13   5   2    65571.50    61025.74   3394.33 o 
  15   5   2    40223.52    36230.83   1827.25 o 
  17   5   2    31381.01    27969.50   1832.94 o 
  19   5   2    26253.11    24203.92   2199.23 o 
  21   5   2    13992.14    13339.06   1910.03 o 
  23   5   2     5902.98     6171.57   3389.30 o 
 -24   6   2     4413.45     2929.94   2019.42 o 
 -22   6   2     4002.12     4630.66   1434.56 o 
 -20   6   2     2825.87     2248.64   1319.53 o 
 -18   6   2      226.13      497.26   1214.50 o 
 -16   6   2     1354.12     2889.90   1359.55 o 
 -14   6   2     2552.25     1093.67   1374.15 o 
 -12   6   2     3955.36     4208.81   1811.22 o 
 -10   6   2    15529.93    13091.40   1825.59 o 
  -8   6   2    17606.08    15589.78   1731.23 o 
  -6   6   2     7360.96     7485.16   1079.71 o 
  -4   6   2     5246.60     5210.65    870.28 o 
  -2   6   2     2935.71     2942.30   1058.36 o 
   0   6   2      644.67      142.27    942.37 o 
   2   6   2     4907.34     4950.40    817.79 o 
   4   6   2    20876.82    19411.15   1075.41 o 
   6   6   2    27591.77    26510.71   1484.16 o 
   8   6   2    51552.94    46692.62   1911.69 o 
  10   6   2    72570.02    68547.31   2057.56 o 
  12   6   2    76676.21    68303.93   2095.64 o 
  14   6   2    76228.42    70363.47   2589.53 o 
  16   6   2    63031.30    59156.14   2304.38 o 
  18   6   2    41677.52    37181.72   2171.73 o 
  20   6   2    20673.35    18638.09   2129.95 o 
  22   6   2    10986.49     8377.14   3571.42 o 
 -21   7   2      796.89     2721.22   1371.96 o 
 -19   7   2     1428.71     1918.95   1215.94 o 
 -17   7   2     2037.50      538.08   1320.98 o 
 -15   7   2     3176.51     1825.33   1333.36 o 
 -13   7   2     2276.72    -1167.25   1167.25 o 
 -11   7   2     2672.41     -463.50   1661.15 o 
  -9   7   2     2312.87     1131.11   1644.07 o 
  -7   7   2     1880.93     1447.47   1454.82 o 
  -5   7   2     7892.33     7591.54   1197.77 o 
  -3   7   2     8467.64     8479.22    978.92 o 
  -1   7   2     6480.77     4678.13   1048.61 o 
   1   7   2    12134.99    11055.13   1002.55 o 
   3   7   2    14137.88    13171.71   1072.31 o 
   5   7   2    13720.06    12013.54   1248.84 o 
   7   7   2    10605.03     9711.95   1321.80 o 
   9   7   2    11097.19     8720.71   1404.41 o 
  11   7   2    16534.68    15815.85   1453.17 o 
  13   7   2    13878.43    11825.78   1637.63 o 
  15   7   2    11390.69    10530.08   2231.19 o 
  17   7   2    10910.57     7549.86   2192.06 o 
  19   7   2     6126.91     7977.38   3733.29 o 
 -20   8   2     1850.26     1766.87   1375.32 o 
 -18   8   2     4706.06     2908.12   1430.10 o 
 -16   8   2     9941.37     7795.23   1477.35 o 
 -14   8   2    17093.29    13910.99   1573.96 o 
 -12   8   2    23764.46    18910.58   1436.82 o 
 -10   8   2    34951.46    36493.19   3662.47 o 
  -8   8   2    40657.76    38817.04   2467.36 o 
  -6   8   2    40015.37    40031.36   2349.44 o 
  -4   8   2    50297.29    44133.21   2294.30 o 
  -2   8   2    45296.82    47998.07   1840.33 o 
   0   8   2    22495.66    20719.36   1411.58 o 
   2   8   2    14743.57    13764.65   1107.14 o 
   4   8   2     8601.48     6973.37   1129.82 o 
   6   8   2     2627.94     3238.16   1171.50 o 
   8   8   2     1087.64    -1169.21   1169.21 o 
  10   8   2      125.45       13.55   1143.91 o 
  12   8   2      141.47    -1007.35   2412.98 o 
  14   8   2      519.25    -1093.07   1817.18 o 
  16   8   2      754.71     -598.88   1968.78 o 
  18   8   2      698.51     -891.09   2149.23 o 
 -17   9   2     6031.20     4213.93   1496.37 o 
 -15   9   2    10517.63     7086.30   1298.83 o 
 -13   9   2    20299.97    14506.52   2129.92 o 
 -11   9   2    35537.17    28981.63   2690.98 o 
  -9   9   2    44711.27    35563.20   4068.45 o 
  -7   9   2    45696.95    41228.10   3682.71 o 
  -5   9   2    39684.71    40398.48   3500.59 o 
  -3   9   2    26696.61    29093.17   2267.69 o 
  -1   9   2    24484.15    26354.83   1604.77 o 
   1   9   2    22040.59    21413.55   1550.04 o 
   3   9   2     7119.17     7439.86   1272.70 o 
   5   9   2     1476.11     1084.21   1205.76 o 
   7   9   2      258.03     1201.39   1434.26 o 
   9   9   2      269.42      787.11   1246.08 o 
  11   9   2     1410.07     2478.52   1766.94 o 
  13   9   2     2248.09     1668.55   1972.88 o 
  15   9   2     1808.03      516.72   2031.39 o 
 -14  10   2     2721.06     1867.81   1238.20 o 
 -12  10   2     3914.44     2275.73   1716.81 o 
 -10  10   2     4376.35     2284.22   1193.71 o 
  -8  10   2     5960.69     4594.54   1095.32 o 
  -6  10   2     6192.30     6107.49   1143.04 o 
  -4  10   2     4951.79     3952.06    987.62 o 
  -2  10   2     4509.07     2518.52   1019.16 o 
   0  10   2     2236.34     2691.21   2256.16 o 
   2  10   2     1040.45     1477.13   2023.46 o 
   4  10   2     2603.02     1274.78   1993.11 o 
   6  10   2     4177.87     6777.66   1770.46 o 
   8  10   2     2699.89     2153.45   1766.80 o 
  10  10   2     1271.23     1184.95   1727.33 o 
  12  10   2      725.36      398.42   1845.44 o 
 -11  11   2      212.46     1093.69   1243.26 o 
  -9  11   2      356.95     -978.41   1030.95 o 
  -7  11   2      225.17      792.10    970.77 o 
  -5  11   2      366.60     1937.66   1056.74 o 
  -3  11   2      286.06     -414.81   2448.39 o 
  -1  11   2       25.89     -991.50   2205.58 o 
   3  11   2      860.90     1129.74   3040.26 o 
   5  11   2     2964.79     2517.62   1752.69 o 
   7  11   2     4262.54     6846.95   1814.94 o 
   9  11   2     5281.20     5685.94   2266.28 o 
 -27   1   3      869.59     2893.22   3030.62 o 
 -25   1   3       92.05     -114.67   2662.60 o 
 -23   1   3      280.62    -1750.27   2530.60 o 
 -21   1   3     3825.02     5738.10   2288.08 o 
 -19   1   3    22627.08    20092.94   1574.21 o 
 -17   1   3    51849.18    55476.00   1617.70 o 
 -15   1   3    76519.71    81582.20   1546.56 o 
 -13   1   3    90190.88    85349.02   3691.66 o 
 -11   1   3    91620.38    84673.51   3347.30 o 
  -9   1   3   103017.62   101574.40   5428.41 o 
  -7   1   3    97049.21    93598.03   3594.59 o 
  -5   1   3    85879.77    73459.01   3903.41 o 
  -3   1   3    27160.29    27607.50   1667.54 o 
  -1   1   3     9236.79     7842.63    730.36 o 
   1   1   3    14367.45    15275.51    689.58 o 
   3   1   3    15576.28    18425.22   1520.50 o 
   5   1   3    51916.14    62088.70   2742.67 o 
   7   1   3   110849.02   144333.47   4744.09 o 
   9   1   3    97513.38   121319.86   4181.04 o 
  11   1   3    74073.05    95309.89   2416.14 o 
  13   1   3    91180.26   116420.97   6709.24 o 
  15   1   3    60655.53    69196.25   3471.16 o 
  17   1   3    21033.06    26708.96   1892.17 o 
  19   1   3    13403.21    18293.89   2666.12 o 
  21   1   3     4926.22     4567.21   2737.69 o 
  23   1   3      184.58     1353.05   2792.10 o 
 -26   2   3       87.39      349.56   2950.83 o 
 -24   2   3       54.25     -876.59   2546.67 o 
 -22   2   3     1327.63     -455.94   2434.43 o 
 -20   2   3     9702.14     9151.56   1414.31 o 
 -18   2   3    22032.23    22744.67   1682.92 o 
 -16   2   3    54815.52    56756.39   2275.93 o 
 -14   2   3    96343.10   102073.58   4850.41 o 
 -12   2   3   105894.73   101980.20   3332.43 o 
 -10   2   3   110438.08   119136.63   4937.46 o 
  -8   2   3    77741.01    73982.66   1855.69 o 
  -6   2   3    55534.59    53446.18   1865.55 o 
  -4   2   3    55904.31    50795.17   1077.89 o 
  -2   2   3    21078.10    21049.20   1329.48 o 
   0   2   3     6403.41     6448.36    653.50 o 
   2   2   3    13417.46    12866.68    778.25 o 
   4   2   3    47408.76    48717.61   1446.51 o 
   6   2   3    84509.34    95977.09   3468.82 o 
   8   2   3   114778.19   129236.54   4875.32 o 
  10   2   3    80354.38    82374.13   5041.92 o 
  12   2   3    66868.93    75418.73   3852.26 o 
  14   2   3    43655.42    47321.13   2088.24 o 
  16   2   3    24643.95    26507.97   1758.01 o 
  18   2   3    17084.06    18772.91   1794.91 o 
  20   2   3     3698.64     3793.62   2270.07 o 
  22   2   3      597.71     1237.18   2554.97 o 
  24   2   3       22.71    -2133.68   2827.89 o 
 -27   3   3       21.70    -2256.16   4016.58 o 
 -25   3   3        0.87      794.75   2815.96 o 
 -23   3   3      307.19    -1870.08   2600.58 o 
 -21   3   3      606.23     1948.36   1226.90 o 
 -19   3   3       13.03      435.76   1221.73 o 
 -17   3   3     4698.87     3743.31   2262.11 o 
 -15   3   3     5025.88     4060.64   1367.54 o 
 -13   3   3      342.21    -1110.82   1110.82 o 
 -11   3   3     8291.23     8929.23   1276.16 o 
  -9   3   3     7296.66     6972.35   1091.06 o 
  -7   3   3     5781.33     6191.96    513.09 o 
  -5   3   3     8727.43     9642.15    615.67 o 
  -3   3   3     4601.10     4500.24    723.20 o 
  -1   3   3     3007.21     2590.22    787.75 o 
   1   3   3     1258.20      259.35    618.85 o 
   3   3   3     1526.67     1703.04    692.19 o 
   5   3   3     1384.17      729.76    744.94 o 
   7   3   3      923.24      317.15    743.93 o 
   9   3   3     7907.58     9206.40    890.05 o 
  11   3   3     1769.48     1907.80   1169.51 o 
  13   3   3      541.29     -446.76   1117.84 o 
  15   3   3       54.58     -110.10   1409.20 o 
  17   3   3      608.60     1712.24   1322.69 o 
  19   3   3      215.24     2052.87   1535.97 o 
  21   3   3      121.96       -0.17   4911.96 o 
  23   3   3       39.39     -362.09   2520.84 o 
 -26   4   3      466.62     6469.38   2925.60 o 
 -24   4   3      307.68      949.98   2682.67 o 
 -22   4   3     4326.35     3819.70   1284.04 o 
 -20   4   3     9366.41     8871.77   1496.45 o 
 -18   4   3    12613.39    12396.91   1385.44 o 
 -16   4   3    16962.96    16551.12   1783.04 o 
 -14   4   3    49217.00    45363.88   2063.89 o 
 -12   4   3   119976.56   114609.18   2719.26 o 
 -10   4   3   117826.07   113560.44   2568.45 o 
  -8   4   3    84058.59    81870.34   2107.34 o 
  -6   4   3    65311.20    65934.04   1920.31 o 
  -4   4   3    19856.33    20127.60   1104.16 o 
  -2   4   3     6001.28     5547.31   1079.12 o 
   0   4   3     7997.27     7443.30   1068.39 o 
   2   4   3     4670.22     4490.27    738.88 o 
   4   4   3    73898.09    79258.74   1970.97 o 
   6   4   3    72880.28    74688.48   1410.62 o 
   8   4   3    85723.32    82165.87   3724.50 o 
  10   4   3    89435.68    84563.93   5917.18 o 
  12   4   3    64925.50    60844.57   1939.52 o 
  14   4   3    66203.03    65664.68   2197.63 o 
  16   4   3    35523.75    30650.67   1759.84 o 
  18   4   3    11763.11    10882.72   1590.51 o 
  20   4   3     8378.49     6258.26   1618.73 o 
  22   4   3     1636.39      485.63   3541.06 o 
 -25   5   3      140.98     1666.27   2143.28 o 
 -23   5   3     1071.59     1098.76   1337.54 o 
 -21   5   3     5546.05     4387.78   1481.87 o 
 -19   5   3     8425.70     7008.73   1385.56 o 
 -17   5   3    24871.54    23069.25   1644.31 o 
 -15   5   3    51705.16    49411.45   2301.27 o 
 -13   5   3    45548.19    44062.42   2125.64 o 
 -11   5   3    53018.91    51480.54   2323.52 o 
  -9   5   3    44795.03    41188.93   1773.53 o 
  -7   5   3    29424.52    27656.26   1675.10 o 
  -5   5   3    33674.26    37799.24   1455.14 o 
  -3   5   3     5729.69     7251.98   1269.72 o 
  -1   5   3      459.14      705.24    840.17 o 
   1   5   3      730.36      190.00    697.96 o 
   3   5   3     3217.69     2805.05    798.78 o 
   5   5   3    21885.86    21770.24   1020.64 o 
   7   5   3    47821.20    46659.70   1615.11 o 
   9   5   3    37089.56    36563.37   2554.14 o 
  11   5   3    26206.25    24962.40   1826.17 o 
  13   5   3    26687.47    25072.98   1611.53 o 
  15   5   3    15418.05    16719.48   2265.11 o 
  17   5   3     7811.14     6222.97   1483.08 o 
  19   5   3     5556.83     4383.31   1837.67 o 
  21   5   3     2343.35     3617.12   2032.04 o 
 -24   6   3      313.46     -275.90   1440.95 o 
 -22   6   3       10.00      380.04   1547.38 o 
 -20   6   3      126.37     2238.92   1274.14 o 
 -18   6   3       57.30      -97.23   1268.67 o 
 -16   6   3     1395.98    -1044.07   2832.85 o 
 -14   6   3     1173.30     -319.83   1397.86 o 
 -12   6   3     4993.78     2290.79   1732.79 o 
 -10   6   3     3341.84     2525.61   1470.03 o 
  -8   6   3       56.63    -1263.93   1319.21 o 
  -6   6   3     2230.53     3243.68   1024.35 o 
  -4   6   3     3520.18     3612.40   1024.48 o 
  -2   6   3      259.52     -379.18   1061.64 o 
   0   6   3      337.64      315.52    902.65 o 
   2   6   3      270.57      717.09    825.53 o 
   4   6   3      730.61      534.10    842.37 o 
   6   6   3       32.54      635.22   1016.69 o 
   8   6   3     1768.48     1263.27   1079.93 o 
  10   6   3     5762.81     4570.92   1419.57 o 
  12   6   3      990.56      376.44   1417.22 o 
  14   6   3       98.69      664.40   1551.85 o 
  16   6   3      474.44    -2070.64   2070.64 o 
  18   6   3       10.76      296.43   2048.69 o 
  20   6   3       43.04     1238.47   1957.37 o 
 -23   7   3       82.82     1758.04   1728.13 o 
 -21   7   3      986.32      -24.58   1265.21 o 
 -19   7   3     4160.29     3585.41   1296.09 o 
 -17   7   3    13496.18     9706.85   1515.03 o 
 -15   7   3    13388.43    12434.19   3652.35 o 
 -13   7   3    17321.11    18466.24   3197.07 o 
 -11   7   3    35761.15    32655.36   2359.32 o 
  -9   7   3    26936.95    27592.80   2156.97 o 
  -7   7   3    14506.79    13667.11   1816.06 o 
  -5   7   3    12785.21    12783.54   1338.03 o 
  -3   7   3     5262.06     4788.71   1542.89 o 
  -1   7   3      592.46     -189.00   1286.24 o 
   1   7   3     1827.25      723.67    885.12 o 
   3   7   3     9344.42     7981.57   1000.44 o 
   5   7   3     7943.36     6687.55   1267.69 o 
   7   7   3    16597.86    15188.96   1305.52 o 
   9   7   3    33909.55    29201.97   1905.10 o 
  11   7   3    28794.59    26186.76   2403.72 o 
  13   7   3    24161.70    20071.50   2365.18 o 
  15   7   3    18276.97    15834.69   2300.01 o 
  17   7   3     6246.25     3368.70   3060.49 o 
  19   7   3     2536.60     5242.54   2225.53 o 
 -20   8   3     1054.22      913.75   1486.29 o 
 -18   8   3     2440.55     1734.45   1330.83 o 
 -16   8   3     6257.21     5814.74   2880.05 o 
 -14   8   3     8876.45     6825.32   1317.13 o 
 -12   8   3     9189.87     9376.13   2032.37 o 
 -10   8   3     7738.22     8632.62   1833.74 o 
  -8   8   3     4484.63     5373.74   1572.10 o 
  -6   8   3     4506.91     4743.50   1616.76 o 
  -4   8   3     2458.78     3711.92   2068.99 o 
  -2   8   3      120.41      -62.84   1390.34 o 
   0   8   3      945.97     1300.12   1032.87 o 
   2   8   3      448.51    -1283.77   1283.77 o 
   4   8   3     1864.87     1946.66   1113.87 o 
   6   8   3     6177.59     6335.30   1415.40 o 
   8   8   3    12417.29    10211.70   1875.25 o 
  10   8   3    12464.85    10792.40   1976.92 o 
  12   8   3     6607.30     4321.08   2266.28 o 
  14   8   3     4257.17     5359.06   2094.88 o 
  16   8   3     2651.22     3758.07   2166.51 o 
 -17   9   3      823.14      830.70   1179.81 o 
 -15   9   3     1043.89       30.36   1137.44 o 
 -13   9   3     1874.65      330.02   1043.77 o 
 -11   9   3     2923.70     1416.43   3055.43 o 
  -9   9   3     3145.84     2541.87   1805.87 o 
  -7   9   3     3315.63     1964.48   1723.01 o 
  -5   9   3     1669.99     1205.35   2104.40 o 
  -3   9   3      123.73     2298.79   1490.06 o 
  -1   9   3       21.20    -1060.96   1433.30 o 
   1   9   3       18.40     1519.36   1437.11 o 
   3   9   3      384.41      741.96   1998.17 o 
   5   9   3      845.07     3143.34   2256.16 o 
   7   9   3     1081.69     2793.90   1730.04 o 
   9   9   3     1787.61     3612.57   3414.60 o 
  11   9   3      974.64     1313.85   1827.61 o 
  13   9   3      421.15      257.22   1879.02 o 
  15   9   3      882.59    -1163.49   2762.03 o 
 -14  10   3     6949.05     3344.10   1295.24 o 
 -12  10   3    13558.11    10816.01   1327.01 o 
 -10  10   3    14385.05    10230.61   1234.34 o 
  -8  10   3     9235.46     6522.79   1109.97 o 
  -6  10   3     6991.23     6768.49   2772.15 o 
  -4  10   3     2825.98     2519.21   2296.63 o 
  -2  10   3      849.91     -380.50   2023.46 o 
   0  10   3      345.09    -1244.43   2792.38 o 
   2  10   3      628.56     1176.91   1650.33 o 
   4  10   3     3496.61     3399.17   1701.50 o 
   6  10   3     5813.05     5887.74   1878.33 o 
   8  10   3     9922.49    12502.74   2458.51 o 
  10  10   3     9961.25     9804.65   2137.87 o 
  12  10   3     6218.84     4178.46   2559.68 o 
 -11  11   3     3921.49     2663.27   1671.09 o 
  -9  11   3     2748.85     1990.92   1136.18 o 
  -7  11   3      952.34      161.22    982.28 o 
  -5  11   3      539.92      832.62   1045.95 o 
  -3  11   3      429.39     1740.18   2377.57 o 
  -1  11   3        5.85     -748.68   2144.87 o 
   1  11   3      310.28     -252.93   2883.44 o 
   3  11   3      766.45     -253.42   1726.95 o 
   5  11   3     1143.71     1288.71   1822.42 o 
   7  11   3     1785.26      630.43   1805.95 o 
 -28   0   4     2429.76    -2053.82   4957.49 o 
 -26   0   4     9062.80     2883.44   4380.80 o 
 -24   0   4    30526.50    27670.89   4714.67 o 
 -22   0   4    31403.23    32810.48   4562.91 o 
 -20   0   4    63735.08    61857.32   5180.07 o 
 -18   0   4   198487.47   206180.95   7901.63 o 
 -16   0   4   255599.50   234586.36   9702.51 o 
 -14   0   4   286913.16   286242.44   4117.98 o 
 -12   0   4   320574.41   324917.31   4471.87 o 
 -10   0   4   181999.39   185767.06  17108.40 o 
  -8   0   4   124912.70   109441.95   5443.12 o 
  -6   0   4    77148.53    66624.97   1735.71 o 
  -4   0   4    22444.39    18210.57   2311.81 o 
  -2   0   4     7288.15     7009.35   1340.55 o 
   0   0   4      741.23      337.37    983.19 o 
   2   0   4    49651.03    64640.29   2055.76 o 
   4   0   4    91929.71   125924.91   2798.33 o 
   6   0   4    46967.61    64091.35   2162.45 o 
   8   0   4    53042.76    74918.59   3639.07 o 
  10   0   4    40404.53    56419.68   4956.45 o 
  12   0   4    16143.95    19492.02   1583.85 o 
  14   0   4     6036.05     8637.78   1558.29 o 
  16   0   4      105.12     3652.35   2873.32 o 
  18   0   4      691.51      465.40   3095.90 o 
  20   0   4     2696.22     3217.31   3358.95 o 
  22   0   4    11482.92     8063.51   4097.52 o 
  24   0   4    12841.53    10552.37   4917.02 o 
 -27   1   4     3535.09     3284.39   3052.32 o 
 -25   1   4     9509.54    10426.94   3002.14 o 
 -23   1   4    21227.11    20786.61   3055.15 o 
 -21   1   4    22936.38    20553.87   2974.43 o 
 -19   1   4    46493.41    45228.94   1932.55 o 
 -17   1   4    97296.65    87844.95   2513.42 o 
 -15   1   4   103606.14    94891.77   3857.74 o 
 -13   1   4   144463.17   135742.11   6626.30 o 
 -11   1   4    93854.63    88178.72   4690.85 o 
  -9   1   4    47855.95    42105.82   1730.47 o 
  -7   1   4    84038.10    70863.12   1938.90 o 
  -5   1   4     6591.73     6717.81    749.50 o 
  -3   1   4   105234.51    99831.70   1087.77 o 
  -1   1   4   399969.47   394568.72   7041.21 o 
   1   1   4    24186.39    23779.32   1088.35 o 
   3   1   4      557.84      787.57    588.60 o 
   5   1   4      362.14      533.28    647.33 o 
   7   1   4     2334.28     2949.92    698.45 o 
   9   1   4     4030.64     5839.40    814.87 o 
  11   1   4      177.82     -481.69    847.53 o 
  13   1   4      792.78      282.15    950.57 o 
  15   1   4     2893.36     4027.01   1399.52 o 
  17   1   4     1137.51     -142.77   1505.13 o 
  19   1   4     3257.26     6273.48   2426.65 o 
  21   1   4     7235.80     9357.41   3090.84 o 
  23   1   4     7984.12     8747.75   8974.07 o 
 -26   2   4      812.17     2945.77   2980.22 o 
 -24   2   4      432.63     3194.59   2796.52 o 
 -22   2   4       14.70    -1477.13   2436.53 o 
 -20   2   4     1846.38     1287.75   1182.46 o 
 -18   2   4     3947.82     4011.83   1537.00 o 
 -16   2   4      288.48      580.02   1357.59 o 
 -14   2   4       49.28      849.69   1232.46 o 
 -12   2   4      226.61      125.17    616.79 o 
 -10   2   4     4044.74     3517.78    746.22 o 
  -8   2   4     2057.91     1176.08    650.73 o 
  -6   2   4    20001.66    18085.70    692.53 o 
  -4   2   4    86887.34    80221.73   2710.58 o 
  -2   2   4    81578.73    75477.63   3702.84 o 
   0   2   4   166092.59   162486.33   3082.71 o 
   2   2   4   182055.38   185647.89   8421.61 o 
   4   2   4   149811.31   149291.89   3647.23 o 
   6   2   4   247656.16   275141.41   5360.08 o 
   8   2   4   177704.19   197355.41   3687.73 o 
  10   2   4    96008.47   111603.52   5077.82 o 
  12   2   4    77851.27    86129.21   5472.42 o 
  14   2   4    33826.18    38727.66   1884.49 o 
  16   2   4    17108.18    20067.51   1717.45 o 
  18   2   4    13612.99    15826.39   1729.11 o 
  20   2   4     5946.37     6597.94   2385.41 o 
  22   2   4     2296.86     2345.25   2639.81 o 
  24   2   4      284.93     4892.24   3788.94 o 
 -27   3   4      480.77     1314.98   2934.41 o 
 -25   3   4       89.48     -536.09   2759.98 o 
 -23   3   4     1809.42     -557.68   2565.60 o 
 -21   3   4     2565.80     4132.53   1259.19 o 
 -19   3   4     8887.87     5402.41   2571.88 o 
 -17   3   4    12114.02    12515.45   1586.01 o 
 -15   3   4    15047.15    12261.71   1473.27 o 
 -13   3   4    28910.74    30391.95   1795.41 o 
 -11   3   4     4993.52     4836.93   1169.82 o 
  -9   3   4       10.83     -597.09    597.09 o 
  -7   3   4      139.69     -110.72    579.89 o 
  -5   3   4    44476.34    40536.61   1222.52 o 
  -3   3   4    94999.95    89835.87   2745.74 o 
  -1   3   4    85584.20    77865.77   1631.79 o 
   1   3   4   245702.05   239862.48   2110.55 o 
   3   3   4   406284.56   408352.63   6236.35 o 
   5   3   4   380053.41   388397.19   9045.16 o 
   7   3   4   370375.09   390533.03   9062.52 o 
   9   3   4   311778.50   300897.91   8835.60 o 
  11   3   4   175549.42   184700.52   7609.67 o 
  13   3   4    84501.08    80171.14   4001.25 o 
  15   3   4    52029.28    52956.97   2705.95 o 
  17   3   4    27453.11    25387.99   1883.38 o 
  19   3   4     9627.92     5818.72   1782.79 o 
  21   3   4     2617.84    -2060.76   2255.18 o 
  23   3   4       54.80     2114.52   3692.82 o 
 -26   4   4      757.06      309.85   2974.90 o 
 -24   4   4      331.92    -1563.90   1563.90 o 
 -22   4   4      910.35     -119.86   1250.24 o 
 -20   4   4      433.37    -1185.01   1185.01 o 
 -18   4   4      636.95      722.39   1529.10 o 
 -16   4   4     1033.14     2243.59   1394.78 o 
 -14   4   4     4619.15     2398.64   1323.75 o 
 -12   4   4     2529.32     2315.06   1272.27 o 
 -10   4   4    11348.83     9443.78    708.25 o 
  -8   4   4    13996.90    13159.03    740.62 o 
  -6   4   4    29780.33    30876.63   1579.64 o 
  -4   4   4    62168.91    61500.75   2223.34 o 
  -2   4   4    45217.64    39213.30   1299.81 o 
   0   4   4    57429.97    54081.71   1781.71 o 
   2   4   4    96366.16    90326.23   3823.09 o 
   4   4   4    99535.57    98570.45   2922.08 o 
   6   4   4   107861.75   110363.77   3168.87 o 
   8   4   4    94935.93    91747.31   2765.42 o 
  10   4   4    62499.00    60540.48   2105.77 o 
  12   4   4    32845.42    32663.79   1603.44 o 
  14   4   4    15858.90    13979.28   1477.53 o 
  16   4   4    10296.60    10087.91   1481.31 o 
  18   4   4     7701.27     6215.90   1562.03 o 
  20   4   4     5758.37     5828.52   2141.79 o 
  22   4   4     2728.98     1811.00   3834.47 o 
 -25   5   4     5807.99     8296.78   1833.33 o 
 -23   5   4     8711.79     7309.59   1450.95 o 
 -21   5   4    22287.19    20248.99   2002.33 o 
 -19   5   4    35892.62    34533.69   2277.85 o 
 -17   5   4    33079.08    30156.47   2076.65 o 
 -15   5   4    65661.12    62373.89   2498.43 o 
 -13   5   4    86761.64    84670.75   2638.77 o 
 -11   5   4    64187.55    64563.30   2295.14 o 
  -9   5   4    62086.17    68140.03   3075.41 o 
  -7   5   4    48683.57    47579.08   1669.13 o 
  -5   5   4    36281.13    36405.03   1721.71 o 
  -3   5   4    24810.25    24351.99   1220.66 o 
  -1   5   4     7552.58     7095.38   1018.99 o 
   1   5   4     2824.99     2556.62    766.53 o 
   3   5   4      152.95      134.46    739.98 o 
   5   5   4     1282.53      947.22    856.84 o 
   7   5   4     3928.99     4762.59   2279.12 o 
   9   5   4     1162.68     1342.46   1309.50 o 
  11   5   4      266.09     -177.18   1325.66 o 
  13   5   4     1633.79     1488.02   1233.92 o 
  15   5   4     1041.56     -318.32   1264.74 o 
  17   5   4       75.01     -141.61   1582.76 o 
  19   5   4     2486.85     1990.31   1847.68 o 
  21   5   4     4977.19     2167.64   2195.42 o 
 -24   6   4    10490.57     8246.08   1994.08 o 
 -22   6   4    18077.84    15322.39   1595.99 o 
 -20   6   4    34177.86    31283.43   2530.72 o 
 -18   6   4    61291.10    63627.16   3784.33 o 
 -16   6   4    80718.87    78710.01   2869.18 o 
 -14   6   4    93982.91    96423.40   3401.69 o 
 -12   6   4    80500.61    83213.74   5094.07 o 
 -10   6   4    51706.46    53948.00   2574.38 o 
  -8   6   4    45073.20    44630.36   2211.93 o 
  -6   6   4    33923.92    37869.15   2486.91 o 
  -4   6   4    16583.87    15778.17   1258.79 o 
  -2   6   4     7856.23     9252.76   2226.21 o 
   0   6   4      105.65      451.29    796.26 o 
   2   6   4     4745.37     4833.47    891.89 o 
   4   6   4     6113.32     4190.40    957.41 o 
   6   6   4    14329.09    14723.51   1503.17 o 
   8   6   4    10703.85     9606.83   1490.89 o 
  10   6   4     6666.66     5174.33   1477.73 o 
  12   6   4     5201.12     5089.01   1917.28 o 
  14   6   4      515.49    -1325.99   1781.75 o 
  16   6   4        4.81       51.40   1945.26 o 
  18   6   4      242.36       74.52   2085.57 o 
  20   6   4     2011.17     2634.53   2638.88 o 
 -23   7   4     3606.91     1901.60   1751.57 o 
 -21   7   4     4023.47     2512.99   1417.50 o 
 -19   7   4     8466.18     7283.75   1385.94 o 
 -17   7   4    12684.93    12575.83   4380.80 o 
 -15   7   4    15276.86    16189.40   2271.34 o 
 -13   7   4    17398.96    18001.30   2217.77 o 
 -11   7   4    14034.23    13453.25   1832.04 o 
  -9   7   4    11047.21    10096.43   1767.00 o 
  -7   7   4     7586.53     8577.66   1640.44 o 
  -5   7   4     5959.55     6074.60   1001.38 o 
  -3   7   4     6700.23     8294.45   1213.78 o 
  -1   7   4     8083.03     7908.56   1258.88 o 
   1   7   4     8933.14     9260.40   1015.15 o 
   3   7   4     2197.96     1159.28    949.30 o 
   5   7   4      368.14     1493.53   1260.01 o 
   7   7   4      983.22     2050.35   1388.29 o 
   9   7   4     1140.35     2242.71   1835.66 o 
  11   7   4     2247.27     4670.18   1888.30 o 
  13   7   4     2717.07       90.33   1948.28 o 
  15   7   4      657.65     2222.20   1926.62 o 
  17   7   4      488.22      549.53   2080.90 o 
  19   7   4     1341.26    -2196.74   2196.74 o 
 -20   8   4      248.09      525.48   1388.68 o 
 -18   8   4      661.13      490.72   1930.40 o 
 -16   8   4      841.44       40.47   3369.07 o 
 -14   8   4      542.71     1958.43   2114.94 o 
 -12   8   4      112.02     -248.11   1661.45 o 
 -10   8   4      295.69      659.29   1674.32 o 
  -8   8   4       50.78     -641.30   1493.09 o 
  -6   8   4     1467.64      599.00   1496.61 o 
  -4   8   4     9975.17    10271.72   1166.14 o 
  -2   8   4    30426.65    34582.86   2303.16 o 
   0   8   4    39902.94    42863.16   1624.57 o 
   2   8   4    37286.77    37631.23   1821.97 o 
   4   8   4    39839.05    42203.74   2557.54 o 
   6   8   4    40077.91    38611.24   4906.90 o 
   8   8   4    35660.36    35284.26   2554.49 o 
  10   8   4    27536.15    26036.35   2481.96 o 
  12   8   4    22009.60    24023.66   2538.99 o 
  14   8   4    14307.89    11606.44   2292.02 o 
  16   8   4     5790.66     4102.36   2230.80 o 
 -19   9   4     1617.02     4623.62   4552.80 o 
 -17   9   4     1376.47     1993.38   1228.96 o 
 -15   9   4     2232.49     3238.96   1769.76 o 
 -13   9   4     2055.75      754.48   1944.59 o 
 -11   9   4      193.24     1247.33   1842.84 o 
  -9   9   4      116.00    -1630.36   1630.36 o 
  -7   9   4     1031.03      216.70   1674.00 o 
  -5   9   4     3556.69     4482.83   1687.62 o 
  -3   9   4     5546.19     7131.58   1366.93 o 
  -1   9   4    11875.13    13636.36   1478.49 o 
   1   9   4    27566.58    32193.51   4122.81 o 
   3   9   4    36043.61    37662.70   4633.73 o 
   5   9   4    37097.30    38969.94   3510.71 o 
   7   9   4    33443.96    31160.65   2537.08 o 
   9   9   4    25058.81    26455.17   2544.97 o 
  11   9   4    19993.78    21253.82   3014.96 o 
  13   9   4    12847.96    10611.20   2220.59 o 
 -16  10   4      396.28     -667.74   4390.92 o 
 -14  10   4     1046.79     1981.05   1190.69 o 
 -12  10   4     2392.85      996.21   1052.60 o 
 -10  10   4     2144.34     3632.12   3186.96 o 
  -8  10   4     2122.92     1729.40   3353.89 o 
  -6  10   4     2738.74     3843.51   1823.90 o 
  -4  10   4     3693.42     2997.03   1767.43 o 
  -2  10   4     5717.64     2772.15   2114.52 o 
   0  10   4     5664.74     6237.16   1810.59 o 
   2  10   4     5815.80     5083.40   1842.86 o 
   4  10   4     7214.47    10624.81   2721.56 o 
   6  10   4     5256.33     5230.49   1927.59 o 
   8  10   4     3972.91      277.80   2004.28 o 
  10  10   4     3971.39     4663.18   4461.74 o 
 -11  11   4     7698.03     8354.33   1803.42 o 
  -9  11   4     6709.75     3835.53   1717.22 o 
  -7  11   4     5149.11     4473.28   1197.44 o 
  -5  11   4     2408.61     4401.04   2670.97 o 
  -3  11   4      792.42     3298.25   2357.34 o 
  -1  11   4      350.12     1821.12   2195.46 o 
   1  11   4       15.53       50.59   2934.02 o 
   3  11   4       92.87      250.40   1768.71 o 
   5  11   4      281.42     1717.48   1891.54 o 
   7  11   4      605.03     1395.74   2853.09 o 
 -27   1   5     7521.71     4563.89   4957.49 o 
 -25   1   5    12094.65    10240.79   3131.70 o 
 -23   1   5    18405.43    15596.59   2921.94 o 
 -21   1   5    42435.65    38683.24   3276.45 o 
 -19   1   5    48691.42    43280.74   2042.61 o 
 -17   1   5    56358.49    47709.98   2433.97 o 
 -15   1   5    55159.13    52063.28   1492.44 o 
 -13   1   5    20802.68    21155.81   1021.52 o 
 -11   1   5    17269.76    17919.91    907.83 o 
  -9   1   5     4090.46     4970.94    709.11 o 
  -7   1   5     3957.00     3732.97    737.80 o 
  -5   1   5     4997.41     4250.90    774.46 o 
  -3   1   5   155960.19   148531.63   5017.10 o 
  -1   1   5   447658.00   476589.50   6688.35 o 
   1   1   5   249403.39   263873.47   3973.06 o 
   3   1   5    98217.06   123659.38   4011.06 o 
   5   1   5   114420.89   141736.70   5988.61 o 
   7   1   5   130542.84   177211.98   5982.74 o 
   9   1   5    71905.48    92604.95   2932.70 o 
  11   1   5    36213.27    46022.45   1397.35 o 
  13   1   5     9447.34    11175.75   1160.51 o 
  15   1   5      160.90     1525.12   1385.73 o 
  17   1   5     1301.95     1762.83   1721.16 o 
  19   1   5     2707.02     2392.00   2338.19 o 
  21   1   5     7004.93     9244.69   2810.55 o 
  23   1   5     7189.41     6335.20   3219.17 o 
 -28   2   5     4012.31     3986.23   4502.21 o 
 -26   2   5     6509.80    11340.48   3086.46 o 
 -24   2   5    12949.57    10856.48   3662.47 o 
 -22   2   5    35553.51    35144.32   3446.13 o 
 -20   2   5    32691.23    29428.03   2049.78 o 
 -18   2   5    24406.99    24858.37   1930.56 o 
 -16   2   5    35506.85    32028.99   1851.85 o 
 -14   2   5    25121.83    23136.74   1454.01 o 
 -12   2   5    15141.44    13498.40   1826.85 o 
 -10   2   5     5712.15     5545.22    726.40 o 
  -8   2   5     1051.37     1579.59    717.90 o 
  -6   2   5     8258.25     9282.72    682.82 o 
  -4   2   5    38924.75    38388.03    890.33 o 
  -2   2   5    42759.85    38328.81   2099.55 o 
   0   2   5    92618.72    87422.97   2700.11 o 
   2   2   5   181998.41   180764.70   2752.68 o 
   4   2   5   138486.02   148838.14   5680.09 o 
   6   2   5    95536.78   111954.16   3622.42 o 
   8   2   5    51755.87    61405.08   3619.27 o 
  10   2   5    23928.30    26447.59   1152.89 o 
  12   2   5    18151.72    23081.98   1393.95 o 
  14   2   5     7662.95     9273.55   1407.80 o 
  16   2   5       55.82     1054.06   1434.75 o 
  18   2   5     3023.94     5327.17   1680.92 o 
  20   2   5     5430.46     6636.63   2678.32 o 
  22   2   5     6458.26     8734.75   2948.17 o 
 -27   3   5      166.50    -1218.81   3118.49 o 
 -25   3   5        5.95     2971.73   2946.97 o 
 -23   3   5      174.41     1423.20   1625.90 o 
 -21   3   5      104.23      539.92   2532.89 o 
 -19   3   5      580.30    -1014.47   1427.75 o 
 -17   3   5      976.25     -835.59   1332.94 o 
 -15   3   5       23.62      259.64   1325.40 o 
 -13   3   5      370.93      899.45   1313.72 o 
 -11   3   5      570.14     1290.68    877.44 o 
  -9   3   5     1318.91     2519.61    741.89 o 
  -7   3   5     6236.97     6846.20    648.63 o 
  -5   3   5     2448.54     2364.36    610.72 o 
  -3   3   5      376.73      476.24    790.11 o 
  -1   3   5      499.24     1991.92    910.64 o 
   1   3   5     2928.59     3299.01    742.61 o 
   3   3   5     5002.82     5008.92    851.24 o 
   5   3   5    13395.93    14304.98   1033.49 o 
   7   3   5     1545.19      673.41    826.58 o 
   9   3   5      253.19      226.58    896.26 o 
  11   3   5      251.30     -916.20   1073.23 o 
  13   3   5      485.29     -522.41   1214.92 o 
  15   3   5       36.60      334.44   1342.85 o 
  17   3   5       15.55      740.18   1456.03 o 
  19   3   5      126.24       25.91   1679.83 o 
  21   3   5      191.93    -3207.19   3207.19 o 
 -26   4   5     6929.68     3195.50   3328.60 o 
 -24   4   5     9883.91     7650.26   1559.05 o 
 -22   4   5    22299.94    20351.29   2314.59 o 
 -20   4   5    30293.73    30963.35   2267.29 o 
 -18   4   5    18921.54    18129.36   1883.62 o 
 -16   4   5    26153.67    25952.44   1892.77 o 
 -14   4   5    27058.41    30013.91   1900.96 o 
 -12   4   5     9943.92     9399.41   1362.28 o 
 -10   4   5     5954.19     5810.24    631.61 o 
  -8   4   5     3558.53     4982.90    657.82 o 
  -6   4   5    51591.74    52480.78   1284.35 o 
  -4   4   5    30836.70    28109.03   1244.94 o 
  -2   4   5    45493.10    43363.30   1506.50 o 
   0   4   5   107986.48   100270.36   2410.97 o 
   2   4   5   108894.07   103214.02   1724.59 o 
   4   4   5    99334.15    98283.70   3203.92 o 
   6   4   5   100135.18   104658.23   1942.57 o 
   8   4   5    57490.03    59229.70   2055.23 o 
  10   4   5    20378.16    20802.63   1474.91 o 
  12   4   5     9727.13     9084.19   1332.20 o 
  14   4   5     4336.07     3316.39   1301.81 o 
  16   4   5      391.10      426.92   1472.43 o 
  18   4   5      864.10     1682.21   1786.39 o 
  20   4   5     6311.56     4876.45   2123.03 o 
 -25   5   5     3422.03      406.90   1688.39 o 
 -23   5   5     7852.02     5456.71   1563.17 o 
 -21   5   5    13127.88    10284.40   1557.10 o 
 -19   5   5    15514.89    17228.12   1913.66 o 
 -17   5   5     9761.84    10014.70   1672.37 o 
 -15   5   5     2320.07     1748.24   1451.78 o 
 -13   5   5     4679.96     4495.50   1329.13 o 
 -11   5   5     6658.99     5588.76   1259.34 o 
  -9   5   5       76.39     -712.09    712.09 o 
  -7   5   5     2333.72     2241.84    854.43 o 
  -5   5   5    11992.22    12487.91   1048.63 o 
  -3   5   5    28279.49    29303.75   1522.36 o 
  -1   5   5    50223.37    45729.30   1607.13 o 
   1   5   5    68277.61    63319.16   1971.42 o 
   3   5   5    66243.74    66142.70   1847.29 o 
   5   5   5    60200.69    55411.46   1757.08 o 
   7   5   5    43213.23    39914.91   1799.11 o 
   9   5   5    18462.89    17768.79   1655.21 o 
  11   5   5     5909.35     4242.92   1418.72 o 
  13   5   5     1842.53     1461.87   1838.42 o 
  15   5   5        7.06      288.93   1486.96 o 
  17   5   5      913.60     1993.91   1934.16 o 
  19   5   5     2179.58     1231.20   2064.70 o 
  21   5   5     3758.83     4451.72   3052.87 o 
 -24   6   5      502.43      416.84   1457.87 o 
 -22   6   5      728.52     2060.29   1435.81 o 
 -20   6   5     1655.89     3827.71   2571.69 o 
 -18   6   5     3970.47     5766.75   1690.45 o 
 -16   6   5     3479.72     5061.33   1625.81 o 
 -14   6   5     4096.22     4268.04   1513.71 o 
 -12   6   5      630.95     2238.39   1696.39 o 
 -10   6   5      111.34     -987.79   1493.73 o 
  -8   6   5     1783.74     1357.56   1454.17 o 
  -6   6   5       11.78     -509.89    879.48 o 
  -4   6   5      197.95      185.22    995.73 o 
  -2   6   5     1490.01     1423.07   1336.98 o 
   0   6   5      778.88      855.45    862.22 o 
   2   6   5     4043.45     4628.09    908.63 o 
   4   6   5     7354.95     7453.87   1363.93 o 
   6   6   5     4014.94     4395.78   1343.46 o 
   8   6   5      269.96     2439.26   1607.52 o 
  10   6   5      887.50     1973.32   1797.74 o 
  12   6   5     1810.15      631.35   1841.58 o 
  14   6   5     1437.74    -1361.36   1906.54 o 
  16   6   5      228.97      566.42   1888.01 o 
  18   6   5      145.06     -731.43   2327.48 o 
 -23   7   5     7143.65     6419.08   1504.37 o 
 -21   7   5    12949.81    10707.31   1747.99 o 
 -19   7   5    20271.07    21054.76   3137.04 o 
 -17   7   5    24827.91    27519.07   3133.45 o 
 -15   7   5    24670.31    25506.33   2498.82 o 
 -13   7   5     9909.79    10585.38   1910.88 o 
 -11   7   5     1136.89     -594.90   2048.76 o 
  -9   7   5     1259.12       98.95   1547.35 o 
  -7   7   5       17.79    -1706.92   2296.63 o 
  -5   7   5     7004.79     8320.38   1165.84 o 
  -3   7   5    23508.04    25904.35   3520.73 o 
  -1   7   5    50985.63    51575.25   2366.28 o 
   1   7   5    45159.96    47907.02   2086.35 o 
   3   7   5    32939.95    35925.33   2339.24 o 
   5   7   5    38930.62    40786.60   2587.12 o 
   7   7   5    23699.74    26697.85   2377.74 o 
   9   7   5    14174.29    13769.79   2085.30 o 
  11   7   5    12794.49    12799.53   2762.03 o 
  13   7   5     3370.65     3597.68   2000.52 o 
  15   7   5       31.54      941.97   2022.71 o 
  17   7   5      174.57     -304.30   2144.46 o 
 -20   8   5     5940.04     3870.88   1440.15 o 
 -18   8   5     7191.07     3439.89   4320.10 o 
 -16   8   5     6576.77     3124.12   2177.81 o 
 -14   8   5     4455.79     3160.15   2827.79 o 
 -12   8   5     1175.15      516.84   1887.08 o 
 -10   8   5       24.43      -69.27   1557.17 o 
  -8   8   5        2.44     -991.86   2842.97 o 
  -6   8   5      239.16     1766.47   1600.78 o 
  -4   8   5     2520.32     3040.29   1445.71 o 
  -2   8   5     8400.17     7997.69   1340.91 o 
   0   8   5    16307.72    14480.48   1477.73 o 
   2   8   5    17928.85    21276.05   2091.00 o 
   4   8   5    12216.85    14437.34   2923.91 o 
   6   8   5     8816.00     7238.95   1960.20 o 
   8   8   5     6820.70     4264.84   3045.31 o 
  10   8   5     3918.92     1595.28   1831.78 o 
  12   8   5     2684.06     2577.96   2041.83 o 
  14   8   5     1278.30     3146.29   2215.46 o 
  16   8   5        6.33    -2148.70   2148.70 o 
 -19   9   5      160.13    -4896.79   4896.79 o 
 -17   9   5      331.93      566.98   1193.18 o 
 -15   9   5      847.23     2960.01   2969.43 o 
 -13   9   5      582.80     2398.43   2032.23 o 
 -11   9   5      286.64    -1668.84   1861.29 o 
  -9   9   5       85.80      648.68   1819.43 o 
  -7   9   5      123.68     -400.93   1816.06 o 
  -5   9   5      137.66     1171.35   1628.89 o 
  -3   9   5      200.18     1500.05   1348.99 o 
  -1   9   5     1253.35      219.58   1351.56 o 
   1   9   5     2309.87     1396.86   1633.46 o 
   3   9   5     3127.07     3981.51   1830.67 o 
   5   9   5     3301.46     2529.61   1818.46 o 
   7   9   5     2059.55     2528.77   2074.05 o 
   9   9   5     1149.64     2605.45   1803.33 o 
  11   9   5      462.40    -1982.02   1982.02 o 
  13   9   5       10.91    -1294.73   2103.66 o 
 -16  10   5     2640.04     1811.00   4208.81 o 
 -14  10   5     1953.00     4057.05   3874.94 o 
 -12  10   5      219.07     -288.39   2076.57 o 
 -10  10   5        6.38     1121.92   1931.55 o 
  -8  10   5       30.43    -1349.15   2119.58 o 
  -6  10   5     1834.10     1424.21   1793.57 o 
  -4  10   5     3633.31     3561.30   1817.12 o 
  -2  10   5     4592.54     4876.55   2154.99 o 
   0  10   5     8609.37     8273.33   1967.95 o 
   2  10   5    11128.57     8941.92   1966.35 o 
   4  10   5    13671.88    11262.14   2008.23 o 
   6  10   5    11443.73    12188.34   2088.43 o 
   8  10   5     4974.37     4346.11   1991.09 o 
  10  10   5     1812.51     2546.83   2133.81 o 
 -11  11   5       31.14     -782.29   1224.96 o 
  -9  11   5      292.55    -1072.44   2974.49 o 
  -7  11   5      608.01     1222.93   2101.14 o 
  -5  11   5      940.24     2027.99   2050.81 o 
  -3  11   5     1382.10      293.40   2549.57 o 
  -1  11   5     1902.00     2529.33   2144.87 o 
   1  11   5     2598.41     6303.09   3237.54 o 
   3  11   5     3532.48     5481.47   2146.18 o 
   5  11   5     3090.37     4419.05   2093.90 o 
 -28   0   6     2772.39     8913.36   5180.07 o 
 -26   0   6     7934.99     6900.02   3986.23 o 
 -24   0   6     9714.35    10248.85   3915.40 o 
 -22   0   6    11685.39    11189.76   3520.83 o 
 -20   0   6     8221.41     6960.72   3369.07 o 
 -18   0   6      853.12      427.11   1399.04 o 
 -16   0   6      436.14     -231.92   1217.75 o 
 -14   0   6     9113.25     7529.62   1192.79 o 
 -12   0   6    17132.05    15521.39   1351.14 o 
 -10   0   6    61308.17    54563.95   2509.10 o 
  -8   0   6   293556.28   253861.50   3487.74 o 
  -6   0   6   352909.72   316144.28  12059.85 o 
  -4   0   6   396176.25   375967.06   3657.36 o 
  -2   0   6   736658.13   745898.75  21731.99 o 
   0   0   6   552603.63   570475.56   5178.79 o 
   2   0   6   445397.16   522374.16  13133.96 o 
   4   0   6   361553.72   460877.34   6703.99 o 
   6   0   6   133421.23   166438.48   7549.50 o 
   8   0   6    93174.32   138222.16   5244.08 o 
  10   0   6    75469.52   105479.38   2552.00 o 
  12   0   6    22126.58    30232.65   1881.11 o 
  14   0   6     3223.82     3965.29   1622.30 o 
  16   0   6      285.43    -1507.48   2701.33 o 
  18   0   6     6293.61     6738.14   3278.01 o 
  20   0   6    10111.49    12707.36   3874.94 o 
  22   0   6     7130.90     7679.05   4178.46 o 
 -27   1   6       27.49    -2311.90   3054.22 o 
 -25   1   6        4.27     1413.38   2591.03 o 
 -23   1   6      261.22    -1210.56   2215.03 o 
 -21   1   6      107.44     1945.44   2225.32 o 
 -19   1   6     2824.34     2980.85   1978.39 o 
 -17   1   6     4246.00     3962.44   1329.81 o 
 -15   1   6     4279.94     3450.09   1158.03 o 
 -13   1   6    38518.96    36709.31   1429.64 o 
 -11   1   6    90303.59    89854.41   1715.11 o 
  -9   1   6    92639.73    84994.80   2554.33 o 
  -7   1   6   139384.16   129012.69   2906.02 o 
  -5   1   6   117290.26   106336.48   2315.18 o 
  -3   1   6   337246.34   303644.53   5139.31 o 
  -1   1   6   662408.38   651488.94   9356.04 o 
   1   1   6   200663.03   191717.67   3615.89 o 
   3   1   6   152954.52   178010.06   6750.71 o 
   5   1   6   119416.18   146581.06   6094.46 o 
   7   1   6    33779.66    43292.31   1783.41 o 
   9   1   6    41570.94    54986.59   1461.61 o 
  11   1   6    19871.58    25995.83   1247.23 o 
  13   1   6     9515.91    13193.00   1337.42 o 
  15   1   6    13104.51    18055.52   1677.26 o 
  17   1   6     1111.11     2084.07   1852.92 o 
  19   1   6      132.52      643.39   3267.90 o 
  21   1   6      122.11     3219.53   2597.58 o 
 -28   2   6     7141.41     6110.37   3247.34 o 
 -26   2   6    14407.39    14417.27   3314.27 o 
 -24   2   6    26272.76    30493.19   3576.68 o 
 -22   2   6    31184.92    32584.88   3630.66 o 
 -20   2   6    32828.14    29911.61   1994.06 o 
 -18   2   6    40106.58    39030.82   2095.01 o 
 -16   2   6    38822.04    37982.73   1897.22 o 
 -14   2   6    24084.92    23053.69   1082.48 o 
 -12   2   6    24591.41    23363.45   1384.37 o 
 -10   2   6    29762.38    26545.01   1295.29 o 
  -8   2   6    14346.72    14542.10   1268.56 o 
  -6   2   6     8984.11    10804.50    729.31 o 
  -4   2   6       14.04     -130.92    592.42 o 
  -2   2   6    26641.01    25907.36   2654.88 o 
   0   2   6     3308.62     3981.91    481.17 o 
   2   2   6       30.12      188.65    657.37 o 
   4   2   6     5236.07     5817.01    854.03 o 
   6   2   6      657.96      518.97    771.67 o 
   8   2   6     2323.88     2477.65    897.00 o 
  10   2   6     1961.29     1775.83    896.18 o 
  12   2   6    23468.50    27761.37   1524.74 o 
  14   2   6    36328.09    41956.77   2483.99 o 
  16   2   6    25164.67    28580.51   2010.07 o 
  18   2   6    22467.46    24723.63   3224.82 o 
  20   2   6    16904.31    21974.83   4057.05 o 
  22   2   6    13939.38    17695.20   4279.63 o 
 -27   3   6    22266.30    24451.23   3762.35 o 
 -25   3   6    36979.86    37332.05   3904.83 o 
 -23   3   6    57959.26    56556.27   2382.98 o 
 -21   3   6    64995.13    61357.89   2713.59 o 
 -19   3   6    55775.89    52559.23   5470.51 o 
 -17   3   6    51661.55    55250.84   3383.89 o 
 -15   3   6    30564.29    30588.08   1881.08 o 
 -13   3   6     8864.85     9208.83   1389.18 o 
 -11   3   6    14107.34    13950.31    949.81 o 
  -9   3   6     3704.61     3854.66    661.78 o 
  -7   3   6    10387.13    10885.15    754.23 o 
  -5   3   6    16291.33    16387.65   1078.79 o 
  -3   3   6    34912.21    32596.53   1976.55 o 
  -1   3   6    35651.42    31044.27    854.33 o 
   1   3   6    18081.59    18440.71    958.29 o 
   3   3   6    27219.13    29706.74   1901.98 o 
   5   3   6     6876.03     7098.03   1022.73 o 
   7   3   6      103.86      -56.07    810.54 o 
   9   3   6      543.10      256.99    968.86 o 
  11   3   6     7096.81     5073.92   1190.51 o 
  13   3   6    17774.52    19971.12   1590.69 o 
  15   3   6    26205.95    28754.53   1952.43 o 
  17   3   6    41735.21    41485.69   5216.58 o 
  19   3   6    40992.82    41782.03   2884.64 o 
  21   3   6    30399.35    22339.05   4259.39 o 
 -26   4   6     7714.52     6146.87   3404.21 o 
 -24   4   6    12247.28    11193.53   1730.77 o 
 -22   4   6    15641.14    12573.60   2000.11 o 
 -20   4   6    17961.35    18607.77   1974.45 o 
 -18   4   6    15987.94    16415.66   1798.89 o 
 -16   4   6    15983.39    16249.34   1804.07 o 
 -14   4   6     8969.61     9683.56   1508.78 o 
 -12   4   6     6088.57     4777.86   1259.11 o 
 -10   4   6    24127.94    25620.33    901.98 o 
  -8   4   6    20967.88    21746.44    942.83 o 
  -6   4   6     9188.69     9487.08    926.10 o 
  -4   4   6     4000.52     3924.63    953.14 o 
  -2   4   6     1379.00     1659.59   1054.86 o 
   0   4   6      142.29      454.02    678.31 o 
   2   4   6     8863.22     8551.70    926.66 o 
   4   4   6     5020.33     5107.02    950.73 o 
   6   4   6     9297.35     7843.43   1094.45 o 
   8   4   6     6643.76     6647.74   1307.65 o 
  10   4   6     5176.17     4242.71   1391.37 o 
  12   4   6    17713.14    16784.09   1457.37 o 
  14   4   6    16192.16    11731.22   2154.51 o 
  16   4   6    11858.91    10854.83   1956.78 o 
  18   4   6    13000.89    10924.88   2122.94 o 
  20   4   6     9855.80     8729.01   2316.42 o 
 -25   5   6      900.05     2157.66   1656.36 o 
 -23   5   6      620.01     -185.75   1848.75 o 
 -21   5   6      259.49      344.03   1665.66 o 
 -19   5   6      179.98      341.52   1546.59 o 
 -17   5   6      495.86     1264.59   1493.02 o 
 -15   5   6     2376.31     1675.26   1489.03 o 
 -13   5   6    11395.16    12595.97   1500.16 o 
 -11   5   6    15371.87    15914.16   1512.06 o 
  -9   5   6    54963.25    62125.93   3164.64 o 
  -7   5   6    98159.22   110137.34   2040.28 o 
  -5   5   6   116416.02   126598.91   4204.47 o 
  -3   5   6   130305.44   127711.34   2894.92 o 
  -1   5   6   113324.64   113560.23   5029.31 o 
   1   5   6   126759.12   116284.96   6190.25 o 
   3   5   6   101030.21    98139.85   3362.57 o 
   5   5   6    59922.56    56775.58   1668.92 o 
   7   5   6    47113.77    47144.02   1952.41 o 
   9   5   6    25848.80    22344.62   2238.90 o 
  11   5   6    11849.63    12214.62   2070.49 o 
  13   5   6     5326.26     4301.19   2073.34 o 
  15   5   6     1752.27     6752.77   2484.83 o 
  17   5   6      303.76      168.85   1812.12 o 
  19   5   6      150.72    -1968.13   1968.13 o 
 -24   6   6     3643.01     2963.41   1523.71 o 
 -22   6   6     2586.76     5625.50   2807.60 o 
 -20   6   6     1298.13     1954.92   1723.09 o 
 -18   6   6      336.68     -825.25   1632.93 o 
 -16   6   6      777.06      279.31   1501.93 o 
 -14   6   6     6282.06     6380.54   1555.27 o 
 -12   6   6    11917.47    11163.75   1828.08 o 
 -10   6   6    27304.74    26981.15   2069.90 o 
  -8   6   6    64764.31    73022.52   3420.05 o 
  -6   6   6   110669.65   119659.45   3057.89 o 
  -4   6   6   173356.75   198698.47   6919.31 o 
  -2   6   6   205963.34   208532.84   3518.50 o 
   0   6   6   155828.95   148144.94   4636.48 o 
   2   6   6   130876.69   128454.01   4806.06 o 
   4   6   6   114660.17   112603.70   2818.19 o 
   6   6   6    55982.91    66048.58   3143.46 o 
   8   6   6    32604.45    31863.98   2508.01 o 
  10   6   6    23715.56    24570.44   2321.28 o 
  12   6   6     4933.10     2495.44   1919.65 o 
  14   6   6      163.53      268.51   1981.27 o 
  16   6   6       40.83    -1982.79   2233.31 o 
  18   6   6      946.78     2930.06   2646.75 o 
 -23   7   6      245.57     1319.96   1461.48 o 
 -21   7   6     1098.09     2072.58   2785.33 o 
 -19   7   6     2607.99      495.58   1823.22 o 
 -17   7   6     3313.53     2001.98   1709.73 o 
 -15   7   6     4622.45     3975.54   1953.93 o 
 -13   7   6     8119.57    10119.19   2065.91 o 
 -11   7   6     9350.31     8210.96   1863.66 o 
  -9   7   6    15679.95    14749.53   2235.93 o 
  -7   7   6    28846.13    28583.60   2195.97 o 
  -5   7   6    33554.43    36867.24   3053.51 o 
  -3   7   6    29782.56    32453.49   2423.51 o 
  -1   7   6    23407.75    25975.09   1678.02 o 
   1   7   6    28098.11    29113.25   1757.83 o 
   3   7   6    22923.62    26402.65   2239.70 o 
   5   7   6     9882.64    13009.37   2043.70 o 
   7   7   6     7075.40     7219.16   2044.04 o 
   9   7   6     7646.69     9344.57   2154.99 o 
  11   7   6     6102.76     3691.60   1975.91 o 
  13   7   6     3806.66     3424.49   2084.05 o 
  15   7   6     1838.30     2605.85   2242.37 o 
  17   7   6      652.80     1454.98   2633.49 o 
 -20   8   6    11508.60    10350.02   4664.09 o 
 -18   8   6    12106.53     9468.95   2878.38 o 
 -16   8   6    10071.07     9441.31   2382.01 o 
 -14   8   6     8686.80     9320.83   2074.88 o 
 -12   8   6     8847.12     7968.44   2109.86 o 
 -10   8   6     2410.33      612.35   1770.35 o 
  -8   8   6      226.29    -1544.08   1544.08 o 
  -6   8   6      337.13    -1491.29   1491.29 o 
  -4   8   6      215.97      899.03   1139.12 o 
  -2   8   6      580.54     -208.41   1252.97 o 
   0   8   6      319.41     -920.26   1699.71 o 
   2   8   6     1392.89     2061.24   1702.18 o 
   4   8   6      822.78      231.59   1729.98 o 
   6   8   6      288.08       53.87   1791.48 o 
   8   8   6       19.18    -1914.12   1914.12 o 
  10   8   6      491.90     -953.57   1884.41 o 
  12   8   6     2107.07     -192.51   1936.03 o 
  14   8   6     6611.97     4239.02   2332.11 o 
 -19   9   6     7209.21    12788.30   5119.37 o 
 -17   9   6     7045.61     8129.33   2502.05 o 
 -15   9   6     3953.90     4750.23   2248.40 o 
 -13   9   6     1830.54     2167.50   2138.91 o 
 -11   9   6     1163.51     1015.92   2185.34 o 
  -9   9   6       61.12     -625.71   1821.30 o 
  -7   9   6      505.05     1677.11   1770.09 o 
  -5   9   6     1437.67     3069.24   1826.36 o 
  -3   9   6     2968.76     2461.47   1809.59 o 
  -1   9   6     5359.43     5264.94   1439.00 o 
   1   9   6     5543.01     6133.48   1918.71 o 
   3   9   6     2829.46      731.14   1866.33 o 
   5   9   6      423.54      516.02   2357.34 o 
   7   9   6        5.09      377.85   2038.16 o 
   9   9   6      208.66    -1959.20   1959.20 o 
  11   9   6     1379.23     3420.67   2148.61 o 
 -16  10   6      412.74     2701.33   4653.97 o 
 -14  10   6      551.51     -531.93   2400.22 o 
 -12  10   6      997.37      204.84   2081.78 o 
 -10  10   6     1194.34     -476.84   2084.17 o 
  -8  10   6     1243.45     1125.26   1974.59 o 
  -6  10   6      818.74      636.57   1765.96 o 
  -4  10   6      772.89      766.69   2650.74 o 
   0  10   6     2179.91     2203.66   1900.71 o 
   2  10   6     1813.62      442.36   1876.56 o 
   4  10   6     2757.70     5272.37   2020.87 o 
   6  10   6     2374.64     3098.89   2054.70 o 
   8  10   6     1506.43    -1157.00   2888.50 o 
 -11  11   6     1783.06     3113.40   2432.24 o 
  -9  11   6     4588.89     1435.92   2229.38 o 
  -7  11   6     7765.82     7910.48   2216.08 o 
  -5  11   6     9109.16    13498.45   3303.31 o 
  -3  11   6     8579.64    10248.85   2913.79 o 
   1  11   6     8707.60    12960.29   4087.40 o 
   3  11   6     9055.08    12092.93   2476.72 o 
   5  11   6     7432.40     8932.20   2248.50 o 
 -27   1   7    11530.45     8901.33   3111.73 o 
 -25   1   7    11905.52     8950.54   3161.66 o 
 -23   1   7     8735.98     7243.39   2596.44 o 
 -21   1   7     5635.59     6658.17   2394.01 o 
 -19   1   7     4042.30     4071.10   1440.21 o 
 -17   1   7       65.42     1941.34   1248.10 o 
 -15   1   7     2557.83     2154.41    878.17 o 
 -13   1   7     7227.00     7820.00    868.25 o 
 -11   1   7    67705.40    60571.72   1790.54 o 
  -9   1   7   117174.28   107378.86   1881.54 o 
  -7   1   7    69217.23    59695.01   1436.67 o 
  -5   1   7   199983.56   176649.09   5355.93 o 
  -3   1   7   171176.89   142224.03   3003.93 o 
  -1   1   7    69152.89    63716.38   1735.00 o 
   1   1   7   109275.75   113790.95   2469.79 o 
   3   1   7    42000.37    47149.42   2134.01 o 
   5   1   7    17364.68    20907.98    897.79 o 
   7   1   7     7411.55     8862.61    862.98 o 
   9   1   7     1217.22     1493.13    886.56 o 
  11   1   7    12826.86    15407.67   1281.82 o 
  13   1   7    28573.39    37127.37   1665.37 o 
  15   1   7    32786.25    39006.18   2002.50 o 
  17   1   7    25741.12    32074.19   2836.88 o 
  19   1   7    22358.38    28164.87   3021.50 o 
  21   1   7    14550.97    10410.73   4107.63 o 
 -28   2   7     8227.98     7793.67   3311.09 o 
 -26   2   7     8756.64     8114.04   4006.46 o 
 -24   2   7     5606.25     5687.62   2585.73 o 
 -22   2   7     3838.92     4878.37   1632.54 o 
 -20   2   7     6003.44     6029.68   1584.17 o 
 -18   2   7      543.58    -1325.67   1325.67 o 
 -16   2   7     2535.00      543.80   1172.55 o 
 -14   2   7     6813.46     6502.47    892.87 o 
 -12   2   7    53835.36    55623.00   1445.71 o 
 -10   2   7   131414.89   125709.15   2761.85 o 
  -8   2   7   116217.50   110024.30   2502.97 o 
  -6   2   7   174815.92   159319.11   5190.35 o 
  -4   2   7   159368.67   148932.02   4575.55 o 
  -2   2   7   109872.79   104481.70   6243.10 o 
   0   2   7   135214.06   137543.30   2459.15 o 
   2   2   7    51643.40    50835.49   1333.26 o 
   4   2   7     9918.46     9067.38    974.38 o 
   6   2   7     5406.72     6024.56    873.62 o 
   8   2   7     2519.26     2680.07    938.08 o 
  10   2   7    12659.71    12210.96   1167.49 o 
  12   2   7     7356.33     8364.38   1317.24 o 
  14   2   7    15064.43    16843.47   1667.67 o 
  16   2   7    24776.37    28087.01   1975.80 o 
  18   2   7    17820.66    19659.38   2709.50 o 
  20   2   7    12118.68    17280.39   3804.11 o 
 -27   3   7      156.87     3463.17   3155.04 o 
 -25   3   7     1054.34     1352.49   3031.90 o 
 -23   3   7     1946.15     1881.97   2384.71 o 
 -21   3   7     1186.62     -253.54   1559.54 o 
 -19   3   7       60.93     1185.00   1527.34 o 
 -17   3   7     1226.18     -678.10   1282.48 o 
 -15   3   7       53.63    -1389.12   1389.12 o 
 -13   3   7      299.51     -624.65    864.50 o 
 -11   3   7        4.12     -652.42   1058.72 o 
  -9   3   7      511.76      843.62    727.85 o 
  -7   3   7     3177.71     2993.07    709.95 o 
  -5   3   7      531.95      152.24    810.51 o 
  -3   3   7     7455.08     6758.59   1039.56 o 
  -1   3   7     7673.19     6968.23   1137.58 o 
   1   3   7       38.89     -204.67    697.57 o 
   3   3   7     2969.22     3250.04    874.08 o 
   5   3   7      236.38     1241.33    960.36 o 
   7   3   7       64.38    -1073.28   1160.95 o 
   9   3   7      961.33      105.50    972.19 o 
  11   3   7        2.76      251.47   1108.01 o 
  13   3   7      153.45     1464.26   1505.75 o 
  15   3   7        5.83     -196.50   1693.44 o 
  17   3   7      268.06    -1044.29   1879.64 o 
  19   3   7       12.86    -1408.07   2367.48 o 
  21   3   7      147.42     4977.72   3490.48 o 
 -26   4   7     9611.41    11206.20   4365.63 o 
 -24   4   7    14175.13    12164.28   4466.80 o 
 -22   4   7    11943.07    11230.56   1880.39 o 
 -20   4   7     4671.16     2601.82   1550.81 o 
 -18   4   7     6115.93     5158.05   1654.79 o 
 -16   4   7      446.98     -755.18   1367.34 o 
 -14   4   7     3593.58     2682.84   1315.64 o 
 -12   4   7    10779.32     9739.22   1866.32 o 
 -10   4   7    52977.40    56631.53   1266.59 o 
  -8   4   7    83695.30    88223.80   1686.77 o 
  -6   4   7    86732.54    86203.86   2175.86 o 
  -4   4   7   120993.38   129164.76   5452.11 o 
  -2   4   7    65792.45    59484.80   1711.48 o 
   0   4   7    43299.18    39600.02   1997.47 o 
   2   4   7    42383.73    41213.46   1946.59 o 
   4   4   7    18850.56    19266.51   1819.55 o 
   6   4   7     7513.42     6894.98   1184.31 o 
   8   4   7       78.64      -58.97   1339.01 o 
  10   4   7    13094.52    11782.44   2156.45 o 
  12   4   7    15994.49    16887.13   4107.63 o 
  14   4   7    16337.95    17822.12   2044.75 o 
  16   4   7    21684.65    19234.19   2154.28 o 
  18   4   7    20385.14    16501.30   2346.75 o 
  20   4   7    13436.46    11185.12   2553.19 o 
 -25   5   7     6115.96     4776.14   1509.04 o 
 -23   5   7     5485.82     7101.05   1937.33 o 
 -21   5   7     4737.67     5217.49   1973.79 o 
 -19   5   7      373.66     -742.90   1517.22 o 
 -17   5   7     1915.29     1855.84   1654.38 o 
 -15   5   7      831.54     -680.69   1287.79 o 
 -13   5   7     2971.26     2845.17   1340.41 o 
 -11   5   7    23682.79    23726.51   1618.06 o 
  -9   5   7    35458.01    36246.12   1616.56 o 
  -7   5   7    55711.70    58989.84   2358.40 o 
  -5   5   7    75821.20    82274.67   2505.89 o 
  -3   5   7    42039.87    45880.79   1810.27 o 
  -1   5   7    21634.38    22282.52   1232.76 o 
   1   5   7    18128.44    18688.83   1122.98 o 
   3   5   7    15594.20    17722.04   1552.91 o 
   5   5   7     9995.66     9435.06   1935.01 o 
   7   5   7      838.75      398.53   1602.45 o 
   9   5   7     3203.22     4279.88   2025.16 o 
  11   5   7     4976.21     5099.33   2107.53 o 
  13   5   7     5630.02     7016.53   2333.60 o 
  15   5   7     9149.66     8600.15   2594.24 o 
  17   5   7     7501.92     4918.56   3186.96 o 
  19   5   7     6125.89     5355.29   2783.13 o 
 -24   6   7      315.11     1617.07   1460.59 o 
 -22   6   7      289.49    -1175.24   1790.57 o 
 -20   6   7      511.90     1147.52   1714.96 o 
 -18   6   7       62.73      480.01   1570.60 o 
 -16   6   7      656.98     -200.44   1625.40 o 
 -14   6   7     1838.79     3408.38   1481.57 o 
 -12   6   7      463.96    -1089.21   1557.11 o 
 -10   6   7      203.18     -100.44   1530.93 o 
  -8   6   7     4363.57     5232.43   1178.47 o 
  -6   6   7     8398.52    10382.93   1238.19 o 
  -4   6   7     8595.67     9227.72   1422.02 o 
  -2   6   7    10687.49    10090.62   1027.50 o 
   0   6   7     8484.27     8888.74   1429.76 o 
   2   6   7     3310.37     2464.69   1319.15 o 
   4   6   7       66.63      527.79   1246.65 o 
   6   6   7      715.50     1814.96   1727.15 o 
   8   6   7      128.66      496.07   1906.30 o 
  10   6   7       61.10      427.03   1972.88 o 
  12   6   7      114.80    -2520.42   3055.43 o 
  14   6   7       88.74    -2245.96   2245.96 o 
  16   6   7      358.06    -2796.78   3080.73 o 
  18   6   7      377.85    12697.24   4269.51 o 
 -23   7   7     2491.50     2800.90   3116.05 o 
 -21   7   7     1306.83      733.34   1857.52 o 
 -19   7   7      437.45      559.00   1814.11 o 
 -17   7   7       56.46      299.99   1647.99 o 
 -15   7   7     1757.78      418.88   2043.70 o 
 -13   7   7     3630.93     4756.62   1814.65 o 
 -11   7   7    13499.95    14328.25   1990.34 o 
  -9   7   7    30447.36    33681.27   2468.92 o 
  -7   7   7    28423.03    29839.44   2297.61 o 
  -5   7   7    39416.38    45763.24   1845.04 o 
  -3   7   7    59969.16    68458.56   2417.30 o 
  -1   7   7    42128.43    49253.37   2539.16 o 
   1   7   7    25446.17    27017.18   1848.22 o 
   3   7   7    12027.79    12141.24   2024.44 o 
   5   7   7     1776.47     2941.57   1805.84 o 
   7   7   7     1102.33      713.24   1849.22 o 
   9   7   7       82.41     1564.87   2017.40 o 
  11   7   7     4213.90     5013.71   2120.26 o 
  13   7   7     8964.71    12568.46   2591.12 o 
  15   7   7    10669.57    13155.59   4112.69 o 
 -22   8   7      141.18      202.35   4866.43 o 
 -20   8   7       33.21     -952.44   2328.15 o 
 -18   8   7       41.91    -2142.87   2142.87 o 
 -16   8   7     1102.62      371.14   2052.43 o 
 -14   8   7     4317.00     3993.28   2168.20 o 
 -12   8   7     7566.38     8126.25   2160.89 o 
 -10   8   7    10886.16    11612.84   3136.37 o 
  -8   8   7    14828.09    12905.14   1948.30 o 
  -6   8   7    16957.57    17272.69   2088.83 o 
  -4   8   7    16491.92    18916.03   1525.93 o 
  -2   8   7    15891.98    18532.96   2599.76 o 
   0   8   7    12467.74    14119.16   1705.09 o 
   2   8   7     3141.51     4437.50   1916.63 o 
   4   8   7       77.94      -49.72   2023.46 o 
   6   8   7        5.07      806.70   1928.83 o 
   8   8   7      100.30      -62.07   1903.64 o 
  10   8   7      921.87     -596.10   2119.60 o 
  12   8   7     1586.26     2312.34   2292.46 o 
  14   8   7     3020.99     3947.44   2646.73 o 
 -19   9   7      749.90    -3212.25   3212.25 o 
 -17   9   7      362.41     1375.00   2318.55 o 
 -15   9   7      111.02    -1283.49   2221.68 o 
 -13   9   7      190.42     -171.92   1987.85 o 
 -11   9   7       51.27     -527.18   1970.69 o 
  -9   9   7       92.83    -1805.11   1805.11 o 
  -7   9   7      475.29      710.76   1762.94 o 
  -5   9   7     1393.93     2100.36   1917.12 o 
  -3   9   7      782.24      157.11   1539.27 o 
  -1   9   7      220.51     2197.95   2088.39 o 
   1   9   7     1160.50     1062.30   2010.73 o 
   3   9   7     1639.18       33.50   1931.24 o 
   5   9   7      591.64      897.48   1981.12 o 
   7   9   7      262.76     -703.23   1992.89 o 
   9   9   7       74.86     1677.51   2240.99 o 
  11   9   7       53.89      782.87   2359.53 o 
 -16  10   7        1.98     2549.57   5089.01 o 
 -14  10   7      163.78    -2190.32   2226.81 o 
 -12  10   7     1035.64     1722.75   2191.65 o 
 -10  10   7     4047.22     2602.18   2043.73 o 
  -8  10   7     8160.90     5909.54   2045.45 o 
  -6  10   7     8667.53     8895.68   2088.48 o 
  -4  10   7     7911.91     8016.40   2103.32 o 
   0  10   7     7255.50    10237.18   2440.27 o 
   2  10   7     4652.45     4772.99   2217.86 o 
   4  10   7     1388.79     2516.80   2236.44 o 
   6  10   7      329.68     -634.97   2138.55 o 
   8  10   7       31.38     -974.72   2196.61 o 
 -11  11   7      345.21     3804.11   3510.71 o 
  -9  11   7     1581.28     1258.23   2159.24 o 
  -7  11   7     2337.54      489.51   2111.73 o 
  -5  11   7     1906.35      384.46   2559.68 o 
  -3  11   7     1020.74      809.39   2590.04 o 
   1  11   7      159.74     3905.29   3581.53 o 
   3  11   7      251.66     2602.95   2469.02 o 
 -28   0   8    14622.90    10613.07   4593.27 o 
 -26   0   8    18644.63    18717.05   4653.97 o 
 -24   0   8    20430.86    16379.95   3996.34 o 
 -22   0   8     7449.71    11007.65   3642.24 o 
 -20   0   8     2408.24     1588.42   2974.49 o 
 -18   0   8     1703.06     2145.23   1460.36 o 
 -16   0   8       53.22     1370.32   1482.19 o 
 -14   0   8     5738.14     4026.64   1320.70 o 
 -12   0   8    37081.46    35954.84   1882.63 o 
 -10   0   8    34624.95    30815.82   1716.20 o 
  -8   0   8    47023.24    44733.37   2392.75 o 
  -6   0   8    97209.66    93080.06   3561.29 o 
  -4   0   8     6370.76     6144.95   1568.19 o 
  -2   0   8    10285.44    11726.92   1523.76 o 
   0   0   8     1616.40     1692.77   1236.76 o 
   2   0   8     3115.42     1705.66   1213.91 o 
   4   0   8    35858.55    38019.14   1504.50 o 
   6   0   8   103521.38   131775.92   9113.71 o 
   8   0   8   128294.20   165392.27  11561.94 o 
  10   0   8   128129.28   166305.61   7482.41 o 
  12   0   8   151529.36   201649.89   6546.29 o 
  14   0   8   125559.26   164966.81   4243.82 o 
  16   0   8    65606.77    72257.93   4967.61 o 
  18   0   8    43501.84    48947.62   4664.09 o 
 -29   1   8     6126.57     7598.11   5696.05 o 
 -27   1   8     7325.51     6922.28   3019.61 o 
 -25   1   8     9839.04    10290.75   5433.00 o 
 -23   1   8     3684.73     3909.00   2487.64 o 
 -21   1   8     3070.90      774.15   2362.40 o 
 -19   1   8     6883.91     8083.56   1446.08 o 
 -17   1   8     4034.62     2983.83   1254.41 o 
 -15   1   8      830.85     -559.39    856.01 o 
 -13   1   8     1234.08      106.76    850.96 o 
 -11   1   8     3993.65     4121.53    924.02 o 
  -9   1   8      266.62      920.26    863.57 o 
  -7   1   8     1596.62     2149.46    823.95 o 
  -5   1   8      313.24     -393.20    672.57 o 
  -3   1   8     1851.09      690.85    660.16 o 
  -1   1   8    13869.08    12599.01   1185.57 o 
   1   1   8    10057.38     8996.16   1316.78 o 
   3   1   8    20377.24    21040.66    979.08 o 
   5   1   8    69015.20    83850.79   2347.52 o 
   7   1   8    52619.48    64914.47   1854.33 o 
   9   1   8    50238.63    64205.70   1928.41 o 
  11   1   8    49238.84    62756.17   2355.06 o 
  13   1   8    35019.86    44095.20   1816.92 o 
  15   1   8    38681.72    48749.38   3211.22 o 
  17   1   8    23736.37    27063.84   3874.94 o 
  19   1   8    11467.44    11129.06   3642.24 o 
 -28   2   8       20.46     4041.09   3358.13 o 
 -26   2   8        1.01     2810.08   2882.01 o 
 -24   2   8      941.55    -2280.58   4163.28 o 
 -22   2   8     2937.86     3021.64   2207.40 o 
 -20   2   8    10632.89    12584.51   1647.04 o 
 -18   2   8    42135.52    44639.86   2212.23 o 
 -16   2   8    58220.19    59746.61   2210.78 o 
 -14   2   8    59448.90    56603.44   2018.15 o 
 -12   2   8   100872.60    93852.81   1991.86 o 
 -10   2   8   170823.03   158926.73   2338.35 o 
  -8   2   8   217105.89   199831.86   5654.32 o 
  -6   2   8   189602.17   174910.03   2438.45 o 
  -4   2   8   116109.37   101375.86   1277.05 o 
  -2   2   8    65457.68    59985.79   1914.93 o 
   0   2   8    67479.05    62451.30   2371.06 o 
   2   2   8    83353.75    84776.37   1524.71 o 
   4   2   8    41687.11    44504.41   3812.87 o 
   6   2   8    19501.69    20689.38   1259.59 o 
   8   2   8     6880.52     7489.20   1028.79 o 
  10   2   8      326.34      -30.43   1265.67 o 
  12   2   8      124.32    -1272.10   1272.10 o 
  14   2   8       32.71     -541.04   1604.48 o 
  16   2   8     1415.08     2148.15   2189.90 o 
  18   2   8     1087.23     -891.49   2365.20 o 
  20   2   8      275.40     1062.32   3267.90 o 
 -27   3   8      873.70      680.16   2853.86 o 
 -25   3   8       63.92     2905.54   2813.94 o 
 -23   3   8     1907.71     1404.06   1729.98 o 
 -21   3   8     5273.78     5900.48   1682.40 o 
 -19   3   8     8743.16     8557.53   1666.68 o 
 -17   3   8    33234.46    34653.22   2082.51 o 
 -15   3   8    99860.47    98591.16   3162.59 o 
 -13   3   8   203122.13   198765.06   2663.65 o 
 -11   3   8   271894.47   286583.00   5901.11 o 
  -9   3   8   296920.25   294728.50   3589.84 o 
  -7   3   8   326051.59   312921.16   5229.89 o 
  -5   3   8   251717.50   260204.45   5080.42 o 
  -3   3   8   188587.81   159861.59   9783.27 o 
  -1   3   8   170897.73   160585.20   2833.76 o 
   1   3   8    72137.95    63811.33   1695.03 o 
   3   3   8    22427.75    20981.73   1091.36 o 
   5   3   8    13358.44    12217.86   1114.54 o 
   7   3   8      492.14      897.24   1044.90 o 
   9   3   8     4436.77     4934.70   1876.66 o 
  11   3   8    12349.01    10840.04   1697.84 o 
  13   3   8    20261.30    21426.19   3512.09 o 
  15   3   8    17243.44    16191.30   3122.39 o 
  17   3   8     8066.23     7883.96   2074.74 o 
  19   3   8     3835.25     3922.92   2541.68 o 
 -26   4   8      934.37     4732.38   3147.38 o 
 -24   4   8     1591.34     1881.04   1786.26 o 
 -22   4   8     7149.59     5512.85   1725.09 o 
 -20   4   8    11914.82    12464.31   1921.01 o 
 -18   4   8    14679.87    15754.97   1812.30 o 
 -16   4   8    28707.42    26335.46   1952.84 o 
 -14   4   8    48634.35    48258.26   2239.51 o 
 -12   4   8    62847.09    63270.21   2300.18 o 
 -10   4   8    74085.52    73422.95   1483.05 o 
  -8   4   8    85672.11    85946.38   1931.37 o 
  -6   4   8    87085.60    90204.66   3711.05 o 
  -4   4   8    56619.16    54993.53   1854.21 o 
  -2   4   8    23256.81    20337.65   1392.61 o 
   0   4   8    25113.69    26883.40   1292.86 o 
   2   4   8    37176.59    37380.82   1313.40 o 
   4   4   8    20577.23    20419.62   1681.88 o 
   6   4   8     9487.13     7264.74   2589.64 o 
   8   4   8     8651.04    12861.68   2237.81 o 
  10   4   8     2390.51     2920.00   2132.06 o 
  12   4   8       30.01     -728.59   2049.77 o 
  14   4   8       77.31    -1620.34   2234.58 o 
  16   4   8        4.17    -1121.58   1793.54 o 
  18   4   8      168.27     1206.55   2075.29 o 
 -27   5   8     6527.16     -222.58   4805.73 o 
 -25   5   8     6684.90     1086.75   1964.34 o 
 -23   5   8     6724.59     6104.26   1904.89 o 
 -21   5   8     5997.86     2942.57   1653.61 o 
 -19   5   8     4250.13     4302.52   1724.52 o 
 -17   5   8     3004.70     3093.22   1550.55 o 
 -15   5   8      946.68       18.91   1393.46 o 
 -13   5   8      384.07     -236.67   1348.47 o 
 -11   5   8     2531.87     1666.22   1322.42 o 
  -9   5   8      494.84      554.72    972.80 o 
  -7   5   8      528.30      221.08    986.18 o 
  -5   5   8     1543.83     1498.49   1009.53 o 
  -3   5   8     1094.98     2267.47   1191.14 o 
  -1   5   8     1320.40     1176.64   1204.71 o 
   1   5   8     2886.58     2738.72   1290.81 o 
   3   5   8    19048.05    21007.43   1772.12 o 
   5   5   8    20205.73    22495.70   1767.62 o 
   7   5   8    36209.21    32842.46   4178.46 o 
   9   5   8    45789.76    46416.86   5569.59 o 
  11   5   8    35828.40    40528.42   4502.21 o 
  13   5   8    34408.94    36934.73   3303.13 o 
  15   5   8    26856.37    25440.92   4846.20 o 
  17   5   8    17830.97    16522.10   3138.98 o 
 -24   6   8     4193.40     4978.96   2147.08 o 
 -22   6   8     3087.15       69.05   1846.45 o 
 -20   6   8     1498.43      144.14   1707.37 o 
 -18   6   8       66.44    -1392.61   1804.36 o 
 -16   6   8      186.17      179.12   1605.31 o 
 -14   6   8     1279.45     1585.10   1514.34 o 
 -12   6   8     7817.33     9441.83   1874.19 o 
 -10   6   8    10278.57     9799.45   1850.24 o 
  -8   6   8    13312.71    14738.42   1285.43 o 
  -6   6   8    13752.17    15728.29   1378.62 o 
  -4   6   8     4880.63     5434.36   1331.01 o 
  -2   6   8      241.29    -1069.58   1255.95 o 
   0   6   8     1181.16     1590.64   1343.72 o 
   2   6   8     4559.67     4346.68   1408.59 o 
   4   6   8    10678.40    11956.27   2337.10 o 
   6   6   8    23036.24    21974.47   2485.76 o 
   8   6   8    39122.35    42672.64   3124.13 o 
  10   6   8    50383.03    55837.96   3429.87 o 
  12   6   8    45371.57    48207.55   6333.45 o 
  14   6   8    31184.52    28997.94   7168.12 o 
  16   6   8    22735.04    26841.40   8306.33 o 
 -23   7   8     1374.06     3258.82   2120.21 o 
 -21   7   8      714.46     1444.66   1948.16 o 
 -19   7   8      842.79     1536.56   1804.89 o 
 -17   7   8     1613.31     1121.06   1829.92 o 
 -15   7   8     1732.44     2525.20   1857.02 o 
 -13   7   8     1547.90      471.84   1865.24 o 
 -11   7   8      995.72       29.68   1781.18 o 
  -9   7   8      508.44     2454.88   1734.84 o 
  -7   7   8     1365.08      931.21   1434.00 o 
  -5   7   8     6215.77     8395.36   1325.07 o 
  -3   7   8    12445.68    14625.65   3015.67 o 
  -1   7   8     9288.77     9791.37   1633.47 o 
   1   7   8     8139.46     9298.59   1591.63 o 
   3   7   8     9053.21    10272.53   2266.13 o 
   5   7   8    11004.15    12547.62   2954.26 o 
   7   7   8    15822.31    16288.27   2858.14 o 
   9   7   8    13907.59    20394.76   2749.91 o 
  11   7   8    12057.79    12382.48   2563.99 o 
  13   7   8    10365.18     7942.10   2621.04 o 
  15   7   8     5697.01     9048.97   2821.71 o 
 -22   8   8       97.51    -3085.78   3085.78 o 
 -20   8   8     1302.91     1577.92   2426.78 o 
 -18   8   8     5192.92     5243.96   3192.02 o 
 -16   8   8     9390.96     7734.10   2335.20 o 
 -14   8   8    15658.69    21500.01   4856.32 o 
 -12   8   8    30123.68    34273.48   2825.92 o 
 -10   8   8    36773.04    40117.70   2856.52 o 
  -8   8   8    32583.17    35193.30   2671.45 o 
  -6   8   8    33108.43    32904.93   2460.99 o 
  -4   8   8    26444.11    35156.24   2137.87 o 
  -2   8   8    23777.92    31280.92   2179.65 o 
   0   8   8    23270.04    26366.25   1995.06 o 
   2   8   8    10734.37    13073.30   2418.03 o 
   4   8   8     5041.68     8112.54   2356.27 o 
   6   8   8     1930.16     2814.36   2239.18 o 
   8   8   8       60.61    -2136.15   2136.15 o 
  10   8   8        4.08    -1701.72   2381.49 o 
  12   8   8      365.15     -982.58   2404.76 o 
 -19   9   8     3306.31     2967.64   2558.99 o 
 -17   9   8     6933.36    10518.85   2679.08 o 
 -15   9   8    14865.28    15396.76   3394.36 o 
 -13   9   8    24993.25    31742.36   3965.99 o 
 -11   9   8    28273.30    33050.09   2903.16 o 
  -9   9   8    28964.36    26984.48   3257.78 o 
  -7   9   8    30227.10    35531.20   2711.84 o 
  -5   9   8    27247.11    34733.91   2741.05 o 
  -3   9   8    22180.57    32229.47   4663.41 o 
  -1   9   8    15736.95    24780.35   2869.37 o 
   1   9   8     9039.09     8868.44   2407.13 o 
   3   9   8     4276.62     3368.04   2254.64 o 
   5   9   8     1044.18     1829.79   2253.35 o 
   7   9   8        1.81     -170.47   2367.85 o 
   9   9   8      318.56      901.38   2403.63 o 
 -16  10   8     1922.02     -394.58   4127.87 o 
 -14  10   8     4456.69     2732.18   2589.83 o 
 -12  10   8     6235.52     3386.96   2394.11 o 
 -10  10   8     5270.56     3377.20   2296.14 o 
  -8  10   8     3859.22     4134.09   2605.21 o 
  -6  10   8     2322.85      808.29   2051.37 o 
  -4  10   8     1998.95     1627.07   1888.58 o 
   0  10   8     2063.91       86.69   2517.77 o 
   2  10   8     1225.97    -2250.46   2379.70 o 
   4  10   8     1262.02     4027.72   4724.79 o 
   6  10   8      704.85     1249.39   2522.91 o 
 -11  11   8      233.06      617.16   3632.12 o 
  -9  11   8      713.52      252.06   2310.67 o 
  -7  11   8      831.40      874.03   2018.88 o 
  -5  11   8      414.85     2498.98   2620.39 o 
  -3  11   8      256.76     3429.77   2660.86 o 
 -29   1   9     2480.87     2356.20   3206.42 o 
 -27   1   9      486.61     6278.99   4471.86 o 
 -25   1   9       11.76    -1160.67   2543.19 o 
 -23   1   9      114.92      429.00   2345.70 o 
 -21   1   9     6036.61     4362.62   1455.01 o 
 -19   1   9    31919.76    30130.18   2293.87 o 
 -17   1   9    56934.93    55086.03   3049.94 o 
 -15   1   9    68338.92    64880.10   2719.10 o 
 -13   1   9    85990.80    80701.78   4645.25 o 
 -11   1   9   109063.57    93323.70   3994.98 o 
  -9   1   9    77887.99    68176.04   3904.74 o 
  -7   1   9    49005.27    40757.22   1973.00 o 
  -5   1   9    34173.88    31779.25   1150.27 o 
  -3   1   9     4823.69     4935.23    728.53 o 
  -1   1   9      247.09       71.41   1001.41 o 
   1   1   9     6953.06     5665.01   1162.29 o 
   3   1   9    27245.61    27621.28   1135.96 o 
   5   1   9    46766.46    48544.33   1473.42 o 
   7   1   9    67861.22    77500.45   1891.29 o 
   9   1   9    59338.30    74446.14   3749.39 o 
  11   1   9    47269.52    58529.54   2062.47 o 
  13   1   9    30870.39    35822.51   1720.19 o 
  15   1   9    17984.20    25697.26   2304.19 o 
  17   1   9    14342.66    12464.54   3348.83 o 
  19   1   9     5924.65     5402.65   3591.65 o 
 -28   2   9     1983.73     2258.00   3147.93 o 
 -26   2   9       60.66      871.44   2745.35 o 
 -24   2   9      666.36     -439.69   2732.71 o 
 -22   2   9     1308.96     2435.93   1701.10 o 
 -20   2   9     7531.91     7172.15   1620.87 o 
 -18   2   9    17924.04    19208.81   2102.34 o 
 -16   2   9    43042.98    40990.57   2753.16 o 
 -14   2   9    63172.19    63968.34   2736.62 o 
 -12   2   9    41173.91    39864.10   1459.76 o 
 -10   2   9    56689.30    53046.03   1603.54 o 
  -8   2   9    44025.22    42946.56   1188.90 o 
  -6   2   9    12719.73    11825.83    813.83 o 
  -4   2   9    45054.55    42770.48   1653.92 o 
  -2   2   9    42646.55    40460.21   1710.79 o 
   0   2   9      192.99      -31.74   1112.57 o 
   2   2   9    34724.98    36564.22   1184.81 o 
   4   2   9    45251.84    48135.44   1501.60 o 
   6   2   9    41074.50    41373.24   1557.50 o 
   8   2   9    43071.82    46672.56   1572.23 o 
  10   2   9    39571.48    45701.47   2133.51 o 
  12   2   9    39014.97    45763.63   2459.30 o 
  14   2   9    30109.53    34581.56   2377.94 o 
  16   2   9    15850.11    15960.57   2223.58 o 
  18   2   9     7426.04     8852.66   3156.61 o 
  20   2   9     1591.19     -657.63   3399.42 o 
 -27   3   9      317.46     -802.38   3060.18 o 
 -25   3   9       19.31    -1285.59   2867.80 o 
 -23   3   9      259.65    -1195.60   1660.12 o 
 -21   3   9       60.66      433.78   1645.89 o 
 -19   3   9       79.23      -14.62   1558.25 o 
 -17   3   9      172.65     -478.99   1462.13 o 
 -15   3   9       84.45      952.43   1383.40 o 
 -13   3   9     2891.73     2513.03   1286.53 o 
 -11   3   9      994.68     -684.96    940.81 o 
  -9   3   9     7472.66     8095.29    848.16 o 
  -7   3   9    11148.04    10937.36    858.25 o 
  -5   3   9      444.66     -290.52    884.95 o 
  -3   3   9      237.97      475.89   1073.06 o 
  -1   3   9       22.83    -1018.86   1066.75 o 
   1   3   9        4.47    -1115.42   1115.42 o 
   3   3   9       31.15     1446.38   1350.70 o 
   5   3   9       34.76      696.41   1428.22 o 
   7   3   9       48.45      613.45   1538.04 o 
   9   3   9      708.29     -257.32   2085.17 o 
  11   3   9     1545.43    -1210.96   2418.04 o 
  13   3   9      893.54      907.75   1630.46 o 
  15   3   9      225.51    -1737.72   1737.72 o 
  17   3   9       62.56     1107.39   2029.05 o 
  19   3   9      524.09     1797.87   3116.14 o 
 -28   4   9      307.02     7314.83   5291.36 o 
 -26   4   9       18.62    -2940.31   2940.31 o 
 -24   4   9      386.43       65.36   1820.12 o 
 -22   4   9     3435.21     3671.63   1811.37 o 
 -20   4   9     7264.56     7625.44   1791.05 o 
 -18   4   9    28962.79    30733.63   2227.95 o 
 -16   4   9    56456.47    56083.58   2509.31 o 
 -14   4   9    59012.70    57765.61   2377.50 o 
 -12   4   9    76390.48    81372.05   2014.41 o 
 -10   4   9    71994.64    69157.73   1513.17 o 
  -8   4   9    64058.43    64623.82   1571.78 o 
  -6   4   9    49410.11    50949.38   1673.53 o 
  -4   4   9    10168.20    11416.10   1319.53 o 
  -2   4   9     3787.39     4212.26   1245.85 o 
   0   4   9      278.43     1011.15   1146.25 o 
   2   4   9     4934.09     6497.78   1376.19 o 
   4   4   9    13063.90    11480.69   1562.22 o 
   6   4   9    38260.97    37078.63   3393.72 o 
   8   4   9    53556.78    52998.48   3096.37 o 
  10   4   9    38039.70    39384.14   3657.41 o 
  12   4   9    31461.68    35081.23   3236.29 o 
  14   4   9    25378.25    25077.95   3371.59 o 
  16   4   9    14347.34    14838.24   3097.73 o 
  18   4   9     6768.55     5399.93   3300.65 o 
 -25   5   9      328.18    -2807.71   2807.71 o 
 -23   5   9     1385.10      562.99   2338.52 o 
 -21   5   9     6308.57     7017.50   1921.37 o 
 -19   5   9    15983.83    18365.05   2095.29 o 
 -17   5   9    19724.09    19717.76   2031.38 o 
 -15   5   9    23485.71    25347.75   2020.02 o 
 -13   5   9    26007.88    26120.97   1906.95 o 
 -11   5   9    34191.43    36676.65   1887.67 o 
  -9   5   9    43668.49    45896.18   1644.10 o 
  -7   5   9    25378.89    29850.92   1500.21 o 
  -5   5   9     8931.22    11647.88   1435.76 o 
  -3   5   9     3428.99     3059.72   1225.35 o 
  -1   5   9       40.07     1002.37   1309.42 o 
   1   5   9     3055.38     6828.24   1470.67 o 
   3   5   9     9395.00     9334.22   1553.56 o 
   5   5   9    16234.73    15525.90   1789.30 o 
   7   5   9    19175.74    21102.48   3040.26 o 
   9   5   9    22832.24    22765.98   2773.99 o 
  11   5   9    22980.32    21146.92   2647.88 o 
  13   5   9    14427.71    12897.28   2581.03 o 
  15   5   9     6486.25     6200.74   2805.53 o 
  17   5   9     5180.31     9497.68   3486.35 o 
 -26   6   9      376.12     1264.67   3095.90 o 
 -24   6   9      103.68      276.53   1911.31 o 
 -22   6   9       90.19     -812.05   2041.91 o 
 -20   6   9       36.03     -882.57   1820.44 o 
 -18   6   9      734.45     -687.70   1681.02 o 
 -16   6   9     1716.35      965.45   1617.39 o 
 -14   6   9      738.08     2099.41   2748.35 o 
 -12   6   9     2722.09     1170.30   1869.28 o 
 -10   6   9      329.72    -1688.31   1688.31 o 
  -8   6   9      526.12       92.85   1171.60 o 
  -6   6   9     1204.55      191.83   1136.36 o 
  -4   6   9     4340.52     4757.00   1419.76 o 
  -2   6   9     4610.47     6429.81   1526.12 o 
   0   6   9       22.54       -2.50   1429.75 o 
   2   6   9      205.35     -338.01   1487.09 o 
   4   6   9       58.38     -570.68   2014.57 o 
   6   6   9      726.01     -708.78   2080.72 o 
   8   6   9      820.84     1662.21   2240.32 o 
  10   6   9      868.98    -1982.37   2324.28 o 
  12   6   9     2086.41     1940.49   2514.95 o 
  14   6   9     2381.13     1556.23   2448.29 o 
  16   6   9      737.39     4515.90   3627.06 o 
 -23   7   9       82.03      899.92   2009.45 o 
 -21   7   9      571.18     1011.19   1914.29 o 
 -19   7   9     4664.85     5401.33   1985.99 o 
 -17   7   9    11537.91    14048.14   3647.30 o 
 -15   7   9    15223.28    17422.08   2464.95 o 
 -13   7   9    26488.58    29500.48   2663.24 o 
 -11   7   9    23385.62    25805.77   2500.26 o 
  -9   7   9    14084.12    15078.74   2116.29 o 
  -7   7   9    14836.74    17408.24   1545.50 o 
  -5   7   9     6367.27     7294.10   1371.20 o 
  -3   7   9      471.85      735.79   1421.26 o 
  -1   7   9        2.03      964.33   1529.85 o 
   1   7   9     1124.51     1133.83   1636.72 o 
   3   7   9     6011.99     7256.46   2245.74 o 
   5   7   9    13373.72    14752.14   2512.10 o 
   7   7   9    19762.11    22318.80   2796.52 o 
   9   7   9    19293.45    23295.29   2976.05 o 
  11   7   9    13463.09    13657.48   5083.96 o 
  13   7   9     9237.59     9302.54   2961.74 o 
 -20   8   9      846.71     3107.63   2639.40 o 
 -18   8   9     2132.81      116.11   2309.71 o 
 -16   8   9     4323.75     8910.98   2511.61 o 
 -14   8   9     6174.71     6944.65   2298.78 o 
 -12   8   9     7417.27     7113.31   2181.42 o 
 -10   8   9     3485.31     5962.22   2159.95 o 
  -8   8   9      686.49     2220.79   1902.81 o 
  -6   8   9     1018.50     1570.06   1913.69 o 
  -4   8   9     2656.81     5130.15   1640.69 o 
  -2   8   9     1197.99      696.76   1665.82 o 
   0   8   9      689.41     2713.37   1689.88 o 
   2   8   9     4858.68     7126.85   2402.19 o 
   4   8   9     6317.98     7256.15   2355.00 o 
   6   8   9     7281.09     7970.43   2539.65 o 
   8   8   9     6918.35     8450.30   2477.56 o 
  10   8   9     5627.30     4267.32   2576.34 o 
  12   8   9     5135.93     4068.92   2739.08 o 
 -19   9   9      791.75     1537.83   4299.86 o 
 -17   9   9      308.31    -1230.97   2462.40 o 
 -15   9   9      787.17     -715.68   3227.43 o 
 -13   9   9     3521.44     3800.44   2352.50 o 
 -11   9   9     3978.79     5100.83   2217.20 o 
  -9   9   9     4416.29     3597.60   2635.56 o 
  -7   9   9     4621.54     6161.72   2008.89 o 
  -5   9   9     1405.77     2600.15   2076.52 o 
  -3   9   9      360.18     -352.47   1657.13 o 
  -1   9   9      267.70     -143.54   2335.08 o 
   1   9   9       78.36    -1423.41   2411.29 o 
   3   9   9       97.70      136.82   2382.56 o 
   5   9   9       10.71     1247.05   2509.08 o 
   7   9   9      417.33      286.57   2433.10 o 
   9   9   9      710.43     1466.58   2495.25 o 
 -14  10   9     8044.64    11260.58   2649.88 o 
 -12  10   9    10271.78    12375.61   2653.88 o 
 -10  10   9     9505.15    10767.38   2556.36 o 
  -8  10   9     8577.33     8562.27   2300.27 o 
  -6  10   9     4791.61     4759.72   2028.04 o 
  -4  10   9     1883.41      723.43   2017.23 o 
   0  10   9      105.31     -626.76   2523.78 o 
   2  10   9      600.45     3037.45   2697.51 o 
   4  10   9     1168.64     2441.45   2734.84 o 
   6  10   9     3190.39     4025.55   4158.22 o 
  -9  11   9     1679.43     4734.91   3652.35 o 
  -7  11   9      887.15     6472.38   2362.81 o 
  -5  11   9      268.91    -1193.84   2569.80 o 
  -3  11   9        7.58     -252.93   2468.63 o 
 -28   0  10     5230.65      -50.59   4279.63 o 
 -26   0  10    12807.93     6475.09   3864.82 o 
 -24   0  10    20792.21    20113.24   4532.56 o 
 -22   0  10    49100.60    43069.45   4876.55 o 
 -20   0  10   122687.76   109813.45   6515.56 o 
 -18   0  10   160619.56   151209.78   3676.36 o 
 -16   0  10   160210.38   156123.83   3693.95 o 
 -14   0  10   216808.02   202855.53   4724.79 o 
 -12   0  10   156984.67   150609.23   3520.05 o 
 -10   0  10   109874.16   101514.02   2855.07 o 
  -8   0  10   125382.91   108062.35   4137.99 o 
  -6   0  10    42557.44    40391.91   3768.70 o 
  -4   0  10    39431.64    38896.86   1612.86 o 
  -2   0  10    21682.40    19994.06   1805.53 o 
   0   0  10     2305.50     2470.47   1363.81 o 
   2   0  10     4375.21     4517.33   1406.26 o 
   4   0  10    24205.98    26797.72   2077.79 o 
   6   0  10    40423.80    43379.79   2143.05 o 
   8   0  10    26747.20    29433.38   1836.35 o 
  10   0  10    25452.75    29759.43   2531.17 o 
  12   0  10     4678.78     4265.15   1645.87 o 
  14   0  10      117.55     2863.20   3328.60 o 
 -29   1  10     1666.39     5177.82   3171.98 o 
 -27   1  10     3075.28     3353.44   2971.41 o 
 -25   1  10    10100.08     9828.72   2789.38 o 
 -23   1  10    13089.22    11791.58   2723.40 o 
 -21   1  10    22185.29    19149.98   1826.77 o 
 -19   1  10    45563.86    42780.38   4679.76 o 
 -17   1  10    50983.23    50476.68   3545.24 o 
 -15   1  10    69083.26    64292.98   3960.36 o 
 -13   1  10    72360.66    60954.20   2587.67 o 
 -11   1  10    43829.77    39145.41   1857.51 o 
  -9   1  10    57509.98    47245.20   2562.17 o 
  -7   1  10    49920.29    47065.79   2701.57 o 
  -5   1  10    31972.77    29338.79   1045.38 o 
  -3   1  10    32442.29    28650.35   1077.71 o 
  -1   1  10    11653.61    11125.84   1264.07 o 
   1   1  10      341.54     1568.86   1099.54 o 
   3   1  10      779.93      820.23    891.02 o 
   5   1  10        0.76      218.74    916.31 o 
   7   1  10       20.94      465.26    926.96 o 
   9   1  10      424.83     2023.06   1059.85 o 
  11   1  10        1.88     1616.40   1256.33 o 
  13   1  10       27.53      369.32   1516.20 o 
  15   1  10      483.18    -1857.82   2092.70 o 
 -28   2  10     1769.63      622.51   3197.72 o 
 -26   2  10      725.92     2712.35   3008.58 o 
 -24   2  10      847.14     1511.70   2694.67 o 
 -22   2  10      241.91     1220.07   1598.70 o 
 -20   2  10       80.65      367.32   1476.37 o 
 -18   2  10       61.93      728.74   1411.93 o 
 -16   2  10      801.54      690.92   1031.67 o 
 -14   2  10     1559.63     2757.09   1035.61 o 
 -12   2  10      243.07      737.04    979.92 o 
 -10   2  10       38.41     -474.06    893.65 o 
  -8   2  10      157.22      -29.11    742.83 o 
  -6   2  10    10885.16    10379.60    776.75 o 
  -4   2  10    67060.63    64200.70   1949.92 o 
  -2   2  10   128803.68   120817.95   2627.10 o 
   0   2  10    97630.54    95534.62   5123.06 o 
   2   2  10    95997.76    95600.96   2597.60 o 
   4   2  10   117100.01   119952.23   2981.35 o 
   6   2  10   105761.09   112846.80   3100.55 o 
   8   2  10    83014.19    91836.18   4643.25 o 
  10   2  10    50501.11    54541.08   3000.53 o 
  12   2  10    29740.67    33501.96   2275.95 o 
  14   2  10    21007.63    23313.60   2247.93 o 
  16   2  10    11751.30    12621.91   2073.50 o 
  18   2  10     5728.16     6161.45   3227.43 o 
 -27   3  10       72.97    -1232.11   3265.34 o 
 -25   3  10      123.10     2446.84   2840.12 o 
 -23   3  10     1926.65     -194.88   1848.82 o 
 -21   3  10     8088.01     8218.52   2402.14 o 
 -19   3  10     9660.38    10668.79   1768.70 o 
 -17   3  10     8914.63     9819.94   1722.96 o 
 -15   3  10    23928.23    23842.32   1868.73 o 
 -13   3  10    15838.38    15928.27   1337.84 o 
 -11   3  10      735.44      762.11   1051.21 o 
  -9   3  10      199.13      789.40    808.44 o 
  -7   3  10    15361.62    14027.25    941.37 o 
  -5   3  10    27440.25    27655.36   1345.42 o 
  -3   3  10    22923.38    21146.97   1498.41 o 
  -1   3  10    92358.72    89127.11   2482.66 o 
   1   3  10   148861.28   141185.31   3057.35 o 
   3   3  10   160321.16   158091.63   3397.74 o 
   5   3  10   189785.70   205451.64   4869.72 o 
   7   3  10   129668.27   136098.23   3991.94 o 
   9   3  10    84979.13    92230.63   5154.77 o 
  11   3  10    74286.32    80360.27   9490.05 o 
  13   3  10    51022.88    59299.29  10476.49 o 
  15   3  10    28303.10    27693.53   2430.59 o 
  17   3  10    10697.21     9456.60   2359.56 o 
 -28   4  10      404.70     3682.71   4704.56 o 
 -26   4  10      207.97    -2226.18   4846.20 o 
 -24   4  10      260.71      680.82   1893.38 o 
 -22   4  10      828.45     1581.75   1721.98 o 
 -20   4  10       17.59    -1644.13   1644.13 o 
 -18   4  10      299.64     -191.98   1618.39 o 
 -16   4  10     2650.97     3312.79   1557.53 o 
 -14   4  10       48.68     -455.28   1309.92 o 
 -12   4  10     1120.86     1832.16   1075.44 o 
 -10   4  10    10564.62     9345.37    946.44 o 
  -8   4  10    13183.29    12955.62    953.53 o 
  -6   4  10    27169.79    29918.03   1481.47 o 
  -4   4  10    35924.28    35748.68   2567.31 o 
  -2   4  10    40211.14    40616.31   1970.82 o 
   0   4  10    57987.43    58913.69   5678.03 o 
   2   4  10    58183.41    58336.20   3796.47 o 
   4   4  10    54351.35    45684.90   5452.53 o 
   6   4  10    47046.97    40928.71   5333.11 o 
   8   4  10    33694.94    37029.55   3971.05 o 
  10   4  10    21297.87    22602.02   3611.88 o 
  12   4  10    11648.99     8825.00   2718.22 o 
  14   4  10     8214.87     6640.69   3023.21 o 
  16   4  10     5415.28     2635.35   2899.23 o 
  18   4  10     3066.47     1568.19   5038.43 o 
 -25   5  10     4378.69     4494.91   2172.77 o 
 -23   5  10    11881.08    12099.28   2227.04 o 
 -21   5  10    22709.80    19372.43   2479.54 o 
 -19   5  10    26052.00    28919.70   2259.60 o 
 -17   5  10    47246.00    53570.95   2686.02 o 
 -15   5  10    57785.21    56892.21   3677.76 o 
 -13   5  10    39426.86    44428.52   2237.29 o 
 -11   5  10    44075.19    46555.09   1729.65 o 
  -9   5  10    42259.35    47447.46   1769.76 o 
  -7   5  10    32053.03    35026.75   1613.43 o 
  -5   5  10    35937.23    37504.53   1935.13 o 
  -3   5  10    22340.09    25653.86   1808.30 o 
  -1   5  10     3298.52     4765.09   1437.91 o 
   1   5  10      369.34     2589.81   1407.69 o 
   3   5  10       66.78     -585.78   1421.61 o 
   5   5  10      803.12     2985.36   2011.59 o 
   7   5  10     1131.52      830.31   1967.46 o 
   9   5  10      660.14      738.60   2031.81 o 
  11   5  10     1723.41     1274.54   2532.91 o 
  13   5  10     1033.35      817.02   3455.07 o 
  15   5  10       20.00    -2232.95   2782.74 o 
 -26   6  10     3830.54     -586.80   2984.61 o 
 -24   6  10     7825.10     9010.59   2194.85 o 
 -22   6  10    21357.84    24614.43   3488.54 o 
 -20   6  10    41355.34    41435.87   2769.89 o 
 -18   6  10    39548.82    44335.50   2654.07 o 
 -16   6  10    53317.01    58247.60   2748.69 o 
 -14   6  10    60488.79    70766.23   4831.02 o 
 -12   6  10    40271.91    49073.73   2973.50 o 
 -10   6  10    44176.73    49457.70   2940.07 o 
  -8   6  10    41274.01    48730.05   1977.14 o 
  -6   6  10    19446.89    22467.52   1625.50 o 
  -4   6  10     4186.36     2659.97   1475.40 o 
  -2   6  10       24.58      264.84   1446.06 o 
   0   6  10      229.96     -356.53   1502.93 o 
   2   6  10     3267.83     5608.98   1657.58 o 
   4   6  10    13279.08    13109.59   2534.39 o 
   6   6  10    12069.79     9494.22   2480.40 o 
   8   6  10     8263.39     7492.77   2409.35 o 
  10   6  10     6051.12     4722.38   2385.43 o 
  12   6  10     2491.22     3205.89   2449.32 o 
  14   6  10      545.17    -2707.70   2834.75 o 
 -23   7  10     4311.03     3479.38   2260.59 o 
 -21   7  10     7747.35     8268.65   2827.77 o 
 -19   7  10    10995.68     9007.64   2642.40 o 
 -17   7  10    11057.23    10573.10   2304.92 o 
 -15   7  10    12613.14    15335.73   2634.99 o 
 -13   7  10     9454.79    10939.53   3009.90 o 
 -11   7  10     3449.81     6967.42   1960.16 o 
  -9   7  10     4814.94     6075.84   2230.87 o 
  -7   7  10     9674.40    10794.04   1536.25 o 
  -5   7  10     8318.65    10600.99   1436.85 o 
  -3   7  10     5600.86     7455.85   1772.10 o 
  -1   7  10     2474.12     2422.44   1714.01 o 
   1   7  10     1946.07     1266.43   1685.06 o 
   3   7  10     2437.13     3930.16   2235.31 o 
   5   7  10      648.35     2673.54   2373.66 o 
   7   7  10      340.75     -897.08   2309.15 o 
   9   7  10      483.15     -362.98   2446.40 o 
  11   7  10      718.64     -876.30   2453.33 o 
  13   7  10     1660.11     -915.42   2756.40 o 
 -20   8  10      106.38     -868.53   2562.50 o 
 -18   8  10      521.09      817.34   2700.43 o 
 -16   8  10     2543.63     2296.43   2302.82 o 
 -14   8  10     1615.05     2185.34   2260.13 o 
 -12   8  10      485.59     -219.91   1989.08 o 
 -10   8  10      119.07     -248.55   2015.08 o 
  -8   8  10      150.17     -935.29   1836.38 o 
  -6   8  10     1383.07      315.98   1973.89 o 
  -4   8  10     4233.93     4857.21   1782.49 o 
  -2   8  10    10275.46    14714.75   1979.80 o 
   0   8  10    17130.29    21117.22   3551.18 o 
   2   8  10    19045.66    23149.91   2972.36 o 
   4   8  10    21298.49    26868.37   3175.78 o 
   6   8  10    21329.48    28288.99   3203.83 o 
   8   8  10    17530.75    17672.53   3064.85 o 
  10   8  10    15138.31    20033.78   3224.94 o 
 -17   9  10     1823.84     3660.85   2593.81 o 
 -15   9  10     1770.75     4209.66   2670.42 o 
 -13   9  10      268.99      480.92   2365.18 o 
 -11   9  10      152.09    -1228.72   2017.28 o 
  -9   9  10       15.64     1460.15   2101.50 o 
  -7   9  10      961.25     1801.05   1954.97 o 
  -5   9  10     3638.76     5179.99   2170.83 o 
  -3   9  10     9327.39    13528.52   2230.48 o 
  -1   9  10    16078.39    19546.51   3490.48 o 
   1   9  10    21083.79    29142.39   4294.81 o 
   3   9  10    25493.52    32126.84   3382.74 o 
   5   9  10    23359.46    29696.90   3416.00 o 
   7   9  10    17544.05    21300.21   3204.91 o 
 -14  10  10      641.28     2464.96   2661.04 o 
 -12  10  10     2240.22     2292.78   2457.66 o 
 -10  10  10     4039.31     5586.24   2346.35 o 
  -8  10  10     4384.83     7002.18   2386.94 o 
  -6  10  10     3643.80     4619.81   2107.67 o 
  -4  10  10     3062.30     3419.66   2650.74 o 
   0  10  10     3403.88     1425.42   2765.26 o 
   2  10  10     3982.00     2823.35   2949.94 o 
   4  10  10     4173.79     5593.90   2912.36 o 
  -7  11  10     2539.76     4876.55   3935.64 o 
 -29   1  11     1743.48     1862.57   3189.35 o 
 -27   1  11     5565.86     5332.96   2836.26 o 
 -25   1  11    13268.28    11415.56   3945.76 o 
 -23   1  11    27313.68    26960.09   3708.00 o 
 -21   1  11    22973.74    20131.11   1892.19 o 
 -19   1  11    27201.09    27205.46   1900.51 o 
 -17   1  11    40141.77    36489.09   1590.71 o 
 -15   1  11    24159.33    24288.67   1396.95 o 
 -13   1  11    25321.09    25495.54   1433.34 o 
 -11   1  11    20677.39    17755.83   1236.12 o 
  -9   1  11      133.33      266.66    971.58 o 
  -7   1  11     3187.38     2554.12    862.90 o 
  -5   1  11    17615.90    16646.35    946.24 o 
  -3   1  11    46894.48    38773.34   1902.78 o 
  -1   1  11    68025.63    63320.02   2400.00 o 
   1   1  11    97737.25    89725.21   2450.97 o 
   3   1  11    90559.57    91142.31   2744.04 o 
   5   1  11    61349.52    65081.63   3146.97 o 
   7   1  11    47432.66    47660.14   2061.94 o 
   9   1  11    32103.40    34182.86   1642.15 o 
  11   1  11    11522.23    12562.50   1457.79 o 
  13   1  11     1621.38     1637.80   1625.41 o 
  15   1  11       30.23      404.69   3622.00 o 
 -28   2  11     4218.67     1393.07   4031.75 o 
 -26   2  11     7424.64     4837.15   3124.13 o 
 -24   2  11    18360.90    15450.41   2961.92 o 
 -22   2  11    27381.49    25365.28   2062.43 o 
 -20   2  11    16449.14    15112.37   1768.63 o 
 -18   2  11    29828.83    26292.96   2417.60 o 
 -16   2  11    31952.08    30970.84   1559.12 o 
 -14   2  11     5805.36     4894.75   1201.84 o 
 -12   2  11    11471.02     9584.52   1764.53 o 
 -10   2  11     1417.71      728.88    954.72 o 
  -8   2  11    10494.46    10303.19    894.93 o 
  -6   2  11     5535.66     5931.27    731.05 o 
  -4   2  11    46473.96    41218.10   2367.96 o 
  -2   2  11   101489.91    93576.91   2508.60 o 
   0   2  11    66655.66    64018.89   3384.69 o 
   2   2  11    58166.74    55647.20   2221.60 o 
   4   2  11    43956.61    47524.03   2346.22 o 
   6   2  11    36639.95    39245.99   2239.12 o 
   8   2  11    24519.40    24221.37   2177.33 o 
  10   2  11    13794.81    14911.51   2534.82 o 
  12   2  11     8724.81     9211.04   1803.74 o 
  14   2  11     1409.42       90.86   1810.50 o 
  16   2  11       69.30    -1443.33   2864.55 o 
 -29   3  11       22.51    -2964.38   5109.25 o 
 -27   3  11        1.00     -874.71   3001.85 o 
 -25   3  11       46.69    -2963.48   2963.48 o 
 -23   3  11      117.17    -1618.22   1618.22 o 
 -21   3  11      225.72    -1058.77   1656.14 o 
 -19   3  11       81.77    -1628.39   1628.39 o 
 -17   3  11       49.44     -501.55   1514.02 o 
 -15   3  11      942.95     -640.59   1492.90 o 
 -13   3  11      110.76    -1050.28   1094.42 o 
 -11   3  11      134.89     -292.05   1053.65 o 
  -9   3  11       62.71      190.32    846.78 o 
  -7   3  11      262.94     -127.45    913.17 o 
  -5   3  11      205.13      746.44    964.41 o 
  -3   3  11     5635.57     5833.57   1322.15 o 
  -1   3  11     3228.17     4591.76   1465.16 o 
   1   3  11      325.16     -867.05   1412.62 o 
   3   3  11     2039.11     1150.14   1506.43 o 
   5   3  11     1508.32     1980.31   1621.87 o 
   7   3  11     1533.53    -1080.62   1662.39 o 
   9   3  11     1910.77     -267.18   2113.57 o 
  11   3  11      334.15     3295.30   2431.11 o 
  13   3  11       82.19      -65.06   2752.67 o 
  15   3  11       66.88     -582.75   3024.71 o 
  17   3  11       99.67     4370.80   5245.83 o 
 -26   4  11     3728.94      292.12   3127.75 o 
 -24   4  11    10759.24    10552.06   2282.95 o 
 -22   4  11    14343.39    12898.60   2155.97 o 
 -20   4  11    24299.55    20927.52   2161.14 o 
 -18   4  11    32741.56    34424.31   2246.17 o 
 -16   4  11    11325.50    12351.11   1883.43 o 
 -14   4  11     5572.75     5911.85   1590.27 o 
 -12   4  11     9385.65     8899.46   1280.51 o 
 -10   4  11     3227.74     2387.67   1061.90 o 
  -8   4  11      845.88     1645.29   1027.69 o 
  -6   4  11    10892.69     9929.35   1276.71 o 
  -4   4  11    17895.97    20883.74   2737.98 o 
  -2   4  11    38701.12    41732.89   2437.39 o 
   0   4  11    65842.42    63651.64   2507.13 o 
   2   4  11    56356.66    52344.49   4185.71 o 
   4   4  11    48498.56    43487.39   3821.90 o 
   6   4  11    38574.99    33713.99   3430.83 o 
   8   4  11    23348.89    25648.69   4891.73 o 
  10   4  11    11995.36     9858.74   3657.41 o 
  12   4  11     4339.32     1164.15   2532.91 o 
  14   4  11      483.04     1023.75   2801.69 o 
  16   4  11      237.16     -576.23   3138.64 o 
 -27   5  11     2235.34    10266.62   5974.28 o 
 -25   5  11     3490.52     4447.12   2128.83 o 
 -23   5  11     7765.03     8604.65   3408.86 o 
 -21   5  11     8210.79    11028.88   2126.27 o 
 -19   5  11     6298.84     6091.00   1815.93 o 
 -17   5  11     6574.88    10736.78   1871.51 o 
 -15   5  11     1400.27     3661.10   1597.58 o 
 -13   5  11     1714.45     3058.76   1854.08 o 
 -11   5  11     4703.41     6337.06   1461.59 o 
  -9   5  11      181.20      977.73   1353.71 o 
  -7   5  11     8538.57     9859.73   1356.68 o 
  -5   5  11    25232.89    25826.16   1841.84 o 
  -3   5  11    54612.39    62096.84   3886.25 o 
  -1   5  11    44921.13    48983.50   3570.94 o 
   1   5  11    30088.04    30344.36   2251.72 o 
   3   5  11    24117.52    26162.93   2083.10 o 
   5   5  11    20013.26    17035.53   2558.15 o 
   7   5  11    22212.03    21580.54   2774.93 o 
   9   5  11    12909.67    11151.60   2706.94 o 
  11   5  11     2272.84     -867.46   2543.07 o 
  13   5  11      123.92     -772.97   2658.20 o 
  15   5  11       10.79     -192.23   4016.58 o 
 -26   6  11      334.71       20.23   3095.90 o 
 -24   6  11      443.13     -650.43   2083.04 o 
 -22   6  11      822.94     2305.71   2064.61 o 
 -20   6  11     2258.08     3317.75   1967.22 o 
 -18   6  11     4237.79     3685.65   2363.97 o 
 -16   6  11     6313.76     8517.94   2297.22 o 
 -14   6  11     2673.41     3480.36   2070.34 o 
 -12   6  11      567.26     1694.65   1888.66 o 
 -10   6  11      913.53     1024.93   1734.02 o 
  -8   6  11      125.88     -629.31   1255.61 o 
  -6   6  11       33.67      866.68   1296.96 o 
  -4   6  11        2.82      824.26   1559.64 o 
  -2   6  11      343.54      103.61   1554.72 o 
   0   6  11       33.20     -229.01   1570.33 o 
   2   6  11      744.07     3841.17   1757.55 o 
   4   6  11     3169.49     2852.52   2175.14 o 
   6   6  11      712.60     1158.62   2185.05 o 
   8   6  11      330.41     3072.36   2370.04 o 
  10   6  11      819.86     1484.96   2648.60 o 
  12   6  11      736.56    -1350.37   2722.24 o 
  14   6  11      660.07    -2156.27   3047.51 o 
 -23   7  11     7936.00     9999.76   2775.53 o 
 -21   7  11    11034.30    13360.89   3971.05 o 
 -19   7  11    14651.25    15863.41   4294.80 o 
 -17   7  11    15405.16    13971.40   2666.03 o 
 -15   7  11    15963.38    20591.32   2760.60 o 
 -13   7  11     9215.00     8429.86   2355.04 o 
 -11   7  11     2264.70     2064.69   2001.70 o 
  -9   7  11      432.62      -87.95   1920.05 o 
  -7   7  11      189.79      854.97   1289.49 o 
  -5   7  11     2608.77     3391.62   1389.19 o 
  -3   7  11     5946.06     6478.14   2302.88 o 
  -1   7  11    12236.46    16183.86   1953.55 o 
   1   7  11    25220.99    31126.11   2411.22 o 
   3   7  11    33189.58    37813.87   3308.05 o 
   5   7  11    22450.67    23279.31   2823.23 o 
   7   7  11    12742.53    12837.09   2601.12 o 
   9   7  11     8866.68     9675.41   2679.48 o 
  11   7  11     4393.37     3968.33   2712.29 o 
 -20   8  11     3966.94     2622.68   2698.19 o 
 -18   8  11     6323.21     5302.30   2497.04 o 
 -16   8  11     4449.77     7058.49   2634.34 o 
 -14   8  11     1586.91      789.15   2177.72 o 
 -12   8  11      682.60      319.31   2180.91 o 
 -10   8  11       20.66     -294.08   2756.97 o 
  -8   8  11      939.97      968.04   2039.72 o 
  -6   8  11     2476.09     4165.21   1779.51 o 
  -4   8  11     2637.80     4446.20   2288.01 o 
  -2   8  11     4995.43     6423.15   1887.38 o 
   0   8  11     8874.88    14409.98   2982.13 o 
   2   8  11     8601.95    15397.66   3551.18 o 
   4   8  11     5437.87     7045.74   2848.03 o 
   6   8  11     2887.33     1237.01   2698.08 o 
   8   8  11     2039.92      769.46   2664.97 o 
 -17   9  11      364.34    -2036.24   2788.81 o 
 -15   9  11      370.42     3743.78   2624.04 o 
 -13   9  11      288.32     -956.63   2590.04 o 
 -11   9  11      395.02     1752.43   3384.25 o 
  -9   9  11      350.48      874.88   2070.64 o 
  -7   9  11       43.74    -1873.46   2003.74 o 
  -5   9  11      131.50     2608.61   2128.97 o 
  -3   9  11      837.24     -860.86   2169.85 o 
  -1   9  11      955.37        2.32   2742.19 o 
   1   9  11      854.63     -599.32   2791.66 o 
   3   9  11     1800.85      952.62   2810.14 o 
   5   9  11     1940.93     3664.25   2896.96 o 
   7   9  11     1278.85     2455.29   2970.28 o 
 -14  10  11      644.37     1993.11   3976.11 o 
 -12  10  11      215.45     -394.62   2242.09 o 
 -10  10  11       16.81    -1673.85   2294.48 o 
  -8  10  11      336.81     1282.10   2270.06 o 
  -6  10  11     1224.21     1773.50   2189.87 o 
  -4  10  11     3334.36     3045.31   2590.04 o 
   0  10  11     8190.40    15196.35   3586.59 o 
   2  10  11     7915.34    10220.52   3136.89 o 
   4  10  11     6562.89     1254.55   4350.45 o 
 -28   0  12     2007.77    -2246.05   4127.87 o 
 -26   0  12     4449.99     9742.98   4148.10 o 
 -24   0  12     8181.82     7254.12   3844.58 o 
 -22   0  12     5841.63     7992.69   3358.95 o 
 -20   0  12     4267.08     5449.80   1770.53 o 
 -18   0  12      883.40     1095.54   2043.70 o 
 -16   0  12       57.52     1724.06   1701.30 o 
 -14   0  12     6905.13     8444.90   1834.30 o 
 -12   0  12    61641.46    62616.86   2664.70 o 
 -10   0  12    91210.16    89499.93   4583.15 o 
  -8   0  12    73628.60    67898.09   3106.02 o 
  -6   0  12   150138.59   129950.86   2844.89 o 
  -4   0  12   302602.78   306176.66   4517.38 o 
  -2   0  12   304781.59   267815.69   6869.66 o 
   0   0  12   193078.80   177379.00   4256.00 o 
   2   0  12   191651.92   184165.63   8478.32 o 
   4   0  12   141616.11   137839.73   3924.46 o 
   6   0  12    71791.19    68451.41   3257.78 o 
   8   0  12    51191.73    51716.75   3854.70 o 
  10   0  12    13681.67    17708.15   4492.09 o 
  12   0  12     2043.09      877.72   2423.04 o 
  14   0  12     1003.35     2256.16   3834.47 o 
 -29   1  12       85.33     -892.48   4603.38 o 
 -27   1  12       53.51      368.88   2778.26 o 
 -25   1  12       73.73     -391.31   2717.83 o 
 -23   1  12       19.83      403.94   2300.01 o 
 -21   1  12      268.85     -633.98   1500.19 o 
 -19   1  12     1494.23     2837.68   1561.12 o 
 -17   1  12     5778.68     7121.47   1267.67 o 
 -15   1  12     6395.75     5110.41   1224.36 o 
 -13   1  12    19111.52    20093.94   1518.99 o 
 -11   1  12    56524.49    53581.27   3501.82 o 
  -9   1  12    82428.89    79097.16   2115.96 o 
  -7   1  12    71882.23    66004.50   1831.23 o 
  -5   1  12    83328.93    79892.17   1516.22 o 
  -3   1  12   119104.60    98540.88   2885.02 o 
  -1   1  12   100535.13    79307.54   2334.37 o 
   1   1  12    72742.59    62778.74   2201.39 o 
   3   1  12    50431.81    48352.34   2192.39 o 
   5   1  12    36148.54    37704.70   1919.29 o 
   7   1  12    25819.04    27016.89   1860.53 o 
   9   1  12    17368.16    18501.76   1796.03 o 
  11   1  12    16315.89    18978.25   2210.91 o 
  13   1  12     6609.80     8095.16   2210.72 o 
  15   1  12      168.34     2590.04   3743.41 o 
 -28   2  12     9689.30    11810.60   3434.63 o 
 -26   2  12    16141.05    14580.56   3337.30 o 
 -24   2  12    19799.80    21317.61  10552.37 o 
 -22   2  12    23418.26    20250.07   2192.65 o 
 -20   2  12    18774.20    18859.59   2072.07 o 
 -18   2  12    15730.59    13524.92   2678.45 o 
 -16   2  12    21872.64    21503.11   1970.32 o 
 -14   2  12    33272.12    33666.03   3552.93 o 
 -12   2  12    28827.37    26950.69   2805.26 o 
 -10   2  12     8993.59     8189.21   1129.98 o 
  -8   2  12     1743.68      688.49    780.92 o 
  -6   2  12       21.33     1193.49    942.28 o 
  -4   2  12       68.42      303.48   1085.47 o 
  -2   2  12     1352.20      623.96   1267.23 o 
   0   2  12      353.46     2732.95   1417.97 o 
   2   2  12     2083.07     2875.04   1494.24 o 
   4   2  12       85.76      102.29   1546.55 o 
   6   2  12       20.60    -1613.53   1613.53 o 
   8   2  12      630.37      828.96   1709.59 o 
  10   2  12     3205.17     2072.16   2807.56 o 
  12   2  12     5721.23     3796.54   2555.88 o 
  14   2  12     8856.01    11096.36   4512.33 o 
  16   2  12     8641.68     9864.39   4117.75 o 
 -29   3  12    11869.33     7244.00   5352.06 o 
 -27   3  12    20693.70    24598.49   3822.38 o 
 -25   3  12    32322.95    30182.75   3788.94 o 
 -23   3  12    36106.39    38641.05   2654.32 o 
 -21   3  12    42930.51    45081.82   6350.16 o 
 -19   3  12    46565.79    47434.59   2982.15 o 
 -17   3  12    31997.01    31976.88   2214.92 o 
 -15   3  12    22233.67    26338.34   1679.94 o 
 -13   3  12    15557.05    17527.64   1444.43 o 
 -11   3  12     3456.19     4413.37   1244.18 o 
  -9   3  12        5.24     -305.47   1040.53 o 
  -7   3  12     1804.13     2997.24   1042.62 o 
  -5   3  12    21272.20    20545.71   1380.08 o 
  -3   3  12    51841.86    49947.87   2186.47 o 
  -1   3  12    27472.38    26590.95   1923.25 o 
   1   3  12    13804.98    15156.76   1870.84 o 
   3   3  12    14317.92    14372.66   1828.93 o 
   5   3  12     3501.85     3877.69   1698.62 o 
   7   3  12        9.20     -986.38   1785.64 o 
   9   3  12     2268.24     3109.31   2310.04 o 
  11   3  12     8527.77     6910.78   2673.51 o 
  13   3  12    10866.71    12611.95   2938.41 o 
  15   3  12    15512.35    13675.23   3238.68 o 
 -28   4  12     4340.02    10906.48   5493.71 o 
 -26   4  12     7408.30     6830.53   2273.82 o 
 -24   4  12     9726.76    13430.66   2295.88 o 
 -22   4  12    10019.20    11445.69   2117.87 o 
 -20   4  12     7433.38     9509.37   1946.80 o 
 -18   4  12     4482.37     3486.76   1729.77 o 
 -16   4  12     9369.50    10767.04   1839.89 o 
 -14   4  12    12755.92    14530.65   2367.45 o 
 -12   4  12     7082.26     6697.21   1477.33 o 
 -10   4  12     6018.35     7869.91   1190.82 o 
  -8   4  12     2955.25     3412.48   1154.46 o 
  -6   4  12      406.71     1024.81   1149.18 o 
  -4   4  12      370.89      -50.20   1377.99 o 
  -2   4  12     1297.53     1111.74   1527.67 o 
   0   4  12     2003.82     1059.56   1523.70 o 
   2   4  12      374.67     -380.43   1521.70 o 
   4   4  12      515.33      -28.85   1611.10 o 
   6   4  12     4155.22     1810.02   1745.59 o 
   8   4  12     6040.19     7309.09   2417.45 o 
  10   4  12     6808.43     5154.77   2614.61 o 
  12   4  12     6464.46     3038.76   3283.07 o 
  14   4  12     5614.26     8204.84   3652.35 o 
  16   4  12     6203.00    11260.58   5625.23 o 
 -27   5  12       71.70     1329.39   3242.60 o 
 -25   5  12      570.17    -1991.02   2168.08 o 
 -23   5  12      676.96     1489.35   1969.31 o 
 -21   5  12      713.68      512.30   1934.39 o 
 -19   5  12     1199.82     3395.42   1853.22 o 
 -17   5  12      172.11     1052.63   2153.79 o 
 -15   5  12     4318.51     5983.47   2012.72 o 
 -13   5  12     5187.09     7051.60   2109.86 o 
 -11   5  12    14771.83    17528.63   1736.53 o 
  -9   5  12    32762.00    34181.14   1722.59 o 
  -7   5  12    47955.12    52284.11   2099.11 o 
  -5   5  12    65016.22    72970.84   3237.11 o 
  -3   5  12    64497.73    66407.59   4229.82 o 
  -1   5  12    65415.60    73899.62   5336.27 o 
   1   5  12    60907.45    61625.26   4242.19 o 
   3   5  12    42003.13    38167.55   4417.63 o 
   5   5  12    29008.29    23722.39   2817.04 o 
   7   5  12    20735.68    19962.95   2863.60 o 
   9   5  12    13988.39    11126.82   2791.68 o 
  11   5  12     6387.07     8215.67   2872.25 o 
  13   5  12     1290.74     3208.30   2860.97 o 
 -24   6  12     1836.77     5198.32   2673.68 o 
 -22   6  12     2483.68     6081.97   2534.02 o 
 -20   6  12      911.31     2797.27   2386.25 o 
 -18   6  12        7.52    -2015.17   2212.46 o 
 -16   6  12      560.48     -253.16   1951.73 o 
 -14   6  12     2556.84     2595.54   2063.31 o 
 -12   6  12    10919.77    10724.82   2081.82 o 
 -10   6  12    31370.69    36325.71   2278.64 o 
  -8   6  12    46677.63    57981.42   2212.83 o 
  -6   6  12    67837.59    84517.73   2700.11 o 
  -4   6  12    89774.97   109470.13   3452.46 o 
  -2   6  12    75815.04    91332.26   4593.63 o 
   0   6  12    71510.27    81777.68   4516.73 o 
   2   6  12    60049.01    67023.93   3060.42 o 
   4   6  12    37305.41    47120.38   5139.60 o 
   6   6  12    30006.90    30580.77   4699.50 o 
   8   6  12    19938.18    19872.08   3287.75 o 
  10   6  12     7542.46     3942.03   2989.31 o 
  12   6  12     1723.53     1223.31   2895.55 o 
 -23   7  12      476.55      937.83   2766.85 o 
 -21   7  12      652.56    -2118.49   2709.04 o 
 -19   7  12     1412.27     -428.29   2473.58 o 
 -17   7  12     4370.05     2647.32   2347.09 o 
 -15   7  12     7497.19     7870.20   2526.38 o 
 -13   7  12    11388.21    16374.16   2707.23 o 
 -11   7  12    12697.97    12471.74   2868.26 o 
  -9   7  12    11433.91    12802.99   2251.85 o 
  -7   7  12    14116.30    16416.03   1772.95 o 
  -5   7  12    18433.65    20847.14   1780.75 o 
  -3   7  12    21538.37    22705.75   2212.89 o 
  -1   7  12    16198.67    22014.09   2341.81 o 
   1   7  12     8494.45    11881.53   2558.29 o 
   3   7  12     6983.77     9619.77   4578.09 o 
   5   7  12     4746.20     7515.39   4223.98 o 
   7   7  12     3306.91     4941.52   2751.20 o 
   9   7  12     2926.15     2677.32   2791.66 o 
 -20   8  12     7355.43    12733.85   2776.01 o 
 -18   8  12     8233.92    12223.45   3596.71 o 
 -16   8  12     7481.40     7999.59   2671.58 o 
 -14   8  12     7475.37     8673.44   3647.30 o 
 -12   8  12     4649.73     4405.91   2383.21 o 
 -10   8  12     1715.55     -389.02   2081.52 o 
  -8   8  12      718.66     -830.95   2007.84 o 
  -6   8  12       13.08     1333.17   1888.27 o 
  -4   8  12      178.85      654.84   1884.23 o 
  -2   8  12      585.55     2421.82   2010.82 o 
   0   8  12     1741.26     3173.91   2497.16 o 
   2   8  12     2118.00     1404.91   2558.43 o 
   4   8  12     1034.37    -2592.46   2592.46 o 
   6   8  12      316.51     1315.65   2757.22 o 
   8   8  12        4.36     2313.02   2753.30 o 
 -17   9  12     3620.26     7110.81   2846.76 o 
 -15   9  12     3222.39     4808.01   2696.21 o 
 -13   9  12     2480.17     4813.77   2487.57 o 
 -11   9  12      301.93    -2555.97   2665.92 o 
  -9   9  12      288.54    -1154.82   2168.82 o 
  -7   9  12      997.56       30.53   2170.22 o 
  -5   9  12     1798.34     2634.67   2186.22 o 
  -3   9  12     2105.25     2117.28   2122.49 o 
  -1   9  12     2520.61     6599.75   2847.58 o 
   1   9  12     1944.86     4789.01   2742.43 o 
   3   9  12      489.47    -1165.54   2841.13 o 
   5   9  12      210.08     -560.45   2816.16 o 
 -12  10  12      548.89     -718.82   2384.90 o 
 -10  10  12      259.12      194.82   2538.54 o 
  -8  10  12      287.15     2639.51   3510.71 o 
  -6  10  12      371.38    -2327.88   2923.91 o 
  -4  10  12      207.99     3965.99   2741.80 o 
   0  10  12      678.41    -2984.61   2984.61 o 
   2  10  12      849.74     2124.64   4532.56 o 
 -29   1  13     5673.36     2782.02   3312.11 o 
 -27   1  13     8221.29     7031.07   4016.58 o 
 -25   1  13     9470.41     7807.24   3389.30 o 
 -23   1  13     6324.30    10539.00   2763.86 o 
 -21   1  13     2323.61     3829.89   1595.56 o 
 -19   1  13      225.17     2263.04   1554.76 o 
 -17   1  13        3.47     -781.54   1174.73 o 
 -15   1  13     2012.65     2694.02   1205.09 o 
 -13   1  13    24534.59    26105.76   1631.17 o 
 -11   1  13    45573.25    42775.88   2207.99 o 
  -9   1  13    64279.11    60879.84   1788.78 o 
  -7   1  13   105036.93    96771.86   3307.60 o 
  -5   1  13    60872.57    57407.48   1751.20 o 
  -3   1  13    29861.34    28420.07   1787.80 o 
  -1   1  13    58612.48    54366.30   2228.28 o 
   1   1  13    50874.88    45531.93   2149.84 o 
   3   1  13    16830.57    16457.12   1679.95 o 
   5   1  13     4310.80     4450.72   1619.38 o 
   7   1  13        6.56    -1298.37   1416.48 o 
   9   1  13     2418.29     2588.62   1597.32 o 
  11   1  13     4933.35     6636.81   2052.83 o 
  13   1  13     8294.78    10374.20   5352.06 o 
  15   1  13     9848.96    13081.70   4218.92 o 
 -28   2  13     6957.48    10066.92   4502.21 o 
 -26   2  13     5405.37     3083.55   2996.22 o 
 -24   2  13     2356.01     3312.15   2716.72 o 
 -22   2  13     2510.56     4558.82   1747.21 o 
 -20   2  13     5259.78     6168.09   2278.93 o 
 -18   2  13     3134.26     1438.33   1620.48 o 
 -16   2  13     1454.41     1943.65   1231.89 o 
 -14   2  13    10940.27    10353.28   2458.22 o 
 -12   2  13    22966.65    21565.69   3219.98 o 
 -10   2  13    44315.30    43155.27   1981.36 o 
  -8   2  13    59913.19    56779.38   3385.00 o 
  -6   2  13    76946.21    74170.88   2072.03 o 
  -4   2  13    52666.22    46661.09   3412.47 o 
  -2   2  13    41759.25    36788.82   1940.54 o 
   0   2  13    44798.38    42676.88   2221.76 o 
   2   2  13    14075.39    13703.44   1735.40 o 
   4   2  13     6359.60     7755.34   1786.85 o 
   6   2  13     1761.95      393.76   1618.12 o 
   8   2  13     1265.79     1872.85   1788.29 o 
  10   2  13     4022.47     1926.81   3176.84 o 
  12   2  13     9832.83     8970.85   2816.16 o 
  14   2  13    13279.58    12937.81   3186.47 o 
  16   2  13     9380.89    10855.89   4218.92 o 
 -27   3  13      379.81    -1059.70   2987.81 o 
 -25   3  13      797.19     1135.84   2044.02 o 
 -23   3  13     1295.10      -63.26   1849.38 o 
 -21   3  13      827.29     1845.52   2202.46 o 
 -19   3  13      892.98     1311.31   1602.51 o 
 -17   3  13      362.26     -721.29   1625.46 o 
 -15   3  13     1045.37     -690.99   1252.12 o 
 -13   3  13     3285.24     2883.36   1488.13 o 
 -11   3  13      230.85     -381.93   1330.29 o 
  -9   3  13        3.63    -1092.62   1092.62 o 
  -7   3  13      233.91     1252.50   1065.80 o 
  -5   3  13     1302.81     1280.58   1111.79 o 
  -3   3  13      756.26     1032.99   1365.41 o 
  -1   3  13       22.11     -373.97   1453.37 o 
   1   3  13      325.22      132.32   1505.46 o 
   3   3  13      408.57      780.96   1628.40 o 
   5   3  13      859.14     1607.21   1799.39 o 
   7   3  13      778.82    -1481.48   1847.43 o 
   9   3  13        7.32      -63.91   2416.67 o 
  11   3  13       14.51    -1127.08   2496.61 o 
  13   3  13        3.91    -2256.02   2921.59 o 
  15   3  13      283.55      732.35   2932.86 o 
 -28   4  13     5266.85     5888.28   4967.61 o 
 -26   4  13     8437.08    10248.53   2337.45 o 
 -24   4  13     9314.29     8998.16   2172.27 o 
 -22   4  13     8120.60     5573.23   2420.78 o 
 -20   4  13     5445.23     6733.62   2027.73 o 
 -18   4  13      410.52       54.47   3369.07 o 
 -16   4  13      555.68     2729.99   2554.62 o 
 -14   4  13     6874.00     9759.99   2344.98 o 
 -12   4  13    17445.87    21856.13   1911.04 o 
 -10   4  13    17811.81    20795.30   1497.73 o 
  -8   4  13    37228.78    37609.50   2259.10 o 
  -6   4  13    60198.05    61844.41   2136.87 o 
  -4   4  13    63240.82    66229.21   2590.51 o 
  -2   4  13    59417.42    59702.47   2620.52 o 
   0   4  13    27513.47    28057.66   2224.45 o 
   2   4  13    12079.23    11916.37   2127.56 o 
   4   4  13     6870.05     6275.22   1903.92 o 
   6   4  13      756.18     1485.00   3652.35 o 
   8   4  13      447.85     1912.64   2575.61 o 
  10   4  13     2877.05      196.42   2707.86 o 
  12   4  13     7752.39     8275.48   3081.22 o 
  14   4  13    10943.75    12224.78   3454.74 o 
 -27   5  13     3671.91     2200.33   3748.47 o 
 -25   5  13     3559.51     7253.36   2479.86 o 
 -23   5  13     2844.00     4790.62   3020.02 o 
 -21   5  13      835.25     2267.19   3227.43 o 
 -19   5  13     1184.61     1304.55   2145.43 o 
 -17   5  13      497.50      410.64   2144.05 o 
 -15   5  13     1225.97     1225.97   2170.22 o 
 -13   5  13     6067.01     8173.94   2074.91 o 
 -11   5  13    10156.07    10697.25   1664.60 o 
  -9   5  13    13603.26    16798.53   1885.26 o 
  -7   5  13    25050.18    27722.35   1767.96 o 
  -5   5  13    27625.97    31321.43   2251.30 o 
  -3   5  13    10655.90    13191.01   3650.47 o 
  -1   5  13     8703.00     8942.54   1817.72 o 
   1   5  13     9782.05     5037.11   1825.93 o 
   3   5  13     4491.55     4340.13   2406.19 o 
   5   5  13     2525.37     -949.04   2160.07 o 
   7   5  13       20.64    -2277.58   2277.58 o 
   9   5  13     2646.50    -1583.04   2563.76 o 
  11   5  13     4873.24     4332.52   2917.01 o 
  13   5  13     6154.08    10394.61   3525.89 o 
 -24   6  13       62.55    -2137.17   2842.97 o 
 -22   6  13       60.02      539.51   2592.03 o 
 -20   6  13      595.05     1627.12   2448.05 o 
 -18   6  13      439.14    -1159.95   2863.20 o 
 -16   6  13      130.75     -413.64   2198.94 o 
 -14   6  13      261.29    -1738.13   2038.71 o 
 -12   6  13      202.63        2.84   1912.89 o 
 -10   6  13     1544.39     1956.61   1593.00 o 
  -8   6  13      507.14     1131.48   1391.20 o 
  -6   6  13     2177.94     1431.45   1453.36 o 
  -4   6  13     7533.02     8801.69   1854.24 o 
  -2   6  13     5013.99     4006.34   1810.51 o 
   0   6  13     2913.17     2743.17   1875.07 o 
   2   6  13     1923.39     1578.52   1768.60 o 
   4   6  13      851.49     1440.57   2506.05 o 
   6   6  13     1010.45    -1107.22   2532.39 o 
   8   6  13      461.45    -2173.14   2721.56 o 
  10   6  13        1.02      990.23   2901.16 o 
 -23   7  13     1945.94     4198.69   3369.07 o 
 -21   7  13      916.47     1561.35   2600.16 o 
 -19   7  13        8.49     -196.93   2571.51 o 
 -17   7  13      433.62     2176.25   2541.72 o 
 -15   7  13     1400.82     3842.56   2429.95 o 
 -13   7  13     6094.65     5675.42   2257.09 o 
 -11   7  13    14918.49    15800.70   2474.30 o 
  -9   7  13    24701.96    29027.10   2832.75 o 
  -7   7  13    28392.45    36524.57   2141.79 o 
  -5   7  13    20419.13    25026.15   1920.28 o 
  -3   7  13    18782.86    22158.04   2391.32 o 
  -1   7  13    21805.96    24810.47   2461.11 o 
   1   7  13    13520.80    12433.03   5387.48 o 
   3   7  13     4414.26     2505.48   2963.48 o 
   5   7  13     1150.46     1643.72   2942.00 o 
   7   7  13       36.82    -1651.25   3058.19 o 
   9   7  13      504.04     3312.49   2929.11 o 
 -20   8  13      101.85     5890.29   2932.74 o 
 -18   8  13      118.56    -2080.75   2577.64 o 
 -16   8  13      945.04     -349.56   2610.27 o 
 -14   8  13     3398.61     4822.96   2532.50 o 
 -12   8  13     7452.74     7393.95   2450.70 o 
 -10   8  13    11267.93    10985.82   2508.59 o 
  -8   8  13    11564.46    14338.71   2533.83 o 
  -6   8  13     9090.58     9115.92   2047.99 o 
  -4   8  13     7692.95    10151.12   2216.53 o 
  -2   8  13     7215.65    10149.35   2395.78 o 
   0   8  13     4860.00     7145.95   2820.73 o 
   2   8  13     1903.59     -839.17   2898.18 o 
   4   8  13      314.77     1327.14   2937.06 o 
   6   8  13        2.32     2561.44   3039.45 o 
 -17   9  13      303.45     2539.45   3571.42 o 
 -15   9  13      724.10     -193.62   2655.64 o 
 -13   9  13      395.31      408.71   2438.39 o 
 -11   9  13       61.58    -1479.89   3095.90 o 
  -9   9  13       28.34     -566.44   2411.33 o 
  -7   9  13       85.11    -2202.41   2202.41 o 
  -5   9  13      605.71     4331.35   2406.84 o 
  -3   9  13      921.15    -1616.07   3072.16 o 
  -1   9  13     1051.94     1911.70   2952.02 o 
   1   9  13      891.86       -5.77   3172.92 o 
   3   9  13      549.73     1941.42   3154.71 o 
 -12  10  13      468.45     2670.97   4279.63 o 
 -10  10  13     1995.70    17088.16   5341.95 o 
  -8  10  13     3623.45     5306.70   2592.30 o 
  -6  10  13     5193.05     8871.52   4304.92 o 
  -4  10  13     5753.42     3025.08   3004.85 o 
   0  10  13     2550.17     4896.79   4977.72 o 
 -28   0  14    10082.17    10461.31   4421.27 o 
 -26   0  14    11407.50     8063.51   3996.34 o 
 -24   0  14     6573.92     9469.82   4087.40 o 
 -22   0  14     5486.02     6363.80   4229.04 o 
 -20   0  14     1203.11     2086.24   1824.18 o 
 -18   0  14      816.40     -160.75   1834.16 o 
 -16   0  14     1996.19      812.42   1790.29 o 
 -14   0  14    11371.63    11734.02   1964.64 o 
 -12   0  14    23683.35    21282.74   3303.31 o 
 -10   0  14    25661.16    25137.85   2180.17 o 
  -8   0  14    29004.20    29346.27   2052.67 o 
  -6   0  14    11698.34    10020.89   1486.34 o 
  -4   0  14     6203.75     4269.51   2276.40 o 
  -2   0  14     1651.70     3227.43   2276.40 o 
   0   0  14       47.99    -1518.97   1719.04 o 
   2   0  14     4644.41     3453.92   3773.76 o 
   4   0  14    32328.60    28789.13   2579.36 o 
   6   0  14    40969.54    38455.74   3128.51 o 
   8   0  14    39799.01    39174.73   3788.94 o 
  10   0  14    39814.39    46752.42   3762.05 o 
  12   0  14    30513.73    41025.75   5635.35 o 
 -29   1  14     4708.94    11781.84   3363.57 o 
 -27   1  14     4382.47     3696.15   4997.96 o 
 -25   1  14     3921.32     2846.64   4021.64 o 
 -23   1  14     4479.60     2735.96   2423.19 o 
 -21   1  14     9219.78     9027.66   1793.93 o 
 -19   1  14    11946.10    10655.60   1500.08 o 
 -17   1  14     3083.82     1624.50   1360.20 o 
 -15   1  14      104.17       -2.62   1232.70 o 
 -13   1  14        8.28    -1183.72   1183.72 o 
 -11   1  14        2.42      280.73   1213.56 o 
  -9   1  14        4.68      265.19   1222.50 o 
  -7   1  14      453.70      357.04   1161.00 o 
  -5   1  14      253.96     1383.79   1109.27 o 
  -3   1  14      242.56     -740.64   1311.34 o 
  -1   1  14     5136.48     4923.80   1475.46 o 
   1   1  14    16294.28    14574.77   1700.95 o 
   3   1  14    20339.07    18586.97   1810.87 o 
   5   1  14    25215.93    21461.61   1970.03 o 
   7   1  14    21988.63    18931.01   2051.16 o 
   9   1  14    18407.41    19211.97   3789.06 o 
  11   1  14    25260.71    23155.93   6920.25 o 
  13   1  14    23002.43    25680.34   3285.71 o 
  15   1  14    12440.89    13628.04   4805.73 o 
 -28   2  14      203.35     -396.84   3079.35 o 
 -26   2  14       24.75     2388.99   2833.59 o 
 -24   2  14      171.52     -534.37   2516.25 o 
 -22   2  14     1618.17     1011.93   1767.12 o 
 -20   2  14     8084.06     7526.83   1893.29 o 
 -18   2  14    13459.84    16182.61   3182.34 o 
 -16   2  14    23615.79    21665.68   2349.80 o 
 -14   2  14    45514.15    46231.64   7330.61 o 
 -12   2  14    65263.06    65759.78   3640.73 o 
 -10   2  14    82699.87    77288.38   3114.89 o 
  -8   2  14    86768.13    83863.47   4256.42 o 
  -6   2  14    65699.77    67177.27   2029.27 o 
  -4   2  14    48431.30    45371.45   2158.46 o 
  -2   2  14    41420.94    38542.27   2093.07 o 
   0   2  14    24743.53    20124.65   1923.27 o 
   2   2  14    18423.69    15054.80   1710.61 o 
   4   2  14    16058.54    14924.40   1865.67 o 
   6   2  14     2937.88     2793.72   1727.52 o 
   8   2  14       47.03     3115.30   1941.32 o 
  10   2  14      720.05      132.17   2460.49 o 
  12   2  14      786.67     1338.51   2683.63 o 
  14   2  14      170.54     5212.93   3232.49 o 
 -27   3  14      884.11     3900.11   3308.27 o 
 -25   3  14       29.99    -1674.84   2046.55 o 
 -23   3  14     1381.87     1554.84   1869.39 o 
 -21   3  14     4549.57     1678.61   2217.95 o 
 -19   3  14    24907.27    25672.68   7682.23 o 
 -17   3  14    46596.04    51355.09   3238.21 o 
 -15   3  14    52946.06    58389.30   2563.55 o 
 -13   3  14    78333.98    90004.13   3872.81 o 
 -11   3  14   117104.28   134684.86   3367.80 o 
  -9   3  14   139647.70   142150.19   4178.46 o 
  -7   3  14   123521.77   123096.11   4167.73 o 
  -5   3  14   110633.53   109676.61   7983.52 o 
  -3   3  14    91570.22    86697.89   2924.29 o 
  -1   3  14    49999.54    50759.50   2461.81 o 
   1   3  14    32217.21    32387.55   2226.73 o 
   3   3  14    17917.05    19672.82   2160.34 o 
   5   3  14     2704.28     2621.48   1819.37 o 
   7   3  14       75.78     -626.01   1872.56 o 
   9   3  14     2846.47     3514.29   2596.47 o 
  11   3  14     6770.27     7943.35   2994.73 o 
  13   3  14     8035.02     5621.47   3098.31 o 
 -26   4  14      567.33      568.23   2162.56 o 
 -24   4  14     2456.08     4544.24   2893.55 o 
 -22   4  14     4850.39     5638.58   2260.13 o 
 -20   4  14     8984.67     9752.66   2396.74 o 
 -18   4  14    17126.38    17589.46   2554.62 o 
 -16   4  14    18230.03    20758.68   2599.48 o 
 -14   4  14    21450.34    23827.88   2042.61 o 
 -12   4  14    32970.98    36135.95   2242.69 o 
 -10   4  14    42801.88    45349.96   1964.42 o 
  -8   4  14    38421.47    37417.83   1817.54 o 
  -6   4  14    25605.94    27589.49   1768.30 o 
  -4   4  14    21319.79    23652.21   1977.56 o 
  -2   4  14    14519.82    13842.42   1852.21 o 
   0   4  14    10851.65    11707.79   1874.58 o 
   2   4  14    12477.46    14649.27   2051.61 o 
   4   4  14     5632.41     5778.01   1968.37 o 
   6   4  14     1553.75      936.63   2441.74 o 
   8   4  14      309.18     2569.20   2568.58 o 
  10   4  14       37.30     1064.33   2707.65 o 
  12   4  14        1.39    -1027.31   4097.52 o 
 -27   5  14     4034.65     7851.04   3905.29 o 
 -25   5  14     3387.04     5786.85   2610.27 o 
 -23   5  14     6057.99     5257.71   2517.08 o 
 -21   5  14     5584.81     9158.35   2754.11 o 
 -19   5  14     2608.85     1838.13   2253.12 o 
 -17   5  14     2220.13     4201.12   2128.52 o 
 -15   5  14       83.07    -1720.26   2290.18 o 
 -13   5  14      992.91     2427.48   2544.51 o 
 -11   5  14      456.69      432.08   1568.86 o 
  -9   5  14      328.13      783.00   1237.26 o 
  -7   5  14     1235.88     1610.69   1372.73 o 
  -5   5  14     2928.85      895.20   1622.62 o 
  -3   5  14     2574.31     1272.62   1675.22 o 
  -1   5  14       39.99    -1627.79   3520.04 o 
   1   5  14     2492.76     2294.47   1716.84 o 
   3   5  14     3877.26     3476.00   2555.02 o 
   5   5  14     8196.45     7505.32   2590.83 o 
   7   5  14    12209.71     9488.34   2844.17 o 
   9   5  14    11652.13    11782.36   3095.24 o 
  11   5  14    12815.63    19655.56   3576.14 o 
 -24   6  14     3757.03     3979.03   2648.75 o 
 -22   6  14     2987.20     4794.79   2966.02 o 
 -20   6  14      775.92      555.12   2522.13 o 
 -18   6  14      188.05    -2314.27   3369.07 o 
 -16   6  14      204.39     -803.84   4345.39 o 
 -14   6  14     4032.16     2584.41   2357.34 o 
 -12   6  14     8659.31     8877.71   2360.92 o 
 -10   6  14     9087.72     9702.37   1874.47 o 
  -8   6  14     6017.47     7165.45   1584.26 o 
  -6   6  14     2382.03     3269.91   1507.11 o 
  -4   6  14      875.24      747.51   1822.06 o 
  -2   6  14      318.80     -171.01   1778.66 o 
   0   6  14      699.14     1091.40   1950.98 o 
   2   6  14     5170.70     5940.08   2576.99 o 
   4   6  14     9110.89     9104.38   2713.08 o 
   6   6  14    16136.64    17469.24   3920.46 o 
   8   6  14    19713.70    21958.17   3458.61 o 
  10   6  14    18704.32    20662.29   3630.05 o 
 -23   7  14      416.69     2741.80   3743.41 o 
 -21   7  14      968.61       30.07   2755.86 o 
 -19   7  14      103.17     -700.39   2765.06 o 
 -17   7  14       10.15      -52.82   2497.67 o 
 -15   7  14      136.01       75.17   2435.75 o 
 -13   7  14      262.78     1775.25   2373.68 o 
 -11   7  14      583.33     1115.53   2286.57 o 
  -9   7  14     1012.57      923.86   2228.06 o 
  -7   7  14     1403.23     2754.94   1617.42 o 
  -5   7  14     1000.55      162.28   1591.69 o 
  -3   7  14     1910.85     3326.36   1999.58 o 
  -1   7  14     6298.60     6829.24   2125.37 o 
   1   7  14     6663.30     6695.61   2918.74 o 
   3   7  14     6031.01     6473.73   2824.48 o 
   5   7  14     6782.27     9989.18   3078.01 o 
   7   7  14     5767.91    10459.64   3293.63 o 
 -20   8  14     2427.30     7608.23   3935.64 o 
 -18   8  14     3459.31     4395.59   3763.64 o 
 -16   8  14     6238.69     8407.64   2932.86 o 
 -14   8  14    13110.53    13761.21   2859.39 o 
 -12   8  14    14737.95    20659.85   4132.93 o 
 -10   8  14    16451.24    21006.32   2918.42 o 
  -8   8  14    22338.13    25941.49   2894.18 o 
  -6   8  14    19511.05    27055.76   2588.90 o 
  -4   8  14    14482.05    18730.30   2462.50 o 
  -2   8  14    13707.83    18361.19   2572.11 o 
   0   8  14    11580.00    11297.75   3049.78 o 
   2   8  14     6790.53     3885.15   2880.27 o 
   4   8  14     2744.69    -3644.52   3814.23 o 
 -15   9  14     9507.29     9979.23   2896.08 o 
 -13   9  14    16110.54    18095.04   3052.41 o 
 -11   9  14    18589.22    21204.61   4299.86 o 
  -9   9  14    16296.07    20516.09   3059.38 o 
  -7   9  14    13550.14    13971.32   2733.94 o 
  -5   9  14    13116.03     9668.46   3121.19 o 
  -3   9  14    11243.05    13755.80   3515.76 o 
  -1   9  14     5767.87     5043.68   3305.67 o 
   1   9  14     2612.35     6817.67   3346.99 o 
  -8  10  14     1148.47      981.38   4269.51 o 
  -6  10  14     1099.21     8963.95   4866.43 o 
 -29   1  15     1389.41     5858.44   3185.77 o 
 -27   1  15      223.41        1.03   2726.81 o 
 -25   1  15       66.96     2795.55   2546.39 o 
 -23   1  15      727.06    -2495.64   2630.32 o 
 -21   1  15     8114.29     9295.27   2865.78 o 
 -19   1  15    12414.69    15166.34   1643.08 o 
 -17   1  15    22906.96    27044.24   1791.64 o 
 -15   1  15    40728.29    42606.59   1931.55 o 
 -13   1  15    37719.20    37655.60   2229.42 o 
 -11   1  15    42374.68    42100.21   2097.78 o 
  -9   1  15    43975.54    40323.42   2028.58 o 
  -7   1  15    25507.61    23107.78   1614.38 o 
  -5   1  15    11966.40    11343.98   1386.67 o 
  -3   1  15     4608.70     3310.20   1458.62 o 
  -1   1  15      146.49      121.25   1487.25 o 
   1   1  15     4866.95     4382.28   1630.74 o 
   3   1  15    16498.96    14978.97   1810.35 o 
   5   1  15    22606.72    17623.17   2486.93 o 
   7   1  15    26454.15    22482.34   2201.47 o 
   9   1  15    23114.87    22761.51   2396.84 o 
  11   1  15    15352.83    10060.76   2883.44 o 
  13   1  15    10697.08    10785.07   4441.51 o 
 -28   2  15      265.89    -3274.40   3274.40 o 
 -26   2  15       57.39     -594.35   2622.10 o 
 -24   2  15       22.23      759.97   1973.14 o 
 -22   2  15     3336.11     5478.75   1877.30 o 
 -20   2  15     8625.86     8022.93   1899.16 o 
 -18   2  15    16354.20    17102.96   3129.80 o 
 -16   2  15    26929.22    26949.68   2605.77 o 
 -14   2  15    28602.74    31329.33   2137.46 o 
 -12   2  15    29667.65    29025.72   2506.09 o 
 -10   2  15    18370.14    18937.99   1687.81 o 
  -8   2  15    15296.32    14342.01   2073.64 o 
  -6   2  15    13672.07    13933.19   1492.44 o 
  -4   2  15     2498.32     2132.56   1442.66 o 
  -2   2  15      578.51     1083.99   1430.68 o 
   0   2  15     1243.30     -255.65   1497.43 o 
   2   2  15    11222.90    10085.08   1778.52 o 
   4   2  15    15894.22    12977.29   2013.43 o 
   6   2  15    19746.03    15745.93   2089.27 o 
   8   2  15    17285.51    16926.88   2265.44 o 
  10   2  15    17091.86    15914.07   2975.27 o 
  12   2  15    16889.63    15791.83   3230.56 o 
 -27   3  15       42.14     2025.83   3713.06 o 
 -25   3  15       80.26       88.10   2178.90 o 
 -23   3  15        0.23    -1806.16   2325.58 o 
 -21   3  15      115.60    -1944.58   1944.58 o 
 -19   3  15      158.54     2775.26   2326.98 o 
 -17   3  15     1542.75    -1171.36   2057.92 o 
 -15   3  15      992.63     -197.94   1603.84 o 
 -13   3  15     1451.10     2191.74   1660.03 o 
 -11   3  15     1872.14     1867.07   1563.36 o 
  -9   3  15     3867.01     3619.21   1268.65 o 
  -7   3  15     3150.27     3814.35   1280.07 o 
  -5   3  15      139.08      674.43   1194.56 o 
  -3   3  15      237.90     -478.28   1482.20 o 
  -1   3  15      405.10     1607.50   1629.93 o 
   1   3  15      663.58      581.11   1608.84 o 
   3   3  15      258.05     1149.21   1805.79 o 
   5   3  15       82.85     -652.48   2111.61 o 
   7   3  15      416.19      490.01   2461.13 o 
   9   3  15      259.62     -404.04   2654.56 o 
  11   3  15      344.39     -178.45   2781.69 o 
  13   3  15      467.23     2534.33   3814.23 o 
 -26   4  15        4.71    -1938.18   2654.80 o 
 -24   4  15      987.64       -1.39   2433.33 o 
 -22   4  15     3616.18     4507.96   3131.31 o 
 -20   4  15     8550.03     6762.90   2334.93 o 
 -18   4  15    15640.20    18845.37   2683.76 o 
 -16   4  15    27942.79    33189.61   3117.44 o 
 -14   4  15    30635.47    33203.98   2225.71 o 
 -12   4  15    25038.71    25642.12   2105.10 o 
 -10   4  15    29993.10    31966.48   1882.31 o 
  -8   4  15    28008.01    29036.50   1785.12 o 
  -6   4  15    25624.90    23739.60   1723.99 o 
  -4   4  15    18929.72    16169.30   1903.92 o 
  -2   4  15     1296.81      861.15   1600.32 o 
   0   4  15      577.02     -341.42   1789.72 o 
   2   4  15     2761.85     3305.83   1864.07 o 
   4   4  15     7836.06     5597.21   2008.10 o 
   6   4  15     7954.40     9671.13   3070.61 o 
   8   4  15    11429.69     8964.73   2662.98 o 
  10   4  15    18627.66    17911.03   3357.92 o 
  12   4  15    16128.76    12003.43   3454.26 o 
 -25   5  15      116.65     2016.82   2761.50 o 
 -23   5  15     1523.82      256.10   3622.00 o 
 -21   5  15     4901.31     6599.85   2621.04 o 
 -19   5  15    10583.35    12574.15   3768.70 o 
 -17   5  15    20677.98    23057.53   3070.80 o 
 -15   5  15    21220.10    23713.78   2976.02 o 
 -13   5  15    18439.44    18564.05   2923.91 o 
 -11   5  15    16249.05    14910.34   1889.81 o 
  -9   5  15    15380.55    15754.63   1600.63 o 
  -7   5  15    10249.22    11471.45   1570.34 o 
  -5   5  15      463.83      244.94   1632.69 o 
  -3   5  15       53.01     -455.95   1736.76 o 
  -1   5  15       56.21     1197.36   1794.20 o 
   1   5  15     2475.74     3402.90   1876.89 o 
   3   5  15     7719.70     7541.66   3439.71 o 
   5   5  15     8472.28     8218.92   2855.13 o 
   7   5  15    10170.25     9006.71   2865.11 o 
   9   5  15     8697.15     5555.65   3171.98 o 
 -24   6  15      324.95    -1641.12   2809.78 o 
 -22   6  15      629.78    -1685.27   3541.06 o 
 -20   6  15      360.84     1861.00   2447.50 o 
 -18   6  15       66.62     -484.30   2483.25 o 
 -16   6  15       37.36     1644.66   2307.17 o 
 -14   6  15      385.99      770.81   2334.40 o 
 -12   6  15     1412.84      775.80   2178.46 o 
 -10   6  15      808.35     1910.97   1672.47 o 
  -8   6  15      318.79      482.20   1547.84 o 
  -6   6  15      131.32      671.54   1549.87 o 
  -4   6  15      128.35    -1476.68   1789.77 o 
  -2   6  15      156.22     -201.71   2012.61 o 
   0   6  15      170.12       11.26   2382.56 o 
   2   6  15      154.62     1444.73   2544.91 o 
   4   6  15       75.36      689.57   2649.00 o 
   6   6  15      669.04       62.52   2911.97 o 
   8   6  15      423.36     3461.40   3220.07 o 
 -21   7  15     1308.01      201.67   2752.60 o 
 -19   7  15     1340.51     3519.17   2827.89 o 
 -17   7  15     3650.50     1371.36   2832.40 o 
 -15   7  15    10500.05    14106.84   2896.83 o 
 -13   7  15    11779.23    12758.86   2610.16 o 
 -11   7  15    10139.35    15393.53   2741.19 o 
  -9   7  15    10581.62    13439.28   2720.17 o 
  -7   7  15     7409.10     7715.78   1832.81 o 
  -5   7  15     4209.31     4246.06   1759.42 o 
  -3   7  15     1229.58     2965.48   2273.71 o 
  -1   7  15       34.58     -378.36   1986.47 o 
   1   7  15     1224.73      204.14   2859.56 o 
   3   7  15     4723.92     2134.61   3015.92 o 
   5   7  15     8759.06     8904.49   3289.71 o 
 -18   8  15     2544.07     2306.73   3227.43 o 
 -16   8  15     2551.82     3362.61   3032.40 o 
 -14   8  15     2262.19     4442.45   2864.80 o 
 -12   8  15     2080.69     4242.91   2523.29 o 
 -10   8  15     1712.88     3970.08   2407.26 o 
  -8   8  15     1596.68     2024.16   2477.20 o 
  -6   8  15      516.05    -2103.75   2103.75 o 
  -4   8  15       55.72     -968.90   2286.68 o 
  -2   8  15      559.82     2287.08   4775.38 o 
   0   8  15      932.33      799.66   3022.16 o 
   2   8  15     2314.72     1877.64   3293.19 o 
   4   8  15     4213.34     6578.51   3410.84 o 
 -15   9  15     1394.97     1497.36   4512.33 o 
 -13   9  15     1868.98     1611.51   2649.37 o 
 -11   9  15     2742.32     4128.32   2863.13 o 
  -9   9  15     3318.69     6225.98   3475.30 o 
  -7   9  15     1836.29      736.63   2939.08 o 
  -5   9  15     1250.94    -2530.62   2546.87 o 
  -3   9  15      886.92     1236.76   4249.28 o 
  -1   9  15      309.79     1503.95   3472.04 o 
   1   9  15      320.10      -80.94   4825.96 o 
 -28   0  16     3190.91     4492.09   4471.86 o 
 -26   0  16    12308.15     9823.92   4077.28 o 
 -24   0  16    16732.19    16521.59   3834.47 o 
 -22   0  16    23667.15    32770.02   4653.97 o 
 -20   0  16    43347.94    48925.34   3147.68 o 
 -18   0  16    58887.15    70395.59   3347.83 o 
 -16   0  16    82203.24    91064.52   3571.85 o 
 -14   0  16    85287.66    94052.73   4659.03 o 
 -12   0  16    77541.51    82213.38   4886.67 o 
 -10   0  16    74262.71    69981.53   4512.33 o 
  -8   0  16    29993.99    26092.58   3186.96 o 
  -6   0  16    20143.25    14923.05   2782.26 o 
  -4   0  16    21109.91    15459.27   2954.26 o 
  -2   0  16      290.95     1001.62   2579.92 o 
   0   0  16     8658.54     4542.68   2610.27 o 
   2   0  16    17896.01    16022.16   2310.62 o 
   4   0  16    15522.53    15250.51   2585.58 o 
   6   0  16    14036.17    12573.58   2642.83 o 
   8   0  16    11872.59    10553.94   2739.87 o 
  10   0  16     3735.09     3459.16   2919.62 o 
  12   0  16     2321.47     7061.89   4522.44 o 
 -29   1  16     2683.50     -242.82   4512.33 o 
 -27   1  16     4534.34     5341.19   3011.44 o 
 -25   1  16     7114.46     8067.00   2694.59 o 
 -23   1  16    12142.63    11285.15   2942.78 o 
 -21   1  16    16509.26    17660.39   2162.24 o 
 -19   1  16    24578.61    28329.76   1887.11 o 
 -17   1  16    29056.14    33535.92   2107.45 o 
 -15   1  16    32322.23    36374.63   2187.09 o 
 -13   1  16    35304.25    36911.15   3172.36 o 
 -11   1  16    23473.33    22668.90   1933.52 o 
  -9   1  16    10726.55    11925.70   1591.20 o 
  -7   1  16    11076.51     9398.50   2056.70 o 
  -5   1  16    20510.74    18665.63   2117.45 o 
  -3   1  16    11722.21    12689.96   1709.52 o 
  -1   1  16     1428.60     1539.97   1558.68 o 
   1   1  16      599.12     1077.47   1597.40 o 
   3   1  16        0.74      255.94   1649.33 o 
   5   1  16      198.48    -1527.25   1722.63 o 
   7   1  16       18.77    -1807.60   1807.60 o 
   9   1  16      178.28    -1699.06   2042.41 o 
  11   1  16        1.46    -2347.22   2911.69 o 
 -28   2  16      796.54     2688.13   3308.81 o 
 -26   2  16     1188.53     1512.79   2930.88 o 
 -24   2  16       41.73      995.98   1981.53 o 
 -22   2  16      203.37     1121.44   2989.67 o 
 -20   2  16       16.88      -54.08   2101.50 o 
 -18   2  16      623.22      486.29   1509.85 o 
 -16   2  16     1233.66     2669.26   1598.13 o 
 -14   2  16      159.22      327.00   1539.51 o 
 -12   2  16       29.03    -1003.41   1398.37 o 
 -10   2  16      441.32    -1335.97   1374.42 o 
  -8   2  16     3563.13     4973.94   1401.44 o 
  -6   2  16     7301.05     7201.12   1347.73 o 
  -4   2  16    15154.30    15581.56   1527.41 o 
  -2   2  16    24588.96    23545.95   2648.68 o 
   0   2  16    25208.73    19451.43   1892.04 o 
   2   2  16    24886.89    21166.66   2077.32 o 
   4   2  16    30442.30    24200.13   2537.42 o 
   6   2  16    31256.01    27033.34   2413.38 o 
   8   2  16    28069.69    21571.44   3016.74 o 
  10   2  16    20563.09    15268.25   3187.91 o 
  12   2  16    10758.75     9935.21   4714.67 o 
 -27   3  16      116.04      698.10   4643.85 o 
 -25   3  16      100.31      958.71   4426.33 o 
 -23   3  16     1431.12     2161.74   2401.69 o 
 -21   3  16     7312.01     8873.78   2460.82 o 
 -19   3  16    10121.88    10738.72   5286.30 o 
 -17   3  16     6708.85     9549.06   2428.16 o 
 -15   3  16     4046.17     4475.24   1691.60 o 
 -13   3  16     3250.02     2611.53   1663.25 o 
 -11   3  16     3426.01     4870.74   1606.79 o 
  -9   3  16       61.13      835.16   1267.37 o 
  -7   3  16     3902.22     3664.79   1369.76 o 
  -5   3  16    14354.05    14123.48   1677.90 o 
  -3   3  16    42227.70    41884.91   2399.88 o 
  -1   3  16    56417.23    47152.23   2686.44 o 
   1   3  16    46867.39    42893.33   2579.67 o 
   3   3  16    50834.88    45068.47   2814.07 o 
   5   3  16    54493.00    49775.90   2963.72 o 
   7   3  16    48498.64    48388.06   5473.47 o 
   9   3  16    38243.99    34206.91   5711.23 o 
  11   3  16    25051.00    22112.11   5250.89 o 
 -26   4  16      214.23    -2634.30   2634.30 o 
 -24   4  16       75.68     1878.38   2532.31 o 
 -22   4  16        1.30      713.17   2386.04 o 
 -20   4  16       41.69     1318.15   2283.63 o 
 -18   4  16      376.40    -1074.67   2363.97 o 
 -16   4  16      906.56      177.16   2396.51 o 
 -14   4  16      865.79     1224.75   1639.98 o 
 -12   4  16     1254.83     3371.35   1751.03 o 
 -10   4  16     2464.93     2288.07   1405.20 o 
  -8   4  16    12245.44     9349.83   1559.67 o 
  -6   4  16    17922.08    16607.92   1602.44 o 
  -4   4  16    14666.01    11842.62   1835.82 o 
  -2   4  16    20956.41    21251.15   2116.16 o 
   0   4  16    19792.21    15365.44   2164.63 o 
   2   4  16    15511.52    12377.72   2134.26 o 
   4   4  16    15755.98    12023.10   3069.96 o 
   6   4  16    14726.20    12616.79   4937.25 o 
   8   4  16    12517.42     9725.69   2992.36 o 
  10   4  16     6608.03     6167.62   3074.46 o 
 -25   5  16     3283.39     1081.98   2724.11 o 
 -23   5  16     6926.92    10424.45   2862.36 o 
 -21   5  16    11478.69    12679.91   2834.24 o 
 -19   5  16    17245.50    19641.96   2897.07 o 
 -17   5  16    23668.66    27764.32   7117.54 o 
 -15   5  16    20277.16    25146.50   6080.51 o 
 -13   5  16    21380.14    24991.04   3010.60 o 
 -11   5  16    26214.21    28334.25   2314.54 o 
  -9   5  16    19268.79    19311.19   1768.67 o 
  -7   5  16    14996.83    14512.42   1666.51 o 
  -5   5  16    10294.49    10288.06   1633.35 o 
  -3   5  16     4075.21     3019.94   1884.44 o 
  -1   5  16     1827.58      409.64   1929.33 o 
   1   5  16        0.99    -1469.24   1861.51 o 
   3   5  16     1090.41    -1380.57   2460.45 o 
   5   5  16      522.79      673.03   2586.17 o 
   7   5  16      243.59    -2630.43   2630.43 o 
   9   5  16      553.04     3547.47   3007.88 o 
 -24   6  16     7827.73     9186.53   3935.64 o 
 -22   6  16    13224.60    14911.04   3244.71 o 
 -20   6  16    16851.95    19492.82   3300.86 o 
 -18   6  16    27954.63    32561.72   3638.70 o 
 -16   6  16    34990.39    45328.52   3756.08 o 
 -14   6  16    27184.35    32664.88   3301.58 o 
 -12   6  16    22897.51    28434.09   3047.51 o 
 -10   6  16    18817.06    24615.16   2316.29 o 
  -8   6  16    12846.36    14860.89   1791.55 o 
  -6   6  16     7876.23     6972.70   1694.01 o 
  -4   6  16     3024.67     1178.39   1978.45 o 
  -2   6  16       70.47     1034.61   2024.37 o 
   0   6  16     1363.28     -744.41   2107.19 o 
   2   6  16     3808.45     5692.32   4648.91 o 
   4   6  16     5797.45     6514.64   3070.08 o 
   6   6  16     5667.33     4590.61   3164.18 o 
 -21   7  16     4168.98     3203.67   3035.42 o 
 -19   7  16     4156.20     4822.01   2814.27 o 
 -17   7  16     3569.86     7271.63   2921.88 o 
 -15   7  16     3778.48     6843.41   2697.70 o 
 -13   7  16     2926.66     5771.12   2448.92 o 
 -11   7  16     3457.26     6354.06   2559.72 o 
  -9   7  16     2746.50     2363.10   2404.78 o 
  -7   7  16     1739.76      565.17   1726.24 o 
  -5   7  16     2375.04     3422.44   1835.85 o 
  -3   7  16     1064.97     -695.66   2268.40 o 
  -1   7  16       56.02      -48.56   2273.78 o 
   1   7  16        8.12      727.21   3267.90 o 
   3   7  16       15.67     2371.81   2939.37 o 
   5   7  16      112.59     1416.72   3168.40 o 
 -18   8  16      303.07     1931.94   3137.41 o 
 -16   8  16      479.04     2950.08   3358.95 o 
 -14   8  16      380.85       18.18   2764.86 o 
 -12   8  16      824.49    -2985.67   5873.11 o 
 -10   8  16      607.21     1410.31   2543.15 o 
  -8   8  16        3.84      401.02   2622.69 o 
  -6   8  16      888.71    -1680.80   2191.70 o 
  -4   8  16     2656.89     4199.93   1907.34 o 
  -2   8  16     3772.13     7786.47   3421.85 o 
   0   8  16     6584.59     8356.51   3314.22 o 
   2   8  16    10296.58    14964.53   3426.76 o 
 -13   9  16      151.98     3186.96   4411.15 o 
 -11   9  16        2.09     -629.52   2907.31 o 
  -9   9  16      395.23     2298.98   2854.80 o 
  -7   9  16      965.11     2898.65   2613.70 o 
  -5   9  16     2171.12     4359.56   2824.38 o 
  -3   9  16     4960.27     1001.62   5433.00 o 
 -27   1  17     3802.99     3668.73   2950.51 o 
 -25   1  17    10601.24    10939.87   2879.18 o 
 -23   1  17    12770.68    14716.71   2285.51 o 
 -21   1  17     9139.92     7798.20   2614.83 o 
 -19   1  17    13714.71    16135.64   2043.28 o 
 -17   1  17    16976.19    17912.10   1985.39 o 
 -15   1  17    11989.05    12702.71   1825.48 o 
 -13   1  17     8130.96    10108.43   1708.88 o 
 -11   1  17     1183.28     -731.16   1891.42 o 
  -9   1  17        5.42      458.42   1644.80 o 
  -7   1  17     1411.46     2982.60   1833.74 o 
  -5   1  17    15909.57    11485.81   2153.33 o 
  -3   1  17    21534.68    17079.22   2270.13 o 
  -1   1  17    21933.96    18699.51   1970.60 o 
   1   1  17    32580.77    30326.75   2293.97 o 
   3   1  17    28974.91    22696.60   2212.14 o 
   5   1  17    22898.93    21904.67   2446.74 o 
   7   1  17    15887.37    16005.80   2437.16 o 
   9   1  17     7585.81     6197.65   2470.40 o 
  11   1  17     3953.36     5040.19   3358.17 o 
 -26   2  17     5334.53    -3541.06   4380.80 o 
 -24   2  17    12087.56    12674.89   2675.23 o 
 -22   2  17    13286.38    15801.28   2802.26 o 
 -20   2  17    15296.26    15236.10   2471.65 o 
 -18   2  17    13726.09    14023.79   2191.24 o 
 -16   2  17     9471.65     9993.99   1868.98 o 
 -14   2  17    12373.78    10497.83   1800.44 o 
 -12   2  17     2931.53     1791.80   1595.67 o 
 -10   2  17      109.23    -1396.05   1396.05 o 
  -8   2  17       66.43      291.04   1425.08 o 
  -6   2  17     6297.51     4755.38   1558.66 o 
  -4   2  17    19567.09    16742.21   1971.85 o 
  -2   2  17    17594.63    15669.76   2169.59 o 
   0   2  17    20105.58    18694.28   3571.65 o 
   2   2  17    21250.52    19549.71   2138.70 o 
   4   2  17    19892.91    16774.67   2126.57 o 
   6   2  17    12791.23    11712.59   2121.34 o 
   8   2  17     6882.38     3507.62   2696.46 o 
  10   2  17     4690.48     5884.52   3020.72 o 
 -27   3  17       21.26     2063.93   4239.16 o 
 -25   3  17       80.55     1265.53   2744.11 o 
 -23   3  17       34.50    -2031.02   2305.69 o 
 -21   3  17      475.17    -2035.71   2409.45 o 
 -19   3  17      663.41    -1684.86   2211.58 o 
 -17   3  17       52.54    -2085.88   2085.88 o 
 -15   3  17      610.55     3198.78   2148.19 o 
 -13   3  17      547.86     2187.50   1637.21 o 
 -11   3  17      251.31     1014.01   1581.69 o 
  -9   3  17      186.01      735.38   1236.33 o 
  -7   3  17        2.82     1012.69   1330.36 o 
  -5   3  17     1035.69     1319.71   1365.39 o 
  -3   3  17      443.48      402.73   1594.97 o 
  -1   3  17      717.92     1283.95   1926.59 o 
   1   3  17      357.74       66.85   1723.93 o 
   3   3  17      338.91    -1384.14   1871.49 o 
   5   3  17      809.49     2206.61   2103.22 o 
   7   3  17      653.01     1808.97   2607.01 o 
   9   3  17      484.05    -1508.97   2863.60 o 
 -26   4  17     3112.37     6231.44   4082.34 o 
 -24   4  17     5435.25     6050.67   3136.37 o 
 -22   4  17     8474.47     8067.00   2524.63 o 
 -20   4  17    11599.55    11556.95   3566.36 o 
 -18   4  17     9027.32    10260.93   2712.47 o 
 -16   4  17     4999.91     9388.54   3272.95 o 
 -14   4  17     5205.35     8664.75   1863.65 o 
 -12   4  17     3136.14     3733.97   1861.76 o 
 -10   4  17        3.59     -718.64   1363.31 o 
  -8   4  17     1230.26      988.04   1433.50 o 
  -6   4  17     9483.04     9401.73   1558.18 o 
  -4   4  17    31396.20    28938.34   2280.21 o 
  -2   4  17    27580.02    25283.58   2304.01 o 
   0   4  17    20626.56    17312.71   2263.79 o 
   2   4  17    22241.70    20098.13   2379.37 o 
   4   4  17    16121.16    15979.05   3296.52 o 
   6   4  17    13165.35    10253.51   2931.21 o 
   8   4  17    10020.01    10245.71   3333.66 o 
 -25   5  17     2816.59     2384.61   2974.42 o 
 -23   5  17     3831.22     4846.47   2914.40 o 
 -21   5  17     3290.78     4320.52   3455.07 o 
 -19   5  17     3550.85     8360.25   2856.02 o 
 -17   5  17     2757.99        4.92   2526.59 o 
 -15   5  17     3521.64     4874.11   2488.49 o 
 -13   5  17     1498.65     3991.50   1947.31 o 
 -11   5  17      181.36      163.72   1755.78 o 
  -9   5  17      759.81      151.81   1491.24 o 
  -7   5  17     3035.07     2738.64   1496.26 o 
  -5   5  17     7445.07     9545.29   1678.91 o 
  -3   5  17     9195.62    10451.27   2152.43 o 
  -1   5  17    15087.57    12121.02   2166.95 o 
   1   5  17    14958.57    13562.30   2389.60 o 
   3   5  17    10896.83     9590.58   3020.72 o 
   5   5  17     9639.14     9777.07   3229.33 o 
   7   5  17     5645.61     2062.02   3151.71 o 
 -24   6  17      298.13    -4249.28   4259.39 o 
 -22   6  17      857.37     1208.95   2891.95 o 
 -20   6  17     2411.45     1034.56   2981.45 o 
 -18   6  17     2606.69     2212.75   2724.24 o 
 -16   6  17     3091.39     5006.08   2831.26 o 
 -14   6  17     2524.28     2986.13   3475.30 o 
 -12   6  17     1495.64     2239.50   2419.77 o 
 -10   6  17     1569.32     4197.28   1921.07 o 
  -8   6  17      730.17      978.71   1674.30 o 
  -6   6  17      798.17     -261.82   1681.47 o 
  -4   6  17     1727.20      611.33   2081.04 o 
  -2   6  17      206.16    -2122.55   2122.55 o 
   0   6  17      380.99     -170.86   2108.34 o 
   2   6  17     1048.50     2456.08   2855.01 o 
   4   6  17      986.58    -2987.43   2987.43 o 
 -21   7  17     6435.62    10785.07   4643.85 o 
 -19   7  17     8222.18     8161.61   3383.68 o 
 -17   7  17     7602.17     6335.43   3079.25 o 
 -15   7  17     5520.70     6085.22   2759.20 o 
 -13   7  17     3701.63     2890.90   2526.05 o 
 -11   7  17     1614.94     2684.23   2527.92 o 
  -9   7  17       76.51     -345.86   2101.84 o 
  -7   7  17      426.83     3909.19   1892.17 o 
  -5   7  17     1850.82     3349.64   1928.88 o 
  -3   7  17     3927.93     4029.68   2381.88 o 
  -1   7  17     6655.01    10390.03   3272.92 o 
   1   7  17     9582.51    10626.10   3265.81 o 
   3   7  17     9310.82     9122.20   3470.25 o 
 -16   8  17     1456.36     1929.25   3094.11 o 
 -14   8  17      879.95    -1127.29   2912.36 o 
 -12   8  17      102.30     1186.84   4011.52 o 
 -10   8  17        9.79    -1343.02   2682.67 o 
  -8   8  17      243.07    -1618.80   2676.86 o 
  -6   8  17     1124.23     2366.32   2446.18 o 
  -4   8  17     2043.07     2384.62   2079.72 o 
  -2   8  17     2517.78     1667.12   3310.83 o 
   0   8  17     2885.24     2403.15   3482.23 o 
 -11   9  17      255.85     2377.57   4451.62 o 
  -7   9  17       21.87      505.87   4158.22 o 
 -28   0  18     3276.72     9581.11   4522.44 o 
 -26   0  18     4501.57     4825.96   4026.70 o 
 -24   0  18     3233.01     3399.42   3692.82 o 
 -22   0  18     1318.26     2478.74   3460.13 o 
 -20   0  18       96.48    -1558.07   3288.13 o 
 -18   0  18       31.18      131.53   2984.61 o 
 -16   0  18       57.30      192.23   2610.27 o 
 -14   0  18     8037.62     8791.96   3025.08 o 
 -12   0  18    26768.82    25657.54   3541.06 o 
 -10   0  18    46704.77    43352.73   4046.93 o 
  -8   0  18    67171.46    56272.56   4289.75 o 
  -6   0  18    52476.93    36574.13   3520.83 o 
  -4   0  18    53382.24    39518.27   4057.05 o 
  -2   0  18    80450.37    70730.22   5048.54 o 
   0   0  18    85299.72    70598.70   5230.66 o 
   2   0  18    59437.38    51294.84   4532.56 o 
   4   0  18    36593.07    29734.82   4218.92 o 
   6   0  18    21402.42    18059.43   4188.57 o 
   8   0  18    10870.35     6110.86   4229.04 o 
  10   0  18     7061.44     5372.30   4502.21 o 
 -27   1  18      126.44    -3379.19   4127.87 o 
 -25   1  18       26.58     -677.86   4087.40 o 
 -23   1  18       35.73      -61.06   2527.92 o 
 -21   1  18      226.35     1801.66   2249.51 o 
 -19   1  18       40.03    -1337.80   1796.47 o 
 -17   1  18     1161.29     -795.21   1591.90 o 
 -15   1  18     4269.40     5291.22   2055.65 o 
 -13   1  18    13954.25    16411.03   2398.36 o 
 -11   1  18    17168.88    16507.72   2431.03 o 
  -9   1  18    17641.79    16098.32   2240.60 o 
  -7   1  18    26362.03    23498.22   2464.18 o 
  -5   1  18    28568.65    25325.16   2675.58 o 
  -3   1  18    29666.08    23863.72   4841.14 o 
  -1   1  18    26751.49    24409.53   2151.17 o 
   1   1  18    26322.62    19983.18   2180.65 o 
   3   1  18    23303.25    21606.58   2657.48 o 
   5   1  18    12183.78    10239.63   2229.25 o 
   7   1  18     5838.36     5815.95   3207.75 o 
   9   1  18     1770.03     4471.86   4178.46 o 
 -26   2  18     7839.81     9287.70   4745.03 o 
 -24   2  18     9375.43    13260.69   2879.59 o 
 -22   2  18    12358.14    15665.82   2777.21 o 
 -20   2  18    17773.32    19592.27   2695.25 o 
 -18   2  18    14395.31    17345.47   2605.10 o 
 -16   2  18     9972.13    11989.04   1943.74 o 
 -14   2  18     8664.44     9610.02   2944.74 o 
 -12   2  18     6884.47     7533.70   1761.76 o 
 -10   2  18     4538.29     3780.82   2089.24 o 
  -8   2  18      637.52      307.49   1995.82 o 
  -6   2  18      108.57    -1787.82   1787.82 o 
  -4   2  18      252.46     -136.28   1605.48 o 
  -2   2  18      601.17     2076.10   1912.03 o 
   0   2  18      508.43       -0.83   1748.26 o 
   2   2  18       92.97     -810.31   1941.38 o 
   4   2  18        6.51     -966.54   1933.21 o 
   6   2  18       22.75      773.75   2052.16 o 
   8   2  18      604.31    -2688.30   2688.30 o 
 -27   3  18    12121.37     5331.83   4653.97 o 
 -25   3  18    13555.16    22746.69   4208.81 o 
 -23   3  18    19115.96    26403.87   8361.97 o 
 -21   3  18    23025.78    30165.44   6778.61 o 
 -19   3  18    15141.25    16979.10   3455.07 o 
 -17   3  18    11305.78    13911.32   2647.38 o 
 -15   3  18     8889.32    11963.92   2176.83 o 
 -13   3  18     5004.70     4357.35   1847.72 o 
 -11   3  18     2344.50     1715.32   1746.53 o 
  -9   3  18      324.70      436.26   1493.92 o 
  -7   3  18     8410.18    10356.41   1890.33 o 
  -5   3  18    13064.40    13317.89   2050.84 o 
  -3   3  18    12871.24    11631.79   2980.11 o 
  -1   3  18     9487.11     6083.06   1872.22 o 
   1   3  18     5281.05     4978.39   1971.49 o 
   3   3  18     2924.09     3345.45   1912.40 o 
   5   3  18     1424.32     1538.32   2069.76 o 
   7   3  18      372.51     -360.55   2621.71 o 
   9   3  18      219.32     1851.47   4492.09 o 
 -26   4  18     3411.39     1377.90   3008.93 o 
 -24   4  18     3348.24     3619.25   2665.96 o 
 -22   4  18     4407.21     3173.28   2590.67 o 
 -20   4  18     5290.23     7710.19   3773.76 o 
 -18   4  18     5287.19    12476.66   2809.04 o 
 -16   4  18     3526.28     4633.87   2384.03 o 
 -14   4  18     1176.83     1331.70   1786.63 o 
 -12   4  18     2267.30     1507.42   1844.81 o 
 -10   4  18     2742.32      740.15   1492.74 o 
  -8   4  18      190.25     1066.71   1584.29 o 
  -6   4  18       54.87      351.76   1511.21 o 
  -4   4  18       56.51     1346.96   1731.12 o 
  -2   4  18       16.45    -1725.61   1725.61 o 
   0   4  18      289.26     -222.10   1915.51 o 
   2   4  18      490.47      770.21   2024.85 o 
   4   4  18      817.11      286.84   3333.66 o 
   6   4  18     1030.42     -289.25   2721.93 o 
 -25   5  18      153.16    -2492.77   2994.65 o 
 -23   5  18      448.08    -1369.68   2773.71 o 
 -21   5  18      465.74    -1105.50   2643.26 o 
 -19   5  18       87.88      650.95   2882.67 o 
 -17   5  18       19.65     1450.77   2624.55 o 
 -15   5  18      458.51     5362.94   2660.84 o 
 -13   5  18     2475.57     2184.64   2012.74 o 
 -11   5  18     7216.63     8016.96   1951.08 o 
  -9   5  18    10198.21    10220.61   1796.37 o 
  -7   5  18    15915.74    18743.27   1892.66 o 
  -5   5  18    24983.16    27401.43   2098.10 o 
  -3   5  18    24170.85    22003.77   2490.69 o 
  -1   5  18    23375.78    21256.74   2476.31 o 
   1   5  18    21569.16    19495.49   2673.08 o 
   3   5  18    16205.01    13779.26   3208.38 o 
   5   5  18    13046.29     8992.69   5746.64 o 
 -22   6  18      808.01     6832.77   3378.75 o 
 -20   6  18      598.91      780.71   3106.32 o 
 -18   6  18        6.79      557.78   2849.16 o 
 -16   6  18      590.87    -2270.34   2826.90 o 
 -14   6  18     2972.42     5932.41   2836.53 o 
 -12   6  18     7917.40     7949.11   2684.77 o 
 -10   6  18    14858.36    17577.54   2258.16 o 
  -8   6  18    22446.48    26808.26   2159.74 o 
  -6   6  18    22043.22    26488.74   2209.47 o 
  -4   6  18    21322.44    23465.24   2660.55 o 
  -2   6  18    29069.70    30311.39   3426.75 o 
   0   6  18    28666.93    28417.17   3610.97 o 
   2   6  18    20169.71    23524.46   3706.97 o 
 -19   7  18     1841.83     -577.98   3121.47 o 
 -17   7  18     2277.36     4026.83   3009.79 o 
 -15   7  18     4337.10     3315.00   2945.79 o 
 -13   7  18     5833.62     6560.29   2821.66 o 
 -11   7  18     7110.91     8616.25   2842.64 o 
  -9   7  18     9482.32    12592.11   2368.16 o 
  -7   7  18     7744.60     7296.40   2107.14 o 
  -5   7  18     5834.82     9353.10   2081.38 o 
  -3   7  18     5979.53     5674.97   2668.25 o 
  -1   7  18     5317.76     3612.57   3432.37 o 
   1   7  18     3274.53     3352.08   4709.61 o 
 -16   8  18     4616.19     4532.56   4704.56 o 
 -14   8  18     4013.00     3927.96   3128.12 o 
 -12   8  18     1802.36     2621.91   2956.43 o 
 -10   8  18      281.82      334.50   2836.33 o 
  -8   8  18        9.54     1529.50   2902.36 o 
  -6   8  18       23.33      586.22   2441.79 o 
  -4   8  18      194.82     1060.13   2795.03 o 
  -2   8  18      742.41     2950.33   3513.26 o 
 -27   1  19     3279.77     1891.94   4704.56 o 
 -25   1  19     3677.97     3854.70   3885.05 o 
 -23   1  19     3142.83     4090.22   2682.04 o 
 -21   1  19     1563.93     4856.32   3409.54 o 
 -19   1  19      767.02     1534.07   2145.35 o 
 -17   1  19      122.97     3923.62   2264.04 o 
 -15   1  19     3278.57     2917.71   2206.31 o 
 -13   1  19     9158.24     9292.63   2278.55 o 
 -11   1  19    19794.08    21462.44   2667.99 o 
  -9   1  19    25053.22    26227.06   2624.10 o 
  -7   1  19    24859.96    23578.53   3014.96 o 
  -5   1  19    22751.86    20714.11   2682.05 o 
  -3   1  19    20331.15    17740.60   2581.34 o 
  -1   1  19    17528.40    11254.87   2282.01 o 
   1   1  19     9532.96     8445.82   2039.28 o 
   3   1  19     4413.14     3933.72   2061.76 o 
   5   1  19      722.76     1547.20   2128.09 o 
   7   1  19      272.97      773.69   2419.99 o 
 -26   2  19     2356.13     3419.66   4633.73 o 
 -24   2  19     2633.17    -1508.61   3520.83 o 
 -22   2  19     1795.17       32.44   2445.92 o 
 -20   2  19      381.84     -643.34   2428.16 o 
 -18   2  19       78.32     -143.52   1798.79 o 
 -16   2  19     1867.38      524.05   2045.90 o 
 -14   2  19     6534.66     7019.42   2306.17 o 
 -12   2  19    12644.07    14618.12   2505.77 o 
 -10   2  19    18378.24    20706.59   2537.23 o 
  -8   2  19    22253.44    20460.00   2550.34 o 
  -6   2  19    20976.11    17580.81   3232.49 o 
  -4   2  19    19119.84    16058.46   2027.09 o 
  -2   2  19    16154.20    13979.10   2430.70 o 
   0   2  19    10324.22     9566.32   2158.85 o 
   2   2  19     6157.50     5082.39   2634.24 o 
   4   2  19     1504.95     -171.78   2216.45 o 
   6   2  19        4.36    -2051.61   2376.90 o 
   8   2  19      397.47     2741.80   4775.38 o 
 -25   3  19     1046.11     2438.37   2685.95 o 
 -23   3  19      675.56    -1198.79   2758.18 o 
 -21   3  19      607.74      206.54   2363.04 o 
 -19   3  19      197.15     -190.99   2440.06 o 
 -17   3  19      274.06    -2402.86   2402.86 o 
 -15   3  19       56.60      357.78   2507.16 o 
 -13   3  19        7.41     -153.86   1775.02 o 
 -11   3  19      357.41    -2046.05   2046.05 o 
  -9   3  19        4.99    -1644.35   2072.48 o 
  -7   3  19       22.66      441.01   1722.64 o 
  -5   3  19      122.35     2662.83   1849.48 o 
  -3   3  19      970.66    -1058.33   1813.12 o 
  -1   3  19      110.90      975.98   1887.16 o 
   1   3  19       47.70      208.39   1952.74 o 
   3   3  19      162.01    -1624.32   2287.98 o 
   5   3  19       12.01     1446.13   2538.13 o 
   7   3  19       12.49    12181.26   4623.62 o 
 -26   4  19     3467.98     3035.20   4623.62 o 
 -24   4  19     4004.55     4113.58   2916.71 o 
 -22   4  19     2852.30     4350.70   2855.58 o 
 -20   4  19     1514.71      699.77   2600.13 o 
 -18   4  19      661.92    -2161.33   2638.00 o 
 -16   4  19       32.26    -2367.28   2367.28 o 
 -14   4  19      899.06     2840.43   1894.95 o 
 -12   4  19     4655.77     7399.92   2016.72 o 
 -10   4  19     7421.44     6585.75   1631.29 o 
  -8   4  19    14046.45    15256.50   2041.64 o 
  -6   4  19    26015.53    23913.75   2362.08 o 
  -4   4  19    19983.42    18503.76   2273.89 o 
  -2   4  19    11264.59    11742.67   2097.96 o 
   0   4  19     9515.72     7582.43   2167.87 o 
   2   4  19     6327.56     4222.03   2141.85 o 
   4   4  19     3053.25     4096.72   2688.18 o 
 -23   5  19     1738.98     8226.78   4684.32 o 
 -21   5  19      442.01     3140.97   2882.50 o 
 -19   5  19       88.76     1216.66   2886.73 o 
 -17   5  19      128.51    -2500.56   2500.56 o 
 -15   5  19     2320.35     5737.35   2835.43 o 
 -13   5  19     5186.99     6783.40   2724.43 o 
 -11   5  19     6136.19     5553.46   2125.66 o 
  -9   5  19     7203.15     9333.55   1958.35 o 
  -7   5  19     6116.68     6525.53   1839.48 o 
  -5   5  19     6107.33     3963.74   1855.22 o 
  -3   5  19     7385.20     8721.57   2329.93 o 
  -1   5  19     3958.19     2996.49   2250.09 o 
   1   5  19     1726.00      843.74   2249.33 o 
   3   5  19      572.80     1780.65   2884.25 o 
 -22   6  19      447.94     4087.40   5028.31 o 
 -20   6  19       93.06     -936.26   3036.63 o 
 -18   6  19       29.88    -3192.02   3192.02 o 
 -16   6  19       83.36     -570.90   2886.37 o 
 -14   6  19       59.10    -2639.96   2762.03 o 
 -12   6  19      251.15     1540.59   2723.97 o 
 -10   6  19      477.88     1300.73   3215.58 o 
  -8   6  19      613.72     -446.39   1836.04 o 
  -6   6  19      380.37     -366.46   1824.33 o 
  -4   6  19     1612.39      -31.54   1868.61 o 
  -2   6  19     2663.58     3226.87   2386.69 o 
   0   6  19     1381.16      391.83   2982.97 o 
 -19   7  19      129.10     4137.99   5220.54 o 
 -17   7  19       84.35     1354.43   3265.06 o 
 -15   7  19     1448.35     4940.07   3157.48 o 
 -13   7  19     4589.46     7963.72   3106.64 o 
 -11   7  19     7445.31     5965.02   2952.42 o 
  -9   7  19     9105.50     8352.02   2545.92 o 
  -7   7  19     9415.68    11610.04   2213.95 o 
  -5   7  19     9713.48    12307.59   2369.23 o 
  -3   7  19    10261.60    11285.43   2810.28 o 
  -1   7  19     7584.86     9037.53   4163.28 o 
 -12   8  19     4795.69     1803.65   3112.83 o 
 -10   8  19     5152.94     2772.15   5048.54 o 
  -8   8  19     4356.83     7749.87   4350.45 o 
  -6   8  19     4232.73     2251.45   3661.07 o 
 -22   0  20     3557.31     6970.84   3662.47 o 
 -20   0  20     3011.79     5503.82   3520.83 o 
 -18   0  20       66.13     1578.30   3308.37 o 
 -16   0  20     2164.62     1214.08   2974.49 o 
 -14   0  20     4665.33     8012.92   3278.01 o 
 -12   0  20    10865.52    12838.88   3298.25 o 
 -10   0  20    17068.00    15155.75   3439.89 o 
  -8   0  20     8107.87     7284.47   2853.09 o 
  -6   0  20     3022.12     5200.30   3237.54 o 
  -4   0  20     2289.43     2610.27   3045.31 o 
  -2   0  20      362.40     1112.91   3055.43 o 
   0   0  20      584.70     -384.46   2974.49 o 
   2   0  20     4606.13     7962.33   3844.58 o 
   4   0  20    10177.51     8721.13   4077.28 o 
   6   0  20    12341.88     9702.51   4269.51 o 
 -23   1  20     1235.01     6839.31   4198.69 o 
 -21   1  20      903.34     4320.10   3530.95 o 
 -19   1  20      102.04      214.47   2112.92 o 
 -17   1  20      245.18    -1690.28   2355.88 o 
 -15   1  20        7.23     -810.96   2109.45 o 
 -13   1  20       51.50    -1193.86   2049.17 o 
 -11   1  20        7.64     1699.03   2224.87 o 
  -9   1  20      184.46      509.55   2473.69 o 
  -7   1  20      149.54     2041.69   2443.33 o 
  -5   1  20     1131.35     -261.20   2153.54 o 
  -3   1  20      533.15     -483.70   2170.56 o 
  -1   1  20      282.37    -2235.93   2235.93 o 
   1   1  20     1380.73     -420.57   2149.56 o 
   3   1  20     5736.72     2895.99   2622.61 o 
   5   1  20     5873.96     4628.87   2371.97 o 
   7   1  20     4874.62     2165.11   4704.56 o 
 -26   2  20       14.38     3965.99   4401.04 o 
 -24   2  20      225.74    -1827.31   2814.77 o 
 -22   2  20     1262.85     1272.46   2722.04 o 
 -20   2  20     5667.53     6009.69   3783.88 o 
 -18   2  20     9838.39    13229.05   2587.84 o 
 -16   2  20    12640.12    17530.55   2723.89 o 
 -14   2  20    15365.44    18971.85   2644.64 o 
 -12   2  20    17410.15    17404.77   2584.75 o 
 -10   2  20    23361.03    18697.29   2610.49 o 
  -8   2  20    25635.50    24272.15   3075.67 o 
  -6   2  20    22816.39    19971.65   2674.57 o 
  -4   2  20    21960.54    18216.50   3050.37 o 
  -2   2  20    16771.55    15676.02   3587.56 o 
   0   2  20     9595.37    10164.10   2132.09 o 
   2   2  20     4575.55     4094.49   2220.85 o 
   4   2  20     1578.85     -843.01   2193.86 o 
   6   2  20      320.05     1947.13   3034.98 o 
 -25   3  20       68.33     -753.13   2918.42 o 
 -23   3  20      511.30     2364.62   2761.34 o 
 -21   3  20     3094.57     1504.83   2563.46 o 
 -19   3  20     9145.47     9791.20   2610.75 o 
 -17   3  20    16813.49    19780.01   2348.93 o 
 -15   3  20    24712.82    29804.13   3124.32 o 
 -13   3  20    28752.86    30883.82   3219.31 o 
 -11   3  20    36010.79    36917.89   3140.01 o 
  -9   3  20    45563.83    42102.08   3387.43 o 
  -7   3  20    46362.68    44331.64   3382.29 o 
  -5   3  20    37891.11    37016.34   2620.28 o 
  -3   3  20    22228.78    20069.80   2454.89 o 
  -1   3  20    11815.07    12169.54   2249.63 o 
   1   3  20     6397.66     5992.02   2187.03 o 
   3   3  20     1895.60     2150.47   2371.19 o 
   5   3  20      356.21     2235.93   4320.10 o 
 -24   4  20     1700.34     3880.91   4072.22 o 
 -22   4  20     2181.45     3682.10   2903.24 o 
 -20   4  20     5323.00     4237.87   2774.31 o 
 -18   4  20     9278.12    11727.05   3088.53 o 
 -16   4  20     8987.64    11804.05   3783.88 o 
 -14   4  20     8224.89    10588.70   2277.91 o 
 -12   4  20     9084.94     9840.83   2194.69 o 
 -10   4  20    11406.26    15316.91   2752.79 o 
  -8   4  20    10260.58    10924.04   2133.87 o 
  -6   4  20     7567.39     6521.74   2229.06 o 
  -4   4  20     7148.15     7707.60   2128.11 o 
  -2   4  20     5662.03     5246.80   2229.78 o 
   0   4  20     2483.44     2342.60   2144.61 o 
   2   4  20      689.27      739.49   2186.32 o 
 -23   5  20     2695.38     3217.31   3945.76 o 
 -21   5  20     1565.83     2573.81   3146.01 o 
 -19   5  20     1831.92     5964.94   3117.49 o 
 -17   5  20      704.72     2471.47   2853.14 o 
 -15   5  20        3.77     2040.06   3915.40 o 
 -13   5  20      349.86      188.89   2084.38 o 
 -11   5  20      502.83     -770.02   2022.16 o 
  -9   5  20      273.69     -583.13   1817.36 o 
  -7   5  20      479.50     -280.34   2084.06 o 
  -5   5  20      338.49    -2145.91   2145.91 o 
  -3   5  20       23.28    -1530.93   2091.51 o 
  -1   5  20       13.51      518.18   2151.67 o 
   1   5  20      215.41     3180.48   2278.29 o 
 -20   6  20      165.89     2519.21   4289.75 o 
 -18   6  20       80.69     1231.16   3092.72 o 
 -16   6  20     1586.66     -583.22   3002.66 o 
 -14   6  20     2922.92     2851.64   7608.23 o 
 -12   6  20     2828.68     4105.27   2785.42 o 
 -10   6  20     3721.25     2246.42   2378.41 o 
  -8   6  20     2894.81     1491.13   2000.07 o 
  -6   6  20     1370.22      986.78   2007.23 o 
  -4   6  20      776.41     1823.39   1959.26 o 
  -2   6  20       80.49      386.26   2331.38 o 
 -17   7  20       67.01     6161.45   5625.23 o 
 -15   7  20       54.13     5504.72   4320.10 o 
 -13   7  20       22.60     -482.02   4132.93 o 
 -11   7  20       14.79      112.77   2948.70 o 
  -9   7  20      183.87     1008.60   2500.70 o 
  -7   7  20      624.17     1270.67   2179.99 o 
  -5   7  20     1239.82     2322.54   2237.14 o 
  -3   7  20     1969.94    -1352.18   3421.08 o 
 -23   1  21      549.62     1922.29   3530.95 o 
 -21   1  21     2063.67     4714.67   4016.58 o 
 -19   1  21     5585.06     6325.66   2602.18 o 
 -17   1  21    10502.01    12474.47   2753.30 o 
 -15   1  21    12218.09    13255.54   2583.95 o 
 -13   1  21    16192.08    18186.05   3020.02 o 
 -11   1  21    14225.99    13011.91   2647.38 o 
  -9   1  21     8753.02     8563.15   2464.12 o 
  -7   1  21     7147.68     5076.96   2228.40 o 
  -5   1  21     4307.02     3878.89   2301.96 o 
  -3   1  21      873.01     1045.81   2210.64 o 
  -1   1  21      539.81     2712.11   2562.91 o 
   1   1  21     2932.47     2931.58   2414.10 o 
   3   1  21     4062.79     2763.43   2574.71 o 
   5   1  21     7576.50     5977.17   3510.71 o 
 -24   2  21      283.97    -2033.58   4016.58 o 
 -22   2  21     3786.68     9490.05   4077.28 o 
 -20   2  21     5405.86    10228.62   3783.88 o 
 -18   2  21     5213.93     5023.25   2511.06 o 
 -16   2  21     7674.58     9130.91   2661.07 o 
 -14   2  21    11116.44    10032.17   2472.44 o 
 -12   2  21    11083.62    11463.99   2426.19 o 
 -10   2  21     6689.50     7644.46   2610.27 o 
  -8   2  21     5579.32     2584.96   2258.06 o 
  -6   2  21     5117.14     3625.04   2357.24 o 
  -4   2  21     1043.37     -638.53   2196.20 o 
  -2   2  21       75.06     -862.02   2252.60 o 
   0   2  21      939.38     2246.32   2124.19 o 
   2   2  21     2427.73     2768.35   2318.51 o 
   4   2  21     4400.46     2902.46   3278.01 o 
 -25   3  21       48.43     3629.53   3265.67 o 
 -23   3  21        1.73     -257.78   2864.06 o 
 -21   3  21        1.55      505.87   3935.64 o 
 -19   3  21      169.78     -870.09   3783.88 o 
 -17   3  21      586.36     2233.26   2705.01 o 
 -15   3  21      397.87     2357.63   2446.80 o 
 -13   3  21       46.34    -1157.20   2555.88 o 
 -11   3  21      490.28     -326.34   2249.52 o 
  -9   3  21     1705.73     3019.98   2334.65 o 
  -7   3  21     2257.29     1668.79   2301.47 o 
  -5   3  21     2351.43       36.08   1937.08 o 
  -3   3  21      543.63      504.47   2031.43 o 
  -1   3  21      406.77     2221.88   2205.95 o 
   1   3  21      453.40     2068.47   2583.92 o 
   3   3  21       29.98    -2923.91   4573.03 o 
 -24   4  21      267.28     8002.80   4309.98 o 
 -22   4  21     2073.13     4913.24   3083.36 o 
 -20   4  21     5213.41     2338.30   2872.02 o 
 -18   4  21     8051.36     4554.10   2870.40 o 
 -16   4  21     8213.93    10602.96   3955.87 o 
 -14   4  21    11389.87    12848.09   5109.25 o 
 -12   4  21    14367.76    16188.63   2916.71 o 
 -10   4  21    12741.41    10653.60   2832.40 o 
  -8   4  21     8394.87     9989.47   2138.99 o 
  -6   4  21     2005.76     3319.36   2171.93 o 
  -4   4  21      419.49     3165.05   2190.12 o 
  -2   4  21      261.33    -1177.52   2480.99 o 
   0   4  21      165.15     -921.27   2304.95 o 
   2   4  21     1338.52    -2822.73   4097.52 o 
 -21   5  21     3581.30     4618.07   3606.83 o 
 -19   5  21     5896.09    10277.17   3288.26 o 
 -17   5  21     7752.23     6422.25   3301.58 o 
 -15   5  21     6431.15     4594.03   3030.28 o 
 -13   5  21     5725.15     5056.28   2390.24 o 
 -11   5  21     5830.84     5988.69   2910.47 o 
  -9   5  21     4485.08     3429.86   2270.33 o 
  -7   5  21     4326.27     5321.67   2527.02 o 
  -5   5  21     3283.54      860.74   2308.19 o 
  -3   5  21      265.90     -797.42   2276.69 o 
  -1   5  21      397.94      177.69   2281.31 o 
 -18   6  21       80.91     2792.38   4896.79 o 
 -16   6  21       83.34     -367.02   3170.81 o 
 -14   6  21      125.60     2140.01   3086.21 o 
 -12   6  21      119.11    -1384.40   2700.64 o 
 -10   6  21      353.29     2057.94   2330.52 o 
  -8   6  21      496.83     3304.41   2494.32 o 
  -6   6  21      799.07     -946.37   2522.32 o 
  -4   6  21      551.58      895.72   2428.54 o 
  -2   6  21      256.00     1608.65   4390.92 o 
 -13   7  21     4884.86    16066.31   4896.79 o 
 -11   7  21     4741.12     1186.24   3161.50 o 
  -9   7  21     3408.91     3725.06   2699.69 o 
  -7   7  21     1602.99    -4815.85   4815.85 o 
 -22   0  22     8468.44     7527.29   4370.68 o 
 -20   0  22    14277.12    27023.37   4623.62 o 
 -18   0  22    24254.28    29299.77   4411.15 o 
 -16   0  22    26486.21    27903.58   4461.74 o 
 -14   0  22    27545.80    32324.85   4583.15 o 
 -12   0  22    21434.87    21651.07   4006.46 o 
 -10   0  22    11855.76    11584.34   3591.65 o 
  -8   0  22     7389.76     6323.33   3561.30 o 
  -6   0  22     4181.71     6930.37   3146.49 o 
  -4   0  22      716.02     3541.06   3176.84 o 
  -2   0  22       53.46      111.29   3257.78 o 
   0   0  22      934.54     1517.60   3601.77 o 
   2   0  22     3497.43    -1760.41   3804.11 o 
 -23   1  22     5329.13     1335.49   4178.46 o 
 -21   1  22     7773.98     6080.51   4077.28 o 
 -19   1  22     6401.38    10064.40   2789.30 o 
 -17   1  22     8212.08    10431.17   2570.42 o 
 -15   1  22    11653.74    17679.55   2906.63 o 
 -13   1  22    11308.91    11581.70   2566.85 o 
 -11   1  22    11811.20    15034.25   2688.89 o 
  -9   1  22     7033.33     7386.42   2346.23 o 
  -7   1  22     3380.04     2027.77   2159.71 o 
  -5   1  22     2267.11     2909.16   2394.35 o 
  -3   1  22      615.11     -890.90   3318.48 o 
  -1   1  22       85.39     -895.92   2565.31 o 
   1   1  22       68.31      788.96   2908.73 o 
 -24   2  22       44.48    -4087.40   4087.40 o 
 -22   2  22       48.66     2013.35   3622.00 o 
 -20   2  22      370.17    -1406.31   4016.58 o 
 -18   2  22      465.17       40.70   2495.25 o 
 -16   2  22      203.52     -695.34   2487.88 o 
 -14   2  22        5.58     1678.13   2365.36 o 
 -12   2  22        0.70     2550.31   2223.93 o 
 -10   2  22        4.10    -1323.39   2468.63 o 
  -8   2  22      226.37     1467.01   2328.56 o 
  -6   2  22      989.35     2393.45   2324.23 o 
  -4   2  22     3346.13     3587.49   3890.11 o 
  -2   2  22     6627.13     8935.40   2604.61 o 
   0   2  22     8045.07     5672.65   2925.97 o 
   2   2  22     8381.70     5726.41   4734.91 o 
 -23   3  22     1507.60     5433.00   4401.04 o 
 -21   3  22     2085.54     1092.67   3905.29 o 
 -19   3  22     2837.39     3308.37   3945.76 o 
 -17   3  22     3403.34     2836.26   2764.65 o 
 -15   3  22     2924.78     2486.79   2689.80 o 
 -13   3  22     1219.70    -1133.11   3485.42 o 
 -11   3  22      124.20     -588.53   2310.45 o 
  -9   3  22      124.17      885.63   2349.11 o 
  -7   3  22     1858.79     2792.15   2464.49 o 
  -5   3  22     6954.71     8146.77   2666.61 o 
  -3   3  22    10397.06    10610.93   2391.91 o 
  -1   3  22    10755.14     5912.24   2410.53 o 
   1   3  22    14002.71    10946.95   4653.97 o 
 -22   4  22        0.86     4239.16   4289.75 o 
 -20   4  22        1.99     5169.95   4249.28 o 
 -18   4  22        4.79       40.47   3804.11 o 
 -16   4  22       12.65     1193.84   3925.52 o 
 -14   4  22      623.53      915.71   2799.59 o 
 -12   4  22     1357.64     -460.42   2616.94 o 
 -10   4  22     1375.67     4347.64   2883.05 o 
  -8   4  22     2384.67     1923.95   2488.49 o 
  -6   4  22     3809.77     1175.43   2260.06 o 
  -4   4  22     5731.47     4797.06   2359.45 o 
  -2   4  22     6908.62     5269.98   2490.75 o 
   0   4  22     5710.34      404.69   4178.46 o 
 -19   5  22     7492.10    10451.55   3640.27 o 
 -17   5  22     8775.79    14477.89   5018.19 o 
 -15   5  22     8912.80     8316.44   4451.62 o 
 -13   5  22     9965.03    13467.13   3300.28 o 
 -11   5  22     9190.98     9989.13   5362.18 o 
  -9   5  22     7637.00     8065.75   3694.39 o 
  -7   5  22     3924.66     5457.24   2603.48 o 
  -5   5  22     1358.16     1593.58   2510.71 o 
  -3   5  22      832.09      473.44   2976.83 o 
 -16   6  22     9912.52    16228.19   5524.06 o 
 -14   6  22     9140.75    15560.45   5028.31 o 
 -12   6  22     8960.32     9186.53   4805.73 o 
 -10   6  22     6366.39     3820.20   3218.14 o 
  -8   6  22     3490.91     3547.98   2824.84 o 
  -6   6  22     1956.88     2331.26   3181.82 o 
 -23   1  23     3745.95       30.35   4451.62 o 
 -21   1  23     5626.83     2306.75   4097.52 o 
 -19   1  23     6376.58     6666.40   2778.07 o 
 -17   1  23     5197.26     5937.36   5164.89 o 
 -15   1  23     4469.76     5086.98   2603.01 o 
 -13   1  23     1421.40     1352.45   2373.68 o 
 -11   1  23       23.20    -1763.84   2313.55 o 
  -9   1  23       52.39      574.72   2202.88 o 
  -7   1  23      795.50     1895.94   2432.34 o 
  -5   1  23     2645.33      994.08   2517.94 o 
  -3   1  23     5711.54     7800.40   2733.89 o 
  -1   1  23     8613.81     8493.49   2875.92 o 
 -22   2  23     4874.40     1446.78   4370.68 o 
 -20   2  23     4727.04     4411.15   4229.04 o 
 -18   2  23     3455.67     6323.63   2643.41 o 
 -16   2  23     3011.08     5292.60   2667.61 o 
 -14   2  23     2552.79     3209.69   2523.43 o 
 -12   2  23      758.03     1813.56   2375.16 o 
 -10   2  23        5.07     -847.12   2767.09 o 
  -8   2  23      947.99     3697.35   2471.65 o 
  -6   2  23     5172.51     2402.13   4097.52 o 
  -4   2  23     5671.78     3388.20   3839.52 o 
  -2   2  23     5102.52     6677.88   2922.32 o 
   0   2  23     7240.26     -536.22   4229.04 o 
 -21   3  23      108.74     -708.21   3794.00 o 
 -19   3  23       11.08       91.06   3733.29 o 
 -17   3  23        4.62     -138.56   2643.06 o 
 -15   3  23       10.77      133.57   3004.85 o 
 -13   3  23       98.64     2224.34   4148.10 o 
 -11   3  23      131.21     -422.52   2489.11 o 
  -9   3  23       27.09     2319.99   2551.26 o 
  -7   3  23       24.73      546.31   4360.57 o 
  -5   3  23       70.11    -1633.61   3404.48 o 
  -3   3  23      193.79    -2218.62   2782.26 o 
 -20   4  23     4118.81    10370.26   5058.66 o 
 -18   4  23     3228.07     -910.56   4289.75 o 
 -16   4  23     4108.05    -2286.52   4320.10 o 
 -14   4  23     2661.79     6528.26   3078.31 o 
 -12   4  23      437.83      733.83   2753.97 o 
 -10   4  23        1.39     5080.75   3025.08 o 
  -8   4  23      927.38     -739.99   2668.23 o 
  -6   4  23     2736.97     5659.00   2308.93 o 
  -4   4  23     3901.89     4277.42   2982.13 o 
 -15   5  23      158.01     3520.83   4583.15 o 
 -13   5  23       46.44     -839.74   3054.77 o 
 -11   5  23      160.26     -618.14   2952.13 o 
  -9   5  23      653.25     2260.58   2835.75 o 
  -7   5  23     1947.98      575.50   2515.29 o 
 -22   0  24     1935.74     3824.35   4502.21 o 
 -20   0  24     1229.41     7567.76   4390.92 o 
 -18   0  24      188.61      475.51   3945.76 o 
 -16   0  24      338.84      728.45   3692.82 o 
 -14   0  24     3539.01     3662.47   3561.30 o 
 -12   0  24     5589.22    10056.62   3652.35 o 
 -10   0  24     8763.75     8660.43   3915.40 o 
  -8   0  24    15425.53    18929.51   4299.86 o 
  -6   0  24    17554.98    19081.28   4401.04 o 
  -4   0  24    18262.94    15823.50   4390.92 o 
 -21   1  24     1028.84     1952.64   4107.63 o 
 -19   1  24      636.12     2306.38   2812.97 o 
 -17   1  24      414.42     -662.68   2540.93 o 
 -15   1  24     2185.75     2174.81   2534.40 o 
 -13   1  24     3031.84     4953.68   2699.43 o 
 -11   1  24     4402.15     3775.01   2710.82 o 
  -9   1  24     7120.18     4305.64   3955.87 o 
  -7   1  24     6730.09     9704.53   2996.62 o 
  -5   1  24     7543.24     6713.07   2597.83 o 
  -3   1  24     7922.41     6697.67   4269.51 o 
 -22   2  24     3414.85     4087.40   4593.27 o 
 -20   2  24     3286.61     3399.42   4664.09 o 
 -18   2  24     3839.79     5239.26   2940.44 o 
 -16   2  24     2582.04     3031.82   3004.85 o 
 -14   2  24     1828.45     4712.44   2651.25 o 
 -12   2  24     1045.07     -491.60   2601.53 o 
 -10   2  24      137.29       64.89   2607.49 o 
  -8   2  24       21.16     3847.88   2430.21 o 
  -6   2  24       56.85    -2443.33   2575.45 o 
  -4   2  24      596.44     5200.30   3885.05 o 
 -19   3  24     7366.23    10815.42   4573.03 o 
 -17   3  24     5590.59    13036.15   3032.40 o 
 -15   3  24     1597.40     -885.22   2900.73 o 
 -13   3  24      539.16     1063.62   2722.28 o 
 -11   3  24      179.81    -1373.32   2481.33 o 
  -9   3  24      689.55     -679.70   2792.38 o 
  -7   3  24     3018.27     1394.18   2752.81 o 
  -5   3  24     2991.91     4137.99   4158.22 o 
 -14   4  24      137.88    -1424.91   5205.36 o 
 -12   4  24      224.29     -823.41   2911.66 o 
 -10   4  24       56.82     2871.79   3043.88 o 
  -8   4  24        0.15     5267.79   2966.77 o 
 -19   1  25        5.08     1238.17   3118.26 o 
 -17   1  25      517.42     2238.59   2715.05 o 
 -15   1  25      901.60    -1746.57   2628.73 o 
 -13   1  25     3139.47     2977.00   2709.57 o 
 -11   1  25     6250.88     5629.54   2722.10 o 
  -9   1  25     6111.06     2944.38   2709.08 o 
 -18   2  25      262.64      123.70   5301.48 o 
 -16   2  25      586.73    -1027.68   2778.50 o 
 -14   2  25     1061.98      956.57   2954.26 o 
 -12   2  25     4193.63     4290.01   2730.03 o 
 -10   2  25     6791.24     8896.34   2861.00 o 
 -17   3  25      385.34     4987.84   4320.10 o 
 -15   3  25      124.13    -3257.78   4198.69 o 
 -13   3  25      143.07    -4158.22   4158.22 o 
 -11   3  25      133.78    -4148.10   4148.10 o 
 -15   1  26       19.97     4765.26   4370.68 o 
                                                 
