# Supplementary material for: One-dimensional Magnus-type platinum double salts
Source: Nat Commun. 2016 Jun 20;7:11950. doi: 10.1038/ncomms11950 (PMC4915127; doi:10.1038/ncomms11950)
Supplement: Supplementary Data 2 — Crystallogpahic Information File for Compound 4 [file ncomms11950-s3.cif]

#===================================================================
#
#  Compound 4 (orange needles)
#  [HH-Pt(II)2(bpy)2(mu-pivalamidate)][Pt(II)(ox)2].5.5H2O
#
#            (HH = Head-to-Head, and HT = Head-to-Tail)
#
#===================================================================
data_global

_audit_creation_date             2016/03/12
_audit_creation_method          'from SHELXL97 and KenX'
_audit_update_record  '2016-03-13 manually edited by Ken Sakai'
_publ_contact_author_name   'Prof. Dr. Ken Sakai'
_publ_contact_author_address
;
    Department of Chemistry
    Faculty of Science
    Kyushu University
    Motooka 744, Nishi-ku
    Fukuoka 819-0395, Japan
;
_publ_contact_author_phone     '81 92 802 4169'
_publ_contact_author_fax       '81 92 802 4169'
_publ_contact_author_email     ksakai@chem.kyushu-univ.jp

#======================================================================

_publ_section_experimental
;
Compound 3 (yellow needles) and 6 (black needles) are stable in air 
so that no capillary coverage was made, while 4 (orange needles) and 
5 (dark blue plates) lose water solvate upon exposure to air so that 
each of them was kept in a capillary glass tube during the data 
collection.
;

_publ_section_references
;
Bruker (2001). SAINT (Version 6.22) and SMART (Version 5.625). 
Bruker AXS Inc., Madison, Wisconsin, USA.

Johnson, C. K. (1976).  ORTEPII. Report ORNL-5138. Oak Ridge National 
Laboratory, Tennessee, USA.

Molecular Structure Corporation (2001). TEXSAN, Version 1.11r1. 
Single Crystal Structure Analysis Software.  MSC, 3200 Research 
Forest Drive, The Woodlands, TX 77381, USA.

Sakai, K. (2008). KENX. GUI for SHELXL97. Kyushu University, Japan.

Sheldrick, G. M. (1996). SADABS. Area Detector Absorption Correction Program.
University of Gottingen, Gottingen, Germany.

Sheldrick, G. M. (1997).  SHELXS97 and SHELXL97. University of G\"ottingen, 
Germany.

Spek, A. L. (1998). PLATON. Multipurpose Crystallographic Tool. Utrecht 
University, The Netherlands.
;

#=====================================================================
data_pvorang_rev2k

_chemical_formula_sum                   'C34 H47 N6 O15.5 Pt3'
_chemical_formula_weight                1373.05
_exptl_crystal_description              'plate'
_exptl_crystal_colour                   'orange'
_exptl_crystal_size_max                 0.2
_exptl_crystal_size_mid                 0.1
_exptl_crystal_size_min                 0.03
_exptl_crystal_density_diffrn           2.158
_symmetry_cell_setting                  'Monoclinic'
_symmetry_space_group_name_H-M          'P 21/n  '
_symmetry_Int_Tables_number            14
_symmetry_space_group_name_Hall        '-P 2yn'
loop_
 _symmetry_equiv_pos_as_xyz 
 'x, y, z' 
 '-x+1/2, y+1/2, -z+1/2' 
 '-x, -y, -z' 
 'x-1/2, -y-1/2, z-1/2' 

_cell_length_a                     18.7199(6)
_cell_length_b                     9.6901(3)
_cell_length_c                     23.7454(8)
_cell_angle_alpha                  90.00
_cell_angle_beta                   101.1850(10)
_cell_angle_gamma                  90.00
_cell_volume                       4225.5(2)
_cell_formula_units_Z              4
_cell_measurement_temperature      200(2)
_cell_measurement_reflns_used           8192
_cell_measurement_theta_min             2.22
_cell_measurement_theta_max             30.07

_exptl_crystal_F_000               2604
_exptl_absorpt_coefficient_mu      9.981
_exptl_absorpt_correction_type          multi-scan
_exptl_absorpt_correction_T_min         0.40331
_exptl_absorpt_correction_T_max         0.69484
_exptl_absorpt_process_details    '(SADABS; Sheldrick, 1996)'

_diffrn_ambient_temperature        200(2)
_diffrn_radiation_wavelength       0.71073
_diffrn_radiation_type                  'MoK\a'
_diffrn_radiation_source                'sealed tube'
_diffrn_radiation_monochromator         'graphite'
_diffrn_measurement_device
 'Bruker SMART APEX CCD-detector diffractometer'
_diffrn_measurement_method              \w
_diffrn_detector_area_resol_mean        8.366

_diffrn_reflns_number              29259
_diffrn_reflns_av_R_equivalents    0.0447
_diffrn_reflns_av_sigmaI/netI      0.0610
_diffrn_reflns_limit_h_min         -26
_diffrn_reflns_limit_h_max         24
_diffrn_reflns_limit_k_min         -13
_diffrn_reflns_limit_k_max         13
_diffrn_reflns_limit_l_min         -33
_diffrn_reflns_limit_l_max         30
_diffrn_reflns_theta_min           2.22
_diffrn_reflns_theta_max           30.07
_diffrn_reflns_theta_full          30.07
_diffrn_measured_fraction_theta_max     0.990
_diffrn_measured_fraction_theta_full    0.990
_reflns_number_total               12295
_reflns_number_gt                  7733
_reflns_threshold_expression       I>2\s(I)

_refine_special_details 
; 
 Refinement of F^2^ against ALL reflections.  The weighted R-factor wR and 
 goodness of fit S are based on F^2^, conventional R-factors R are based 
 on F, with F set to zero for negative F^2^. The threshold expression of 
 F^2^ > 2sigma(F^2^) is used only for calculating R-factors(gt) etc. and is 
 not relevant to the choice of reflections for refinement.  R-factors based 
 on F^2^ are statistically about twice as large as those based on F, and R- 
 factors based on ALL data will be even larger. 
; 

_refine_ls_structure_factor_coef   Fsqd
_refine_ls_matrix_type             full
_refine_ls_weighting_scheme        calc
_refine_ls_weighting_details
 'calc w=1/[\s^2^(Fo^2^)+(0.0235P)^2^+0.0000P] where P=(Fo^2^+2Fc^2^)/3'
_atom_sites_solution_primary       direct
_atom_sites_solution_secondary     difmap
_atom_sites_solution_hydrogens     geom
_refine_ls_hydrogen_treatment      constr
_refine_ls_extinction_method       none
_refine_ls_extinction_coef         not_refined
_refine_ls_extinction_expression   not_defined
_refine_ls_number_reflns           12295
_refine_ls_number_parameters       599
_refine_ls_number_restraints       0
_refine_ls_R_factor_all            0.0700
_refine_ls_R_factor_gt             0.0331
_refine_ls_wR_factor_ref           0.0678
_refine_ls_wR_factor_gt            0.0607
_refine_ls_goodness_of_fit_ref     0.911
_refine_ls_restrained_S_all        0.911
_refine_ls_shift/su_max            0.003
_refine_ls_shift/su_mean           0.000
_refine_diff_density_max           1.368
_refine_diff_density_min           -0.854
_refine_diff_density_rms           0.140

loop_ 
 _atom_type_symbol 
 _atom_type_description 
 _atom_type_scat_dispersion_real 
 _atom_type_scat_dispersion_imag 
 _atom_type_scat_source 
 'C'  'C'   0.0033   0.0016 
 'International Tables Vol C Tables 4.2.6.8 and 6.1.1.4' 
 'H'  'H'   0.0000   0.0000 
 'International Tables Vol C Tables 4.2.6.8 and 6.1.1.4' 
 'N'  'N'   0.0061   0.0033 
 'International Tables Vol C Tables 4.2.6.8 and 6.1.1.4' 
 'O'  'O'   0.0106   0.0060 
 'International Tables Vol C Tables 4.2.6.8 and 6.1.1.4' 
 'Pt'  'Pt'  -1.7033   8.3905 
 'International Tables Vol C Tables 4.2.6.8 and 6.1.1.4' 

loop_ 
 _atom_site_label 
 _atom_site_type_symbol 
 _atom_site_fract_x 
 _atom_site_fract_y 
 _atom_site_fract_z 
 _atom_site_U_iso_or_equiv 
 _atom_site_adp_type 
 _atom_site_occupancy 
 _atom_site_symmetry_multiplicity 
 _atom_site_calc_flag 
 _atom_site_refinement_flags 
 _atom_site_disorder_assembly 
 _atom_site_disorder_group 
Pt2 Pt 0.664013(10) 0.81175(2) 0.968740(8) 0.03053(5) Uani 1 1 d . . . 
Pt1 Pt 0.827233(10) 0.81373(2) 0.978133(8) 0.03139(5) Uani 1 1 d . A . 
Pt3 Pt 1.0000 1.0000 1.0000 0.05445(11) Uani 1 2 d S . . 
Pt4 Pt 0.49547(2) 0.97758(6) 0.943783(18) 0.02912(9) Uani 0.50 1 d P . . 
O1A O 0.69060(19) 0.9744(4) 1.02220(16) 0.0359(9) Uani 0.50 1 d P A 1 
N1A N 0.8112(2) 0.9886(4) 1.02009(17) 0.0395(9) Uani 0.50 1 d P A 1 
H1A H 0.8496 1.0424 1.0292 0.047 Uiso 0.50 1 calc PR A 1 
O2A O 0.6756(2) 0.9322(4) 0.90196(16) 0.0403(9) Uani 0.50 1 d P A 1 
N2A N 0.79601(19) 0.9118(4) 0.90178(15) 0.0361(9) Uani 0.50 1 d P A 1 
H2A H 0.8294 0.9217 0.8806 0.043 Uiso 0.50 1 calc PR A 1 
N1B N 0.69060(19) 0.9744(4) 1.02220(16) 0.0359(9) Uani 0.50 1 d P A 2 
H1B H 0.6557 1.0089 1.0380 0.043 Uiso 0.50 1 calc PR A 2 
O1B O 0.8112(2) 0.9886(4) 1.02009(17) 0.0395(9) Uani 0.50 1 d P A 2 
N2B N 0.6756(2) 0.9322(4) 0.90196(16) 0.0403(9) Uani 0.50 1 d P A 2 
H2B H 0.6352 0.9717 0.8840 0.048 Uiso 0.50 1 calc PR A 2 
O2B O 0.79601(19) 0.9118(4) 0.90178(15) 0.0361(9) Uani 0.50 1 d P A 2 
O3 O 0.9775(2) 1.0941(4) 0.9230(2) 0.0629(12) Uani 1 1 d . A . 
O4 O 1.0016(2) 0.8321(4) 0.9501(2) 0.0620(12) Uani 1 1 d . A . 
O6 O 0.9800(2) 0.7705(5) 0.8583(2) 0.0705(14) Uani 1 1 d . . . 
O5 O 0.9603(3) 1.0470(5) 0.8300(2) 0.0802(15) Uani 1 1 d . A . 
O14 O 0.5827(3) 0.7832(4) 0.73541(18) 0.0679(12) Uani 1 1 d . . . 
N6 N 0.6295(2) 0.6453(4) 0.92128(18) 0.0352(10) Uani 1 1 d . A . 
N5 N 0.6418(2) 0.6875(4) 1.03069(17) 0.0365(10) Uani 1 1 d . A . 
N4 N 0.8547(2) 0.6412(4) 0.94197(17) 0.0315(9) Uani 1 1 d . . . 
N3 N 0.8662(2) 0.7071(4) 1.04885(16) 0.0324(9) Uani 1 1 d . . . 
C30 C 0.6244(3) 0.6339(6) 0.8638(2) 0.0408(12) Uani 1 1 d . . . 
H30 H 0.6403 0.7080 0.8431 0.049 Uiso 1 1 calc R A . 
C29 C 0.5966(3) 0.5169(6) 0.8350(2) 0.0468(14) Uani 1 1 d . A . 
H29 H 0.5940 0.5110 0.7947 0.056 Uiso 1 1 calc R . . 
C20 C 0.8470(3) 0.6175(6) 0.8847(2) 0.0394(12) Uani 1 1 d . A . 
H20 H 0.8229 0.6843 0.8584 0.047 Uiso 1 1 calc R . . 
C19 C 0.8730(3) 0.4998(5) 0.8638(2) 0.0398(12) Uani 1 1 d . . . 
H19 H 0.8681 0.4865 0.8236 0.048 Uiso 1 1 calc R A . 
C18 C 0.9063(3) 0.4013(5) 0.9014(2) 0.0378(12) Uani 1 1 d . A . 
H18 H 0.9239 0.3185 0.8876 0.045 Uiso 1 1 calc R . . 
C17 C 0.9137(3) 0.4242(5) 0.9594(2) 0.0357(12) Uani 1 1 d . . . 
H17 H 0.9365 0.3568 0.9860 0.043 Uiso 1 1 calc R A . 
C16 C 0.8881(2) 0.5450(5) 0.9790(2) 0.0307(11) Uani 1 1 d . A . 
C15 C 0.8937(2) 0.5810(5) 1.0400(2) 0.0298(11) Uani 1 1 d . A . 
C14 C 0.9240(3) 0.4960(6) 1.0850(2) 0.0405(13) Uani 1 1 d . . . 
H14 H 0.9430 0.4083 1.0778 0.049 Uiso 1 1 calc R A . 
C28 C 0.5728(3) 0.4096(6) 0.8632(3) 0.0495(15) Uani 1 1 d . . . 
H28 H 0.5531 0.3292 0.8430 0.059 Uiso 1 1 calc R A . 
C27 C 0.5780(3) 0.4204(5) 0.9220(2) 0.0422(13) Uani 1 1 d . A . 
H27 H 0.5626 0.3463 0.9430 0.051 Uiso 1 1 calc R . . 
C26 C 0.6058(2) 0.5404(5) 0.9502(2) 0.0358(12) Uani 1 1 d . . . 
C25 C 0.6118(3) 0.5635(5) 1.0123(2) 0.0363(12) Uani 1 1 d . A . 
C24 C 0.5888(3) 0.4719(6) 1.0491(3) 0.0467(14) Uani 1 1 d . . . 
H24 H 0.5667 0.3871 1.0352 0.056 Uiso 1 1 calc R A . 
C23 C 0.5985(3) 0.5052(7) 1.1068(3) 0.0572(17) Uani 1 1 d . A . 
H23 H 0.5839 0.4426 1.1332 0.069 Uiso 1 1 calc R . . 
C11 C 0.8684(3) 0.7486(6) 1.1029(2) 0.0473(14) Uani 1 1 d . A . 
H11 H 0.8489 0.8363 1.1097 0.057 Uiso 1 1 calc R . . 
C12 C 0.8984(3) 0.6665(6) 1.1495(2) 0.0527(16) Uani 1 1 d . . . 
H12 H 0.8994 0.6981 1.1875 0.063 Uiso 1 1 calc R A . 
C13 C 0.9264(3) 0.5402(6) 1.1403(2) 0.0493(15) Uani 1 1 d . A . 
H13 H 0.9473 0.4835 1.1719 0.059 Uiso 1 1 calc R . . 
C31 C 0.9720(3) 1.0120(7) 0.8799(4) 0.065(2) Uani 1 1 d . . . 
C32 C 0.9854(3) 0.8577(7) 0.8960(3) 0.0555(17) Uani 1 1 d . A . 
C4 C 0.7516(4) 1.2857(6) 1.0285(3) 0.0648(18) Uani 1 1 d . . . 
H4A H 0.7547 1.3735 1.0493 0.097 Uiso 1 1 calc R . . 
H4B H 0.7044 1.2793 1.0022 0.097 Uiso 1 1 calc R . . 
H4C H 0.7908 1.2807 1.0065 0.097 Uiso 1 1 calc R . . 
C3 C 0.7002(3) 1.1722(7) 1.1070(3) 0.0653(19) Uani 1 1 d . . . 
H3A H 0.7038 1.0905 1.1317 0.098 Uiso 1 1 calc R . . 
H3B H 0.6523 1.1740 1.0815 0.098 Uiso 1 1 calc R . . 
H3C H 0.7064 1.2555 1.1308 0.098 Uiso 1 1 calc R . . 
C7 C 0.7290(3) 1.0551(5) 0.8296(2) 0.0366(12) Uani 1 1 d . A . 
C9 C 0.6518(3) 1.0956(6) 0.8027(2) 0.0499(15) Uani 1 1 d . . . 
H9A H 0.6238 1.0127 0.7890 0.075 Uiso 1 1 calc R . . 
H9B H 0.6525 1.1581 0.7704 0.075 Uiso 1 1 calc R . . 
H9C H 0.6291 1.1422 0.8314 0.075 Uiso 1 1 calc R . . 
C8 C 0.7649(3) 0.9822(7) 0.7851(2) 0.0603(17) Uani 1 1 d . . . 
H8A H 0.7402 0.8943 0.7743 0.090 Uiso 1 1 calc R . . 
H8B H 0.8163 0.9649 0.8015 0.090 Uiso 1 1 calc R . . 
H8C H 0.7613 1.0408 0.7510 0.090 Uiso 1 1 calc R . . 
C10 C 0.7740(4) 1.1861(6) 0.8518(3) 0.067(2) Uani 1 1 d . . . 
H10A H 0.7821 1.2413 0.8191 0.101 Uiso 1 1 calc R . . 
H10B H 0.8210 1.1582 0.8749 0.101 Uiso 1 1 calc R . . 
H10C H 0.7471 1.2410 0.8755 0.101 Uiso 1 1 calc R . . 
C6 C 0.7329(3) 0.9606(5) 0.8813(2) 0.0312(11) Uani 1 1 d . . . 
C1 C 0.7536(3) 1.0325(5) 1.0354(2) 0.0330(11) Uani 1 1 d . . . 
C2 C 0.7593(3) 1.1665(5) 1.0712(2) 0.0370(12) Uani 1 1 d . A . 
C21 C 0.6502(3) 0.7200(7) 1.0862(2) 0.0524(15) Uani 1 1 d . . . 
H21 H 0.6709 0.8065 1.0992 0.063 Uiso 1 1 calc R A . 
C22 C 0.6292(3) 0.6293(7) 1.1254(3) 0.0560(16) Uani 1 1 d . A . 
H22 H 0.6361 0.6533 1.1649 0.067 Uiso 1 1 calc R . . 
C5 C 0.8328(3) 1.1767(6) 1.1114(3) 0.067(2) Uani 1 1 d . . . 
H5A H 0.8334 1.2575 1.1363 0.100 Uiso 1 1 calc R A . 
H5B H 0.8712 1.1859 1.0888 0.100 Uiso 1 1 calc R . . 
H5C H 0.8413 1.0931 1.1350 0.100 Uiso 1 1 calc R . . 
O11 O 0.4985(13) 1.084(2) 0.8707(5) 0.054(3) Uani 0.50 1 d P . . 
O10 O 0.4748(9) 0.8185(16) 0.8904(4) 0.035(3) Uani 0.50 1 d P . . 
C35 C 0.4656(6) 0.8528(11) 0.8363(5) 0.039(2) Uani 0.50 1 d P . . 
C36 C 0.4709(6) 1.0073(12) 0.8266(5) 0.043(3) Uani 0.50 1 d P . . 
O7 O 0.51386(19) 1.1320(4) 0.99088(17) 0.0490(10) Uani 1 1 d . . . 
C34 C 0.5093(5) 1.1082(12) 1.0511(4) 0.027(2) Uani 0.50 1 d P . . 
C33 C 0.4931(7) 0.9515(12) 1.0610(5) 0.040(3) Uani 0.50 1 d P . . 
O8 O 0.4907(15) 0.921(2) 1.1081(5) 0.072(5) Uani 0.50 1 d P . . 
O9 O 0.5156(9) 1.1986(17) 1.0873(5) 0.040(3) Uani 0.50 1 d P . . 
O15 O 0.4668(3) 0.3181(5) 0.7432(2) 0.1003(19) Uani 1 1 d . . . 
O16 O 0.2612(5) 0.6666(10) 0.7069(4) 0.091(3) Uani 0.50 1 d P . . 
O17 O 0.2839(6) 0.9533(11) 0.7340(5) 0.174(6) Uani 0.744(16) 1 d P . . 
O12 O 0.4565(3) 0.7920(6) 0.79525(19) 0.0979(19) Uani 1 1 d . . . 
O13 O 0.4554(7) 1.0556(11) 0.7767(4) 0.075(3) Uani 0.50 1 d P . . 
O19 O 0.4007(8) 1.0804(13) 0.7836(5) 0.103(5) Uani 0.50 1 d P A . 
O18A O 0.4077(8) 0.555(2) 0.7485(9) 0.106(6) Uani 0.50 1 d P . . 
O18B O 0.3691(6) 0.5472(18) 0.7445(9) 0.073(4) Uani 0.50 1 d P . . 

loop_ 
 _atom_site_aniso_label 
 _atom_site_aniso_U_11 
 _atom_site_aniso_U_22 
 _atom_site_aniso_U_33 
 _atom_site_aniso_U_23 
 _atom_site_aniso_U_13 
 _atom_site_aniso_U_12 
Pt2 0.03085(10) 0.03081(10) 0.03080(10) 0.00068(9) 0.00816(8) -0.00464(8) 
Pt1 0.03042(10) 0.03313(10) 0.03131(11) 0.00305(9) 0.00771(8) 0.00572(8) 
Pt3 0.03804(18) 0.04110(19) 0.0900(3) 0.02675(18) 0.02689(18) 0.01422(14) 
Pt4 0.0299(2) 0.0325(3) 0.0257(2) -0.0005(2) 0.00738(17) -0.0065(2) 
O1A 0.0271(19) 0.036(2) 0.045(2) -0.0086(18) 0.0077(17) -0.0023(16) 
N1A 0.037(2) 0.037(2) 0.048(2) -0.0067(19) 0.0163(19) 0.0036(18) 
O2A 0.040(2) 0.043(2) 0.036(2) 0.0062(19) 0.0033(18) -0.0037(18) 
N2A 0.034(2) 0.041(2) 0.035(2) 0.0156(18) 0.0119(17) 0.0082(17) 
N1B 0.0271(19) 0.036(2) 0.045(2) -0.0086(18) 0.0077(17) -0.0023(16) 
O1B 0.037(2) 0.037(2) 0.048(2) -0.0067(19) 0.0163(19) 0.0036(18) 
N2B 0.040(2) 0.043(2) 0.036(2) 0.0062(19) 0.0033(18) -0.0037(18) 
O2B 0.034(2) 0.041(2) 0.035(2) 0.0156(18) 0.0119(17) 0.0082(17) 
O3 0.064(3) 0.046(3) 0.081(3) 0.025(2) 0.021(3) 0.018(2) 
O4 0.064(3) 0.042(2) 0.086(3) 0.025(2) 0.029(3) 0.017(2) 
O6 0.066(3) 0.044(3) 0.100(4) 0.013(3) 0.011(3) -0.001(2) 
O5 0.097(4) 0.059(3) 0.082(4) 0.029(3) 0.012(3) 0.022(3) 
O14 0.100(3) 0.058(3) 0.048(3) -0.002(2) 0.018(2) -0.024(3) 
N6 0.029(2) 0.036(2) 0.042(3) 0.001(2) 0.0129(19) -0.0055(18) 
N5 0.037(2) 0.043(3) 0.031(2) 0.003(2) 0.0108(18) -0.002(2) 
N4 0.030(2) 0.032(2) 0.033(2) 0.0048(18) 0.0068(18) 0.0042(17) 
N3 0.030(2) 0.040(2) 0.026(2) 0.0005(19) 0.0024(17) -0.0018(18) 
C30 0.050(3) 0.039(3) 0.034(3) -0.002(2) 0.011(2) -0.007(3) 
C29 0.049(3) 0.050(3) 0.040(3) -0.010(3) 0.006(3) 0.000(3) 
C20 0.042(3) 0.049(3) 0.027(3) 0.005(2) 0.007(2) 0.005(3) 
C19 0.045(3) 0.041(3) 0.033(3) -0.008(2) 0.008(2) 0.002(2) 
C18 0.041(3) 0.029(3) 0.045(3) -0.007(2) 0.014(2) -0.001(2) 
C17 0.036(3) 0.030(3) 0.039(3) 0.002(2) 0.002(2) -0.001(2) 
C16 0.029(2) 0.033(3) 0.029(3) 0.003(2) 0.004(2) -0.002(2) 
C15 0.023(2) 0.039(3) 0.026(3) 0.003(2) 0.003(2) -0.004(2) 
C14 0.043(3) 0.040(3) 0.035(3) 0.008(2) 0.001(2) 0.005(2) 
C28 0.048(3) 0.037(3) 0.060(4) -0.011(3) 0.003(3) 0.001(3) 
C27 0.039(3) 0.028(3) 0.059(4) 0.004(3) 0.007(3) -0.002(2) 
C26 0.027(2) 0.031(3) 0.050(3) 0.006(2) 0.007(2) 0.003(2) 
C25 0.031(3) 0.034(3) 0.046(3) 0.008(2) 0.012(2) 0.004(2) 
C24 0.039(3) 0.043(3) 0.060(4) 0.011(3) 0.015(3) 0.000(2) 
C23 0.059(4) 0.060(4) 0.059(4) 0.030(3) 0.027(3) 0.005(3) 
C11 0.054(3) 0.054(4) 0.033(3) 0.002(3) 0.005(3) 0.008(3) 
C12 0.063(4) 0.068(4) 0.025(3) 0.000(3) 0.003(3) 0.009(3) 
C13 0.056(4) 0.060(4) 0.030(3) 0.016(3) 0.004(3) 0.007(3) 
C31 0.042(4) 0.053(4) 0.103(6) 0.018(4) 0.019(4) 0.006(3) 
C32 0.028(3) 0.053(4) 0.086(5) 0.024(4) 0.012(3) 0.002(3) 
C4 0.087(5) 0.039(3) 0.070(4) -0.007(3) 0.020(4) 0.009(3) 
C3 0.066(4) 0.071(5) 0.063(4) -0.028(4) 0.022(3) -0.005(3) 
C7 0.044(3) 0.035(3) 0.030(3) 0.006(2) 0.004(2) -0.005(2) 
C9 0.064(4) 0.044(3) 0.040(3) 0.007(3) 0.006(3) 0.014(3) 
C8 0.063(4) 0.088(5) 0.032(3) 0.009(3) 0.015(3) 0.004(4) 
C10 0.095(5) 0.046(4) 0.053(4) 0.018(3) -0.006(4) -0.022(4) 
C6 0.040(3) 0.026(2) 0.028(3) 0.000(2) 0.008(2) -0.002(2) 
C1 0.034(2) 0.032(3) 0.032(3) -0.002(2) 0.005(2) 0.002(2) 
C2 0.035(3) 0.030(3) 0.047(3) -0.010(2) 0.008(2) -0.002(2) 
C21 0.056(4) 0.061(4) 0.042(3) 0.005(3) 0.015(3) -0.007(3) 
C22 0.063(4) 0.072(4) 0.039(3) 0.007(3) 0.023(3) -0.002(4) 
C5 0.046(4) 0.069(5) 0.078(5) -0.034(4) -0.004(3) 0.005(3) 
O11 0.097(9) 0.045(6) 0.024(7) 0.011(7) 0.024(8) -0.020(6) 
O10 0.041(6) 0.028(5) 0.037(7) 0.007(6) 0.010(6) 0.000(4) 
C35 0.039(6) 0.046(7) 0.034(6) -0.001(5) 0.011(5) -0.001(5) 
C36 0.053(7) 0.051(7) 0.026(6) -0.004(5) 0.007(5) -0.015(6) 
O7 0.050(2) 0.041(2) 0.058(3) 0.015(2) 0.016(2) -0.0033(19) 
C34 0.038(6) 0.029(6) 0.015(5) 0.002(4) 0.008(4) -0.017(5) 
C33 0.070(8) 0.027(6) 0.020(5) 0.009(5) 0.000(5) -0.024(6) 
O8 0.145(14) 0.052(7) 0.026(8) 0.015(8) 0.035(10) -0.022(8) 
O9 0.045(6) 0.037(6) 0.036(7) 0.006(6) 0.003(6) -0.003(5) 
O15 0.133(5) 0.101(4) 0.057(3) -0.002(3) -0.007(3) 0.003(4) 
O16 0.095(8) 0.089(8) 0.087(8) 0.005(6) 0.013(6) -0.033(6) 
O17 0.205(12) 0.170(11) 0.156(11) -0.014(8) 0.058(8) 0.058(8) 
O12 0.146(5) 0.106(4) 0.038(3) -0.013(3) 0.010(3) 0.029(4) 
O13 0.130(10) 0.071(7) 0.021(5) 0.002(4) 0.009(6) -0.032(7) 
O19 0.169(14) 0.074(8) 0.077(8) -0.022(6) 0.055(9) -0.020(9) 
O18A 0.117(14) 0.122(13) 0.074(9) 0.017(8) 0.004(12) 0.004(13) 
O18B 0.069(9) 0.061(7) 0.091(10) -0.003(6) 0.023(9) -0.019(7) 

_geom_special_details 
; 
 All esds (except the esd in the dihedral angle between two l.s. planes) 
 are estimated using the full covariance matrix.  The cell esds are taken 
 into account individually in the estimation of esds in distances, angles 
 and torsion angles; correlations between esds in cell parameters are only 
 used when they are defined by crystal symmetry.  An approximate (isotropic) 
 treatment of cell esds is used for estimating esds involving l.s. planes. 
; 

loop_ 
 _geom_bond_atom_site_label_1 
 _geom_bond_atom_site_label_2 
 _geom_bond_distance 
 _geom_bond_site_symmetry_2 
 _geom_bond_publ_flag 
Pt2 N6 2.002(4) . ? 
Pt2 N5 2.006(4) . ? 
Pt2 N2B 2.014(4) . ? 
Pt2 O2A 2.014(4) . ? 
Pt2 O1A 2.024(4) . ? 
Pt2 N1B 2.024(4) . ? 
Pt2 Pt1 3.0202(3) . ? 
Pt2 Pt4 3.4875(5) . ? 
Pt1 N3 1.986(4) . ? 
Pt1 N4 1.992(4) . ? 
Pt1 N1A 2.017(4) . ? 
Pt1 O1B 2.017(4) . ? 
Pt1 N2A 2.030(3) . ? 
Pt1 O2B 2.030(3) . ? 
Pt1 Pt3 3.6518(2) . ? 
Pt3 O3 2.013(4) 3_777 ? 
Pt3 O3 2.013(4) . ? 
Pt3 O4 2.016(4) . ? 
Pt3 O4 2.016(4) 3_777 ? 
Pt4 C33 0.735(12) 3_677 ? 
Pt4 C34 0.847(11) 3_677 ? 
Pt4 O8 1.633(15) 3_677 ? 
Pt4 O9 1.856(18) 3_677 ? 
Pt4 O7 1.860(4) . ? 
Pt4 O7 1.916(4) 3_677 ? 
Pt4 O10 1.985(16) . ? 
Pt4 O11 2.027(12) . ? 
Pt4 Pt4 2.6777(9) 3_677 ? 
O1A C1 1.289(6) . ? 
N1A C1 1.276(6) . ? 
N1A H1A 0.8800 . ? 
O2A C6 1.293(6) . ? 
N2A C6 1.278(5) . ? 
N2A H2A 0.8800 . ? 
N1B C1 1.289(6) . ? 
N1B H1B 0.8800 . ? 
O1B C1 1.276(6) . ? 
N2B C6 1.293(6) . ? 
N2B H2B 0.8800 . ? 
O2B C6 1.278(5) . ? 
O3 C31 1.285(8) . ? 
O4 C32 1.285(8) . ? 
O6 C32 1.223(8) . ? 
O5 C31 1.210(8) . ? 
N6 C26 1.349(6) . ? 
N6 C30 1.354(6) . ? 
N5 C21 1.335(7) . ? 
N5 C25 1.362(6) . ? 
N4 C16 1.349(6) . ? 
N4 C20 1.359(6) . ? 
N3 C11 1.339(6) . ? 
N3 C15 1.358(6) . ? 
C30 C29 1.373(7) . ? 
C30 H30 0.9500 . ? 
C29 C28 1.357(8) . ? 
C29 H29 0.9500 . ? 
C20 C19 1.371(7) . ? 
C20 H20 0.9500 . ? 
C19 C18 1.370(7) . ? 
C19 H19 0.9500 . ? 
C18 C17 1.376(7) . ? 
C18 H18 0.9500 . ? 
C17 C16 1.380(7) . ? 
C17 H17 0.9500 . ? 
C16 C15 1.473(6) . ? 
C15 C14 1.381(6) . ? 
C14 C13 1.375(7) . ? 
C14 H14 0.9500 . ? 
C28 C27 1.387(8) . ? 
C28 H28 0.9500 . ? 
C27 C26 1.392(7) . ? 
C27 H27 0.9500 . ? 
C26 C25 1.474(7) . ? 
C25 C24 1.371(7) . ? 
C24 C23 1.385(8) . ? 
C24 H24 0.9500 . ? 
C23 C22 1.368(8) . ? 
C23 H23 0.9500 . ? 
C11 C12 1.389(7) . ? 
C11 H11 0.9500 . ? 
C12 C13 1.365(8) . ? 
C12 H12 0.9500 . ? 
C13 H13 0.9500 . ? 
C31 C32 1.551(8) . ? 
C4 C2 1.525(7) . ? 
C4 H4A 0.9800 . ? 
C4 H4B 0.9800 . ? 
C4 H4C 0.9800 . ? 
C3 C2 1.522(8) . ? 
C3 H3A 0.9800 . ? 
C3 H3B 0.9800 . ? 
C3 H3C 0.9800 . ? 
C7 C9 1.513(7) . ? 
C7 C6 1.523(6) . ? 
C7 C8 1.531(7) . ? 
C7 C10 1.558(7) . ? 
C9 H9A 0.9800 . ? 
C9 H9B 0.9800 . ? 
C9 H9C 0.9800 . ? 
C8 H8A 0.9800 . ? 
C8 H8B 0.9800 . ? 
C8 H8C 0.9800 . ? 
C10 H10A 0.9800 . ? 
C10 H10B 0.9800 . ? 
C10 H10C 0.9800 . ? 
C1 C2 1.544(6) . ? 
C2 C5 1.518(7) . ? 
C21 C22 1.391(8) . ? 
C21 H21 0.9500 . ? 
C22 H22 0.9500 . ? 
C5 H5A 0.9800 . ? 
C5 H5B 0.9800 . ? 
C5 H5C 0.9800 . ? 
O11 O8 0.506(19) 3_677 ? 
O11 C36 1.30(2) . ? 
O11 C33 1.636(14) 3_677 ? 
O10 O9 0.551(12) 3_677 ? 
O10 C35 1.306(14) . ? 
O10 C34 1.536(16) 3_677 ? 
C35 O12 1.123(11) . ? 
C35 C36 1.521(14) . ? 
C35 O9 1.848(13) 3_677 ? 
C36 O13 1.255(14) . ? 
C36 O19 1.659(17) . ? 
C36 O8 1.722(19) 3_677 ? 
O7 C33 1.458(12) 3_677 ? 
O7 C34 1.468(9) . ? 
O7 Pt4 1.916(4) 3_677 ? 
C34 Pt4 0.847(11) 3_677 ? 
C34 O9 1.217(19) . ? 
C34 O10 1.536(16) 3_677 ? 
C34 C33 1.575(14) . ? 
C33 Pt4 0.735(11) 3_677 ? 
C33 O8 1.167(15) . ? 
C33 O7 1.458(12) 3_677 ? 
C33 O11 1.636(14) 3_677 ? 
O8 O11 0.506(19) 3_677 ? 
O8 Pt4 1.633(14) 3_677 ? 
O8 C36 1.722(18) 3_677 ? 
O9 O10 0.551(12) 3_677 ? 
O9 C35 1.848(13) 3_677 ? 
O9 Pt4 1.856(17) 3_677 ? 
O13 O19 1.096(14) . ? 
O18A O18B 0.715(17) . ? 

loop_ 
 _geom_angle_atom_site_label_1 
 _geom_angle_atom_site_label_2 
 _geom_angle_atom_site_label_3 
 _geom_angle 
 _geom_angle_site_symmetry_1 
 _geom_angle_site_symmetry_3 
 _geom_angle_publ_flag 
N6 Pt2 N5 80.74(17) . . ? 
N6 Pt2 N2B 95.50(16) . . ? 
N5 Pt2 N2B 173.93(15) . . ? 
N6 Pt2 O2A 95.50(16) . . ? 
N5 Pt2 O2A 173.93(15) . . ? 
N6 Pt2 O1A 173.55(16) . . ? 
N5 Pt2 O1A 93.91(16) . . ? 
O2A Pt2 O1A 89.53(16) . . ? 
N6 Pt2 N1B 173.55(16) . . ? 
N5 Pt2 N1B 93.91(16) . . ? 
N2B Pt2 N1B 89.53(16) . . ? 
N6 Pt2 Pt1 104.95(11) . . ? 
N5 Pt2 Pt1 107.48(11) . . ? 
N2B Pt2 Pt1 78.03(11) . . ? 
O2A Pt2 Pt1 78.03(11) . . ? 
O1A Pt2 Pt1 80.01(10) . . ? 
N1B Pt2 Pt1 80.01(10) . . ? 
N6 Pt2 Pt4 95.35(11) . . ? 
N5 Pt2 Pt4 95.26(12) . . ? 
N2B Pt2 Pt4 80.28(11) . . ? 
O2A Pt2 Pt4 80.28(11) . . ? 
O1A Pt2 Pt4 81.49(10) . . ? 
N1B Pt2 Pt4 81.49(10) . . ? 
Pt1 Pt2 Pt4 151.470(13) . . ? 
N3 Pt1 N4 81.07(16) . . ? 
N3 Pt1 N1A 94.86(16) . . ? 
N4 Pt1 N1A 173.39(16) . . ? 
N3 Pt1 O1B 94.86(16) . . ? 
N4 Pt1 O1B 173.39(16) . . ? 
N1A Pt1 O1B 0.0(3) . . ? 
N3 Pt1 N2A 173.53(16) . . ? 
N4 Pt1 N2A 93.52(15) . . ? 
N1A Pt1 N2A 90.19(16) . . ? 
N3 Pt1 O2B 173.53(16) . . ? 
N4 Pt1 O2B 93.52(15) . . ? 
N1A Pt1 O2B 90.19(16) . . ? 
O1B Pt1 O2B 90.19(16) . . ? 
N3 Pt1 Pt2 105.03(11) . . ? 
N4 Pt1 Pt2 107.77(11) . . ? 
N1A Pt1 Pt2 78.26(11) . . ? 
O1B Pt1 Pt2 78.26(11) . . ? 
N2A Pt1 Pt2 79.93(10) . . ? 
O2B Pt1 Pt2 79.93(10) . . ? 
N3 Pt1 Pt3 88.12(11) . . ? 
N4 Pt1 Pt3 100.38(11) . . ? 
N1A Pt1 Pt3 74.17(11) . . ? 
O1B Pt1 Pt3 74.17(11) . . ? 
N2A Pt1 Pt3 89.38(10) . . ? 
O2B Pt1 Pt3 89.38(10) . . ? 
Pt2 Pt1 Pt3 150.345(8) . . ? 
O3 Pt3 O3 180.000(2) 3_777 . ? 
O3 Pt3 O4 98.25(18) 3_777 . ? 
O3 Pt3 O4 81.75(18) . . ? 
O3 Pt3 O4 81.75(18) 3_777 3_777 ? 
O3 Pt3 O4 98.25(18) . 3_777 ? 
O4 Pt3 O4 180.000(1) . 3_777 ? 
O3 Pt3 Pt1 85.90(13) 3_777 . ? 
O3 Pt3 Pt1 94.10(13) . . ? 
O4 Pt3 Pt1 68.36(12) . . ? 
O4 Pt3 Pt1 111.64(12) 3_777 . ? 
C33 Pt4 C34 168.9(12) 3_677 3_677 ? 
C33 Pt4 O8 39.7(11) 3_677 3_677 ? 
C34 Pt4 O8 137.0(10) 3_677 3_677 ? 
C33 Pt4 O9 144.4(10) 3_677 3_677 ? 
C34 Pt4 O9 31.5(7) 3_677 3_677 ? 
O8 Pt4 O9 105.8(9) 3_677 3_677 ? 
C33 Pt4 O7 46.7(9) 3_677 . ? 
C34 Pt4 O7 135.7(6) 3_677 . ? 
O8 Pt4 O7 86.2(8) 3_677 . ? 
O9 Pt4 O7 166.6(3) 3_677 . ? 
C33 Pt4 O7 135.8(8) 3_677 3_677 ? 
C34 Pt4 O7 46.5(6) 3_677 3_677 ? 
O8 Pt4 O7 174.8(8) 3_677 3_677 ? 
O9 Pt4 O7 78.0(4) 3_677 3_677 ? 
O7 Pt4 O7 89.69(16) . 3_677 ? 
C33 Pt4 O10 130.9(9) 3_677 . ? 
C34 Pt4 O10 46.9(7) 3_677 . ? 
O8 Pt4 O10 91.3(8) 3_677 . ? 
O9 Pt4 O10 16.0(4) 3_677 . ? 
O7 Pt4 O10 177.3(3) . . ? 
O7 Pt4 O10 92.8(3) 3_677 . ? 
C33 Pt4 O11 48.5(10) 3_677 . ? 
C34 Pt4 O11 129.9(9) 3_677 . ? 
O8 Pt4 O11 10.0(13) 3_677 . ? 
O9 Pt4 O11 98.4(7) 3_677 . ? 
O7 Pt4 O11 94.2(6) . . ? 
O7 Pt4 O11 175.1(6) 3_677 . ? 
O10 Pt4 O11 83.2(6) . . ? 
C33 Pt4 Pt4 92.1(9) 3_677 3_677 ? 
C34 Pt4 Pt4 90.3(6) 3_677 3_677 ? 
O8 Pt4 Pt4 131.8(8) 3_677 3_677 ? 
O9 Pt4 Pt4 121.8(3) 3_677 3_677 ? 
O7 Pt4 Pt4 45.69(11) . 3_677 ? 
O7 Pt4 Pt4 44.00(12) 3_677 3_677 ? 
O10 Pt4 Pt4 136.8(3) . 3_677 ? 
O11 Pt4 Pt4 139.8(6) . 3_677 ? 
C33 Pt4 Pt2 100.1(10) 3_677 . ? 
C34 Pt4 Pt2 68.9(7) 3_677 . ? 
O8 Pt4 Pt2 97.7(10) 3_677 . ? 
O9 Pt4 Pt2 70.8(5) 3_677 . ? 
O7 Pt4 Pt2 102.29(11) . . ? 
O7 Pt4 Pt2 80.12(11) 3_677 . ? 
O10 Pt4 Pt2 79.0(4) . . ? 
O11 Pt4 Pt2 101.8(7) . . ? 
Pt4 Pt4 Pt2 91.44(2) 3_677 . ? 
C1 O1A Pt2 126.5(3) . . ? 
C1 N1A Pt1 129.5(3) . . ? 
C1 N1A H1A 115.3 . . ? 
Pt1 N1A H1A 115.3 . . ? 
C6 O2A Pt2 130.2(3) . . ? 
C6 N2A Pt1 126.7(3) . . ? 
C6 N2A H2A 116.6 . . ? 
Pt1 N2A H2A 116.6 . . ? 
C1 N1B Pt2 126.5(3) . . ? 
C1 N1B H1B 116.8 . . ? 
Pt2 N1B H1B 116.8 . . ? 
C1 O1B Pt1 129.5(3) . . ? 
C6 N2B Pt2 130.2(3) . . ? 
C6 N2B H2B 114.9 . . ? 
Pt2 N2B H2B 114.9 . . ? 
C6 O2B Pt1 126.7(3) . . ? 
C31 O3 Pt3 114.4(4) . . ? 
C32 O4 Pt3 113.8(4) . . ? 
C26 N6 C30 119.1(5) . . ? 
C26 N6 Pt2 115.0(4) . . ? 
C30 N6 Pt2 125.8(3) . . ? 
C21 N5 C25 119.1(5) . . ? 
C21 N5 Pt2 125.6(4) . . ? 
C25 N5 Pt2 115.2(3) . . ? 
C16 N4 C20 118.8(4) . . ? 
C16 N4 Pt1 115.1(3) . . ? 
C20 N4 Pt1 126.0(3) . . ? 
C11 N3 C15 118.5(4) . . ? 
C11 N3 Pt1 126.3(4) . . ? 
C15 N3 Pt1 115.1(3) . . ? 
N6 C30 C29 121.0(5) . . ? 
N6 C30 H30 119.5 . . ? 
C29 C30 H30 119.5 . . ? 
C28 C29 C30 121.1(6) . . ? 
C28 C29 H29 119.5 . . ? 
C30 C29 H29 119.5 . . ? 
N4 C20 C19 121.8(5) . . ? 
N4 C20 H20 119.1 . . ? 
C19 C20 H20 119.1 . . ? 
C18 C19 C20 119.5(5) . . ? 
C18 C19 H19 120.2 . . ? 
C20 C19 H19 120.2 . . ? 
C19 C18 C17 119.0(5) . . ? 
C19 C18 H18 120.5 . . ? 
C17 C18 H18 120.5 . . ? 
C18 C17 C16 120.0(5) . . ? 
C18 C17 H17 120.0 . . ? 
C16 C17 H17 120.0 . . ? 
N4 C16 C17 120.9(5) . . ? 
N4 C16 C15 114.4(4) . . ? 
C17 C16 C15 124.7(4) . . ? 
N3 C15 C14 121.8(5) . . ? 
N3 C15 C16 114.1(4) . . ? 
C14 C15 C16 124.1(5) . . ? 
C13 C14 C15 119.1(5) . . ? 
C13 C14 H14 120.4 . . ? 
C15 C14 H14 120.4 . . ? 
C29 C28 C27 118.3(5) . . ? 
C29 C28 H28 120.9 . . ? 
C27 C28 H28 120.9 . . ? 
C28 C27 C26 119.6(5) . . ? 
C28 C27 H27 120.2 . . ? 
C26 C27 H27 120.2 . . ? 
N6 C26 C27 120.9(5) . . ? 
N6 C26 C25 115.3(5) . . ? 
C27 C26 C25 123.8(5) . . ? 
N5 C25 C24 121.9(5) . . ? 
N5 C25 C26 113.6(4) . . ? 
C24 C25 C26 124.5(5) . . ? 
C25 C24 C23 118.9(6) . . ? 
C25 C24 H24 120.6 . . ? 
C23 C24 H24 120.6 . . ? 
C22 C23 C24 119.3(6) . . ? 
C22 C23 H23 120.3 . . ? 
C24 C23 H23 120.3 . . ? 
N3 C11 C12 121.6(5) . . ? 
N3 C11 H11 119.2 . . ? 
C12 C11 H11 119.2 . . ? 
C13 C12 C11 119.7(5) . . ? 
C13 C12 H12 120.1 . . ? 
C11 C12 H12 120.1 . . ? 
C12 C13 C14 119.3(5) . . ? 
C12 C13 H13 120.4 . . ? 
C14 C13 H13 120.4 . . ? 
O5 C31 O3 125.2(7) . . ? 
O5 C31 C32 120.1(8) . . ? 
O3 C31 C32 114.6(7) . . ? 
O6 C32 O4 124.7(6) . . ? 
O6 C32 C31 119.9(7) . . ? 
O4 C32 C31 115.4(7) . . ? 
C2 C4 H4A 109.5 . . ? 
C2 C4 H4B 109.5 . . ? 
H4A C4 H4B 109.5 . . ? 
C2 C4 H4C 109.5 . . ? 
H4A C4 H4C 109.5 . . ? 
H4B C4 H4C 109.5 . . ? 
C2 C3 H3A 109.5 . . ? 
C2 C3 H3B 109.5 . . ? 
H3A C3 H3B 109.5 . . ? 
C2 C3 H3C 109.5 . . ? 
H3A C3 H3C 109.5 . . ? 
H3B C3 H3C 109.5 . . ? 
C9 C7 C6 112.8(4) . . ? 
C9 C7 C8 109.9(4) . . ? 
C6 C7 C8 108.7(4) . . ? 
C9 C7 C10 109.9(5) . . ? 
C6 C7 C10 106.2(4) . . ? 
C8 C7 C10 109.2(5) . . ? 
C7 C9 H9A 109.5 . . ? 
C7 C9 H9B 109.5 . . ? 
H9A C9 H9B 109.5 . . ? 
C7 C9 H9C 109.5 . . ? 
H9A C9 H9C 109.5 . . ? 
H9B C9 H9C 109.5 . . ? 
C7 C8 H8A 109.5 . . ? 
C7 C8 H8B 109.5 . . ? 
H8A C8 H8B 109.5 . . ? 
C7 C8 H8C 109.5 . . ? 
H8A C8 H8C 109.5 . . ? 
H8B C8 H8C 109.5 . . ? 
C7 C10 H10A 109.5 . . ? 
C7 C10 H10B 109.5 . . ? 
H10A C10 H10B 109.5 . . ? 
C7 C10 H10C 109.5 . . ? 
H10A C10 H10C 109.5 . . ? 
H10B C10 H10C 109.5 . . ? 
O2B C6 N2A 0.0(4) . . ? 
O2B C6 O2A 123.4(4) . . ? 
N2A C6 O2A 123.4(4) . . ? 
O2B C6 N2B 123.4(4) . . ? 
N2A C6 N2B 123.4(4) . . ? 
O2A C6 N2B 0.0(4) . . ? 
O2B C6 C7 115.2(4) . . ? 
N2A C6 C7 115.2(4) . . ? 
O2A C6 C7 121.4(4) . . ? 
N2B C6 C7 121.4(4) . . ? 
O1B C1 N1A 0.0(4) . . ? 
O1B C1 O1A 124.7(4) . . ? 
N1A C1 O1A 124.7(4) . . ? 
O1B C1 N1B 124.7(4) . . ? 
N1A C1 N1B 124.7(4) . . ? 
O1A C1 N1B 0.0(3) . . ? 
O1B C1 C2 117.7(4) . . ? 
N1A C1 C2 117.7(4) . . ? 
O1A C1 C2 117.6(4) . . ? 
N1B C1 C2 117.6(4) . . ? 
C5 C2 C3 108.4(5) . . ? 
C5 C2 C4 109.1(5) . . ? 
C3 C2 C4 111.0(5) . . ? 
C5 C2 C1 111.0(4) . . ? 
C3 C2 C1 110.9(4) . . ? 
C4 C2 C1 106.4(4) . . ? 
N5 C21 C22 121.2(6) . . ? 
N5 C21 H21 119.4 . . ? 
C22 C21 H21 119.4 . . ? 
C23 C22 C21 119.7(6) . . ? 
C23 C22 H22 120.2 . . ? 
C21 C22 H22 120.2 . . ? 
C2 C5 H5A 109.5 . . ? 
C2 C5 H5B 109.5 . . ? 
H5A C5 H5B 109.5 . . ? 
C2 C5 H5C 109.5 . . ? 
H5A C5 H5C 109.5 . . ? 
H5B C5 H5C 109.5 . . ? 
O8 O11 C36 140(6) 3_677 . ? 
O8 O11 C33 19(4) 3_677 3_677 ? 
C36 O11 C33 128.7(15) . 3_677 ? 
O8 O11 Pt4 34(4) 3_677 . ? 
C36 O11 Pt4 109.1(12) . . ? 
C33 O11 Pt4 19.7(4) 3_677 . ? 
O9 O10 C35 168(4) 3_677 . ? 
O9 O10 C34 46(3) 3_677 3_677 ? 
C35 O10 C34 137.5(13) . 3_677 ? 
O9 O10 Pt4 69(3) 3_677 . ? 
C35 O10 Pt4 113.7(10) . . ? 
C34 O10 Pt4 23.7(5) 3_677 . ? 
O12 C35 O10 133.6(13) . . ? 
O12 C35 C36 112.8(10) . . ? 
O10 C35 C36 113.6(11) . . ? 
O12 C35 O9 132.7(11) . 3_677 ? 
O10 C35 O9 3.5(12) . 3_677 ? 
C36 C35 O9 114.1(10) . 3_677 ? 
O13 C36 O11 122.0(13) . . ? 
O13 C36 C35 120.0(10) . . ? 
O11 C36 C35 117.6(11) . . ? 
O13 C36 O19 41.3(7) . . ? 
O11 C36 O19 113.3(14) . . ? 
C35 C36 O19 116.6(9) . . ? 
O13 C36 O8 132.9(11) . 3_677 ? 
O11 C36 O8 11.0(13) . 3_677 ? 
C35 C36 O8 106.6(10) . 3_677 ? 
O19 C36 O8 121.7(12) . 3_677 ? 
C33 O7 C34 136.3(6) 3_677 . ? 
C33 O7 Pt4 21.5(4) 3_677 . ? 
C34 O7 Pt4 114.9(5) . . ? 
C33 O7 Pt4 111.6(5) 3_677 3_677 ? 
C34 O7 Pt4 24.8(5) . 3_677 ? 
Pt4 O7 Pt4 90.31(16) . 3_677 ? 
Pt4 C34 O9 127.2(11) 3_677 . ? 
Pt4 C34 O7 108.7(9) 3_677 . ? 
O9 C34 O7 124.0(11) . . ? 
Pt4 C34 O10 109.4(9) 3_677 3_677 ? 
O9 C34 O10 18.9(9) . 3_677 ? 
O7 C34 O10 140.4(10) . 3_677 ? 
Pt4 C34 C33 5.2(6) 3_677 . ? 
O9 C34 C33 125.8(10) . . ? 
O7 C34 C33 110.2(8) . . ? 
O10 C34 C33 108.7(9) 3_677 . ? 
Pt4 C33 O8 116.6(17) 3_677 . ? 
Pt4 C33 O7 111.8(11) 3_677 3_677 ? 
O8 C33 O7 131.2(16) . 3_677 ? 
Pt4 C33 C34 6.0(7) 3_677 . ? 
O8 C33 C34 115.3(15) . . ? 
O7 C33 C34 113.5(8) 3_677 . ? 
Pt4 C33 O11 111.8(13) 3_677 3_677 ? 
O8 C33 O11 8(2) . 3_677 ? 
O7 C33 O11 134.2(11) 3_677 3_677 ? 
C34 C33 O11 111.3(11) . 3_677 ? 
O11 O8 C33 154(6) 3_677 . ? 
O11 O8 Pt4 136(6) 3_677 3_677 ? 
C33 O8 Pt4 23.7(7) . 3_677 ? 
O11 O8 C36 29(4) 3_677 3_677 ? 
C33 O8 C36 132.6(19) . 3_677 ? 
Pt4 O8 C36 109.8(14) 3_677 3_677 ? 
O10 O9 C34 115(4) 3_677 . ? 
O10 O9 C35 8(3) 3_677 3_677 ? 
C34 O9 C35 118.2(12) . 3_677 ? 
O10 O9 Pt4 95(3) 3_677 3_677 ? 
C34 O9 Pt4 21.3(6) . 3_677 ? 
C35 O9 Pt4 97.3(7) 3_677 3_677 ? 
O19 O13 C36 89.5(12) . . ? 
O13 O19 C36 49.2(9) . . ? 


#===================================================================
# 
# h,k,l, Fc-squared, Fo-squared, sigma(Fo-squared) and status flag 
# 
data_pvorang_rev 
_shelx_title ' Ptorang in P2(1)/n  2016/01/22 13:14:24 028 KENX' 
_shelx_refln_list_code          4 
_shelx_F_calc_maximum      937.40 
_exptl_crystal_F_000      2604.00 
_reflns_d_resolution_high  0.7091 
 
loop_ 
 _symmetry_equiv_pos_as_xyz 
 'x, y, z' 
 '-x+1/2, y+1/2, -z+1/2' 
 '-x, -y, -z' 
 'x-1/2, -y-1/2, z-1/2' 
 
_cell_length_a    18.7199 
_cell_length_b     9.6901 
_cell_length_c    23.7454 
_cell_angle_alpha  90.000 
_cell_angle_beta  101.185 
_cell_angle_gamma  90.000 
 
_shelx_F_squared_multiplier     1.000 
 
loop_ 
 _refln_index_h 
 _refln_index_k 
 _refln_index_l 
 _refln_F_squared_calc 
 _refln_F_squared_meas 
 _refln_F_squared_sigma 
 _refln_observed_status 
   2   0   0    14787.78     8892.10   7987.60 o 
   4   0   0      473.49      146.17    128.34 o 
   6   0   0   561205.56   581670.44  14784.46 o 
   8   0   0    13517.63    14288.91    280.06 o 
  10   0   0     5807.61     5798.01    196.92 o 
  12   0   0   259189.30   245556.98   3226.00 o 
  14   0   0     1500.21     1224.69    215.01 o 
  16   0   0     1439.73     1335.12    250.98 o 
  18   0   0    54542.37    49091.38   1928.72 o 
  20   0   0      798.99      723.71    609.63 o 
  22   0   0      560.45     1258.48    652.41 o 
  24   0   0    13994.92    14449.34   1219.26 o 
   1   1   0        4.71      314.07     40.24 o 
   2   1   0      213.54      535.13     37.83 o 
   3   1   0      368.93      482.44     59.70 o 
   4   1   0       12.41      -64.08     76.22 o 
   5   1   0      237.75      472.89    217.34 o 
   6   1   0    17363.27    17023.49    563.88 o 
   7   1   0     1921.58     2029.96    124.40 o 
   8   1   0      415.48      465.87    111.51 o 
   9   1   0      404.89      380.46    116.46 o 
  10   1   0       27.54      191.42    141.60 o 
  11   1   0      672.32      456.23    138.97 o 
  12   1   0    15993.07    14718.57    372.53 o 
  13   1   0     3647.39     3486.87    169.04 o 
  14   1   0     2820.87     2739.52    163.16 o 
  15   1   0        0.34      -98.89    174.02 o 
  16   1   0       23.90     -136.63    178.08 o 
  17   1   0      638.25      608.36    286.24 o 
  18   1   0     8480.20     8441.13    368.45 o 
  19   1   0     1254.21     1445.82    446.26 o 
  20   1   0     1592.21     1880.08    584.68 o 
  21   1   0        5.09     -336.87    390.64 o 
  22   1   0       79.37       93.57    429.76 o 
  23   1   0      460.68      985.96    501.58 o 
  24   1   0     4032.29     4225.62    688.06 o 
  25   1   0      428.62      368.68    534.27 o 
   0   2   0     4607.90     3918.04    238.86 o 
   1   2   0    46241.06    51328.36    982.68 o 
   2   2   0   221197.28   222687.36   5000.46 o 
   3   2   0     6284.93     7218.23    167.45 o 
   4   2   0   141280.52   142374.78   1845.52 o 
   5   2   0    42059.07    40601.02    901.20 o 
   6   2   0    45534.70    45643.57    626.95 o 
   7   2   0    74473.80    79401.14   1044.66 o 
   8   2   0   105607.23   103375.47   1893.58 o 
   9   2   0    31147.40    30078.38    970.47 o 
  10   2   0   119353.52   113543.96   4598.32 o 
  11   2   0    58518.24    55163.16   1100.05 o 
  12   2   0     2755.71     2596.92    187.30 o 
  13   2   0    36526.25    36226.64    559.35 o 
  14   2   0    43179.74    41985.64    679.94 o 
  15   2   0      539.93      566.94    309.21 o 
  16   2   0    22551.76    21962.14    469.24 o 
  17   2   0    10490.17    10075.88    336.56 o 
  18   2   0     1144.42     1263.10    236.37 o 
  19   2   0    10068.65    10151.79    411.30 o 
  20   2   0    18381.31    16808.54    813.16 o 
  21   2   0      745.73     1318.98    462.40 o 
  22   2   0     4670.08     5013.78    579.16 o 
  23   2   0     2872.43     3391.19    565.52 o 
  24   2   0      434.62      349.99    582.89 o 
  25   2   0     3138.78     2590.18    620.72 o 
   1   3   0      975.14      986.48    155.02 o 
   2   3   0      525.11      980.09    251.18 o 
   3   3   0     1004.82     1008.02    114.14 o 
   4   3   0     1238.04     1191.06    139.56 o 
   5   3   0     8603.40     8603.64    323.27 o 
   6   3   0      267.17      424.84     73.94 o 
   7   3   0     1955.23     2023.68    207.01 o 
   8   3   0       40.11      175.80    198.39 o 
   9   3   0       68.59      205.35    196.92 o 
  10   3   0      173.46      -12.74    215.61 o 
  11   3   0     1437.15     1362.59    251.24 o 
  12   3   0     3880.45     3692.32    312.66 o 
  13   3   0     5083.99     4849.44    288.81 o 
  14   3   0     3572.72     3361.49    251.56 o 
  15   3   0      917.40      746.02    204.75 o 
  16   3   0     1334.60     1013.13    254.46 o 
  17   3   0     8261.25     7861.59    324.08 o 
  18   3   0      888.05      894.03    238.54 o 
  19   3   0     7911.35     7692.60    344.91 o 
  20   3   0     2644.71     2581.47    540.23 o 
  21   3   0        4.18      245.04    450.18 o 
  22   3   0      356.37      605.41    475.48 o 
  23   3   0     2373.55     2837.80    557.19 o 
  24   3   0      429.88      533.69    509.63 o 
  25   3   0     2157.97     3208.04    622.99 o 
   0   4   0    53135.36    52713.52   1522.30 o 
   1   4   0    94968.37    93059.20   1789.65 o 
   2   4   0    27263.42    26822.94    619.67 o 
   3   4   0     1766.18     1932.37    154.50 o 
   4   4   0    39306.66    37651.71    591.44 o 
   5   4   0    95290.60    91123.52   1267.37 o 
   6   4   0    12029.19    11529.46    264.32 o 
   7   4   0    91611.07    88522.91   1095.44 o 
   8   4   0    14618.37    13478.90    474.16 o 
   9   4   0      311.31      158.40    209.94 o 
  10   4   0    24494.60    24007.42    603.01 o 
  11   4   0    49506.51    47159.51    970.48 o 
  12   4   0    13202.83    12661.90    463.37 o 
  13   4   0    62049.79    60965.25   1390.39 o 
  14   4   0     4267.66     4185.60    347.25 o 
  15   4   0     2420.71     2426.10    244.11 o 
  16   4   0    10207.27    11141.47    372.19 o 
  17   4   0    22846.64    21675.12    519.81 o 
  18   4   0     3093.22     3420.47    295.99 o 
  19   4   0    21584.29    21303.83    555.72 o 
  20   4   0     2206.95     2148.44    284.56 o 
  21   4   0       50.76      -21.28    256.31 o 
  22   4   0     3193.13     2995.62    539.82 o 
  23   4   0     4006.03     4758.99    619.26 o 
  24   4   0      749.60      556.36    517.82 o 
   1   5   0      633.64      397.51    308.38 o 
   2   5   0       16.15      150.42    192.64 o 
   3   5   0      267.58      273.59    149.88 o 
   4   5   0      397.42      684.68    156.56 o 
   5   5   0     5208.69     5055.08    208.24 o 
   6   5   0     1436.29     1495.44    175.62 o 
   7   5   0      132.38     -114.39    134.30 o 
   8   5   0       14.59       -6.11    129.67 o 
   9   5   0     1460.17     1406.16    242.79 o 
  10   5   0     3109.58     3175.15    294.85 o 
  11   5   0     8350.18     8247.44    398.96 o 
  12   5   0     1239.41     1612.07    312.93 o 
  13   5   0     1914.14     1755.03    303.03 o 
  14   5   0      193.86       93.42    226.75 o 
  15   5   0       48.41      -61.33    271.88 o 
  16   5   0     2379.39     2458.95    264.06 o 
  17   5   0     4034.27     4121.93    296.94 o 
  18   5   0       21.96       68.17    263.12 o 
  19   5   0     1818.24     1646.87    291.60 o 
  20   5   0      696.93      720.60    275.81 o 
  21   5   0     1748.53     1720.93    293.71 o 
  22   5   0      466.30      610.98    290.39 o 
  23   5   0     1641.98     1903.61    529.29 o 
  24   5   0       65.52      146.17    688.06 o 
   0   6   0   179082.00   182529.39   4887.75 o 
   1   6   0    52023.81    51443.53   1538.34 o 
   2   6   0       56.53       60.59    216.74 o 
   3   6   0      571.14     1133.69    189.11 o 
   4   6   0     1073.64      920.60    188.24 o 
   5   6   0    44295.84    42405.50    797.76 o 
   6   6   0   130793.45   129228.34   2057.84 o 
   7   6   0    43947.35    44628.88    647.47 o 
   8   6   0      472.82      238.64    244.59 o 
   9   6   0     1003.99      993.98    270.29 o 
  10   6   0       57.07      163.99    259.65 o 
  11   6   0    18144.36    17200.01    561.16 o 
  12   6   0    57012.98    57519.07   2073.10 o 
  13   6   0    18566.42    19210.21    618.39 o 
  14   6   0       82.10      -90.68    237.19 o 
  15   6   0      616.96      834.75    447.42 o 
  16   6   0      565.73      288.97    262.13 o 
  17   6   0     3001.57     3135.61    303.70 o 
  18   6   0    18158.04    19657.46    550.16 o 
  19   6   0     5891.94     6099.46    367.04 o 
  20   6   0       13.88       12.10    282.61 o 
  21   6   0      984.65      756.16    302.51 o 
  22   6   0      179.03      155.05    299.06 o 
  23   6   0      953.87     1119.93    697.57 o 
   1   7   0     3192.48     2706.17    336.90 o 
   2   7   0      317.52      215.29    249.23 o 
   3   7   0       32.43       73.10    193.37 o 
   4   7   0      145.84      144.70    194.65 o 
   5   7   0      182.17      -98.26    208.51 o 
   6   7   0     2085.48     1731.70    237.67 o 
   7   7   0     2062.83     1920.77    241.64 o 
   8   7   0      437.82      333.58    308.92 o 
   9   7   0      757.11     1121.00    285.67 o 
  10   7   0       63.24      260.66    264.37 o 
  11   7   0      418.30      674.30    289.87 o 
  12   7   0     9578.78     9098.77    447.46 o 
  13   7   0     2484.59     2270.56    295.86 o 
  14   7   0      241.81      207.28    260.40 o 
  15   7   0       98.56       53.85    290.67 o 
  16   7   0       10.96     -164.55    240.05 o 
  17   7   0      307.30      497.78    320.47 o 
  18   7   0     6409.53     6565.81    383.91 o 
  19   7   0     1287.83      968.32    305.92 o 
  20   7   0      214.83      555.72    304.48 o 
  21   7   0        1.76      -63.20    309.17 o 
  22   7   0       39.02      193.05    317.94 o 
   0   8   0    39687.32    37754.37   1372.56 o 
   1   8   0      510.08     1178.08    311.32 o 
   2   8   0    49386.89    49613.71    964.52 o 
   3   8   0      282.10      359.57    217.84 o 
   4   8   0    32482.86    31774.07    697.35 o 
   5   8   0      944.16     1139.33    211.56 o 
   6   8   0    19325.84    19418.72    762.93 o 
   7   8   0      492.30      230.95    298.09 o 
   8   8   0    37788.77    36688.46   1011.79 o 
   9   8   0      524.52      531.82    326.21 o 
  10   8   0    19396.00    19745.26    722.37 o 
  11   8   0      125.79      510.71    326.29 o 
  12   8   0    13969.18    14587.33    575.76 o 
  13   8   0      138.86      238.40    273.20 o 
  14   8   0    20909.38    21158.11   1099.83 o 
  15   8   0      239.78      142.72    251.54 o 
  16   8   0     7148.62     7299.90    387.06 o 
  17   8   0      145.10      246.06    274.05 o 
  18   8   0     5697.41     6388.53    493.23 o 
  19   8   0        1.24      454.82    305.36 o 
  20   8   0     6477.90     6858.30    432.07 o 
   1   9   0      405.12      159.28    301.24 o 
   2   9   0      263.96      222.26    251.59 o 
   3   9   0     1672.45     1260.45    256.32 o 
   4   9   0      162.43       50.08    206.68 o 
   5   9   0      764.88      682.03    338.68 o 
   6   9   0      298.82      328.10    307.01 o 
   7   9   0      568.20      502.20    477.72 o 
   8   9   0     3148.42     3231.76    629.24 o 
   9   9   0     1270.56     1029.77    347.20 o 
  10   9   0      669.05      882.74    294.77 o 
  11   9   0       35.24     -178.22    274.79 o 
  12   9   0      679.06      586.07    314.06 o 
  13   9   0      849.54     1208.57    385.03 o 
  14   9   0     4740.83     5286.15    382.49 o 
  15   9   0      586.17      653.01    299.37 o 
  16   9   0     1067.35     1147.68    325.26 o 
  17   9   0       34.83      170.32    336.49 o 
  18   9   0      615.38      959.83    370.37 o 
  19   9   0      700.50      734.40    391.51 o 
   0  10   0    30297.84    31513.33    961.17 o 
   1  10   0    11964.94    12259.95    411.61 o 
   2  10   0      279.43      589.04    230.99 o 
   3  10   0      262.87      354.63    224.15 o 
   4  10   0      120.41      366.70    504.46 o 
   5  10   0    13143.19    12997.16    591.34 o 
   6  10   0    24398.82    23958.38    806.56 o 
   7  10   0     9204.23     8977.05   1037.44 o 
   8  10   0     2037.28     2016.86    320.97 o 
   9  10   0        6.08       20.35    288.82 o 
  10  10   0       34.18      -85.34    300.14 o 
  11  10   0     8086.99     8649.31    471.82 o 
  12  10   0    13899.51    16631.18   1130.14 o 
  13  10   0     4498.70     5057.20    473.43 o 
  14  10   0      451.56      851.16    386.25 o 
  15  10   0       18.84       19.90    371.54 o 
  16  10   0       16.79      469.11    387.18 o 
  17  10   0     2242.96     2915.09    481.99 o 
   1  11   0      528.32      316.00    226.29 o 
   2  11   0       74.90       20.34    277.49 o 
   3  11   0      727.73      523.36    284.77 o 
   4  11   0      154.58      -18.58    364.11 o 
   5  11   0     3331.53     3308.05    465.06 o 
   6  11   0      297.81      164.62    402.97 o 
   7  11   0       25.15      -50.86    399.51 o 
   8  11   0       16.06       82.09    395.57 o 
   9  11   0      559.67      334.14    406.65 o 
  10  11   0      406.71      392.16    581.11 o 
  11  11   0     2262.47     1335.51    403.96 o 
  12  11   0      994.83       57.31    386.25 o 
  13  11   0        4.95     -369.94    369.94 o 
  14  11   0        0.51      373.76    406.64 o 
  15  11   0      563.52      451.14    406.75 o 
   1  12   0    11942.34    13600.84   1023.18 o 
   2  12   0      723.73     1090.92    595.37 o 
   3  12   0        2.18     -295.90    556.16 o 
   4  12   0      121.55      -96.26    566.85 o 
   5  12   0    10100.49    10156.96    973.27 o 
   6  12   0      360.95     1215.70    659.54 o 
   7  12   0     7993.44     8199.72    916.23 o 
   8  12   0      159.03      272.74    366.54 o 
   9  12   0      215.80      117.29    373.40 o 
  10  12   0      149.93      360.95    381.88 o 
  11  12   0     4429.51     5275.39    672.02 o 
  12  12   0      333.74      100.88    559.72 o 
   2  13   0       82.32      345.81    474.16 o 
   3  13   0      394.79      596.08    374.51 o 
   4  13   0        2.01     -259.91    367.16 o 
   5  13   0      647.30      669.64    392.51 o 
   6  13   0      131.16      301.62    391.39 o 
   7  13   0     1518.25     1196.39    418.18 o 
 -25   0   1     2579.24     3076.68    848.49 o 
 -23   0   1     1144.68      634.59    670.24 o 
 -21   0   1       63.99      -57.04    602.50 o 
 -19   0   1     3516.67     2784.34    666.67 o 
 -17   0   1     1442.71     1404.65    552.59 o 
 -15   0   1      449.77      689.39    238.48 o 
 -13   0   1     2470.44     2248.25    338.68 o 
 -11   0   1      419.09      450.28    177.84 o 
  -9   0   1       11.20      182.30    131.01 o 
  -7   0   1     1417.57     1354.40    165.78 o 
  -5   0   1        1.72      141.60    107.12 o 
  -3   0   1     1014.48     1889.82    139.04 o 
   3   0   1     2520.01     2591.83    128.34 o 
   5   0   1    26023.28    27497.59    602.50 o 
   7   0   1    17746.10    17297.85    452.77 o 
   9   0   1      340.30      224.60    181.82 o 
  11   0   1    18471.44    16984.82    420.68 o 
  13   0   1    17180.76    16185.12    364.45 o 
  15   0   1       66.56      280.88    210.34 o 
  17   0   1    11194.28    11939.51    894.84 o 
  19   0   1    11619.51    10966.24    926.93 o 
  21   0   1      860.45      502.68    598.94 o 
  23   0   1     4041.24     4673.84    844.93 o 
  25   0   1     3679.64     2773.65    823.54 o 
 -25   1   1     5543.87     5533.28    678.12 o 
 -24   1   1     6363.97     7382.82    699.71 o 
 -23   1   1     3264.46     3779.35    571.98 o 
 -22   1   1     2057.80     2594.21    501.64 o 
 -21   1   1     1118.41     1210.20    550.81 o 
 -20   1   1     1730.67     1804.66    438.09 o 
 -19   1   1    21695.44    20998.53    862.79 o 
 -18   1   1    26207.45    25830.77    603.56 o 
 -17   1   1    20222.60    19256.26    498.30 o 
 -16   1   1    13431.43    12715.13    391.20 o 
 -15   1   1     2956.86     2951.85    177.57 o 
 -14   1   1     2576.32     2685.54    168.00 o 
 -13   1   1    44987.73    43418.35    845.45 o 
 -12   1   1   107230.82   103131.64   1559.68 o 
 -11   1   1    60343.48    57295.61    966.89 o 
 -10   1   1    20959.95    20975.04    583.59 o 
  -9   1   1      293.82      328.93    136.88 o 
  -8   1   1     8378.85     8118.53    208.40 o 
  -7   1   1    98763.73    95596.73   2127.12 o 
  -6   1   1   576314.38   606483.94   6866.15 o 
  -5   1   1   424469.31   447725.56   6591.47 o 
  -4   1   1   405265.78   415903.09   4708.83 o 
  -3   1   1     1947.79     1767.45     87.47 o 
  -2   1   1     9752.50    10009.28    148.00 o 
  -1   1   1   300145.31   301663.81  11644.14 o 
   0   1   1   273573.78   286636.00   6284.09 o 
   1   1   1   224282.23   230065.59   2556.38 o 
   2   1   1     8170.33     9545.43    212.07 o 
   3   1   1     9063.04     8771.29    219.87 o 
   4   1   1   165452.27   168501.88   2169.23 o 
   5   1   1   275277.00   272953.06   2836.54 o 
   6   1   1   247616.69   247351.77   2837.29 o 
   7   1   1   143843.11   141022.92   1524.68 o 
   8   1   1     9605.18     9399.24    174.42 o 
   9   1   1      382.01      386.17     95.26 o 
  10   1   1     9230.81     9460.63    211.49 o 
  11   1   1    51826.61    47116.15    729.34 o 
  12   1   1    54501.07    52155.79    821.90 o 
  13   1   1    39721.06    38211.84    492.34 o 
  14   1   1     2766.66     2555.44    160.07 o 
  15   1   1     1184.03     1180.79    196.42 o 
  16   1   1     4786.04     4697.40    241.83 o 
  17   1   1    16124.41    15887.21    434.17 o 
  18   1   1    15901.28    15235.73    743.77 o 
  19   1   1    14977.09    14352.98    737.34 o 
  20   1   1      476.42      464.08    432.88 o 
  21   1   1      551.49     -193.22    405.81 o 
  22   1   1     1193.28     1553.85    470.85 o 
  23   1   1     3129.46     2936.01    545.67 o 
  24   1   1     4081.68     4407.63    636.43 o 
  25   1   1     2830.50     2881.02    611.00 o 
 -25   2   1     1105.57     1471.87    588.28 o 
 -24   2   1     2012.12     2003.15    557.19 o 
 -23   2   1      941.83     1214.52    500.98 o 
 -22   2   1       48.12      241.55    436.03 o 
 -21   2   1      727.56     1249.87    444.57 o 
 -20   2   1      254.69      614.18    513.37 o 
 -19   2   1     1488.32     1693.40    286.69 o 
 -18   2   1     3056.30     2792.53    319.06 o 
 -17   2   1     2966.13     2868.23    249.15 o 
 -16   2   1       41.68     -190.43    190.43 o 
 -15   2   1      115.04     -182.18    191.93 o 
 -14   2   1      669.73      469.77    198.50 o 
 -13   2   1      643.52      224.60    195.02 o 
 -12   2   1     2688.42     2482.29    162.85 o 
 -11   2   1     1791.57     1477.78    145.85 o 
 -10   2   1       66.59      -10.57    145.91 o 
  -9   2   1      198.34      133.42    160.01 o 
  -8   2   1      917.74     1169.02    127.84 o 
  -7   2   1      518.95      557.15    150.18 o 
  -6   2   1       96.24      346.49    145.21 o 
  -5   2   1      614.34      897.45    103.51 o 
  -4   2   1      845.38     1108.65    103.06 o 
  -3   2   1        0.82       28.35    104.16 o 
  -2   2   1       66.28      380.76     96.29 o 
  -1   2   1      457.21      315.02    123.25 o 
   0   2   1    18961.68    17021.65    388.19 o 
   1   2   1      400.26      617.88    112.69 o 
   2   2   1      332.19     1092.46    107.11 o 
   3   2   1     1335.10     1576.81     71.51 o 
   4   2   1       58.45      136.70    150.76 o 
   5   2   1     4624.32     4103.99    208.13 o 
   6   2   1    10709.53    11074.88    402.86 o 
   7   2   1     8641.97     7854.07    285.97 o 
   8   2   1     5872.77     5560.27    124.26 o 
   9   2   1     7070.79     7059.88    177.11 o 
  10   2   1     1237.45     1581.23    145.31 o 
  11   2   1     9900.26     9603.47    244.75 o 
  12   2   1    25949.81    26490.41    913.82 o 
  13   2   1     9601.84     8942.76    390.94 o 
  14   2   1     2826.96     2719.25    315.51 o 
  15   2   1       89.04     -152.17    189.52 o 
  16   2   1       20.03        7.74    203.39 o 
  17   2   1     3688.46     3683.47    252.45 o 
  18   2   1     8990.26     8569.61    430.44 o 
  19   2   1     7443.64     7155.46    342.77 o 
  20   2   1      866.77      937.02    622.11 o 
  21   2   1      162.63      318.37    425.87 o 
  22   2   1      305.10      682.71    455.11 o 
  23   2   1     1529.70     1921.56    536.62 o 
  24   2   1     5026.58     5036.63    768.28 o 
  25   2   1     3342.23     3332.15    618.57 o 
 -25   3   1     1625.65     1705.23    596.67 o 
 -24   3   1     2249.44     2238.10    561.37 o 
 -23   3   1      726.69      359.56    482.06 o 
 -22   3   1     9539.60     9512.30    696.51 o 
 -21   3   1     1482.70     1344.57    465.94 o 
 -20   3   1    25719.10    25044.58    661.03 o 
 -19   3   1     2631.80     2870.93    278.61 o 
 -18   3   1    11988.20    12129.68    394.59 o 
 -17   3   1     1604.61     1434.25    378.39 o 
 -16   3   1    33966.55    32733.51    931.61 o 
 -15   3   1      359.69      697.43    259.34 o 
 -14   3   1    86018.27    82112.30   1157.91 o 
 -13   3   1    13842.00    13239.14    357.06 o 
 -12   3   1    35870.84    34936.78    784.28 o 
 -11   3   1    17971.34    18076.87    338.14 o 
 -10   3   1    40534.54    37720.65    690.27 o 
  -9   3   1      238.80      197.91     99.46 o 
  -8   3   1   166569.77   164763.11   2202.58 o 
  -7   3   1    22527.22    21508.47    357.19 o 
  -6   3   1    24696.95    24004.84    410.12 o 
  -5   3   1    11210.87    11318.14    280.07 o 
  -4   3   1   137919.20   137130.75   1814.16 o 
  -3   3   1      146.00      507.10    112.87 o 
  -2   3   1   140557.25   141107.47   2125.19 o 
  -1   3   1    14074.36    14321.13    696.98 o 
   0   3   1    59252.87    62771.55   1223.66 o 
   1   3   1    12243.28    12358.03    343.54 o 
   2   3   1   104971.26   102442.03   1369.87 o 
   3   3   1     7768.21     8043.73    197.69 o 
   4   3   1   116894.48   115426.20   1369.80 o 
   5   3   1     4937.52     4710.94    153.63 o 
   6   3   1    38873.06    36880.87    710.07 o 
   7   3   1    31896.83    31034.80    837.80 o 
   8   3   1   104710.79   102445.34   3672.04 o 
   9   3   1      589.24     1039.30    219.27 o 
  10   3   1    59912.20    61325.13   1340.48 o 
  11   3   1     7950.98     7771.47    359.77 o 
  12   3   1    19918.84    20003.98    567.86 o 
  13   3   1     7244.56     7287.20    384.47 o 
  14   3   1    45846.28    44967.11    974.39 o 
  15   3   1      115.24       71.93    345.81 o 
  16   3   1    26545.16    25447.85    534.92 o 
  17   3   1      354.32      426.15    219.50 o 
  18   3   1     6380.99     6242.12    314.25 o 
  19   3   1     1930.57     2123.51    309.77 o 
  20   3   1    15238.79    14983.37    449.64 o 
  21   3   1      477.22      334.41    436.72 o 
  22   3   1     5580.41     5407.52    608.61 o 
  23   3   1      123.71      311.45    487.16 o 
  24   3   1      946.60     1117.37    542.59 o 
  25   3   1      944.16     1696.99    748.67 o 
 -24   4   1     1389.20     2011.46    558.83 o 
 -23   4   1       23.72      107.15    484.39 o 
 -22   4   1      528.23      864.29    469.08 o 
 -21   4   1       37.62     -177.60    278.23 o 
 -20   4   1     2481.35     2708.04    299.48 o 
 -19   4   1      322.89      381.58    259.00 o 
 -18   4   1     3766.87     3853.52    299.89 o 
 -17   4   1        4.64      347.36    239.40 o 
 -16   4   1       48.68      129.94    213.44 o 
 -15   4   1      805.12      594.53    215.53 o 
 -14   4   1      962.18     1401.54    228.18 o 
 -13   4   1        2.20     -118.66    275.07 o 
 -12   4   1     3631.23     3425.75    424.25 o 
 -11   4   1       31.85      -82.91    240.50 o 
 -10   4   1       72.37      211.77    225.37 o 
  -9   4   1      656.49      628.18    103.51 o 
  -8   4   1       91.15      211.25    159.03 o 
  -7   4   1      126.33      178.74    122.58 o 
  -6   4   1        0.85      201.34    124.36 o 
  -5   4   1     1966.29     1973.42    146.67 o 
  -4   4   1     1262.78     1659.07    146.75 o 
  -3   4   1      471.93      512.38    135.18 o 
  -2   4   1     2382.33     2861.38    217.17 o 
  -1   4   1      496.64      418.78    172.01 o 
   0   4   1    26996.38    28430.13    651.47 o 
   1   4   1     2528.48     2247.08    205.44 o 
   2   4   1     5564.25     6254.57    220.15 o 
   3   4   1     5617.05     5652.51    188.52 o 
   4   4   1     2135.82     2125.04    148.63 o 
   5   4   1      365.09      496.76    108.49 o 
   6   4   1    26707.01    27440.48    473.29 o 
   7   4   1     2856.11     3031.64    133.69 o 
   8   4   1     3110.00     2799.69    249.04 o 
   9   4   1      547.61      522.95    218.16 o 
  10   4   1     8301.63     8468.91    370.67 o 
  11   4   1      396.12      437.07    255.12 o 
  12   4   1    10247.57     9961.66    575.76 o 
  13   4   1      179.30      491.92    288.81 o 
  14   4   1    11977.87    11548.73    477.85 o 
  15   4   1     4199.15     4065.23    298.97 o 
  16   4   1     5465.72     5886.82    399.55 o 
  17   4   1      871.25      949.15    244.72 o 
  18   4   1     7910.82     7964.19    468.83 o 
  19   4   1      155.86        1.97    245.12 o 
  20   4   1     6294.00     6372.85    348.92 o 
  21   4   1      149.81     -227.81    251.19 o 
  22   4   1     1959.75     2460.33    542.20 o 
  23   4   1       96.45      478.96    816.41 o 
  24   4   1     2144.63     2138.06    587.77 o 
 -24   5   1    10408.91    11312.77    822.07 o 
 -23   5   1     1497.37     1497.86    527.38 o 
 -22   5   1      553.90      866.42    328.53 o 
 -21   5   1      391.57      275.86    278.30 o 
 -20   5   1     1148.36      849.56    382.09 o 
 -19   5   1     1042.88      997.25    280.88 o 
 -18   5   1    39796.77    40735.20    783.01 o 
 -17   5   1     3493.75     3864.41    294.50 o 
 -16   5   1     1081.98     1106.07    239.69 o 
 -15   5   1       97.51      128.28    211.78 o 
 -14   5   1     2262.99     2526.21    241.51 o 
 -13   5   1     2409.21     2668.94    325.24 o 
 -12   5   1   126817.13   124166.82   1848.00 o 
 -11   5   1    20609.44    20025.52    583.30 o 
 -10   5   1     1623.12     2055.00    260.69 o 
  -9   5   1      278.67      539.63    138.96 o 
  -8   5   1     2728.24     2866.64    207.63 o 
  -7   5   1     6424.63     6967.54    373.62 o 
  -6   5   1   241542.59   232664.52   3072.81 o 
  -5   5   1    15799.39    16247.32    412.02 o 
  -4   5   1      541.91      721.62    159.40 o 
  -3   5   1       10.95      270.00    178.37 o 
  -2   5   1     1756.27     1836.30    216.22 o 
  -1   5   1     5109.32     5376.72    778.97 o 
   0   5   1   302444.44   304372.31   5566.30 o 
   1   5   1    23356.49    24116.34    615.24 o 
   2   5   1      901.82     1270.98    203.77 o 
   3   5   1      463.67      634.24    157.08 o 
   4   5   1      165.22      -13.06    152.72 o 
   5   5   1    13908.53    13977.35    277.74 o 
   6   5   1   186307.94   182597.98   2174.48 o 
   7   5   1    12879.48    12613.72    237.71 o 
   8   5   1     4363.08     4379.15    177.58 o 
   9   5   1      615.11      797.91    240.59 o 
  10   5   1       14.35       35.80    237.54 o 
  11   5   1     9397.65     9799.76    429.30 o 
  12   5   1    91676.95    88615.37   2048.15 o 
  13   5   1     5205.00     5522.90    381.54 o 
  14   5   1     3510.75     3383.23    338.17 o 
  15   5   1      734.42      736.88    243.61 o 
  16   5   1      377.76       45.28    326.21 o 
  17   5   1     1165.22      864.56    252.69 o 
  18   5   1    28078.78    28279.48    631.96 o 
  19   5   1     1338.73     1562.86    284.05 o 
  20   5   1      395.59      379.28    267.60 o 
  21   5   1        3.25       14.66    270.59 o 
  22   5   1       46.22      -95.57    286.13 o 
  23   5   1      401.81      799.94    545.46 o 
 -23   6   1     1068.71     1572.78    375.70 o 
 -22   6   1      294.03      233.63    298.70 o 
 -21   6   1       25.80       15.91    281.16 o 
 -20   6   1      136.77      465.18    282.98 o 
 -19   6   1      499.88     1094.36    385.67 o 
 -18   6   1     1120.83     1717.63    340.50 o 
 -17   6   1     3283.57     3527.37    301.81 o 
 -16   6   1       52.80      118.56    234.82 o 
 -15   6   1       27.24       46.02    219.56 o 
 -14   6   1      445.78      455.40    218.69 o 
 -13   6   1       50.71      273.14    279.30 o 
 -12   6   1      490.02      449.05    257.80 o 
 -11   6   1     1977.03     2219.73    424.25 o 
 -10   6   1      114.48      333.93    256.98 o 
  -9   6   1      159.46      204.51    249.53 o 
  -8   6   1       56.81       71.58    169.39 o 
  -7   6   1       14.06      -32.50    177.44 o 
  -6   6   1      749.17      825.46    586.08 o 
  -5   6   1      307.30      338.65    182.73 o 
  -4   6   1      144.23      505.63    175.72 o 
  -3   6   1      287.35      219.30    170.85 o 
  -2   6   1      675.63      954.17    442.07 o 
  -1   6   1     1475.20     1362.07    245.55 o 
   0   6   1     7960.63     7362.36    362.98 o 
   1   6   1      178.45       79.76    222.58 o 
   2   6   1      506.32      738.61    226.71 o 
   3   6   1     1024.53      880.68    185.32 o 
   4   6   1       30.02      188.02    182.66 o 
   5   6   1    18140.69    17445.59    371.85 o 
   6   6   1    14229.90    13804.38    307.10 o 
   7   6   1       94.41       -6.12    134.69 o 
   8   6   1       16.55      113.46    241.62 o 
   9   6   1       13.10       81.43    249.97 o 
  10   6   1        8.46      203.84    248.07 o 
  11   6   1     9429.28     9856.11    446.80 o 
  12   6   1    14322.32    14233.95    537.28 o 
  13   6   1       57.98      -66.99    286.19 o 
  14   6   1       21.47     -186.57    271.00 o 
  15   6   1     1153.96     1074.48    262.74 o 
  16   6   1      439.07      982.55    319.38 o 
  17   6   1     9123.49     9603.40    398.72 o 
  18   6   1     5620.40     6419.65    361.74 o 
  19   6   1     1909.73     2046.48    297.84 o 
  20   6   1      254.02       83.21    281.63 o 
  21   6   1      173.81       45.02    286.76 o 
  22   6   1      399.97      418.13    297.68 o 
  23   6   1     2213.63     3021.54    367.82 o 
 -22   7   1      492.14      291.28    317.08 o 
 -21   7   1      163.43      136.09    303.66 o 
 -20   7   1     5770.05     5713.56    395.76 o 
 -19   7   1    12404.50    13166.05    494.08 o 
 -18   7   1       13.83      164.05    275.52 o 
 -17   7   1     9272.83    10170.14    425.66 o 
 -16   7   1     3425.71     3466.66    300.46 o 
 -15   7   1      173.46      152.03    237.65 o 
 -14   7   1    13936.45    14745.21    450.94 o 
 -13   7   1    33619.45    33594.21   1679.16 o 
 -12   7   1      221.27       99.91    252.53 o 
 -11   7   1    19465.29    19576.86    532.28 o 
 -10   7   1    11826.11    11184.72    452.20 o 
  -9   7   1      665.31      536.77    319.73 o 
  -8   7   1    24467.68    24601.83    762.89 o 
  -7   7   1    52302.24    51411.90    958.24 o 
  -6   7   1      363.77      692.08    394.83 o 
  -5   7   1    45478.07    43351.70   1022.68 o 
  -4   7   1    22380.04    21578.36    515.67 o 
  -3   7   1      535.41      672.25    203.37 o 
  -2   7   1    31059.08    31003.72    811.31 o 
  -1   7   1    86634.34    84670.90   1802.16 o 
   0   7   1       43.56      715.17   1119.44 o 
   1   7   1    40454.38    39606.77    964.09 o 
   2   7   1    24313.01    24190.26    560.85 o 
   3   7   1      201.99      221.98    204.40 o 
   4   7   1    24043.24    23056.01    525.38 o 
   5   7   1    59349.88    57758.87   1413.24 o 
   6   7   1      140.08      107.66    184.27 o 
   7   7   1    34631.46    34364.69    930.12 o 
   8   7   1    21080.73    20844.13    901.97 o 
   9   7   1     1741.70     1703.32    293.31 o 
  10   7   1    11930.89    11451.65    469.75 o 
  11   7   1    22665.81    21682.36    649.38 o 
  12   7   1       48.63     -287.98    287.98 o 
  13   7   1    16056.19    16092.08    607.85 o 
  14   7   1     6650.48     6791.57    430.44 o 
  15   7   1      641.75      623.78    266.22 o 
  16   7   1     3120.07     2906.31    401.07 o 
  17   7   1     7666.27     7935.15    388.03 o 
  18   7   1        1.40     -265.69    265.69 o 
  19   7   1     5239.00     5631.97    382.39 o 
  20   7   1     3360.59     3238.78    342.39 o 
  21   7   1      158.97      121.05    312.08 o 
  22   7   1      403.10      228.49    407.23 o 
 -21   8   1        3.15      723.71    869.88 o 
 -20   8   1      571.54      365.67    484.37 o 
 -19   8   1     1971.11     1761.51    338.38 o 
 -18   8   1      194.26      141.30    353.46 o 
 -17   8   1      197.23      267.12    334.50 o 
 -16   8   1        1.72     -222.57    257.35 o 
 -15   8   1      113.95      212.17    336.53 o 
 -14   8   1      184.61      268.65    260.67 o 
 -13   8   1     3001.11     2796.80    357.31 o 
 -12   8   1       44.44      202.56    260.18 o 
 -11   8   1       21.68     -154.81    450.98 o 
 -10   8   1       33.44       97.65    264.52 o 
  -9   8   1      482.22       23.80    255.71 o 
  -8   8   1       45.61     -159.52    347.60 o 
  -7   8   1     1437.03     1229.28    320.36 o 
  -6   8   1      757.79      609.88    306.77 o 
  -5   8   1     1285.12     1120.91    243.03 o 
  -4   8   1      974.27      945.01    232.20 o 
  -3   8   1      984.96      918.08    225.54 o 
  -2   8   1        5.83      -38.98    232.39 o 
  -1   8   1      182.95     -152.50    285.76 o 
   0   8   1       17.78      110.69    293.48 o 
   1   8   1     6515.56     6167.56    405.77 o 
   2   8   1      617.83      553.83    238.64 o 
   3   8   1       59.68     -152.33    187.56 o 
   4   8   1     2021.05     1890.60    218.17 o 
   5   8   1      148.90     -104.18    190.22 o 
   6   8   1     1103.63     1320.72    310.04 o 
   7   8   1    11789.39    12039.35    540.06 o 
   8   8   1     4220.85     4616.67    529.42 o 
   9   8   1       20.67      -58.34    312.93 o 
  10   8   1      302.18      294.98    333.46 o 
  11   8   1     2283.59     2408.24    331.96 o 
  12   8   1     2165.17     2894.96    351.76 o 
  13   8   1    10816.31    10667.21    511.10 o 
  14   8   1     1523.21     1144.55    296.16 o 
  15   8   1      146.64       31.68    270.43 o 
  16   8   1      337.20      266.62    319.25 o 
  17   8   1     1610.50     2055.93    308.35 o 
  18   8   1     1470.45     1503.13    318.16 o 
  19   8   1     6436.68     6915.49    423.89 o 
  20   8   1     1852.03     1570.30    368.22 o 
 -19   9   1     5014.73     5271.69    477.83 o 
 -18   9   1       10.11     -264.34    357.00 o 
 -17   9   1     6383.59     6858.81    475.05 o 
 -16   9   1     3609.24     3739.38    455.68 o 
 -15   9   1     2099.60     1873.72    402.38 o 
 -14   9   1     3573.60     4044.94    750.45 o 
 -13   9   1    12711.91    14451.13    518.26 o 
 -12   9   1      926.44      944.75    377.90 o 
 -11   9   1    15332.84    15968.07    680.93 o 
 -10   9   1    12154.48    11515.59    755.80 o 
  -9   9   1     1446.21     1382.45    302.68 o 
  -8   9   1     7148.87     7519.19    411.90 o 
  -7   9   1    24121.15    23476.16    651.14 o 
  -6   9   1       58.51       21.64    249.96 o 
  -5   9   1    25464.77    23699.62    825.32 o 
  -4   9   1     8350.85     9233.11    381.57 o 
  -3   9   1     1420.90     1374.67    243.17 o 
  -2   9   1    12653.62    13088.36    447.43 o 
  -1   9   1    18751.18    18981.44    553.80 o 
   0   9   1     1386.30     1411.91    269.44 o 
   1   9   1    30314.88    31050.77    854.87 o 
   2   9   1    14140.84    13866.96    405.84 o 
   3   9   1       55.89       70.61    200.57 o 
   4   9   1     9063.95     9260.88    607.36 o 
   5   9   1    21263.92    20627.22   1124.79 o 
   6   9   1      674.90      581.65    318.29 o 
   7   9   1    24755.45    23643.16   1180.05 o 
   8   9   1     5019.03     4864.36    604.28 o 
   9   9   1        7.21       54.21    515.16 o 
  10   9   1     7493.42     7718.20    520.00 o 
  11   9   1     9430.89     8893.15    532.97 o 
  12   9   1      632.31     1076.45    367.86 o 
  13   9   1    12898.70    13083.10    551.10 o 
  14   9   1     1409.16     1740.59    355.18 o 
  15   9   1       51.53     -107.58    319.19 o 
  16   9   1     2561.66     2452.59    322.91 o 
  17   9   1     2945.14     3140.86    344.68 o 
  18   9   1      252.03      737.28    313.08 o 
  19   9   1     4475.20     4950.45    523.29 o 
 -17  10   1      802.86      704.74    422.62 o 
 -16  10   1      355.94      504.06    394.57 o 
 -15  10   1      937.81     1255.52    399.17 o 
 -14  10   1      245.32      333.20    375.10 o 
 -13  10   1       76.52      299.35    379.68 o 
 -12  10   1       12.01      -47.42    358.80 o 
 -11  10   1      566.00      937.27    365.57 o 
 -10  10   1      286.74      638.15    556.16 o 
  -9  10   1     1371.52      884.14    541.89 o 
  -8  10   1        9.40     -152.40    280.73 o 
  -7  10   1       95.40      111.84    495.55 o 
  -6  10   1        9.05     -268.31    268.31 o 
  -5  10   1      304.34      713.73    281.26 o 
  -4  10   1      115.27      135.72    255.88 o 
  -3  10   1     1131.87     1013.75    229.55 o 
  -2  10   1      499.52      531.98    227.02 o 
  -1  10   1     2273.75     2259.74    269.04 o 
   0  10   1      128.21     -270.85    270.85 o 
   1  10   1       26.18       -1.27    236.39 o 
   2  10   1      889.97     1118.43    242.36 o 
   3  10   1      843.45     1046.24    318.75 o 
   4  10   1     3812.54     3752.64    387.84 o 
   5  10   1     3138.51     3260.42    384.74 o 
   6  10   1      121.76      161.21    392.16 o 
   7  10   1      292.43     -215.24    324.82 o 
   8  10   1     2794.00     2099.56    399.95 o 
   9  10   1     3219.82     2927.97    417.74 o 
  10  10   1     2797.67     2751.56    347.42 o 
  11  10   1     3575.93     3899.72    525.85 o 
  12  10   1      102.08      352.57    313.55 o 
  13  10   1      604.23      668.32    329.32 o 
  14  10   1     2807.19     2459.92    670.24 o 
  15  10   1     1347.92     1364.55    668.46 o 
  16  10   1     2182.56     2314.14    435.01 o 
  17  10   1     2083.72     2408.44    455.37 o 
 -15  11   1      101.52      164.55    407.69 o 
 -14  11   1      913.28     1004.40    415.45 o 
 -13  11   1     2063.52     1750.30    595.37 o 
 -12  11   1    11834.43    13361.23    657.68 o 
 -11  11   1      287.85      500.91    380.88 o 
 -10  11   1      455.33      156.69    360.45 o 
  -9  11   1       86.77      194.59    344.35 o 
  -8  11   1     1874.83     1942.08    392.81 o 
  -7  11   1     3690.27     4402.89    745.11 o 
  -6  11   1    30510.18    31636.67   1554.38 o 
  -5  11   1      810.16     1401.08    595.37 o 
  -4  11   1     1283.03     1664.90    584.68 o 
  -3  11   1       38.20      -89.13    531.20 o 
  -2  11   1     2412.66     2879.70    410.65 o 
  -1  11   1     4809.01     5705.56    405.73 o 
   0  11   1    29773.64    31041.99    791.73 o 
   1  11   1     1010.61      846.86    306.79 o 
   2  11   1     1809.78     1390.39    355.46 o 
   3  11   1      555.10      598.18    342.04 o 
   4  11   1     1605.79     1329.50    370.75 o 
   5  11   1     2595.28     2522.40    408.20 o 
   6  11   1    22246.23    21947.22   1383.26 o 
   7  11   1     1744.78     1703.55    319.86 o 
   8  11   1      439.46      150.12    382.95 o 
   9  11   1      962.84     1087.35    423.51 o 
  10  11   1      716.81      813.97    418.45 o 
  11  11   1     1376.07     1778.15    473.85 o 
  12  11   1     9576.76     9148.04    944.75 o 
  13  11   1      241.70      115.86    388.75 o 
  14  11   1     1080.31     1863.92    429.63 o 
 -12  12   1      513.40      743.84    423.81 o 
 -11  12   1      910.39      919.88    412.73 o 
 -10  12   1        0.86     -114.94    368.95 o 
  -9  12   1      387.43      429.12    372.79 o 
  -8  12   1       32.73     -252.14    357.16 o 
  -7  12   1      865.18     1037.18    531.20 o 
  -6  12   1        0.42      -55.63    388.60 o 
  -5  12   1     1028.79      994.88    377.61 o 
  -4  12   1        0.65      -31.00    334.72 o 
  -3  12   1      419.17      164.81    330.75 o 
  -2  12   1        9.43      536.45    339.65 o 
  -1  12   1     1331.37     1473.47    370.49 o 
   0  12   1     1016.45      890.90    419.59 o 
   1  12   1     1744.08     1538.61    433.93 o 
   2  12   1       19.73       38.99    664.89 o 
   3  12   1      181.33       61.13    369.02 o 
   4  12   1       11.77       91.29    391.95 o 
   5  12   1     1465.99      539.16    632.80 o 
   6  12   1     2796.13     2384.77    493.92 o 
   7  12   1      722.79       47.56    436.09 o 
   8  12   1        5.25     -322.08    423.80 o 
   9  12   1      616.37      153.30    595.37 o 
  10  12   1        4.86      641.72    627.46 o 
  11  12   1     1082.42      954.20    419.60 o 
  12  12   1     3555.67     3832.82    496.83 o 
  -8  13   1     3290.55     3386.84    812.84 o 
  -7  13   1     1519.36     1393.82    426.59 o 
  -6  13   1     3816.37     4459.04    489.99 o 
  -5  13   1      593.06      411.44    388.32 o 
  -4  13   1     2218.49     2714.92    433.92 o 
  -3  13   1        4.37      179.82    666.67 o 
   2  13   1     2758.65     3287.02    759.37 o 
   3  13   1      220.11      -10.70    627.46 o 
   4  13   1     2270.01     2263.84    709.45 o 
   5  13   1     1366.45     1803.94    680.93 o 
   6  13   1     3798.73     4488.64    739.76 o 
   7  13   1      646.05      730.62    401.07 o 
 -26   0   2      461.80     1140.83    770.06 o 
 -24   0   2    22400.59    23411.99   1493.78 o 
 -22   0   2     1737.74     2114.10    673.80 o 
 -20   0   2      527.95      406.42    581.11 o 
 -18   0   2    68598.27    65462.30   2367.22 o 
 -16   0   2    13152.76    12697.15    443.85 o 
 -14   0   2     1765.39     1826.92    243.97 o 
 -12   0   2   353893.38   345521.16   5193.17 o 
 -10   0   2    34814.17    34319.62    664.79 o 
  -8   0   2     8273.21     8591.11    271.96 o 
  -6   0   2   878711.56   875520.44  12747.79 o 
  -4   0   2       31.60      451.17    272.73 o 
  -2   0   2     5130.59     5030.68    354.73 o 
   2   0   2      915.18     1247.78     92.69 o 
   4   0   2    11573.40    15440.43    495.55 o 
   6   0   2   366671.69   361318.97   6517.00 o 
   8   0   2     2328.24     2445.66    210.34 o 
  10   0   2       56.93      171.12    199.65 o 
  12   0   2   124485.87   119288.13   3497.36 o 
  14   0   2     1700.33     1810.97    192.35 o 
  16   0   2        3.38       46.35    274.51 o 
  18   0   2    40739.42    42068.14   1782.55 o 
  20   0   2      185.13      153.30    573.98 o 
  22   0   2       16.62     -121.21    645.28 o 
  24   0   2     5291.39     5700.59    962.58 o 
 -26   1   2      456.44      724.32    524.18 o 
 -25   1   2      308.95      567.78    518.41 o 
 -24   1   2     1123.54     1107.50    534.41 o 
 -23   1   2       70.43       -0.18    466.48 o 
 -22   1   2        2.87       17.04    432.33 o 
 -21   1   2       27.98      122.21    554.37 o 
 -20   1   2      377.93      748.48    518.72 o 
 -19   1   2       60.78      222.25    402.19 o 
 -18   1   2      937.27      621.43    291.32 o 
 -17   1   2        3.93       74.26    232.73 o 
 -16   1   2        5.49      -14.07    225.02 o 
 -15   1   2       88.97      129.29    167.64 o 
 -14   1   2        3.60       81.07    163.00 o 
 -13   1   2       53.45      386.08    278.39 o 
 -12   1   2      111.94     -130.97    145.39 o 
 -11   1   2       44.51     -126.33    126.33 o 
 -10   1   2        0.68      154.01    116.44 o 
  -9   1   2      126.10      239.35    112.05 o 
  -8   1   2      428.54      586.41    110.59 o 
  -7   1   2     4316.24     4480.11    144.64 o 
  -6   1   2    27291.27    27379.89    465.18 o 
  -5   1   2     5253.17     5403.53    175.47 o 
  -4   1   2      717.25     1155.76    219.72 o 
  -3   1   2     1913.35     1885.53     90.11 o 
  -2   1   2     5093.51     5040.09    110.12 o 
  -1   1   2    13385.02    12380.86    385.53 o 
   0   1   2    53296.33    51407.13    604.87 o 
   1   1   2     3461.88     3598.46    191.89 o 
   2   1   2     6486.49     5287.82    183.70 o 
   3   1   2     3350.54     3683.17    151.15 o 
   4   1   2     1755.36     2319.99     85.99 o 
   5   1   2     2512.73     2730.34    196.08 o 
   6   1   2   106018.26   109816.76   3263.85 o 
   7   1   2     6785.03     6600.48    186.66 o 
   8   1   2     8844.42     8845.71    224.39 o 
   9   1   2      661.31      826.63    180.31 o 
  10   1   2     4378.26     4108.56    140.52 o 
  11   1   2     6735.44     6371.00    174.74 o 
  12   1   2    45736.61    41953.98    552.21 o 
  13   1   2     1844.29     1891.74    174.45 o 
  14   1   2    10269.72     9361.39    263.35 o 
  15   1   2      392.45      267.70    174.67 o 
  16   1   2     1148.47     1019.85    195.94 o 
  17   1   2     6015.93     5989.35    267.52 o 
  18   1   2    20456.74    19138.51    823.18 o 
  19   1   2     1141.71     1107.32    452.42 o 
  20   1   2     3597.15     3572.53    514.74 o 
  21   1   2      471.58     1101.35    448.07 o 
  22   1   2     1081.09     1489.48    623.89 o 
  23   1   2     1708.70     1725.84    528.02 o 
  24   1   2     7788.75     8545.96    739.86 o 
  25   1   2      138.90     -109.83    546.97 o 
 -25   2   2     4851.69     4308.09    652.86 o 
 -24   2   2      393.42      618.99    533.99 o 
 -23   2   2     3814.61     3846.68    586.49 o 
 -22   2   2     4325.35     4919.91    577.36 o 
 -21   2   2     1148.53     1359.42    455.26 o 
 -20   2   2    26519.82    25188.27    975.04 o 
 -19   2   2    13976.37    13691.01    466.97 o 
 -18   2   2     2418.97     2488.43    288.26 o 
 -17   2   2    15402.66    14674.18    451.91 o 
 -16   2   2    24015.39    22579.60    484.76 o 
 -15   2   2      749.63      902.80    205.31 o 
 -14   2   2    46229.83    45262.24   1034.82 o 
 -13   2   2    47183.91    45458.80    749.22 o 
 -12   2   2     2279.01     2172.02    165.69 o 
 -11   2   2    54681.68    52333.40   1263.93 o 
 -10   2   2   123541.40   119033.48   3646.22 o 
  -9   2   2    21623.50    22777.54    323.94 o 
  -8   2   2   115103.34   109545.37   1720.75 o 
  -7   2   2   125668.64   130969.33   2252.77 o 
  -6   2   2    43799.73    45632.91   1910.77 o 
  -5   2   2    32184.97    32008.30    447.81 o 
  -4   2   2   130338.85   131790.98   1722.45 o 
  -3   2   2     3004.04     3068.51    118.75 o 
  -2   2   2   254306.72   261866.91   5388.88 o 
  -1   2   2    91487.11    86443.86   2251.36 o 
   0   2   2     8813.84     8493.29    256.84 o 
   1   2   2    79350.71    78211.66    926.06 o 
   2   2   2   192802.86   203542.44   2221.01 o 
   3   2   2     2839.48     2889.41    122.41 o 
   4   2   2   124510.70   129508.09   1997.00 o 
   5   2   2    79486.73    78207.02   2203.23 o 
   6   2   2     6798.80     6968.06    262.12 o 
   7   2   2    71535.63    70889.09   1618.55 o 
   8   2   2    48774.04    47999.94    723.18 o 
   9   2   2      299.71      420.48    113.49 o 
  10   2   2    67249.77    67486.09   2120.64 o 
  11   2   2    28123.50    27966.44   1065.93 o 
  12   2   2     4146.17     4132.29    192.30 o 
  13   2   2    16386.56    15261.46    496.50 o 
  14   2   2    27533.71    26021.87    668.09 o 
  15   2   2      228.35      270.07    424.25 o 
  16   2   2    14072.87    13595.78    577.64 o 
  17   2   2     8113.88     8002.79    434.64 o 
  18   2   2      689.01      303.03    225.11 o 
  19   2   2     4632.59     4880.47    525.87 o 
  20   2   2     9333.66     9097.80    647.10 o 
  21   2   2      436.18      423.33    440.62 o 
  22   2   2     2037.08     2143.63    499.36 o 
  23   2   2     1566.46     1102.88    511.96 o 
  24   2   2      427.54      623.76    527.93 o 
  25   2   2     1006.22     1040.62    560.79 o 
 -25   3   2      430.20      851.30    550.09 o 
 -24   3   2      170.42     -172.56    516.67 o 
 -23   3   2     1037.24     1448.81    516.67 o 
 -22   3   2        1.52       52.88    441.05 o 
 -21   3   2      287.22      362.31    291.21 o 
 -20   3   2      230.67      480.94    292.59 o 
 -19   3   2      795.37      720.64    315.23 o 
 -18   3   2      445.75      422.77    234.54 o 
 -17   3   2      664.51      521.21    233.61 o 
 -16   3   2      101.80       -7.30    211.25 o 
 -15   3   2       13.77      249.89    205.24 o 
 -14   3   2        6.49     -219.63    219.63 o 
 -13   3   2       94.28       22.14    196.12 o 
 -12   3   2      235.88      145.77    182.16 o 
 -11   3   2      100.15       79.74    130.17 o 
 -10   3   2       11.15      -63.78    163.52 o 
  -9   3   2     1034.33     1190.62    141.88 o 
  -8   3   2       28.22       19.19    186.87 o 
  -7   3   2       23.38      219.70    109.86 o 
  -6   3   2       33.98       93.33    109.42 o 
  -5   3   2    27876.42    29360.89    474.21 o 
  -4   3   2     2095.68     1896.93    137.88 o 
  -3   3   2     5230.99     5284.53    180.87 o 
  -2   3   2     3692.43     3720.58    280.34 o 
  -1   3   2     2469.30     2296.57    190.99 o 
   0   3   2     6524.15     6946.17    213.99 o 
   1   3   2    12077.89    11080.59    263.95 o 
   2   3   2     9568.32    10961.13    237.27 o 
   3   3   2     1392.18     1627.04     96.88 o 
   4   3   2      615.38      613.39    120.96 o 
   5   3   2    23310.29    23187.13    473.15 o 
   6   3   2       95.32      -29.19    174.10 o 
   7   3   2    30518.07    30065.75    634.58 o 
   8   3   2    14305.56    14586.05    422.24 o 
   9   3   2     1022.63     1284.78    234.64 o 
  10   3   2     1975.63     1971.93    433.16 o 
  11   3   2     9617.82     9365.70    386.32 o 
  12   3   2     2128.81     2069.89    272.71 o 
  13   3   2    27358.72    27050.37    690.89 o 
  14   3   2     5937.81     5835.83    373.88 o 
  15   3   2       62.93     -149.85    263.00 o 
  16   3   2     2499.51     2832.29    402.86 o 
  17   3   2     7629.94     7782.29    323.59 o 
  18   3   2      876.43      771.13    234.38 o 
  19   3   2    15965.94    15290.49    610.85 o 
  20   3   2     4871.91     4825.54    429.11 o 
  21   3   2      161.14       46.95    426.76 o 
  22   3   2      816.18      641.49    489.32 o 
  23   3   2     1935.60     2088.22    555.28 o 
  24   3   2      197.10       -3.10    518.75 o 
 -24   4   2     1231.52     1248.37    534.50 o 
 -23   4   2     8158.87     9102.30    754.02 o 
 -22   4   2     3302.10     3061.52    366.17 o 
 -21   4   2      769.50     1154.03    319.11 o 
 -20   4   2     3556.40     3721.70    348.33 o 
 -19   4   2    27074.21    26921.72    611.82 o 
 -18   4   2     5823.40     5765.78    319.32 o 
 -17   4   2    38153.84    38527.68    725.10 o 
 -16   4   2    11204.10    11518.39    373.48 o 
 -15   4   2     8748.80     9115.60    336.20 o 
 -14   4   2     6215.00     6757.27    304.99 o 
 -13   4   2    63563.26    63548.12    958.78 o 
 -12   4   2    16057.94    15392.51    555.81 o 
 -11   4   2    57440.51    55199.21   1288.78 o 
 -10   4   2    27435.89    27734.56    459.03 o 
  -9   4   2     1906.61     2123.38    140.13 o 
  -8   4   2    18217.35    17590.11    366.39 o 
  -7   4   2    77932.81    73427.73   1080.39 o 
  -6   4   2    25070.82    24258.45    437.68 o 
  -5   4   2   106408.50   106451.73   1464.44 o 
  -4   4   2    34123.37    33748.30    611.22 o 
  -3   4   2     3909.69     3558.30    175.44 o 
  -2   4   2    11719.13    10843.00    450.98 o 
  -1   4   2   107883.28   109284.71   2775.43 o 
   0   4   2    20649.26    20337.49    532.98 o 
   1   4   2   130428.84   127650.23   1963.97 o 
   2   4   2    10168.31    10035.22    252.14 o 
   3   4   2     6839.40     7296.17    185.37 o 
   4   4   2    13230.72    13183.44    222.45 o 
   5   4   2    73864.90    74932.02    854.30 o 
   6   4   2    18573.61    18312.07    336.55 o 
   7   4   2    96977.16    92978.31   1573.77 o 
   8   4   2     6971.33     6442.62    465.25 o 
   9   4   2      140.29      232.15    223.68 o 
  10   4   2    10871.33    11055.74    581.11 o 
  11   4   2    22946.87    23446.72    621.67 o 
  12   4   2     5637.83     5161.35    358.29 o 
  13   4   2    44227.65    43557.12    961.72 o 
  14   4   2     3439.27     3529.62    346.75 o 
  15   4   2      878.49      679.87    284.34 o 
  16   4   2     7088.76     7033.14    426.58 o 
  17   4   2     8578.46     8437.16    464.68 o 
  18   4   2      936.00     1244.66    310.18 o 
  19   4   2    11200.13    11223.04    411.06 o 
  20   4   2     1177.37     1011.78    267.21 o 
  21   4   2        4.43     -113.27    345.18 o 
  22   4   2     1301.00     1570.13    522.50 o 
  23   4   2     1407.11     1382.07    705.89 o 
  24   4   2      289.92      218.50    540.94 o 
 -24   5   2       61.32     1174.40    554.66 o 
 -23   5   2      462.37      680.22    347.04 o 
 -22   5   2       43.09      -31.98    324.05 o 
 -21   5   2      163.14      442.85    312.56 o 
 -20   5   2        8.21      -12.14    258.71 o 
 -19   5   2      582.80      194.05    260.81 o 
 -18   5   2      586.25      633.31    270.12 o 
 -17   5   2      375.23      482.87    242.44 o 
 -16   5   2       45.74       69.67    218.16 o 
 -15   5   2      996.58     1347.72    235.78 o 
 -14   5   2        7.61      101.18    210.83 o 
 -13   5   2       45.60       32.28    213.54 o 
 -12   5   2      396.99      277.24    248.60 o 
 -11   5   2       12.29      -69.07    253.78 o 
 -10   5   2      859.89      809.56    215.01 o 
  -9   5   2      119.25      257.84    139.94 o 
  -8   5   2      745.14      840.67    164.02 o 
  -7   5   2     1029.65     1039.87    187.96 o 
  -6   5   2      124.22      319.36    177.25 o 
  -5   5   2      873.90     1063.74    165.77 o 
  -4   5   2      294.64      358.15    155.14 o 
  -3   5   2     4801.98     5010.58    217.57 o 
  -2   5   2     1353.21     1428.25    209.80 o 
  -1   5   2    23817.64    23848.84   1233.52 o 
   0   5   2     5048.29     5209.20    296.13 o 
   1   5   2     3329.99     3208.20    253.34 o 
   2   5   2      467.54      433.24    165.32 o 
   3   5   2      111.13      154.28    136.00 o 
   4   5   2    12852.12    13456.15    317.55 o 
   5   5   2    22249.33    21726.63    326.69 o 
   6   5   2     2041.63     1892.57    135.14 o 
   7   5   2     4112.36     4022.01    249.71 o 
   8   5   2     2601.32     2523.71    269.70 o 
   9   5   2     3548.82     3343.97    289.79 o 
  10   5   2    10084.66     9602.19    405.71 o 
  11   5   2    40838.15    39620.96    901.97 o 
  12   5   2       55.23      179.76    336.90 o 
  13   5   2     7276.42     6953.58    402.57 o 
  14   5   2     1542.50     1707.13    305.05 o 
  15   5   2      797.53      835.53    290.77 o 
  16   5   2     4082.32     4193.85    376.04 o 
  17   5   2    12185.66    13009.82   1094.48 o 
  18   5   2       38.91      203.36    249.12 o 
  19   5   2     4144.47     4645.16    320.51 o 
  20   5   2     1981.38     2011.27    296.64 o 
  21   5   2     2644.26     2804.75    318.91 o 
  22   5   2     1686.06     2285.05    556.16 o 
  23   5   2     4443.41     4404.88    635.54 o 
 -23   6   2      350.60     1106.80    377.30 o 
 -22   6   2      290.26       34.90    331.90 o 
 -21   6   2      748.56      916.24    300.90 o 
 -20   6   2       21.16       11.27    279.51 o 
 -19   6   2    11636.49    12113.06    456.85 o 
 -18   6   2    26321.07    28184.18    658.83 o 
 -17   6   2     1645.25     1724.86    273.05 o 
 -16   6   2     1244.00     1117.76    252.87 o 
 -15   6   2      220.15       33.43    225.33 o 
 -14   6   2        2.55      141.29    258.28 o 
 -13   6   2    29969.99    29347.00    605.21 o 
 -12   6   2    68890.73    68930.66   1353.87 o 
 -11   6   2    10614.86    10720.92    746.89 o 
 -10   6   2      527.14      557.70    229.45 o 
  -9   6   2      290.76      325.91    220.94 o 
  -8   6   2       34.62      101.72    178.43 o 
  -7   6   2    74928.02    72896.34   1242.17 o 
  -6   6   2   136813.25   138631.80   2191.51 o 
  -5   6   2    10914.92    10811.41    332.72 o 
  -4   6   2      393.19      435.67    172.78 o 
  -3   6   2      267.18      515.23    176.60 o 
  -2   6   2      105.77       97.23    218.02 o 
  -1   6   2    60739.22    57717.44   1247.73 o 
   0   6   2   143577.33   141453.58   2730.85 o 
   1   6   2    24514.73    24757.09    608.63 o 
   2   6   2       27.03       50.11    178.29 o 
   3   6   2     3590.37     3622.27    199.25 o 
   4   6   2       60.28      123.82    158.23 o 
   5   6   2    39348.17    38267.36    631.82 o 
   6   6   2   103019.95   101153.08   1165.54 o 
   7   6   2    26338.77    25776.72    438.07 o 
   8   6   2      151.98      124.05    303.03 o 
   9   6   2     2499.35     2498.24    298.71 o 
  10   6   2      110.71      293.93    258.33 o 
  11   6   2    15343.86    15223.16    534.06 o 
  12   6   2    42404.32    40121.27    932.11 o 
  13   6   2     9420.32     9127.89    500.90 o 
  14   6   2      149.65     -264.37    264.37 o 
  15   6   2      475.10      776.42    294.88 o 
  16   6   2       68.94      -80.65    288.72 o 
  17   6   2     4607.56     4987.54    433.35 o 
  18   6   2     8030.16     8927.63    397.88 o 
  19   6   2     1985.74     2080.00    304.85 o 
  20   6   2        1.44      -89.64    263.01 o 
  21   6   2      522.92      391.71    287.57 o 
  22   6   2       68.54      200.87    299.06 o 
 -22   7   2      104.82       58.12    421.42 o 
 -21   7   2        0.72     -268.05    295.07 o 
 -20   7   2       97.14      501.56    315.32 o 
 -19   7   2      405.31      175.65    299.73 o 
 -18   7   2      280.79      230.67    279.79 o 
 -17   7   2      174.34      155.06    268.64 o 
 -16   7   2       29.72     -119.27    242.94 o 
 -15   7   2      137.40      -13.09    232.74 o 
 -14   7   2        6.86     -231.61    231.61 o 
 -13   7   2      500.29      529.27    246.79 o 
 -12   7   2      457.34      662.08    234.13 o 
 -11   7   2      618.35      547.73    282.82 o 
 -10   7   2      604.05      637.06    234.71 o 
  -9   7   2      162.71       72.07    247.70 o 
  -8   7   2       73.04     -367.14    536.55 o 
  -7   7   2      342.98       68.23    253.66 o 
  -6   7   2     2829.25     2826.82    245.31 o 
  -5   7   2     6491.48     6540.41    299.87 o 
  -4   7   2      133.99      106.25    196.82 o 
  -3   7   2     1818.65     1742.23    215.80 o 
  -2   7   2      162.64     -255.12    255.12 o 
  -1   7   2     1241.59      711.42    289.18 o 
   0   7   2    26274.35    25110.01    587.20 o 
   1   7   2    12715.36    12661.83    400.66 o 
   2   7   2        7.48       58.45    178.16 o 
   3   7   2       46.28      239.83    174.33 o 
   4   7   2       46.11      141.36    201.20 o 
   5   7   2      367.04      174.42    164.90 o 
   6   7   2    30075.17    29272.80    830.17 o 
   7   7   2    11695.32    10728.36    504.00 o 
   8   7   2      430.29      679.18    265.92 o 
   9   7   2     2861.55     2958.64    313.34 o 
  10   7   2       39.65        0.59    266.33 o 
  11   7   2      312.32      787.36    283.19 o 
  12   7   2    32834.75    31565.06    822.33 o 
  13   7   2     3984.14     3927.61    379.61 o 
  14   7   2      379.32      -40.82    348.32 o 
  15   7   2       12.30      213.32    299.47 o 
  16   7   2        1.01      -20.71    261.11 o 
  17   7   2       68.89      588.10    573.98 o 
  18   7   2    13476.20    13899.39    491.83 o 
  19   7   2     2827.79     3075.46    336.87 o 
  20   7   2      152.32      498.38    291.53 o 
  21   7   2        0.25     -286.90    286.90 o 
 -21   8   2      674.90     1007.98    401.59 o 
 -20   8   2    10286.14    12062.37    594.03 o 
 -19   8   2      299.65      515.77    461.60 o 
 -18   8   2     5909.94     7035.61    481.04 o 
 -17   8   2        7.42       91.48    277.89 o 
 -16   8   2     6759.28     7298.26    387.70 o 
 -15   8   2     1751.43     1621.01    281.08 o 
 -14   8   2    31865.99    33405.28    787.44 o 
 -13   8   2      129.54      236.14    246.85 o 
 -12   8   2    14370.72    15282.84    607.85 o 
 -11   8   2      220.33       96.26    317.29 o 
 -10   8   2    17105.91    18103.56    680.93 o 
  -9   8   2     1071.66      885.06    282.33 o 
  -8   8   2    39912.96    39564.43   1276.30 o 
  -7   8   2     1974.27     2043.83    289.37 o 
  -6   8   2    22498.95    22437.15    499.11 o 
  -5   8   2      885.68     1092.37    213.96 o 
  -4   8   2    35967.54    35225.66    657.61 o 
  -3   8   2     2541.91     2578.96    228.77 o 
  -2   8   2    54303.74    52561.56   1284.50 o 
  -1   8   2      397.33      693.22    243.34 o 
   0   8   2    27608.74    26631.62   1373.97 o 
   1   8   2      906.09     1152.80    257.90 o 
   2   8   2    31425.88    30133.97    614.92 o 
   3   8   2      182.29       39.20    225.47 o 
   4   8   2    42381.99    43652.92    749.76 o 
   5   8   2     2422.01     2722.41    270.26 o 
   6   8   2    16314.22    15833.92    602.75 o 
   7   8   2       92.04       38.85    293.03 o 
   8   8   2    18016.93    16605.15    638.56 o 
   9   8   2     1126.13     1328.28    333.46 o 
  10   8   2    13626.54    13957.25    682.72 o 
  11   8   2      147.42      272.55    292.70 o 
  12   8   2     8457.39     8811.67    468.50 o 
  13   8   2      233.14       52.55    308.74 o 
  14   8   2     8945.39     8826.18    492.28 o 
  15   8   2       11.48      -78.17    267.84 o 
  16   8   2     5114.08     5013.39    385.28 o 
  17   8   2      138.72       13.27    333.48 o 
  18   8   2     3355.41     3600.24    416.07 o 
  19   8   2      224.09       77.06    304.81 o 
  20   8   2     2590.11     2723.79    459.09 o 
 -19   9   2      170.56        8.45    378.67 o 
 -18   9   2      229.50       31.99    366.97 o 
 -17   9   2       21.41       89.07    388.04 o 
 -16   9   2       45.29      263.10    376.04 o 
 -15   9   2      539.33      686.26    375.10 o 
 -14   9   2       62.80       57.15    349.25 o 
 -13   9   2      202.54     -321.25    334.06 o 
 -12   9   2      294.14      241.18    272.38 o 
 -11   9   2      500.74      784.51    280.10 o 
 -10   9   2      420.13      420.38    264.58 o 
  -9   9   2      810.24      891.27    338.68 o 
  -8   9   2      977.28      863.04    287.73 o 
  -7   9   2      192.64     -196.68    267.38 o 
  -6   9   2      472.61      650.87    264.91 o 
  -5   9   2     1725.27     1506.23    232.87 o 
  -4   9   2     1445.35     1520.63    223.43 o 
  -3   9   2     1244.10     1092.66    213.67 o 
  -2   9   2     3679.62     3275.72    248.34 o 
  -1   9   2       27.12     -239.96    239.96 o 
   0   9   2       27.85      266.39    248.73 o 
   1   9   2     2745.37     2358.15    302.39 o 
   2   9   2     9540.20     9429.30    401.47 o 
   3   9   2     1832.95     1794.60    202.67 o 
   4   9   2     4969.35     4976.81    246.15 o 
   5   9   2        8.70      148.07    296.01 o 
   6   9   2     4180.61     4405.67    396.32 o 
   7   9   2     2901.37     3661.25    387.71 o 
   8   9   2    15827.67    14703.14    631.53 o 
   9   9   2      986.06      678.36    342.40 o 
  10   9   2     5463.70     4891.88    453.14 o 
  11   9   2       30.60      117.93    345.83 o 
  12   9   2     1243.59     1574.48    381.81 o 
  13   9   2     2102.01     2179.04    414.20 o 
  14   9   2    10765.57    10555.90    475.52 o 
  15   9   2     1416.93     1421.08    325.80 o 
  16   9   2     3281.22     3089.99    419.70 o 
  17   9   2      286.07      351.32    293.21 o 
  18   9   2     1521.97     1591.46    326.30 o 
  19   9   2     1629.73     1967.93    446.28 o 
 -17  10   2     5174.46     5417.05    528.41 o 
 -16  10   2      181.26      204.36    381.08 o 
 -15  10   2      138.32       75.91    382.04 o 
 -14  10   2      637.65      705.55    384.61 o 
 -13  10   2     3138.52     3517.84    448.73 o 
 -12  10   2    14953.49    15728.04   1180.05 o 
 -11  10   2    10900.83    11097.95    571.72 o 
 -10  10   2      780.20      846.65    346.89 o 
  -9  10   2      713.79      450.27    328.93 o 
  -8  10   2     2422.26     2461.08    368.16 o 
  -7  10   2     5426.71     5279.91    720.15 o 
  -6  10   2    24831.80    25365.66   1311.96 o 
  -5  10   2    16436.41    16784.47    670.24 o 
  -4  10   2        8.61      395.73    313.73 o 
  -3  10   2      615.20      732.78    253.22 o 
  -2  10   2      425.30      536.52    258.94 o 
  -1  10   2     7458.84     7507.24    390.99 o 
   0  10   2    25408.93    26743.62   1347.61 o 
   1  10   2    14165.04    14905.85    404.83 o 
   2  10   2      620.18      759.22    267.25 o 
   3  10   2      933.91      636.00    313.48 o 
   4  10   2       39.50      -57.12    509.81 o 
   5  10   2     4651.26     4413.60    412.62 o 
   6  10   2    18189.88    18951.05    722.85 o 
   7  10   2    11558.71    11386.06    583.96 o 
   8  10   2      480.21      394.26    344.15 o 
   9  10   2      875.91     1158.20    376.90 o 
  10  10   2      449.53      734.55    377.23 o 
  11  10   2     3176.48     3334.05    491.98 o 
  12  10   2     7259.20     7332.92    533.97 o 
  13  10   2     5742.49     5801.22    447.34 o 
  14  10   2      430.73      623.18    346.52 o 
  15  10   2      425.14      181.82    402.86 o 
  16  10   2       22.99       98.81    395.23 o 
  17  10   2      680.47      601.17    416.30 o 
 -15  11   2      393.72      288.97    520.50 o 
 -14  11   2       70.26       -3.04    450.98 o 
 -13  11   2       74.67     -381.81    381.81 o 
 -12  11   2       31.21     -141.81    374.84 o 
 -11  11   2      433.02      411.20    369.12 o 
 -10  11   2        5.22      177.69    545.46 o 
  -9  11   2      356.70      261.78    348.60 o 
  -8  11   2      325.16      451.28    348.60 o 
  -7  11   2     2401.38     3070.54    532.98 o 
  -6  11   2      249.77     -336.63    336.63 o 
  -5  11   2       12.52     -167.25    313.21 o 
  -4  11   2        1.55       87.06    305.80 o 
  -3  11   2      505.14      566.74    313.21 o 
  -2  11   2      447.36      558.01    264.39 o 
  -1  11   2     4615.02     4536.15    339.52 o 
   0  11   2     2275.61     2046.69    270.74 o 
   1  11   2       25.90     -161.32    246.00 o 
   2  11   2      318.03      218.50    327.03 o 
   3  11   2      668.33      372.74    320.52 o 
   4  11   2     1187.73      695.35    349.07 o 
   5  11   2    10457.38     9439.34    555.05 o 
   6  11   2     2358.21     2211.07    402.44 o 
   7  11   2      118.95      137.79    354.48 o 
   8  11   2       89.84     -345.15    345.15 o 
   9  11   2      635.23      445.64    368.05 o 
  10  11   2     1622.18     1648.77    486.64 o 
  11  11   2     5147.69     4837.15    552.06 o 
  12  11   2     3711.43     3617.82    534.15 o 
  13  11   2      386.26     -199.65    584.68 o 
  14  11   2       85.76      -64.17    577.55 o 
 -12  12   2      588.86      368.37    406.64 o 
 -11  12   2     3186.24     3567.42    475.41 o 
 -10  12   2      261.76      605.98    399.12 o 
  -9  12   2        0.14       69.61    372.04 o 
  -8  12   2      252.23      343.71    381.66 o 
  -7  12   2    14250.48    15480.54    685.30 o 
  -6  12   2      489.98      725.64    362.98 o 
  -5  12   2     5369.19     6047.73    482.51 o 
  -4  12   2      112.78      387.88    344.26 o 
  -3  12   2      383.72      656.44    352.82 o 
  -2  12   2      602.40     1035.22    406.42 o 
  -1  12   2    16954.63    18752.90    591.72 o 
   0  12   2      435.36       23.92    326.32 o 
   1  12   2     5914.13     5874.09    787.89 o 
   2  12   2      480.13      451.60    402.75 o 
   3  12   2      167.24      166.91    387.83 o 
   4  12   2      326.21      868.15    406.58 o 
   5  12   2    13366.37    13924.80   1493.78 o 
   6  12   2      186.32     -128.28    420.62 o 
   7  12   2     3872.78     3951.82    527.37 o 
   8  12   2      179.11      -96.07    422.25 o 
   9  12   2      657.79      290.98    421.79 o 
  10  12   2        5.81      -59.17    664.89 o 
  11  12   2     4071.11     4331.59    770.06 o 
  -8  13   2       19.13       46.35    677.37 o 
  -7  13   2      370.04      378.56    407.02 o 
  -6  13   2      130.10      573.67    409.62 o 
  -5  13   2     1530.27     2219.48    736.19 o 
  -4  13   2      366.19      788.31    398.46 o 
  -3  13   2      375.84      444.60    389.02 o 
   1  13   2     3316.55     3087.37    723.71 o 
   2  13   2      192.26      151.81    440.96 o 
   3  13   2      270.01      -42.09    424.72 o 
   4  13   2      209.66      353.66    441.77 o 
   5  13   2        3.37      302.90    455.76 o 
   6  13   2     1360.17     1055.57    480.15 o 
   7  13   2     3152.93     3386.84    770.06 o 
 -25   0   3      336.60      766.50    748.67 o 
 -23   0   3      106.37       -3.57    652.41 o 
 -21   0   3       23.34     -541.89    541.89 o 
 -19   0   3       39.64      -28.52    563.29 o 
 -17   0   3       13.85      174.86    272.73 o 
 -15   0   3      202.16      554.34    258.20 o 
 -13   0   3     3855.59     3741.00    283.45 o 
 -11   0   3      135.21       26.41    198.11 o 
  -9   0   3     1508.22     2081.17    203.75 o 
  -7   0   3    56204.72    55627.75   3351.19 o 
  -5   0   3     6274.85     5761.89    245.28 o 
  -3   0   3     6167.65     5672.85    281.64 o 
  -1   0   3    81330.15    98551.91   5627.50 o 
   1   0   3    24415.41    31244.51    609.63 o 
   3   0   3     1674.51     1415.34    139.04 o 
   5   0   3    64257.36    63900.79   1247.78 o 
   7   0   3    59449.10    55501.42   1137.27 o 
   9   0   3     2846.32     3183.63    242.43 o 
  11   0   3    48638.82    45244.64   1030.31 o 
  13   0   3    21589.88    21879.00    652.41 o 
  15   0   3     2174.33     2038.08    198.66 o 
  17   0   3    37415.54    38217.83   1647.07 o 
  19   0   3    12855.17    13501.02   1023.18 o 
  21   0   3     2850.35     3147.98    741.54 o 
  23   0   3    11361.85     9864.62   1055.27 o 
  25   0   3     3484.53     4071.34    941.19 o 
 -26   1   3      120.25      406.77    524.21 o 
 -25   1   3     7179.30     9013.10    777.19 o 
 -24   1   3     8494.78     9117.86    733.91 o 
 -23   1   3     3948.99     4083.14    582.90 o 
 -22   1   3     2445.46     3023.39    523.46 o 
 -21   1   3     2441.44     2368.92    484.88 o 
 -20   1   3     2260.32     2967.80    480.78 o 
 -19   1   3    26856.17    26472.23    970.02 o 
 -18   1   3    27242.34    25989.51    768.04 o 
 -17   1   3    22913.41    21667.43    532.59 o 
 -16   1   3    21001.25    19767.13    820.75 o 
 -15   1   3     3977.45     3935.89    221.06 o 
 -14   1   3     2549.72     2716.39    200.24 o 
 -13   1   3    50799.62    48328.07   1153.68 o 
 -12   1   3   102774.59   103929.11   1766.54 o 
 -11   1   3    65708.77    64052.29   1063.12 o 
 -10   1   3    27465.00    26086.54    835.16 o 
  -9   1   3     2493.63     2610.87    163.64 o 
  -8   1   3     3831.18     3954.36    147.55 o 
  -7   1   3   188574.81   192261.34   2076.62 o 
  -6   1   3   193835.81   194941.84   3763.11 o 
  -5   1   3   162971.83   158203.78   2081.46 o 
  -4   1   3    29245.13    30626.67    485.76 o 
  -3   1   3      514.70      312.38    103.16 o 
  -2   1   3     8121.31     8703.18    179.17 o 
  -1   1   3   205806.06   218653.02   3230.39 o 
   0   1   3   108734.76   101060.41   1722.47 o 
   1   1   3   153915.55   160012.50   1837.36 o 
   2   1   3    11441.58    11319.34    210.39 o 
   3   1   3      967.57     1175.42    101.61 o 
   4   1   3      250.24      529.47     98.19 o 
   5   1   3   115641.71   120841.34   1598.73 o 
   6   1   3    79726.80    84327.59   1552.60 o 
   7   1   3    81980.09    80919.32   1165.79 o 
   8   1   3      815.04      931.07    129.10 o 
   9   1   3     1371.82     1666.48    144.76 o 
  10   1   3     3811.78     3827.53    311.95 o 
  11   1   3    37729.12    36658.88    757.06 o 
  12   1   3    27936.41    26143.58    434.27 o 
  13   1   3    27501.04    25484.36    389.21 o 
  14   1   3     3426.33     3487.52    229.74 o 
  15   1   3      309.37     -120.28    345.67 o 
  16   1   3      799.88      816.88    189.98 o 
  17   1   3    10994.99    10621.07    330.12 o 
  18   1   3     3348.59     3402.35    488.91 o 
  19   1   3     5757.49     5869.41    562.01 o 
  20   1   3        2.93     -155.16    414.63 o 
  21   1   3      167.75      251.37    429.99 o 
  22   1   3      275.57      515.34    459.44 o 
  23   1   3     1809.53     1847.68    544.24 o 
  24   1   3     1321.98     1704.38    552.09 o 
  25   1   3      640.80      800.75    551.65 o 
 -25   2   3       96.66     -266.19    512.22 o 
 -24   2   3       77.34     -376.10    504.87 o 
 -23   2   3      142.06      139.41    488.98 o 
 -22   2   3       29.55      -83.40    443.53 o 
 -21   2   3       12.31     -416.20    416.20 o 
 -20   2   3        9.88     -203.34    274.41 o 
 -19   2   3       99.46      202.87    265.74 o 
 -18   2   3       10.58       15.88    247.97 o 
 -17   2   3      225.24      132.36    243.51 o 
 -16   2   3       81.27      -76.35    235.22 o 
 -15   2   3       41.45     -214.03    214.03 o 
 -14   2   3      344.38      373.74    171.27 o 
 -13   2   3        6.44      317.66    164.48 o 
 -12   2   3     6008.33     6030.95    201.89 o 
 -11   2   3     9083.18     8669.69    222.26 o 
 -10   2   3     3324.96     3113.92    246.48 o 
  -9   2   3     9385.80     9119.11    203.26 o 
  -8   2   3     2297.76     2611.85    286.74 o 
  -7   2   3     2690.47     3109.11    477.01 o 
  -6   2   3     7811.96     7793.47    191.42 o 
  -5   2   3     8406.68     7872.99    301.03 o 
  -4   2   3     4954.07     4995.79    135.41 o 
  -3   2   3     7123.43     7973.54    157.18 o 
  -2   2   3     8211.70     9736.14    375.58 o 
  -1   2   3      143.24      389.90    113.08 o 
   0   2   3   113821.28   117744.16   1782.39 o 
   1   2   3    23726.02    23667.00    628.99 o 
   2   2   3     6817.38     7702.65    180.83 o 
   3   2   3      403.54      528.05    110.85 o 
   4   2   3     3273.01     3216.77     87.81 o 
   5   2   3     2838.56     3041.17     91.56 o 
   6   2   3    52782.29    48577.36    897.34 o 
   7   2   3    54797.88    53860.59   1679.16 o 
   8   2   3     4778.98     5346.50    429.97 o 
   9   2   3     2831.30     2864.94    116.40 o 
  10   2   3     3458.41     3690.00    147.92 o 
  11   2   3     6437.45     6302.83    184.88 o 
  12   2   3    47082.22    46392.18    756.09 o 
  13   2   3    44605.67    45609.88    944.43 o 
  14   2   3     1441.80     1045.14    284.86 o 
  15   2   3       42.71      -38.24    263.81 o 
  16   2   3     1345.07     1111.81    409.55 o 
  17   2   3     2903.33     2881.67    245.10 o 
  18   2   3    16412.39    15890.70    425.62 o 
  19   2   3    16430.96    16429.58    804.12 o 
  20   2   3     1007.95      863.71    504.46 o 
  21   2   3      327.15      284.09    437.52 o 
  22   2   3      525.75      741.82    700.54 o 
  23   2   3      869.81      645.26    502.95 o 
  24   2   3     6036.26     7336.73    709.56 o 
  25   2   3     4918.57     5098.09    894.84 o 
 -25   3   3     1848.69     2218.54    599.58 o 
 -24   3   3     3027.31     2897.77    583.22 o 
 -23   3   3     1298.16     1525.36    511.96 o 
 -22   3   3     8368.36     8456.14    669.40 o 
 -21   3   3     2624.64     2773.43    327.27 o 
 -20   3   3    32696.79    32339.49    759.33 o 
 -19   3   3     2274.18     2137.91    308.59 o 
 -18   3   3    15541.11    15073.06    543.71 o 
 -17   3   3     3468.63     3628.18    298.17 o 
 -16   3   3    28320.02    26470.58    549.78 o 
 -15   3   3      187.90      207.93    209.35 o 
 -14   3   3    84109.15    82317.80   2454.45 o 
 -13   3   3     6273.53     5861.46    268.22 o 
 -12   3   3    33452.70    33638.46   1192.79 o 
 -11   3   3    24967.01    24550.17    482.16 o 
 -10   3   3    40691.65    39707.45   1346.65 o 
  -9   3   3     3376.63     3400.57    154.43 o 
  -8   3   3   140695.52   135781.91   2001.19 o 
  -7   3   3    15803.18    15756.88    273.77 o 
  -6   3   3    55766.30    53205.26   1074.95 o 
  -5   3   3    13514.72    12410.66    243.91 o 
  -4   3   3   102269.40   101595.44   1599.05 o 
  -3   3   3     5970.05     5972.79    179.28 o 
  -2   3   3   103234.12   100879.77   2123.02 o 
  -1   3   3     7096.25     7077.58    191.68 o 
   0   3   3    34268.09    30636.70    474.89 o 
   1   3   3    39074.76    38619.02    510.43 o 
   2   3   3    79889.23    78381.38    875.05 o 
   3   3   3     2062.44     2208.49    126.78 o 
   4   3   3   118046.04   120060.48   1437.32 o 
   5   3   3    11675.23    12568.18    225.83 o 
   6   3   3    15808.03    15772.36    800.36 o 
   7   3   3    14608.27    14588.22    417.15 o 
   8   3   3    37959.57    35723.17    733.68 o 
   9   3   3       36.79      230.62    283.43 o 
  10   3   3    48856.58    47743.76    945.75 o 
  11   3   3     2146.00     2184.58    278.36 o 
  12   3   3     8208.10     7670.25    458.11 o 
  13   3   3     5287.76     5955.78    431.38 o 
  14   3   3    20196.36    18878.96    583.74 o 
  15   3   3      104.79      153.76    271.96 o 
  16   3   3    11086.76    10374.54    520.50 o 
  17   3   3       26.34      128.68    295.24 o 
  18   3   3     3830.40     3682.66    274.86 o 
  19   3   3     1397.61     1048.53    340.23 o 
  20   3   3     4576.03     4668.19    581.11 o 
  21   3   3        1.15       63.97    446.23 o 
  22   3   3     1239.90     1440.32    496.81 o 
  23   3   3        7.74      632.66    513.64 o 
  24   3   3      298.43      -58.66    506.99 o 
 -25   4   3       56.22      745.11    809.28 o 
 -24   4   3      613.99      386.62    512.96 o 
 -23   4   3       34.20       56.32    491.32 o 
 -22   4   3       99.83      308.88    307.45 o 
 -21   4   3      212.46      180.82    296.36 o 
 -20   4   3       21.03      -17.74    291.62 o 
 -19   4   3      465.47      428.41    290.58 o 
 -18   4   3        2.97       61.81    302.23 o 
 -17   4   3       90.47      106.12    240.60 o 
 -16   4   3       82.02      185.83    216.85 o 
 -15   4   3      177.92      197.10    209.98 o 
 -14   4   3     1488.42     1399.23    229.24 o 
 -13   4   3      497.08      362.39    225.76 o 
 -12   4   3     1041.91     1282.49    303.13 o 
 -11   4   3     2697.10     2635.57    164.95 o 
 -10   4   3     1872.27     1982.83    151.72 o 
  -9   4   3     3194.32     3440.68    160.43 o 
  -8   4   3      748.73      610.43    127.73 o 
  -7   4   3     1539.52     1613.84    154.62 o 
  -6   4   3    36132.75    36708.20    709.59 o 
  -5   4   3     4878.40     4931.94    215.45 o 
  -4   4   3      265.59      508.30    130.63 o 
  -3   4   3      264.29      343.25    121.95 o 
  -2   4   3    18586.69    19441.60    584.58 o 
  -1   4   3     3592.21     4041.50    214.81 o 
   0   4   3    22319.68    20796.52    531.75 o 
   1   4   3     9603.94     9461.46    233.98 o 
   2   4   3    24321.99    25377.47    353.03 o 
   3   4   3    17683.05    18945.11    287.53 o 
   4   4   3    35878.55    34776.89    784.70 o 
   5   4   3     3827.36     3954.55    159.44 o 
   6   4   3    49607.64    49072.82    668.52 o 
   7   4   3      958.86      912.83    221.65 o 
   8   4   3    23528.17    21779.45    581.11 o 
   9   4   3     4498.92     4273.80    491.98 o 
  10   4   3    22802.08    21648.26    587.61 o 
  11   4   3     2143.62     1736.42    284.30 o 
  12   4   3    22740.96    21940.97    623.55 o 
  13   4   3     1707.83     1540.98    307.97 o 
  14   4   3    19010.74    17974.75    587.44 o 
  15   4   3     4611.75     4855.74    369.12 o 
  16   4   3    12276.21    12416.31    512.03 o 
  17   4   3     2265.87     2805.73    356.34 o 
  18   4   3    10187.04    10599.95    525.01 o 
  19   4   3      600.96      626.35    253.84 o 
  20   4   3     8974.92     8542.89    385.99 o 
  21   4   3     1493.67     1488.35    507.03 o 
  22   4   3     2963.14     3190.79    566.78 o 
  23   4   3      261.35      845.72    573.98 o 
  24   4   3     3579.04     4833.30    683.68 o 
 -24   5   3    14063.32    14779.09    902.44 o 
 -23   5   3     2803.14     3210.96    393.79 o 
 -22   5   3      861.06     1088.29    343.68 o 
 -21   5   3     1470.87     1942.58    341.70 o 
 -20   5   3     1434.37     1697.25    325.18 o 
 -19   5   3      457.16       61.27    257.84 o 
 -18   5   3    48307.82    48729.36   1312.09 o 
 -17   5   3     8120.58     8299.52    362.35 o 
 -16   5   3     2443.07     2413.22    259.92 o 
 -15   5   3       73.10      320.92    218.13 o 
 -14   5   3     4482.15     4792.89    280.29 o 
 -13   5   3      981.52     1216.67    237.76 o 
 -12   5   3   124824.27   123149.19   1638.83 o 
 -11   5   3    26730.82    27160.58    534.55 o 
 -10   5   3     3752.90     4179.85    244.36 o 
  -9   5   3     2289.20     2314.07    181.68 o 
  -8   5   3     7996.64     7565.09    288.21 o 
  -7   5   3     4174.04     4389.75    196.83 o 
  -6   5   3   190125.09   189748.00   2528.75 o 
  -5   5   3    26345.65    25710.84    467.08 o 
  -4   5   3        4.98      137.43    139.58 o 
  -3   5   3     5330.49     5447.74    201.03 o 
  -2   5   3     6312.56     6714.10    261.08 o 
  -1   5   3     3478.32     3021.41    216.27 o 
   0   5   3   202190.44   205006.02   3123.35 o 
   1   5   3    24427.58    24244.93   1026.75 o 
   2   5   3     1185.25     1323.48    138.41 o 
   3   5   3      555.15      581.93    125.35 o 
   4   5   3     9911.92     9643.29    211.33 o 
   5   5   3     2173.98     2575.11    213.70 o 
   6   5   3   119833.55   114804.70   1422.74 o 
   7   5   3    19301.36    19483.40    390.77 o 
   8   5   3     2698.89     2723.43    276.68 o 
   9   5   3      998.72     1052.14    260.18 o 
  10   5   3      410.98      366.16    255.80 o 
  11   5   3     4842.22     5158.85    361.47 o 
  12   5   3    43546.62    43016.43   1451.00 o 
  13   5   3     8001.10     8079.22    419.41 o 
  14   5   3     1255.21     1548.26    302.51 o 
  15   5   3      398.85      480.20    293.89 o 
  16   5   3        2.07     -282.33    284.08 o 
  17   5   3      118.33       17.28    488.42 o 
  18   5   3    10655.15    11009.48    550.76 o 
  19   5   3      837.47      852.89    264.15 o 
  20   5   3       33.86      -70.47    312.79 o 
  21   5   3       82.89     -125.50    345.53 o 
  22   5   3       17.31       87.93    503.61 o 
  23   5   3      118.48     -388.77    499.02 o 
 -23   6   3      238.15      338.80    363.24 o 
 -22   6   3       47.11      -28.56    337.41 o 
 -21   6   3       48.23       63.47    324.80 o 
 -20   6   3      111.31      217.98    279.80 o 
 -19   6   3      224.47      382.36    278.48 o 
 -18   6   3       57.33       56.40    269.86 o 
 -17   6   3       17.34     -189.31    432.84 o 
 -16   6   3      221.17      215.88    237.30 o 
 -15   6   3        5.10      -59.85    224.14 o 
 -14   6   3      816.16      681.08    233.65 o 
 -13   6   3      107.21     -202.79    226.89 o 
 -12   6   3     3404.94     3191.47    286.98 o 
 -11   6   3      175.94      -47.49    209.07 o 
 -10   6   3      446.17      324.21    203.55 o 
  -9   6   3     3389.84     3602.92    217.59 o 
  -8   6   3      764.38      933.38    188.87 o 
  -7   6   3     8960.74     8366.32    284.23 o 
  -6   6   3    24424.42    24090.85    913.06 o 
  -5   6   3     1556.15     1529.71    196.56 o 
  -4   6   3       68.00      332.03    154.00 o 
  -3   6   3     1651.94     1512.56    168.94 o 
  -2   6   3      299.68      422.12    193.73 o 
  -1   6   3    11884.25    10584.08    423.35 o 
   0   6   3    42949.83    41432.66    797.16 o 
   1   6   3      193.80      -76.92    227.63 o 
   2   6   3       16.70       56.53    134.32 o 
   3   6   3     3593.44     3989.83    178.75 o 
   4   6   3      156.05      504.35    145.57 o 
   5   6   3    48316.31    47200.41    617.67 o 
   6   6   3    50892.77    50554.28    726.35 o 
   7   6   3     1276.85     1365.96    168.39 o 
   8   6   3      129.16      126.16    249.23 o 
   9   6   3       75.53      416.43    261.27 o 
  10   6   3      289.55      376.26    354.73 o 
  11   6   3    22369.51    21991.43    951.88 o 
  12   6   3    25019.42    24452.77    695.46 o 
  13   6   3     1837.71     1834.88    318.44 o 
  14   6   3      272.44      348.09    289.18 o 
  15   6   3     1690.91     1565.64    320.70 o 
  16   6   3      211.38      209.88    291.86 o 
  17   6   3    13517.84    14059.09    597.00 o 
  18   6   3    11664.78    12158.68    583.82 o 
  19   6   3     1618.90     1747.42    295.85 o 
  20   6   3      561.55      637.42    280.56 o 
  21   6   3      464.20      653.93    308.03 o 
  22   6   3      169.70      467.75    299.30 o 
 -22   7   3      537.83      432.90    454.97 o 
 -21   7   3       48.61       55.74    408.52 o 
 -20   7   3     7669.62     8008.47    429.94 o 
 -19   7   3    19272.98    21163.22    611.38 o 
 -18   7   3      128.28      205.97    314.92 o 
 -17   7   3     5823.51     6868.33    431.45 o 
 -16   7   3     3177.48     3761.06    504.99 o 
 -15   7   3       11.28       52.52    243.06 o 
 -14   7   3    13080.70    13656.80    440.33 o 
 -13   7   3    39946.81    40150.51   1083.06 o 
 -12   7   3        2.87      338.43    232.75 o 
 -11   7   3     8338.84     8946.33    344.55 o 
 -10   7   3    10209.77    10768.22    387.24 o 
  -9   7   3      340.78      210.34    281.64 o 
  -8   7   3    35796.14    36702.67    976.84 o 
  -7   7   3    75092.87    74172.10   1138.75 o 
  -6   7   3        1.88      211.89    202.04 o 
  -5   7   3    23679.78    23045.32    481.53 o 
  -4   7   3    11620.63    11402.17    324.92 o 
  -3   7   3      808.66      703.11    190.56 o 
  -2   7   3    21798.57    21410.16    539.07 o 
  -1   7   3    85726.00    84954.52   1458.42 o 
   0   7   3     4342.74     4113.30    297.66 o 
   1   7   3    26429.14    24125.27   1946.54 o 
   2   7   3    18108.99    18681.32    401.61 o 
   3   7   3      711.52      958.55    216.91 o 
   4   7   3    13486.46    13414.38    312.50 o 
   5   7   3    56995.82    55755.12    785.58 o 
   6   7   3       42.77      -72.76    238.30 o 
   7   7   3    26098.12    25663.04    793.23 o 
   8   7   3    13498.79    12692.49    474.39 o 
   9   7   3      215.08       90.51    259.37 o 
  10   7   3     9043.09     9081.55    430.27 o 
  11   7   3    13366.96    12399.08    700.54 o 
  12   7   3      142.49       45.11    292.32 o 
  13   7   3     4805.89     4471.77    385.98 o 
  14   7   3     2741.51     2594.14    350.64 o 
  15   7   3      500.55      362.38    307.27 o 
  16   7   3     2326.68     2134.46    352.25 o 
  17   7   3     4410.35     4915.12    376.44 o 
  18   7   3       13.35      110.26    360.50 o 
  19   7   3     1509.71     1904.31    317.12 o 
  20   7   3      768.74      784.31    305.46 o 
  21   7   3      108.67      198.76    293.90 o 
 -21   8   3      103.30      569.27    448.65 o 
 -20   8   3       20.79      205.12    383.93 o 
 -19   8   3      263.80     -263.61    366.59 o 
 -18   8   3      261.96       40.89    349.57 o 
 -17   8   3      244.96      224.50    336.36 o 
 -16   8   3      507.43      659.06    332.48 o 
 -15   8   3      508.41      662.34    262.89 o 
 -14   8   3       32.57     -189.15    259.73 o 
 -13   8   3      199.04      389.64    274.81 o 
 -12   8   3      862.12      722.53    269.43 o 
 -11   8   3     3132.36     3099.67    296.34 o 
 -10   8   3      222.73      325.19    248.41 o 
  -9   8   3     2392.48     2547.61    271.33 o 
  -8   8   3      811.49      616.76    327.99 o 
  -7   8   3     1043.72     1187.18    313.73 o 
  -6   8   3     1086.25     1141.98    231.17 o 
  -5   8   3     6120.44     6309.44    409.99 o 
  -4   8   3     8738.51     8802.45    316.45 o 
  -3   8   3      712.48      948.84    199.10 o 
  -2   8   3     1891.43     2089.30    251.94 o 
  -1   8   3     5710.85     5382.84    379.94 o 
   0   8   3     1498.35     1621.97    316.00 o 
   1   8   3    22352.76    22057.66    493.14 o 
   2   8   3     5384.34     5358.97    241.39 o 
   3   8   3     1420.90     1575.87    192.12 o 
   4   8   3     8802.67     8120.10    274.73 o 
   5   8   3     6127.99     6587.62    297.63 o 
   6   8   3     3772.81     4157.61    380.12 o 
   7   8   3    25196.68    22884.67    746.88 o 
   8   8   3     8432.08     7887.80    465.06 o 
   9   8   3       86.31     -245.02    301.24 o 
  10   8   3      877.67     1217.16    420.68 o 
  11   8   3     5841.72     5954.19    404.55 o 
  12   8   3     3601.86     3550.76    367.86 o 
  13   8   3    19612.00    19146.72    720.15 o 
  14   8   3     3181.60     2833.32    385.04 o 
  15   8   3      350.31      255.20    320.29 o 
  16   8   3      746.42      685.82    385.03 o 
  17   8   3     2957.98     2947.80    358.80 o 
  18   8   3     1476.36     1447.05    383.52 o 
  19   8   3    11411.83    13089.38    634.04 o 
  20   8   3     2082.65     2085.58    709.45 o 
 -19   9   3     5111.84     6205.34    632.40 o 
 -18   9   3        7.68      121.86    401.81 o 
 -17   9   3     8387.70     9359.47    707.67 o 
 -16   9   3     4342.98     4616.10    476.99 o 
 -15   9   3     4205.54     4135.51    447.09 o 
 -14   9   3     4621.13     5162.11    460.81 o 
 -13   9   3     9446.55    10675.72    559.00 o 
 -12   9   3      659.81      817.20    356.34 o 
 -11   9   3    18468.40    19649.65    695.90 o 
 -10   9   3     8967.90     9464.46    504.04 o 
  -9   9   3     3453.79     3654.96    307.30 o 
  -8   9   3     8253.16     9326.70    392.69 o 
  -7   9   3    14559.88    14709.01    455.11 o 
  -6   9   3      196.87      340.66    233.85 o 
  -5   9   3    26804.32    27629.56    540.57 o 
  -4   9   3     6437.72     6342.49    337.43 o 
  -3   9   3     2548.84     2520.64    261.82 o 
  -2   9   3     8154.43     8273.86    292.25 o 
  -1   9   3    18910.02    19698.15    614.49 o 
   0   9   3       27.07      249.06    214.14 o 
   1   9   3    32895.44    35088.56    691.98 o 
   2   9   3     6246.30     6650.47    500.45 o 
   3   9   3     2709.99     2647.89    220.40 o 
   4   9   3     4597.98     4110.57    380.51 o 
   5   9   3     9550.61     9536.65    497.30 o 
   6   9   3     1144.06     1189.07    324.73 o 
   7   9   3    13971.52    13684.84    811.06 o 
   8   9   3     3135.57     3043.07    383.05 o 
   9   9   3     1645.86     1915.17    393.94 o 
  10   9   3     4460.93     4738.05    448.45 o 
  11   9   3     3947.58     4291.66    444.65 o 
  12   9   3      290.88      118.03    341.41 o 
  13   9   3     9180.72     9327.54    514.62 o 
  14   9   3      563.56      566.85    385.03 o 
  15   9   3      547.71      690.92    454.55 o 
  16   9   3      979.48      307.66    312.66 o 
  17   9   3      475.29      -49.51    809.28 o 
  18   9   3      164.10      202.12    301.86 o 
 -17  10   3       22.08      -40.33    755.80 o 
 -16  10   3       80.51      152.05    391.43 o 
 -15  10   3      441.87      111.59    381.17 o 
 -14  10   3      372.57      647.04    385.42 o 
 -13  10   3      631.52      815.43    394.88 o 
 -12  10   3       29.89     -289.21    361.47 o 
 -11  10   3      191.15      339.30    349.05 o 
 -10  10   3      253.36      156.65    328.50 o 
  -9  10   3      175.85      363.03    322.78 o 
  -8  10   3     2221.36     1838.95    360.39 o 
  -7  10   3     3303.60     3685.21    395.73 o 
  -6  10   3       74.20     -100.67    312.66 o 
  -5  10   3        3.92       53.69    301.46 o 
  -4  10   3     4199.35     4463.57    308.39 o 
  -3  10   3     1034.18     1352.31    254.82 o 
  -2  10   3     8348.25     8512.00    368.47 o 
  -1  10   3     6656.19     6796.30    298.24 o 
   0  10   3     2201.65     2298.02    281.37 o 
   1  10   3       85.84     -204.96    204.96 o 
   2  10   3     3422.10     3668.62    293.23 o 
   3  10   3     3101.98     3097.69    372.92 o 
   4  10   3    10018.45     9661.85    518.13 o 
   5  10   3     6290.16     6301.23    463.52 o 
   6  10   3       85.45       21.82    325.87 o 
   7  10   3     1205.80     1175.73    355.31 o 
   8  10   3     7041.08     6363.73    478.44 o 
   9  10   3     2515.88     2136.46    408.36 o 
  10  10   3     6610.82     6904.87    524.68 o 
  11  10   3     7968.57     8275.58    567.45 o 
  12  10   3      985.76      713.02    373.33 o 
  13  10   3     1533.78     1456.61    532.98 o 
  14  10   3     4001.05     3840.79    405.97 o 
  15  10   3     2005.16     2052.17    387.42 o 
  16  10   3     4574.78     4841.40    531.20 o 
 -15  11   3       12.30       -6.85    440.29 o 
 -14  11   3     1255.17     1786.12    718.37 o 
 -13  11   3     4449.95     4501.91    495.90 o 
 -12  11   3    14464.81    15608.45    708.85 o 
 -11  11   3       33.60      387.17    368.95 o 
 -10  11   3       73.01      -25.56    349.42 o 
  -9  11   3       42.20     -191.96    349.49 o 
  -8  11   3     1406.21     1570.26    376.85 o 
  -7  11   3     7421.70     8001.62    512.60 o 
  -6  11   3    24035.46    24779.36    800.62 o 
  -5  11   3        9.14      265.76    323.58 o 
  -4  11   3      389.90      377.27    319.18 o 
  -3  11   3      596.06      616.31    328.50 o 
  -2  11   3     1717.25     1843.82    287.53 o 
  -1  11   3     5914.51     6225.09    373.17 o 
   0  11   3    23823.54    25109.81   1094.27 o 
   1  11   3        7.83     -340.21    340.21 o 
   2  11   3      497.30      448.87    527.63 o 
   3  11   3      907.76      833.04    333.67 o 
   4  11   3     1317.01      830.14    347.86 o 
   5  11   3     4554.22     4248.10    450.98 o 
   6  11   3    10021.56     9698.38    570.02 o 
   7  11   3      279.55     -133.50    344.15 o 
   8  11   3      579.61      378.69    355.82 o 
   9  11   3     1347.57      854.36    397.92 o 
  10  11   3      475.23      523.61    387.71 o 
  11  11   3     1441.79     1518.96    415.56 o 
  12  11   3     6607.77     7033.75    615.04 o 
  13  11   3        3.14     -264.97    413.40 o 
  14  11   3      528.81      579.18    459.87 o 
 -12  12   3      710.86     1099.67    424.51 o 
 -11  12   3      818.12      793.03    411.16 o 
 -10  12   3       29.56      189.38    392.31 o 
  -9  12   3       30.70       58.31    378.00 o 
  -8  12   3       20.33     -384.26    384.26 o 
  -7  12   3      602.42      721.42    413.55 o 
  -6  12   3     2697.84     2463.89    470.59 o 
  -5  12   3      988.68     1247.54    389.44 o 
  -4  12   3        2.28      -14.05    351.21 o 
  -3  12   3      740.86      843.56    450.98 o 
  -2  12   3        1.52     -174.47    354.58 o 
  -1  12   3     1040.39     1469.80    327.66 o 
   0  12   3     8132.90     8598.38    584.78 o 
   1  12   3     1523.41     1110.48    389.18 o 
   2  12   3        0.12     -179.72    335.75 o 
   3  12   3      379.07      251.09    348.69 o 
   4  12   3       25.00     -270.33    369.25 o 
   5  12   3      847.49     1357.68    415.56 o 
   6  12   3    10571.46     9098.13    898.40 o 
   7  12   3      649.02       57.04    559.72 o 
   8  12   3       63.68        0.00    534.76 o 
   9  12   3      166.06     -394.23    394.23 o 
  10  12   3       23.99     -411.70    411.70 o 
  11  12   3     1669.54     1485.01    472.30 o 
  -8  13   3     4203.44     4581.15    873.45 o 
  -7  13   3     2961.02     3868.98    491.25 o 
  -6  13   3     4072.12     5264.88    512.26 o 
  -5  13   3      286.10      596.06    597.15 o 
  -4  13   3     1596.54     1951.22    429.97 o 
  -3  13   3      367.88      110.52    481.29 o 
   1  13   3       63.03       28.52    577.55 o 
   2  13   3     1472.01     2034.31    490.28 o 
   3  13   3      292.44       14.39    432.81 o 
   4  13   3     1997.21     1455.10    479.10 o 
   5  13   3     1706.10     1429.84    496.60 o 
   6  13   3     2971.58     2566.39    519.14 o 
   7  13   3      145.63      102.24    462.17 o 
 -26   0   4      863.14      859.19    755.80 o 
 -24   0   4    23434.09    23401.29   1511.60 o 
 -22   0   4     2539.42     2456.35    688.06 o 
 -20   0   4     1268.73     1668.47    616.76 o 
 -18   0   4    70393.04    64645.89   2331.57 o 
 -16   0   4     8333.67     8656.14    401.59 o 
 -14   0   4     7349.72     8184.28    655.98 o 
 -12   0   4   212822.27   206563.72   3218.29 o 
 -10   0   4      916.36     1276.30    220.28 o 
  -8   0   4    19542.09    20272.98    470.89 o 
  -6   0   4   249365.53   252471.67   3798.13 o 
  -4   0   4      558.61     1122.41    214.15 o 
  -2   0   4    20968.13    22765.08    549.28 o 
   0   0   4   204530.53   257250.23   4620.37 o 
   2   0   4     9498.67     9390.46    260.25 o 
   4   0   4      669.87      406.42    146.17 o 
   6   0   4   154769.64   158122.72   2941.20 o 
   8   0   4      970.32      980.40    196.08 o 
  10   0   4      488.06      752.24    217.47 o 
  12   0   4    46610.17    44078.85   1037.44 o 
  14   0   4     5690.11     5632.85    367.20 o 
  16   0   4      659.11     1016.05    527.63 o 
  18   0   4    13523.01    11611.52    951.88 o 
  20   0   4       30.32       42.78    598.94 o 
  22   0   4      210.09      638.15    684.50 o 
  24   0   4      326.35      488.42    762.93 o 
 -26   1   4        9.67     -348.83    515.30 o 
 -25   1   4       53.28     -252.08    523.46 o 
 -24   1   4        0.37     -452.90    494.89 o 
 -23   1   4       13.44      127.06    449.34 o 
 -22   1   4        4.58      401.10    440.96 o 
 -21   1   4      137.48      202.79    427.46 o 
 -20   1   4       18.04     -341.17    398.28 o 
 -19   1   4      650.26      742.99    319.81 o 
 -18   1   4     1489.42     1366.19    275.52 o 
 -17   1   4      377.72      439.58    248.77 o 
 -16   1   4      578.09      593.39    198.41 o 
 -15   1   4      531.96      507.63    188.93 o 
 -14   1   4     1633.51     1792.37    195.53 o 
 -13   1   4    10878.94    11009.35    566.55 o 
 -12   1   4    23502.26    23418.51    817.66 o 
 -11   1   4     1319.62     1529.85    175.75 o 
 -10   1   4      441.78      413.72    147.59 o 
  -9   1   4     1165.94     1198.41    155.56 o 
  -8   1   4     6229.17     6051.58    191.42 o 
  -7   1   4    32015.79    31859.83    763.12 o 
  -6   1   4    73956.88    70890.52   1112.52 o 
  -5   1   4      583.78      925.28    185.76 o 
  -4   1   4     3046.07     4016.84    151.23 o 
  -3   1   4    14867.37    15334.08    395.88 o 
  -2   1   4    48099.08    51296.14    957.58 o 
  -1   1   4    17819.30    19602.63    396.81 o 
   0   1   4   176292.89   180372.06   3804.15 o 
   1   1   4     2269.01     2521.36    113.12 o 
   2   1   4    44214.55    51815.46   1078.44 o 
   3   1   4      179.61      259.38    101.07 o 
   4   1   4    28064.89    27987.61    432.19 o 
   5   1   4    51253.47    51791.40    741.48 o 
   6   1   4    75964.24    74334.65   1036.52 o 
   7   1   4      404.75      505.79    124.60 o 
   8   1   4    10076.27     9661.31    326.21 o 
   9   1   4     8977.79     8946.29    372.55 o 
  10   1   4    12990.73    13590.03    313.66 o 
  11   1   4    23436.29    22517.15    515.16 o 
  12   1   4    69609.68    66551.44   1016.86 o 
  13   1   4       39.02     -136.00    144.47 o 
  14   1   4    11133.43    10623.45    417.28 o 
  15   1   4     2496.69     2510.65    289.40 o 
  16   1   4     7111.03     6928.87    515.61 o 
  17   1   4    16866.95    17576.62    777.97 o 
  18   1   4    30938.06    28955.31   1024.22 o 
  19   1   4      247.20     -359.36    412.62 o 
  20   1   4     4425.61     3954.45    533.06 o 
  21   1   4     2205.45     2294.52    494.89 o 
  22   1   4     1752.84     1608.59    490.34 o 
  23   1   4     4755.97     4680.81    611.32 o 
  24   1   4     8995.16     9508.49    778.76 o 
 -25   2   4     5749.32     6053.34    678.07 o 
 -24   2   4      763.66     1093.53    535.15 o 
 -23   2   4     3513.64     4277.01    584.59 o 
 -22   2   4     3451.34     3821.85    546.18 o 
 -21   2   4     1218.20     1075.17    461.10 o 
 -20   2   4    26893.11    25314.53    652.87 o 
 -19   2   4    18599.72    18151.50    537.07 o 
 -18   2   4     2802.62     3467.21    308.23 o 
 -17   2   4    10533.79    10634.82    400.90 o 
 -16   2   4    20522.27    19090.53    544.38 o 
 -15   2   4     1121.72     1213.39    343.39 o 
 -14   2   4    53119.48    50640.55    782.67 o 
 -13   2   4    50482.20    48374.68    674.67 o 
 -12   2   4    11320.26    10678.02    279.24 o 
 -11   2   4    30074.81    28213.34   1064.90 o 
 -10   2   4    55506.44    51214.21    629.40 o 
  -9   2   4     2652.01     2700.12    149.51 o 
  -8   2   4    97887.16    96422.45   1025.61 o 
  -7   2   4    95486.63    96667.16   2524.51 o 
  -6   2   4     9836.22     9924.24    295.60 o 
  -5   2   4    55269.98    54264.02   1402.65 o 
  -4   2   4    63496.73    62536.13   1069.81 o 
  -3   2   4     2610.46     2823.88    127.96 o 
  -2   2   4    82169.95    82286.38   1101.55 o 
  -1   2   4   129938.93   136411.84   1778.32 o 
   0   2   4    15905.31    17241.67    302.07 o 
   1   2   4    65167.21    67178.40   1331.34 o 
   2   2   4    22577.94    21834.34    335.98 o 
   3   2   4     1392.52     1520.43    120.30 o 
   4   2   4    51516.21    50665.62   1729.07 o 
   5   2   4    63112.76    61270.47    867.24 o 
   6   2   4     4204.56     4474.29    347.60 o 
   7   2   4    11692.22    11130.56    243.36 o 
   8   2   4    43543.12    42861.00    777.19 o 
   9   2   4      647.54      695.79    202.75 o 
  10   2   4    23173.51    22303.81    758.09 o 
  11   2   4    17938.62    17507.18    272.51 o 
  12   2   4     5798.75     5442.59    331.00 o 
  13   2   4     2952.52     2914.35    304.70 o 
  14   2   4     4393.86     4344.65    334.37 o 
  15   2   4      261.38      218.89    254.27 o 
  16   2   4     3529.63     3762.15    331.35 o 
  17   2   4     2785.90     2158.26    473.38 o 
  18   2   4      779.61      824.29    226.17 o 
  19   2   4      678.75     1023.07    459.83 o 
  20   2   4     2080.48     1986.28    481.18 o 
  21   2   4      237.18      264.42    420.70 o 
  22   2   4      185.47      198.49    467.92 o 
  23   2   4      407.92      688.99    509.43 o 
  24   2   4      391.67      627.15    522.15 o 
 -25   3   4      152.47       88.26   1162.22 o 
 -24   3   4       16.45      490.67    531.89 o 
 -23   3   4      115.20      870.85    500.28 o 
 -22   3   4      136.38      483.31    462.17 o 
 -21   3   4       29.25       75.74    281.42 o 
 -20   3   4      452.02      398.16    296.92 o 
 -19   3   4      569.72      593.57    283.63 o 
 -18   3   4       55.83      -14.71    270.37 o 
 -17   3   4     4487.93     4332.13    444.65 o 
 -16   3   4      849.07      775.26    252.89 o 
 -15   3   4     5690.31     5482.55    309.36 o 
 -14   3   4     1961.86     1357.25    376.21 o 
 -13   3   4      183.59      443.56    169.75 o 
 -12   3   4     3560.29     3661.41    199.37 o 
 -11   3   4    12563.69    12689.11    336.80 o 
 -10   3   4     1296.21     1454.96    152.21 o 
  -9   3   4     8068.94     8109.07    214.55 o 
  -8   3   4     4551.75     4932.49    385.99 o 
  -7   3   4    12448.82    12546.06    245.21 o 
  -6   3   4      368.52      500.25    115.57 o 
  -5   3   4    40725.27    37760.43    499.96 o 
  -4   3   4     1365.57     1580.59    268.35 o 
  -3   3   4    17420.99    17194.47    321.83 o 
  -2   3   4     2021.21     1513.55    165.08 o 
  -1   3   4    17964.83    18283.19    529.07 o 
   0   3   4      314.26      251.87    121.97 o 
   1   3   4   131982.83   127940.59   1693.41 o 
   2   3   4    14235.33    13975.94    476.63 o 
   3   3   4     2130.03     2030.87    146.39 o 
   4   3   4     9485.04     9685.64    215.71 o 
   5   3   4    21986.10    22091.38    381.14 o 
   6   3   4     2538.08     2585.46     75.69 o 
   7   3   4   122239.29   121499.07   5324.47 o 
   8   3   4    19899.13    20570.61    516.41 o 
   9   3   4    14504.94    14390.10    442.58 o 
  10   3   4     6512.32     6271.38    333.34 o 
  11   3   4    19461.76    19928.10    846.71 o 
  12   3   4     2520.69     1975.34    288.55 o 
  13   3   4    69404.76    67891.52   1595.38 o 
  14   3   4    11718.85    11563.30    469.15 o 
  15   3   4     2693.30     2387.80    313.73 o 
  16   3   4     2418.92     2598.95    331.69 o 
  17   3   4     3754.77     3715.83    358.07 o 
  18   3   4      718.80      616.63    321.24 o 
  19   3   4    22785.74    22302.49    533.11 o 
  20   3   4     3119.13     2881.47    516.18 o 
  21   3   4      574.10      731.17    465.59 o 
  22   3   4      739.12      622.35    491.65 o 
  23   3   4     1570.64     2261.39    672.02 o 
  24   3   4      174.17     -444.27    506.01 o 
 -25   4   4     4944.59     6306.66   1005.36 o 
 -24   4   4     1364.28     2044.88    623.89 o 
 -23   4   4    10462.01    11040.46    752.76 o 
 -22   4   4     3345.20     3572.42    382.29 o 
 -21   4   4     3116.02     2810.12    340.99 o 
 -20   4   4     2896.57     2590.19    341.16 o 
 -19   4   4    24560.54    24576.82    660.71 o 
 -18   4   4     3214.77     3404.42    328.86 o 
 -17   4   4    38283.64    37479.53    820.90 o 
 -16   4   4     9699.97     9584.64    351.71 o 
 -15   4   4    12434.30    13115.01    390.33 o 
 -14   4   4     4955.67     5181.96    280.98 o 
 -13   4   4    45560.75    44484.81   1026.74 o 
 -12   4   4    10037.35     9510.56    322.48 o 
 -11   4   4    57246.07    55124.19   1185.07 o 
 -10   4   4    15892.17    15771.41    311.59 o 
  -9   4   4    20135.07    19528.10    741.51 o 
  -8   4   4     3807.90     3897.12    168.34 o 
  -7   4   4    49606.43    46925.37    781.70 o 
  -6   4   4    10045.99    10004.95    221.27 o 
  -5   4   4   132519.14   128884.15   1562.80 o 
  -4   4   4    12698.37    12945.59    257.56 o 
  -3   4   4    22484.09    21904.82    353.02 o 
  -2   4   4      816.35      721.68    117.35 o 
  -1   4   4   114381.96   114877.65   1561.52 o 
   0   4   4    26437.02    26828.33    459.33 o 
   1   4   4   154487.44   163801.97   2165.29 o 
   2   4   4     7196.61     7589.26    191.24 o 
   3   4   4     1664.16     1920.29    143.56 o 
   4   4   4     5491.17     5382.12    186.57 o 
   5   4   4    35215.11    33435.38    496.91 o 
   6   4   4     8826.94     9305.42    343.81 o 
   7   4   4    38920.89    37316.97    782.54 o 
   8   4   4     4855.14     5192.69    306.66 o 
   9   4   4      256.88      265.46    235.35 o 
  10   4   4     6632.47     6492.74    540.11 o 
  11   4   4    17675.61    17424.77    684.50 o 
  12   4   4      790.71      915.32    310.16 o 
  13   4   4    24467.46    24012.36    671.80 o 
  14   4   4      924.90      557.36    285.24 o 
  15   4   4        5.94     -256.91    256.91 o 
  16   4   4     2185.48     2029.64    326.17 o 
  17   4   4     1588.87     1877.03    333.62 o 
  18   4   4      115.60       19.49    329.72 o 
  19   4   4     3310.96     3323.45    295.34 o 
  20   4   4      302.68      311.25    262.82 o 
  21   4   4       35.19      120.15    470.92 o 
  22   4   4       90.39      552.89    513.18 o 
  23   4   4      208.01      211.46    516.74 o 
 -24   5   4       55.01     -223.10    978.62 o 
 -23   5   4       27.89      230.47    333.85 o 
 -22   5   4        2.88       15.80    318.05 o 
 -21   5   4       38.88      166.27    314.21 o 
 -20   5   4      338.70      466.84    312.52 o 
 -19   5   4      215.14      -22.74    288.78 o 
 -18   5   4      547.48       -1.62    269.06 o 
 -17   5   4       12.11       38.14    246.09 o 
 -16   5   4      630.03      769.30    237.84 o 
 -15   5   4     2918.27     2955.13    262.73 o 
 -14   5   4      479.30      642.34    224.06 o 
 -13   5   4     7056.68     7270.68    317.38 o 
 -12   5   4       29.24     -402.97    402.97 o 
 -11   5   4     4723.58     5153.92    274.80 o 
 -10   5   4     2129.70     2270.50    169.78 o 
  -9   5   4     1735.36     1898.99    163.41 o 
  -8   5   4     2634.81     2827.39    168.79 o 
  -7   5   4    27056.72    26110.58    666.89 o 
  -6   5   4     2410.64     2527.83    175.95 o 
  -5   5   4     7715.59     7997.69    253.21 o 
  -4   5   4    10664.39    11124.85    270.99 o 
  -3   5   4    10062.96    10057.00    239.73 o 
  -2   5   4    16182.21    16450.23    360.39 o 
  -1   5   4    90771.13    89502.31   1270.00 o 
   0   5   4     2659.99     2612.69    326.16 o 
   1   5   4     9599.68     9478.82    260.83 o 
   2   5   4     7992.49     8027.17    219.44 o 
   3   5   4      367.94      486.17    126.71 o 
   4   5   4    18829.20    19846.77    522.70 o 
   5   5   4    96112.10    94195.84   1331.45 o 
   6   5   4     2030.49     1821.40    177.08 o 
   7   5   4    10860.27    10440.82    288.54 o 
   8   5   4     6299.52     6532.95    379.68 o 
   9   5   4     6127.23     6271.79    607.85 o 
  10   5   4    12952.06    12291.63    654.20 o 
  11   5   4    62140.42    60953.55   3335.15 o 
  12   5   4      660.11      588.33    289.42 o 
  13   5   4     8615.46     8385.38    433.30 o 
  14   5   4     3778.05     3410.27    351.12 o 
  15   5   4     3854.35     3956.32    364.90 o 
  16   5   4     4764.23     5077.54    402.23 o 
  17   5   4    22596.98    21981.51    713.22 o 
  18   5   4      422.50      427.25    341.64 o 
  19   5   4     4779.99     5031.01    454.08 o 
  20   5   4     1673.03     1733.84    291.70 o 
  21   5   4     2896.75     2963.98    321.16 o 
  22   5   4     2475.33     3426.84    578.20 o 
  23   5   4     7041.24     7876.01    736.91 o 
 -23   6   4       78.78      377.01    438.28 o 
 -22   6   4      534.64      -13.70    341.00 o 
 -21   6   4      310.30      213.53    333.56 o 
 -20   6   4       81.49      -56.55    311.52 o 
 -19   6   4    14820.83    16003.60    513.64 o 
 -18   6   4    21951.66    23253.77    776.76 o 
 -17   6   4      409.77      624.38    260.60 o 
 -16   6   4      823.38      861.04    251.69 o 
 -15   6   4       13.15     -228.46    228.46 o 
 -14   6   4      129.01      378.78    236.24 o 
 -13   6   4    44194.71    43700.89    774.89 o 
 -12   6   4    65852.54    66516.88   1762.28 o 
 -11   6   4     3662.15     3808.22    267.95 o 
 -10   6   4       72.72      -37.02    265.21 o 
  -9   6   4      220.68      282.12    157.69 o 
  -8   6   4     2040.83     2267.79    190.87 o 
  -7   6   4    63442.96    64279.27    901.76 o 
  -6   6   4    95234.57    95770.99   1248.39 o 
  -5   6   4     2446.48     2468.65    180.27 o 
  -4   6   4     3943.35     4041.59    193.57 o 
  -3   6   4      415.09      419.15    139.77 o 
  -2   6   4      761.84     1179.17    186.28 o 
  -1   6   4    54159.31    53306.14    845.14 o 
   0   6   4    84106.28    80618.25   2084.12 o 
   1   6   4     9321.44     9341.38    308.19 o 
   2   6   4       28.00       44.81    165.90 o 
   3   6   4      861.20     1050.06    155.06 o 
   4   6   4       23.13      161.85    150.35 o 
   5   6   4    22771.21    22544.96    416.33 o 
   6   6   4    65695.55    63992.93   1556.95 o 
   7   6   4    10436.50     9951.18    403.36 o 
   8   6   4      412.90      398.16    256.32 o 
   9   6   4     3576.36     3067.06    302.20 o 
  10   6   4       39.78      294.54    265.49 o 
  11   6   4    10968.81    10956.31    466.71 o 
  12   6   4    13664.52    13656.48    532.78 o 
  13   6   4     2414.62     2315.04    331.21 o 
  14   6   4       42.09     -106.98    280.58 o 
  15   6   4       48.53      217.95    288.50 o 
  16   6   4       22.96      258.75    300.97 o 
  17   6   4     1923.94     1810.27    354.42 o 
  18   6   4     2749.69     3292.34    418.01 o 
  19   6   4      274.37      -52.95    768.28 o 
  20   6   4       26.99     -105.70    273.93 o 
  21   6   4       58.95      -85.83    282.46 o 
  22   6   4        1.14      296.89    304.85 o 
 -22   7   4      146.62     -152.37    446.02 o 
 -21   7   4       19.84     -272.70    407.47 o 
 -20   7   4        1.22     -129.19    404.89 o 
 -19   7   4      143.20       93.87    351.57 o 
 -18   7   4     1489.95     1226.79    308.67 o 
 -17   7   4      179.25      345.44    265.61 o 
 -16   7   4      322.54      487.79    265.22 o 
 -15   7   4     1509.43     1586.32    269.25 o 
 -14   7   4      420.47      341.10    248.33 o 
 -13   7   4      477.89      330.44    252.40 o 
 -12   7   4    13790.84    13307.19    534.12 o 
 -11   7   4     2984.68     3504.49    289.42 o 
 -10   7   4      444.22      634.63    229.56 o 
  -9   7   4      160.41      331.55    219.09 o 
  -8   7   4      166.37       31.30    183.88 o 
  -7   7   4      980.63      985.66    201.73 o 
  -6   7   4    23339.82    23918.68    601.55 o 
  -5   7   4    12555.46    12689.79    321.41 o 
  -4   7   4     1649.99     1767.80    187.41 o 
  -3   7   4     3622.99     3557.92    200.27 o 
  -2   7   4      439.65      474.28    165.34 o 
  -1   7   4      738.93      449.12    249.55 o 
   0   7   4    80768.98    80128.82   1315.98 o 
   1   7   4    23331.48    23796.52    496.26 o 
   2   7   4      478.50      563.66    169.21 o 
   3   7   4     1525.10     1500.20    175.46 o 
   4   7   4      826.58      766.50    175.40 o 
   5   7   4     1267.34     1560.20    276.99 o 
   6   7   4    49329.36    46252.07   1152.46 o 
   7   7   4    12096.20    11792.58    452.28 o 
   8   7   4        4.69      152.10    247.53 o 
   9   7   4     1850.47     1677.64    286.27 o 
  10   7   4      490.53      661.71    275.11 o 
  11   7   4        0.89      280.90    277.65 o 
  12   7   4    40297.29    37428.84    919.94 o 
  13   7   4     9695.92     9525.59    556.16 o 
  14   7   4      627.96      432.15    524.07 o 
  15   7   4      135.51      356.25    305.66 o 
  16   7   4      582.53      697.27    324.93 o 
  17   7   4       14.55      -66.63    327.35 o 
  18   7   4    19742.81    20869.44    852.06 o 
  19   7   4     4547.63     5076.58    654.20 o 
  20   7   4      241.91      164.66    297.33 o 
  21   7   4      106.59      443.50    336.62 o 
 -21   8   4     1393.64     1362.44    481.18 o 
 -20   8   4    12249.59    13778.08    728.19 o 
 -19   8   4      720.49      508.57    366.11 o 
 -18   8   4     5796.23     5530.32    456.23 o 
 -17   8   4      306.52      504.21    332.82 o 
 -16   8   4     4718.98     5249.71    415.59 o 
 -15   8   4     3084.06     3369.35    364.88 o 
 -14   8   4    26570.60    27723.57    847.33 o 
 -13   8   4      735.92      972.05    286.86 o 
 -12   8   4     9409.84    10129.80    423.24 o 
 -11   8   4     1477.63     1204.75    264.68 o 
 -10   8   4    12284.89    13288.16    443.96 o 
  -9   8   4     2151.89     2428.63    265.49 o 
  -8   8   4    29129.74    29689.45    793.23 o 
  -7   8   4     2214.56     2433.94    218.24 o 
  -6   8   4    16798.94    16876.06    392.25 o 
  -5   8   4      426.07      233.94    235.81 o 
  -4   8   4    31142.04    32099.81    850.31 o 
  -3   8   4     3615.17     3547.64    219.38 o 
  -2   8   4    32377.32    32317.40    775.55 o 
  -1   8   4     2204.33     2174.44    236.96 o 
   0   8   4    23293.38    23293.16   1000.24 o 
   1   8   4      126.63      126.43    212.71 o 
   2   8   4    12920.17    13305.36    426.77 o 
   3   8   4      261.35      269.37    182.36 o 
   4   8   4    35050.61    34802.73    777.34 o 
   5   8   4     1012.26      651.83    298.34 o 
   6   8   4     7906.25     7064.48    445.67 o 
   7   8   4      114.24      127.82    294.53 o 
   8   8   4     5179.22     4897.29    412.66 o 
   9   8   4     1803.48     2069.96    310.78 o 
  10   8   4     9640.47     9795.54    469.75 o 
  11   8   4      277.65      505.39    300.32 o 
  12   8   4     2654.88     2422.09    347.78 o 
  13   8   4      375.44      193.89    318.61 o 
  14   8   4     2611.84     2564.02    375.09 o 
  15   8   4      305.31      424.08    318.71 o 
  16   8   4     2182.21     1787.79    371.03 o 
  17   8   4      125.11       77.55    345.25 o 
  18   8   4      622.89      458.02    313.51 o 
  19   8   4      207.67        5.06    296.53 o 
  20   8   4      501.30      159.05    350.34 o 
 -19   9   4       44.64     -408.59    408.59 o 
 -18   9   4       71.75       73.80    406.38 o 
 -17   9   4      517.98      480.51    414.50 o 
 -16   9   4      299.87       36.92    382.83 o 
 -15   9   4      657.78      781.56    380.88 o 
 -14   9   4     2277.75     2032.82    407.56 o 
 -13   9   4        1.30     -196.23    409.99 o 
 -12   9   4      165.46      -38.48    331.50 o 
 -11   9   4     1675.28     1592.54    547.24 o 
 -10   9   4     1820.94     1402.47    376.12 o 
  -9   9   4     1070.61     1462.83    336.51 o 
  -8   9   4    10891.81    11355.92    518.86 o 
  -7   9   4      268.36      -84.97    293.72 o 
  -6   9   4     3254.70     3767.87    418.90 o 
  -5   9   4     5231.91     5260.31    268.22 o 
  -4   9   4     4023.57     4670.96    249.77 o 
  -3   9   4     2713.01     2487.06    212.69 o 
  -2   9   4    13512.92    13383.39    358.11 o 
  -1   9   4       20.77      -12.64    218.08 o 
   0   9   4     2283.34     2243.79    256.33 o 
   1   9   4     2203.22     2238.67    338.59 o 
   2   9   4    20049.28    20832.38   1134.89 o 
   3   9   4     2123.99     2260.10    217.38 o 
   4   9   4    13062.78    12186.82    554.32 o 
   5   9   4      700.31      474.91    315.46 o 
   6   9   4     7620.87     7584.13    475.47 o 
   7   9   4     8377.38     7864.67    485.83 o 
   8   9   4    16370.82    16061.05    662.68 o 
   9   9   4     1909.24     1504.07    362.98 o 
  10   9   4    11344.57    11204.06    593.48 o 
  11   9   4      189.12      -20.16    349.73 o 
  12   9   4     4040.79     4125.73    443.13 o 
  13   9   4     3969.75     4091.55    520.50 o 
  14   9   4    10571.17    10164.73    549.21 o 
  15   9   4     2282.71     2227.10    387.28 o 
  16   9   4     4981.46     5660.88    480.97 o 
  17   9   4      192.82      584.74    326.17 o 
  18   9   4     2113.79     2573.59    431.25 o 
 -17  10   4     7195.77     7888.96    601.24 o 
 -16  10   4     1021.01     1390.11    427.39 o 
 -15  10   4     1017.12      579.14    407.70 o 
 -14  10   4      818.60     1095.24    497.33 o 
 -13  10   4     2132.62     2065.14    423.98 o 
 -12  10   4    14495.13    15627.60    681.22 o 
 -11  10   4    12198.92    13230.47    612.02 o 
 -10  10   4      288.15      378.37    385.03 o 
  -9  10   4     1919.45     2149.76    368.68 o 
  -8  10   4      963.22     1077.71    349.25 o 
  -7  10   4     3253.37     3494.91    390.99 o 
  -6  10   4    20738.71    21126.13    698.34 o 
  -5  10   4    13124.35    13116.97   1051.70 o 
  -4  10   4      416.82      536.10    255.03 o 
  -3  10   4     3562.73     3782.51    301.59 o 
  -2  10   4     1409.83     1632.91    270.27 o 
  -1  10   4     2052.82     2305.10    276.16 o 
   0  10   4    15315.56    15889.90    706.63 o 
   1  10   4    11027.12    12007.42    543.63 o 
   2  10   4      196.12      319.66    247.61 o 
   3  10   4     1082.70      816.41    442.07 o 
   4  10   4      253.27      372.05    305.35 o 
   5  10   4      763.65      648.74    327.60 o 
   6  10   4    10280.01    10893.20    573.95 o 
   7  10   4     8020.18     7460.54    837.80 o 
   8  10   4      193.63      356.61    670.24 o 
   9  10   4     1812.99     1382.20    380.51 o 
  10  10   4      377.87      311.62    366.63 o 
  11  10   4      562.76      674.45    383.94 o 
  12  10   4     2608.31     3065.26    442.78 o 
  13  10   4     3883.46     3585.23    479.68 o 
  14  10   4       65.58      549.76    401.91 o 
  15  10   4      317.57      508.68    344.70 o 
  16  10   4       16.89      -16.40    499.11 o 
 -15  11   4      146.00      272.52    422.28 o 
 -14  11   4       55.41      -11.85    405.16 o 
 -13  11   4     1034.67     1574.67    445.17 o 
 -12  11   4     1280.90      888.65    414.58 o 
 -11  11   4        6.57      353.10    377.68 o 
 -10  11   4      100.25     -143.30    358.90 o 
  -9  11   4      393.90      169.62    364.24 o 
  -8  11   4      383.23      308.28    352.62 o 
  -7  11   4     7635.82     7796.13    739.76 o 
  -6  11   4     2452.45     2461.51    410.94 o 
  -5  11   4      690.63      461.77    338.10 o 
  -4  11   4      149.57      260.41    331.86 o 
  -3  11   4      750.68      541.50    273.17 o 
  -2  11   4      732.33      480.66    269.17 o 
  -1  11   4    13736.90    13973.51    490.34 o 
   0  11   4     5331.87     5514.25    417.02 o 
   1  11   4     1147.91      741.54    347.88 o 
   2  11   4      956.90      524.15    319.41 o 
   3  11   4      374.80      313.18    312.32 o 
   4  11   4     1503.85     1592.94    372.86 o 
   5  11   4    13317.24    13173.44    644.99 o 
   6  11   4     4994.72     4270.18    450.22 o 
   7  11   4      751.85      320.86    351.20 o 
   8  11   4       11.67      -76.76    440.29 o 
   9  11   4      417.93      297.90    370.39 o 
  10  11   4     1767.15     1442.97    425.87 o 
  11  11   4     9107.89     8841.89    609.54 o 
  12  11   4     5816.87     5905.33    531.42 o 
  13  11   4     1732.10     1769.69    518.72 o 
  14  11   4       11.47      -76.62    432.33 o 
 -12  12   4      715.66      795.71    432.22 o 
 -11  12   4     1011.92      883.63    424.88 o 
 -10  12   4       18.40       10.23    391.46 o 
  -9  12   4        8.57      267.47    385.27 o 
  -8  12   4      978.24     1301.43    412.85 o 
  -7  12   4    17375.78    18924.52    748.94 o 
  -6  12   4      838.84     1146.84    392.12 o 
  -5  12   4     2145.82     2434.82    557.94 o 
  -4  12   4      245.82      736.02    449.20 o 
  -3  12   4      182.34      252.60    348.60 o 
  -2  12   4      402.28      555.31    383.25 o 
  -1  12   4    13682.05    15010.27   1648.86 o 
   0  12   4      145.65      118.48    379.09 o 
   1  12   4     2156.30     1605.85    392.87 o 
   2  12   4      159.21      348.19    338.72 o 
   3  12   4      347.97      401.81    443.85 o 
   4  12   4      281.30      -35.55    357.54 o 
   5  12   4     8472.96     8187.30    570.02 o 
   6  12   4      499.69      803.18    390.76 o 
   7  12   4     1623.50     1329.45    429.89 o 
   8  12   4      190.10      281.64    591.81 o 
   9  12   4      177.97      -74.87    566.85 o 
  10  12   4       13.80      206.78    563.29 o 
  11  12   4     2383.28     2353.72    492.02 o 
  -7  13   4      259.91      401.05    622.11 o 
  -6  13   4     1182.47     1553.29    434.45 o 
  -5  13   4     3175.18     3074.45    454.64 o 
  -4  13   4      343.17      687.74    395.71 o 
  -2  13   4      146.54      221.04    698.76 o 
   1  13   4     3637.72     2748.69    702.32 o 
   2  13   4      523.90      506.24    616.76 o 
   3  13   4      279.32      -60.61    591.81 o 
   4  13   4      209.64      474.16    606.07 o 
   5  13   4      979.52     1918.02    680.93 o 
   6  13   4     2766.58     1369.00    737.97 o 
 -25   0   5      693.90     1233.52    777.19 o 
 -23   0   5        1.23      581.11    673.80 o 
 -21   0   5       81.34      -64.17    588.24 o 
 -19   0   5     7395.89     7511.66    812.84 o 
 -17   0   5       54.55      342.03    284.16 o 
 -15   0   5      928.04      930.05    280.88 o 
 -13   0   5    43112.12    43393.74    895.54 o 
 -11   0   5     2729.63     2954.61    275.32 o 
  -9   0   5       91.31      858.30    226.64 o 
  -7   0   5   122556.13   121137.99   1938.74 o 
  -5   0   5    31947.28    33507.91    825.32 o 
  -3   0   5     9774.51    10373.30    568.63 o 
  -1   0   5    92150.10    89393.09   1717.50 o 
   1   0   5     6468.71     5393.99    213.91 o 
   3   0   5     1463.18     1465.25    156.86 o 
   5   0   5   300800.06   312691.06   5664.94 o 
   7   0   5    40756.45    43608.26   1269.17 o 
   9   0   5    30085.87    30959.30    748.67 o 
  11   0   5   148829.31   142297.25   2766.51 o 
  13   0   5    18662.91    18299.64    591.81 o 
  15   0   5     4945.50     4609.67    345.81 o 
  17   0   5    68796.80    64257.30   2342.27 o 
  19   0   5     9075.97     8905.61    880.58 o 
  21   0   5     3147.88     3101.63    716.58 o 
  23   0   5    17651.85    18103.56   1351.17 o 
 -26   1   5       71.69     -229.21    538.33 o 
 -25   1   5     8607.15     9001.52    796.80 o 
 -24   1   5     6957.32     7271.15    695.62 o 
 -23   1   5     3762.98     4049.87    565.97 o 
 -22   1   5     2675.88     2922.55    598.94 o 
 -21   1   5     2884.38     2377.58    482.63 o 
 -20   1   5      356.82      249.43    458.11 o 
 -19   1   5    28717.69    27067.48    659.93 o 
 -18   1   5    17520.30    17584.33    643.13 o 
 -17   1   5    16409.69    15909.91    478.99 o 
 -16   1   5     2799.31     3082.90    234.06 o 
 -15   1   5     4223.10     4215.26    239.57 o 
 -14   1   5      318.46      926.78    198.27 o 
 -13   1   5    81613.84    81752.17   1723.56 o 
 -12   1   5    44596.40    44905.29   1042.02 o 
 -11   1   5    29686.25    28207.42    778.45 o 
 -10   1   5     3257.42     3492.46    188.04 o 
  -9   1   5    11079.42    10990.32    260.21 o 
  -8   1   5      101.31      516.83    145.66 o 
  -7   1   5   103458.37    95402.34   3200.57 o 
  -6   1   5    38687.04    37901.66    504.07 o 
  -5   1   5    66307.79    66816.59    788.11 o 
  -4   1   5     6614.95     7284.19    186.53 o 
  -3   1   5     5885.93     8129.81    416.46 o 
  -2   1   5     1070.95     1560.51    143.89 o 
  -1   1   5   101533.86   103565.98   4220.85 o 
   0   1   5    95259.38   105086.40   1659.98 o 
   1   1   5    42021.88    44290.02   1389.21 o 
   2   1   5     7465.24     8383.61    522.29 o 
   3   1   5      122.83      173.42    105.07 o 
   4   1   5     1263.54     1797.76    146.17 o 
   5   1   5    32478.01    31210.96   1026.75 o 
   6   1   5    16171.87    16230.88    313.63 o 
   7   1   5    19062.93    20502.33    425.28 o 
   8   1   5        2.07       -9.87    127.56 o 
   9   1   5      926.72     1019.67    143.04 o 
  10   1   5     1978.89     2329.16    177.29 o 
  11   1   5    17637.67    16865.36    375.62 o 
  12   1   5     6589.34     6177.81    426.03 o 
  13   1   5     9139.46     8947.45    290.56 o 
  14   1   5      423.33      558.68    254.53 o 
  15   1   5      266.88      365.84    255.46 o 
  16   1   5      146.26      470.81    286.99 o 
  17   1   5     2396.08     2311.49    454.14 o 
  18   1   5       19.36      781.39    420.63 o 
  19   1   5      813.46      708.43    424.09 o 
  20   1   5      188.62       43.16    431.67 o 
  21   1   5        8.74      413.61    446.01 o 
  22   1   5        1.56     -124.48    452.76 o 
  23   1   5      236.25      836.56    499.76 o 
  24   1   5        3.20     -389.31    496.54 o 
 -26   2   5       10.50       87.60    529.23 o 
 -25   2   5        0.73     -233.81    504.82 o 
 -24   2   5      699.63      908.49    506.61 o 
 -23   2   5      830.40     1257.42    517.49 o 
 -22   2   5       41.62      463.40    451.05 o 
 -21   2   5     1813.71     1384.47    471.21 o 
 -20   2   5      127.37      246.91    281.58 o 
 -19   2   5       37.58       86.79    266.14 o 
 -18   2   5     3384.24     3600.98    385.64 o 
 -17   2   5     9184.93     8853.42    381.57 o 
 -16   2   5      235.69      274.58    232.45 o 
 -15   2   5     5857.48     5712.51    280.36 o 
 -14   2   5     5464.26     5360.63    245.93 o 
 -13   2   5     1026.72     1542.74    202.49 o 
 -12   2   5    30151.09    29431.15    544.42 o 
 -11   2   5    24960.51    23243.65    581.70 o 
 -10   2   5      248.66      399.84    151.49 o 
  -9   2   5    31310.02    30200.03    447.75 o 
  -8   2   5    10988.61    10815.33    242.72 o 
  -7   2   5     2537.23     2547.42    162.01 o 
  -6   2   5    52922.35    51761.18   1995.53 o 
  -5   2   5    94517.21    93639.29   1365.18 o 
  -4   2   5      916.32     1245.45    119.57 o 
  -3   2   5    19268.82    17890.29    326.73 o 
  -2   2   5    21361.07    19737.10    424.29 o 
  -1   2   5    22001.89    22628.01    694.85 o 
   0   2   5   115490.73   111747.63   1492.84 o 
   1   2   5   168028.61   160500.11   3319.06 o 
   2   2   5     2843.03     2587.98    139.92 o 
   3   2   5    32206.58    34731.69    578.00 o 
   4   2   5     8693.19     8626.69    222.82 o 
   5   2   5     9102.10     8772.79    209.46 o 
   6   2   5    87823.60    85565.50   2481.31 o 
   7   2   5   113444.03   113993.13   2939.43 o 
   8   2   5      342.67      313.23    120.61 o 
   9   2   5     5888.15     5974.38    265.60 o 
  10   2   5    12531.65    12314.31    290.80 o 
  11   2   5     5831.12     5738.60    324.48 o 
  12   2   5    40612.22    40241.27    852.73 o 
  13   2   5    65117.56    62286.41   2007.15 o 
  14   2   5      687.46      480.84    481.29 o 
  15   2   5     2626.29     2589.29    297.45 o 
  16   2   5     3947.38     3760.99    340.54 o 
  17   2   5      781.33      963.24    297.42 o 
  18   2   5    20656.19    21143.22    901.96 o 
  19   2   5    21774.85    21532.76    924.73 o 
  20   2   5     1458.05     1103.64    467.47 o 
  21   2   5     1149.82     1038.79    467.47 o 
  22   2   5      629.68     1053.26    485.77 o 
  23   2   5      300.00      454.02    500.17 o 
  24   2   5     5354.67     6642.13    714.41 o 
 -25   3   5     1065.56     1594.18    811.06 o 
 -24   3   5     3834.69     4719.42    633.91 o 
 -23   3   5     1333.94     1374.46    529.37 o 
 -22   3   5     5423.22     5440.44    599.83 o 
 -21   3   5     2642.46     2798.20    330.02 o 
 -20   3   5    27243.08    26164.14    681.57 o 
 -19   3   5     1496.86     1473.25    287.26 o 
 -18   3   5    13059.41    13484.82    575.22 o 
 -17   3   5     4097.44     4074.85    315.04 o 
 -16   3   5    15295.03    15017.24    585.44 o 
 -15   3   5     2833.37     3031.05    347.21 o 
 -14   3   5    62447.55    59433.36   1361.20 o 
 -13   3   5     2268.87     2418.99    215.44 o 
 -12   3   5    25239.19    25037.85    459.47 o 
 -11   3   5    15613.09    15936.08    328.42 o 
 -10   3   5    46352.53    45207.41    810.97 o 
  -9   3   5     6818.31     6652.25    204.48 o 
  -8   3   5    67812.29    66222.90    816.14 o 
  -7   3   5    13774.44    13206.16    354.54 o 
  -6   3   5    35228.84    35214.64    477.41 o 
  -5   3   5    27763.96    27369.07    386.89 o 
  -4   3   5    53989.95    54393.84    916.20 o 
  -3   3   5    15188.54    16363.31    336.85 o 
  -2   3   5    85907.84    88552.28   1202.75 o 
  -1   3   5     6643.75     6638.07    300.86 o 
   0   3   5    23080.36    25618.23    508.05 o 
   1   3   5    17924.94    17786.19    360.47 o 
   2   3   5    17800.86    18347.59    362.63 o 
   3   3   5     1752.28     2046.00    150.54 o 
   4   3   5    67446.77    70159.52   1404.52 o 
   5   3   5     8499.92     8825.60    245.99 o 
   6   3   5    28286.86    29402.56    508.03 o 
   7   3   5    13846.55    14905.74   1048.14 o 
   8   3   5     8609.78     8638.04    363.64 o 
   9   3   5     2934.45     3145.19    271.96 o 
  10   3   5     8675.69     8662.63    582.89 o 
  11   3   5      575.23      485.15    248.64 o 
  12   3   5     3217.81     3352.25    452.77 o 
  13   3   5     2172.83     1988.99    449.20 o 
  14   3   5     1950.85     1908.90    298.69 o 
  15   3   5      146.51        6.10    264.41 o 
  16   3   5     1933.24     2298.35    320.51 o 
  17   3   5       21.08      -50.54    287.48 o 
  18   3   5     1914.52     1972.00    336.93 o 
  19   3   5      584.06      524.07    342.81 o 
  20   3   5      236.67      445.23    456.31 o 
  21   3   5       57.35      -41.42    457.94 o 
  22   3   5       32.93     -436.58    436.58 o 
  23   3   5       10.93      230.05    513.64 o 
  24   3   5       59.11       43.68    516.38 o 
 -25   4   5       17.41      907.65    571.18 o 
 -24   4   5       25.22      -17.57    852.06 o 
 -23   4   5        9.83      -58.35    488.57 o 
 -22   4   5      254.98      145.41    300.31 o 
 -21   4   5     1285.96      756.87    303.26 o 
 -20   4   5     2202.12     2310.39    328.79 o 
 -19   4   5     2592.01     1952.12    331.61 o 
 -18   4   5     2477.61     2616.39    315.41 o 
 -17   4   5      158.78       68.33    275.98 o 
 -16   4   5      582.72      927.61    267.86 o 
 -15   4   5      386.22      642.51    222.09 o 
 -14   4   5     6140.61     6209.27    302.35 o 
 -13   4   5     4617.87     4059.86    426.22 o 
 -12   4   5    10394.96     9983.97    273.94 o 
 -11   4   5     4814.22     4838.59    212.51 o 
 -10   4   5     6703.37     6864.75    221.99 o 
  -9   4   5     3501.13     3648.82    177.84 o 
  -8   4   5    31647.93    30964.34    461.09 o 
  -7   4   5     6023.82     6018.99    190.13 o 
  -6   4   5    38545.75    39392.18    571.92 o 
  -5   4   5    21289.84    22096.40    371.45 o 
  -4   4   5    34004.78    33228.78    489.34 o 
  -3   4   5     9137.56     9226.22    215.40 o 
  -2   4   5    53792.87    52940.09    702.22 o 
  -1   4   5     5129.79     4774.53    202.62 o 
   0   4   5    93582.40    91835.34   1480.32 o 
   1   4   5    32768.56    33220.57    769.48 o 
   2   4   5    33866.97    34671.53    507.53 o 
   3   4   5    17536.53    17972.66    361.57 o 
   4   4   5    71299.34    70045.30    913.73 o 
   5   4   5    18236.23    18161.82    332.29 o 
   6   4   5    68187.81    67222.69    873.59 o 
   7   4   5    14111.38    14216.76    401.07 o 
   8   4   5    38031.95    37199.22    793.94 o 
   9   4   5    20250.27    19852.69    550.44 o 
  10   4   5    38603.16    37451.81    826.26 o 
  11   4   5     9255.72     9458.64    416.25 o 
  12   4   5    35118.32    33941.77   1228.18 o 
  13   4   5     7023.71     6973.46    449.20 o 
  14   4   5    19908.94    19995.03    622.01 o 
  15   4   5     4990.41     5303.39    381.88 o 
  16   4   5    12382.67    12251.70    522.68 o 
  17   4   5     3221.47     3384.60    373.33 o 
  18   4   5    12393.25    13238.89    569.97 o 
  19   4   5     1816.34     1734.10    308.97 o 
  20   4   5     9099.24     9354.15    396.36 o 
  21   4   5     2376.14     2788.75    563.06 o 
  22   4   5     3051.46     3254.60    596.90 o 
  23   4   5      419.18      -66.44    540.11 o 
 -24   5   5    12483.06    13496.44    874.14 o 
 -23   5   5     3391.94     3068.48    395.56 o 
 -22   5   5      588.07      760.37    331.74 o 
 -21   5   5     1933.26     1647.46    333.89 o 
 -20   5   5     2993.79     3331.78    364.52 o 
 -19   5   5      175.53      438.54    301.04 o 
 -18   5   5    39397.32    41034.57    897.67 o 
 -17   5   5     8329.99     9060.54    421.39 o 
 -16   5   5     2292.82     2456.50    262.88 o 
 -15   5   5     1767.48     1953.60    252.11 o 
 -14   5   5    11652.63    11517.79    464.44 o 
 -13   5   5      538.26      957.29    233.65 o 
 -12   5   5    64692.88    64404.30    978.18 o 
 -11   5   5    28701.99    28259.29    549.42 o 
 -10   5   5     1201.89     1400.99    173.33 o 
  -9   5   5     9000.72     9119.27    303.09 o 
  -8   5   5    14890.12    14848.74    327.27 o 
  -7   5   5     1118.89     1219.22    160.52 o 
  -6   5   5   100723.28    99713.97   1269.05 o 
  -5   5   5    18074.61    17791.15    340.30 o 
  -4   5   5       30.18      345.20    130.82 o 
  -3   5   5    13266.72    14197.34    287.22 o 
  -2   5   5    14230.61    13154.51    325.25 o 
  -1   5   5      318.22       59.96    161.90 o 
   0   5   5    95363.08    91092.98   1617.30 o 
   1   5   5    34409.91    35493.23    896.39 o 
   2   5   5       32.39      245.72    165.16 o 
   3   5   5       73.52       84.19    137.41 o 
   4   5   5      413.27      740.70    156.16 o 
   5   5   5      575.78      698.68    342.02 o 
   6   5   5    54244.17    52456.14    812.53 o 
   7   5   5    10035.28    10897.24    461.03 o 
   8   5   5     1545.04     1401.57    265.54 o 
   9   5   5     2689.97     2459.51    292.96 o 
  10   5   5       47.37      -70.67    283.43 o 
  11   5   5     1365.31     1460.21    426.03 o 
  12   5   5    11224.65    12357.74   1228.18 o 
  13   5   5     2712.67     2529.96    333.19 o 
  14   5   5       86.10      137.99    279.18 o 
  15   5   5       37.55     -276.64    276.64 o 
  16   5   5       12.68      243.71    289.42 o 
  17   5   5      248.82      254.86    326.10 o 
  18   5   5      902.01      680.48    344.20 o 
  19   5   5      355.20      348.13    365.32 o 
  20   5   5       35.24      110.10    353.20 o 
  21   5   5       23.35     -268.85    268.85 o 
  22   5   5        2.06      161.42    501.91 o 
 -23   6   5        5.70     -271.57    406.25 o 
 -22   6   5      385.60      458.49    404.63 o 
 -21   6   5      276.32      428.76    396.40 o 
 -20   6   5        6.47      -44.69    416.40 o 
 -19   6   5     3811.09     4460.83    471.62 o 
 -18   6   5     1664.38     2248.34    337.74 o 
 -17   6   5      341.18      134.55    247.09 o 
 -16   6   5      463.41      689.73    252.55 o 
 -15   6   5      310.75      485.77    241.51 o 
 -14   6   5       12.80      113.01    224.64 o 
 -13   6   5     8055.70     8580.79    353.92 o 
 -12   6   5    14918.23    15075.70    457.71 o 
 -11   6   5      665.28      733.06    223.30 o 
 -10   6   5       64.12     -177.18    199.14 o 
  -9   6   5     3764.84     3955.62    215.64 o 
  -8   6   5      125.14      244.94    168.10 o 
  -7   6   5    32369.26    31691.74    535.03 o 
  -6   6   5    45667.31    45193.18    693.14 o 
  -5   6   5     1857.33     2081.67    179.12 o 
  -4   6   5      334.68      210.61    147.43 o 
  -3   6   5     1310.04     1476.05    155.67 o 
  -2   6   5     2014.42     2215.81    200.69 o 
  -1   6   5    55231.32    53442.04   1138.31 o 
   0   6   5    73550.08    74330.34   1113.01 o 
   1   6   5     1442.22     1384.00    191.58 o 
   2   6   5        2.24      137.64    158.47 o 
   3   6   5     1084.46     1449.31    205.48 o 
   4   6   5      715.04      794.22    182.78 o 
   5   6   5    68065.25    63695.00   1663.19 o 
   6   6   5    56775.52    55893.03   1110.75 o 
   7   6   5     3773.58     3357.04    333.34 o 
   8   6   5     1421.24     1455.11    269.70 o 
   9   6   5     3633.64     3453.57    318.58 o 
  10   6   5     1373.15     1613.90    286.08 o 
  11   6   5    34057.59    33305.37    825.26 o 
  12   6   5    30159.32    29493.66    832.45 o 
  13   6   5     3129.68     3320.91    347.76 o 
  14   6   5      489.95      183.84    292.67 o 
  15   6   5     1804.35     1700.05    331.85 o 
  16   6   5       89.02      335.36    327.99 o 
  17   6   5    19595.73    20287.32   1242.44 o 
  18   6   5    13913.38    15209.16    648.30 o 
  19   6   5      929.05     1037.17    329.43 o 
  20   6   5      890.26      472.49    367.64 o 
  21   6   5      510.46      491.68    307.62 o 
  22   6   5       16.10      134.86    400.35 o 
 -22   7   5      195.51      464.84    447.74 o 
 -21   7   5        5.76     -401.72    401.72 o 
 -20   7   5     6026.00     6990.18    570.03 o 
 -19   7   5    19834.50    21713.85    823.74 o 
 -18   7   5       18.71      515.96    338.43 o 
 -17   7   5     2356.96     2447.42    357.62 o 
 -16   7   5     2936.34     3318.98    309.70 o 
 -15   7   5       44.33       94.49    247.31 o 
 -14   7   5     9973.39    10765.81    398.94 o 
 -13   7   5    36080.79    36143.18    711.89 o 
 -12   7   5      198.00      290.90    254.77 o 
 -11   7   5     4362.95     4638.70    367.21 o 
 -10   7   5     4523.86     4977.31    295.52 o 
  -9   7   5      121.52       31.80    216.50 o 
  -8   7   5    19297.93    19616.94    419.87 o 
  -7   7   5    63073.74    64876.99   1335.39 o 
  -6   7   5        8.14       69.18    184.49 o 
  -5   7   5    20635.65    20357.07    411.52 o 
  -4   7   5     6281.19     6564.80    243.24 o 
  -3   7   5       12.01       54.38    157.64 o 
  -2   7   5    12671.24    12278.25    321.82 o 
  -1   7   5    47666.54    46690.26   1577.67 o 
   0   7   5     1849.76     1305.63    222.17 o 
   1   7   5    25380.24    25892.35    528.40 o 
   2   7   5     4410.17     4628.01    351.37 o 
   3   7   5       29.10       89.04    182.10 o 
   4   7   5     5112.19     5181.78    256.84 o 
   5   7   5    27973.95    27328.45    540.44 o 
   6   7   5       81.81      137.12    336.90 o 
   7   7   5     6519.61     6465.23    734.41 o 
   8   7   5     3728.16     3470.40    317.51 o 
   9   7   5       27.59      -28.16    255.08 o 
  10   7   5     5025.62     5047.80    360.45 o 
  11   7   5     6485.14     6041.85    397.78 o 
  12   7   5        3.70      187.86    297.96 o 
  13   7   5     1557.04     1663.47    330.63 o 
  14   7   5      387.58     -160.73    294.53 o 
  15   7   5      192.16      159.80    300.61 o 
  16   7   5      517.64      449.76    322.20 o 
  17   7   5     1018.81      739.35    365.42 o 
  18   7   5       20.23      336.77    524.07 o 
  19   7   5       39.58       40.33    315.18 o 
  20   7   5       13.43     -366.17    366.17 o 
  21   7   5        3.43      180.10    463.46 o 
 -21   8   5      551.37     1318.53    468.53 o 
 -20   8   5      267.84      540.61    445.84 o 
 -19   8   5      265.88      347.38    423.68 o 
 -18   8   5      737.36      766.08    362.86 o 
 -17   8   5     2630.40     2937.52    390.63 o 
 -16   8   5     1042.69     1148.38    337.73 o 
 -15   8   5     1848.54     1811.48    386.55 o 
 -14   8   5      386.38     -350.34    350.34 o 
 -13   8   5     3680.73     3582.63    415.42 o 
 -12   8   5     1982.18     1911.95    370.51 o 
 -11   8   5     8468.76     8937.18    491.07 o 
 -10   8   5      518.81      674.31    242.37 o 
  -9   8   5     8014.78     8296.28    355.46 o 
  -8   8   5     4002.47     4091.93    298.09 o 
  -7   8   5     8740.27     9321.98    557.78 o 
  -6   8   5     2732.64     2613.99    220.86 o 
  -5   8   5    24470.27    24258.47    759.27 o 
  -4   8   5    13437.24    13419.63    347.10 o 
  -3   8   5     2662.24     2495.75    208.62 o 
  -2   8   5     3916.40     3835.01    228.74 o 
  -1   8   5    15018.26    15689.90    545.38 o 
   0   8   5     1456.78     1617.11    234.49 o 
   1   8   5    31678.93    32480.53    843.07 o 
   2   8   5     4568.20     4899.47    269.50 o 
   3   8   5     5625.69     5282.20    248.97 o 
   4   8   5     7037.75     7094.76    305.67 o 
   5   8   5    16036.27    14514.40    584.85 o 
   6   8   5     4183.23     4194.74    495.55 o 
   7   8   5    40159.84    35422.16    995.29 o 
   8   8   5     4234.31     4058.91    394.24 o 
   9   8   5     1554.98     1857.74    304.54 o 
  10   8   5      636.96     1027.61    305.79 o 
  11   8   5     9148.59     9705.68    479.50 o 
  12   8   5     2230.38     2270.09    341.07 o 
  13   8   5    27130.26    27549.37    813.76 o 
  14   8   5     3815.74     3667.83    389.18 o 
  15   8   5     1205.88     1307.89    355.82 o 
  16   8   5      318.09        4.78    333.44 o 
  17   8   5     2770.50     3094.63    408.94 o 
  18   8   5      885.92      799.21    384.38 o 
  19   8   5    13236.70    13822.09   1021.40 o 
 -19   9   5     3390.39     3895.87    720.15 o 
 -18   9   5       85.05      362.94    406.75 o 
 -17   9   5     7191.40     7993.44    584.86 o 
 -16   9   5     3917.78     4699.13    531.20 o 
 -15   9   5     4884.43     5253.11    482.51 o 
 -14   9   5     2859.69     3027.34    433.44 o 
 -13   9   5     6863.30     7366.08    504.53 o 
 -12   9   5      204.36      300.58    343.49 o 
 -11   9   5    15576.28    17040.52    875.23 o 
 -10   9   5     6880.45     6441.75    457.29 o 
  -9   9   5     4315.63     4599.01    406.75 o 
  -8   9   5     5969.95     6084.56    607.85 o 
  -7   9   5     6881.42     7637.69    447.76 o 
  -6   9   5      502.86      222.82    241.99 o 
  -5   9   5    19489.31    20037.32    529.30 o 
  -4   9   5     3172.26     3332.06    285.22 o 
  -3   9   5     2783.19     3041.43    270.71 o 
  -2   9   5     6005.07     6214.51    398.43 o 
  -1   9   5    10440.98    11144.40    547.90 o 
   0   9   5      146.66      235.35    218.24 o 
   1   9   5    15747.62    15957.03   1137.01 o 
   2   9   5     2364.11     2377.19    225.03 o 
   3   9   5     4794.66     4502.08    278.84 o 
   4   9   5     1750.25     1697.91    349.38 o 
   5   9   5     3013.21     2767.12    360.27 o 
   6   9   5        5.70       99.08    314.99 o 
   7   9   5     7102.45     7228.46    476.11 o 
   8   9   5     1330.60      997.49    340.07 o 
   9   9   5     2118.70     2005.29    375.61 o 
  10   9   5     1199.70     1006.74    374.20 o 
  11   9   5      902.81      779.59    362.35 o 
  12   9   5        8.41      -78.07    459.90 o 
  13   9   5     2542.79     2310.49    368.93 o 
  14   9   5      464.96      776.73    350.14 o 
  15   9   5      294.85      308.29    529.42 o 
  16   9   5      212.13      141.61    352.77 o 
  17   9   5       30.41      182.34    364.26 o 
  18   9   5       13.56       65.77    363.64 o 
 -17  10   5        5.42     -298.43    411.92 o 
 -16  10   5      631.83      768.47    497.33 o 
 -15  10   5       94.44      203.77    414.30 o 
 -14  10   5     2011.36     2063.84    437.40 o 
 -13  10   5     4021.74     4719.93    485.10 o 
 -12  10   5      469.86      541.07    389.65 o 
 -11  10   5       91.41     -278.75    341.64 o 
 -10  10   5     1230.22     1217.67    361.47 o 
  -9  10   5      175.45      -22.09    320.36 o 
  -8  10   5     5757.88     6179.65    450.34 o 
  -7  10   5     9415.79     9990.87    524.56 o 
  -6  10   5     1310.26      936.09    342.25 o 
  -5  10   5       90.58     -309.05    309.05 o 
  -4  10   5     4213.05     4407.94    315.79 o 
  -3  10   5      343.66      300.33    242.03 o 
  -2  10   5    12209.19    12371.63    600.99 o 
  -1  10   5    10232.09    11785.40    425.27 o 
   0  10   5     4043.45     3804.13    304.11 o 
   1  10   5     1267.74     1173.04    232.98 o 
   2  10   5     5244.65     5033.86    433.40 o 
   3  10   5     3526.55     2704.61    443.85 o 
   4  10   5    11673.25    10741.98    948.32 o 
   5  10   5    11168.76    10764.09    572.31 o 
   6  10   5     1240.03     1304.99    364.26 o 
   7  10   5     2710.71     3021.04    391.86 o 
   8  10   5     5029.90     4612.06    444.29 o 
   9  10   5     1961.80     1597.71    382.95 o 
  10  10   5     8102.73     8383.54    560.69 o 
  11  10   5     9862.99     9868.22    601.93 o 
  12  10   5     1622.83     1806.83    409.12 o 
  13  10   5     2108.87     2109.56    439.82 o 
  14  10   5     3402.67     3418.38    492.69 o 
  15  10   5     1596.86      911.50    414.10 o 
  16  10   5     5234.41     5789.31    476.04 o 
 -15  11   5       43.57     -434.37    549.02 o 
 -14  11   5     1187.26      703.90    436.76 o 
 -13  11   5     4469.73     4914.74    526.74 o 
 -12  11   5    15705.78    17201.89    744.08 o 
 -11  11   5      652.40      802.41    394.62 o 
 -10  11   5       34.19      206.92    374.92 o 
  -9  11   5       21.53     -356.21    356.21 o 
  -8  11   5     1078.12     1492.84    390.22 o 
  -7  11   5     7219.24     8118.08    521.95 o 
  -6  11   5    11677.88    12725.99    602.13 o 
  -5  11   5       36.47       64.92    424.25 o 
  -4  11   5       38.72      -86.64    325.90 o 
  -3  11   5      322.45      547.70    267.19 o 
  -2  11   5      794.10      816.64    277.86 o 
  -1  11   5     5092.33     5421.54    397.69 o 
   0  11   5    12897.79    13864.17    629.50 o 
   1  11   5      114.99     -328.97    328.97 o 
   2  11   5      118.81      237.67    383.25 o 
   3  11   5      333.16      304.80    311.83 o 
   4  11   5     1286.46     1371.91    370.47 o 
   5  11   5     2484.88     2838.70    412.12 o 
   6  11   5     5868.39     6235.81    494.55 o 
   7  11   5        0.44       25.40    344.67 o 
   8  11   5      198.89       88.90    354.14 o 
   9  11   5      343.55     -150.41    352.68 o 
  10  11   5       45.26      382.84    385.67 o 
  11  11   5      338.64      316.58    408.59 o 
  12  11   5     2842.85     2900.35    475.94 o 
  13  11   5        0.45     -102.46    404.78 o 
 -12  12   5     3962.18     4565.00    857.41 o 
 -11  12   5      262.68      183.73    554.37 o 
 -10  12   5       23.51     -279.27    383.74 o 
  -9  12   5      229.79       71.07    387.63 o 
  -8  12   5      100.89     -289.50    357.98 o 
  -7  12   5      283.44     -124.95    372.04 o 
  -6  12   5    11033.68    11937.23   1014.27 o 
  -5  12   5      626.24      892.90    582.89 o 
  -4  12   5       64.35      137.47    386.81 o 
  -3  12   5      194.28       52.52    344.03 o 
  -2  12   5      252.68      165.01    360.70 o 
  -1  12   5      547.62      893.37    412.43 o 
   0  12   5    15150.41    16687.68    778.97 o 
   1  12   5      534.04      470.94    372.46 o 
   2  12   5       11.64     -152.61    331.36 o 
   3  12   5      481.72      495.00    365.33 o 
   4  12   5      214.64      509.70    368.03 o 
   5  12   5      730.06     1112.65    398.09 o 
   6  12   5    15557.02    13694.81    692.37 o 
   7  12   5      721.69      950.10    499.11 o 
   8  12   5       55.44        9.45    385.92 o 
   9  12   5        2.15      345.66    407.97 o 
  10  12   5      296.39      434.94    602.50 o 
  -7  13   5     2552.13     2343.43    462.28 o 
  -6  13   5     2312.93     2902.30    486.63 o 
  -5  13   5        8.56     -294.87    403.29 o 
  -4  13   5     1011.08     1257.52    417.33 o 
  -2  13   5     3937.90     3458.14    791.45 o 
  -1  13   5     2600.01     2306.62    670.24 o 
   0  13   5     1250.55     2003.58    598.94 o 
   1  13   5      113.77       -6.43    400.75 o 
   2  13   5     1282.13     1041.01    634.59 o 
   3  13   5      185.26     -399.29    595.37 o 
   4  13   5     1770.20     1885.94    688.06 o 
   5  13   5      670.55      948.32    663.11 o 
 -26   0   6     1645.13     2427.83    869.88 o 
 -24   0   6    15623.58    16103.54   1272.74 o 
 -22   0   6      214.17      598.94    638.15 o 
 -20   0   6     8048.24     8470.67    884.14 o 
 -18   0   6    60027.48    60185.36   3016.07 o 
 -16   0   6      354.11      366.69    291.48 o 
 -14   0   6    23643.68    22762.21    745.11 o 
 -12   0   6    69960.25    65947.52   1228.44 o 
 -10   0   6     3597.22     3334.74    363.64 o 
  -8   0   6    30765.16    31338.87    672.80 o 
  -6   0   6   127558.65   131168.41   2076.34 o 
  -4   0   6     3796.60     4186.29    234.81 o 
  -2   0   6    24444.45    23804.01    637.77 o 
   0   0   6    49106.52    45554.80    923.36 o 
   2   0   6     9493.35    10032.18    306.60 o 
   4   0   6    16853.62    17572.36    449.20 o 
   6   0   6    30852.07    31986.05    759.37 o 
   8   0   6     1489.08     1661.33    217.47 o 
  10   0   6      167.42      402.86    221.04 o 
  12   0   6     5025.71     4631.06    613.20 o 
  14   0   6     2870.01     2638.17    303.03 o 
  16   0   6      172.06      160.43    534.76 o 
  18   0   6      119.56      178.25    598.94 o 
  20   0   6       11.08      238.86    616.76 o 
  22   0   6        5.26       -7.13    613.20 o 
  24   0   6      634.76      663.11    791.45 o 
 -26   1   6      284.78      169.32    511.28 o 
 -25   1   6     1076.90     1362.57    577.27 o 
 -24   1   6     1538.93     1417.58    552.01 o 
 -23   1   6      286.80      169.76    490.20 o 
 -22   1   6       16.54       -2.74    441.60 o 
 -21   1   6      815.95      324.05    428.33 o 
 -20   1   6     1949.39     1868.42    540.11 o 
 -19   1   6     8500.77     8061.38    412.04 o 
 -18   1   6     9711.82     9832.88    415.86 o 
 -17   1   6      518.05      288.57    229.92 o 
 -16   1   6      170.51      171.15    203.52 o 
 -15   1   6     4117.60     4033.30    244.04 o 
 -14   1   6    17266.77    17168.12    379.96 o 
 -13   1   6    21278.17    21112.28    706.00 o 
 -12   1   6    38850.17    39268.87    760.03 o 
 -11   1   6     2146.79     2075.47    195.42 o 
 -10   1   6     1800.74     1976.60    182.46 o 
  -9   1   6     6859.00     6428.92    217.10 o 
  -8   1   6    32835.94    31358.04    736.52 o 
  -7   1   6    56767.28    55241.51   2823.49 o 
  -6   1   6    74897.91    73510.97   1123.84 o 
  -5   1   6       65.61      334.58    139.61 o 
  -4   1   6    10559.14    11697.10    234.92 o 
  -3   1   6    15763.32    17080.24    385.67 o 
  -2   1   6    63921.92    62082.89   4675.62 o 
  -1   1   6    77264.19    75428.92   2625.61 o 
   0   1   6   149933.73   148923.00   2259.72 o 
   1   1   6     5628.00     5731.01    160.68 o 
   2   1   6     6519.36     5422.65    169.81 o 
   3   1   6    20398.97    20704.81    352.68 o 
   4   1   6    17611.29    16970.86    313.24 o 
   5   1   6   129781.13   132646.23   1768.35 o 
   6   1   6   128166.89   131515.06   1765.88 o 
   7   1   6     1705.29     1928.28    152.45 o 
   8   1   6    11547.47    11821.00    283.23 o 
   9   1   6     5396.70     5227.26    208.59 o 
  10   1   6    27300.13    26004.04    484.95 o 
  11   1   6    62594.74    62373.74    964.09 o 
  12   1   6    84504.72    83343.09   1239.93 o 
  13   1   6     1710.02     1944.36    326.21 o 
  14   1   6     7400.17     7460.84    677.37 o 
  15   1   6     5204.16     5438.58    335.73 o 
  16   1   6     8382.00     8324.93    404.49 o 
  17   1   6    22322.05    20958.41    858.87 o 
  18   1   6    29628.08    29091.30   1053.73 o 
  19   1   6       85.70      178.56    518.72 o 
  20   1   6     3891.53     4705.19    561.89 o 
  21   1   6     2784.69     2777.44    518.65 o 
  22   1   6     1695.74     2129.52    534.69 o 
  23   1   6     5992.49     6200.60    667.42 o 
  24   1   6     7495.08     8354.45    765.97 o 
 -26   2   6     7677.51     7243.89    727.28 o 
 -25   2   6     5730.39     6060.50    672.18 o 
 -24   2   6     1712.77     1563.18    525.71 o 
 -23   2   6     1646.45     1253.55    487.81 o 
 -22   2   6     1591.42     2262.82    493.30 o 
 -21   2   6      647.17      987.55    351.60 o 
 -20   2   6    17306.46    17269.20    547.78 o 
 -19   2   6    17356.69    16779.71    532.07 o 
 -18   2   6     3052.92     3052.95    307.13 o 
 -17   2   6     4491.00     4631.56    328.05 o 
 -16   2   6     7953.63     7481.43    349.19 o 
 -15   2   6      468.09      429.38    205.86 o 
 -14   2   6    38608.39    36812.71    578.94 o 
 -13   2   6    30959.49    29293.94    601.54 o 
 -12   2   6    15583.54    14944.52    445.62 o 
 -11   2   6    16609.76    15497.95    510.98 o 
 -10   2   6    10493.80    10169.41    259.48 o 
  -9   2   6      299.25      476.93    163.64 o 
  -8   2   6    47108.09    46482.77    672.40 o 
  -7   2   6    82410.13    82765.30   1068.19 o 
  -6   2   6     3907.74     4304.88    180.74 o 
  -5   2   6    20540.57    20134.00    449.19 o 
  -4   2   6    10336.17    10838.56    249.17 o 
  -3   2   6     1214.88     1472.46    131.10 o 
  -2   2   6    35830.59    37243.86    717.79 o 
  -1   2   6    21844.82    20796.44    529.94 o 
   0   2   6     6895.97     6687.47    199.75 o 
   1   2   6    13032.86    12333.42    242.00 o 
   2   2   6    15158.38    16271.23    287.23 o 
   3   2   6     4484.87     4701.26    201.93 o 
   4   2   6     8414.19     8835.98    237.08 o 
   5   2   6    25204.46    26161.56    441.94 o 
   6   2   6    13018.28    13009.45    285.02 o 
   7   2   6     6521.75     6565.20    254.90 o 
   8   2   6     4421.36     4913.72    354.73 o 
   9   2   6     1057.48     1356.71    147.92 o 
  10   2   6     1317.17     1426.00    153.17 o 
  11   2   6     4269.32     4602.56    202.90 o 
  12   2   6     3083.94     3411.81    309.97 o 
  13   2   6      704.51      399.06    276.77 o 
  14   2   6       78.56      -22.70    259.80 o 
  15   2   6      209.58      346.91    256.97 o 
  16   2   6       39.36      -35.95    262.74 o 
  17   2   6       27.07      115.02    459.90 o 
  18   2   6      861.71      878.01    453.02 o 
  19   2   6       22.90      165.82    784.32 o 
  20   2   6        7.40        3.76    525.85 o 
  21   2   6        1.28      108.70    456.33 o 
  22   2   6       60.84        1.72    475.95 o 
  23   2   6        3.69      212.29    510.25 o 
  24   2   6       27.72       12.40    524.84 o 
 -25   3   6        5.54      203.75    495.31 o 
 -24   3   6       81.28      132.37    500.39 o 
 -23   3   6     2738.23     2977.42    555.65 o 
 -22   3   6      188.34      265.71    308.69 o 
 -21   3   6     2633.06     2600.87    337.68 o 
 -20   3   6     1281.55     1215.17    304.92 o 
 -19   3   6      795.87      722.39    277.73 o 
 -18   3   6     1205.83     1158.73    289.89 o 
 -17   3   6    15232.32    15278.63    480.00 o 
 -16   3   6     1550.08     1570.03    273.18 o 
 -15   3   6    12702.40    12825.89    431.11 o 
 -14   3   6     5526.38     5344.88    271.71 o 
 -13   3   6     8095.70     8019.06    289.94 o 
 -12   3   6     1168.11     1087.60    195.35 o 
 -11   3   6    58649.12    58956.35    855.57 o 
 -10   3   6     1956.69     2086.74    191.92 o 
  -9   3   6    32867.38    33082.39    711.17 o 
  -8   3   6    16143.61    15918.57    462.60 o 
  -7   3   6    22711.31    22712.25    899.48 o 
  -6   3   6     5189.15     4938.28    181.61 o 
  -5   3   6   186277.30   186981.84   2463.39 o 
  -4   3   6    10261.37    10008.08    234.28 o 
  -3   3   6    67191.02    65399.52   1718.09 o 
  -2   3   6    44433.09    46534.66    684.56 o 
  -1   3   6    39396.14    40268.71    738.91 o 
   0   3   6    16017.09    16505.29    405.60 o 
   1   3   6   275139.78   273445.06   4975.93 o 
   2   3   6    22062.30    21434.38    360.63 o 
   3   3   6    67425.48    69926.90   1036.35 o 
   4   3   6    14907.91    15356.68    376.87 o 
   5   3   6    30482.59    30036.46    511.14 o 
   6   3   6    10460.92    10652.43    253.90 o 
   7   3   6   176035.38   175744.81   2349.67 o 
   8   3   6    16749.35    16753.62    336.94 o 
   9   3   6    18896.27    19643.60    907.32 o 
  10   3   6    10131.08     9975.29    648.85 o 
  11   3   6    12742.27    12458.31    511.59 o 
  12   3   6     3954.80     4154.90    336.94 o 
  13   3   6    84370.12    82776.87   4541.93 o 
  14   3   6     8020.84     7803.79    402.82 o 
  15   3   6     5418.36     5950.60    575.76 o 
  16   3   6     1995.85     2233.53    326.30 o 
  17   3   6     4278.70     3887.11    366.69 o 
  18   3   6     1398.81     1782.52    337.55 o 
  19   3   6    28050.32    27711.33   1131.92 o 
  20   3   6     1952.50     1831.01    495.39 o 
  21   3   6     1801.96     2204.48    516.38 o 
  22   3   6      408.09      658.64    514.49 o 
  23   3   6     1579.08     1482.70    546.45 o 
 -25   4   6     4691.10     5622.04    702.04 o 
 -24   4   6      398.66      100.82    540.57 o 
 -23   4   6     8305.56     8197.34    622.94 o 
 -22   4   6     2609.78     2524.84    359.93 o 
 -21   4   6     4662.19     5038.03    514.39 o 
 -20   4   6     1320.72     1478.49    311.50 o 
 -19   4   6    14798.39    14825.06    521.90 o 
 -18   4   6      750.19      812.25    281.74 o 
 -17   4   6    21142.29    20795.32    578.03 o 
 -16   4   6     5096.57     5051.29    332.80 o 
 -15   4   6    17127.29    17806.02    529.78 o 
 -14   4   6     1994.26     2101.87    278.60 o 
 -13   4   6    34474.85    34439.35    709.37 o 
 -12   4   6     1174.30     1229.50    183.68 o 
 -11   4   6    42994.76    41638.63   1109.43 o 
 -10   4   6     6533.34     6813.88    230.36 o 
  -9   4   6    13163.65    13136.23    327.27 o 
  -8   4   6     1420.22     1654.08    159.59 o 
  -7   4   6    33550.06    32894.00    477.99 o 
  -6   4   6     9242.94     9440.38    266.37 o 
  -5   4   6    66288.68    67365.66    886.48 o 
  -4   4   6     7132.99     7371.30    259.96 o 
  -3   4   6    13095.46    13715.11    337.00 o 
  -2   4   6     1350.89     1498.19    245.57 o 
  -1   4   6    79192.14    79756.08   1323.28 o 
   0   4   6     8413.34     8509.08    346.01 o 
   1   4   6    63099.64    64693.30   1541.70 o 
   2   4   6      736.39     1253.37    152.73 o 
   3   4   6    14043.35    14329.16    302.41 o 
   4   4   6     3936.03     3918.47    210.82 o 
   5   4   6     7778.47     7599.12    328.11 o 
   6   4   6      318.07      280.10    153.86 o 
   7   4   6    16894.35    16221.07    339.65 o 
   8   4   6      851.46      896.96    250.93 o 
   9   4   6     2565.85     2644.07    290.32 o 
  10   4   6      342.92      403.75    264.64 o 
  11   4   6     2584.30     2543.70    310.09 o 
  12   4   6       12.29      287.65    447.42 o 
  13   4   6     2309.83     1949.91    315.18 o 
  14   4   6       94.14      120.42    267.25 o 
  15   4   6      570.73      302.37    273.20 o 
  16   4   6        6.88     -284.34    284.34 o 
  17   4   6       53.50      214.39    298.69 o 
  18   4   6       88.22       75.85    335.36 o 
  19   4   6      119.96     -301.01    322.54 o 
  20   4   6        1.51     -106.68    335.33 o 
  21   4   6       19.01     -503.78    723.71 o 
  22   4   6       84.78      197.07    495.05 o 
  23   4   6       47.44      305.62    544.50 o 
 -24   5   6        0.73     -285.11    540.38 o 
 -23   5   6        1.69      364.23    342.83 o 
 -22   5   6       44.44       58.25    320.74 o 
 -21   5   6       57.68      183.01    303.78 o 
 -20   5   6      842.65     1084.15    362.40 o 
 -19   5   6     8383.25     8573.44    442.75 o 
 -18   5   6       43.65       35.43    299.45 o 
 -17   5   6      186.71      -36.66    270.14 o 
 -16   5   6     1393.75     1241.67    275.87 o 
 -15   5   6     1246.49     1316.52    270.09 o 
 -14   5   6     2527.02     2766.29    264.62 o 
 -13   5   6    33259.05    33398.53    637.10 o 
 -12   5   6      138.02      114.57    232.15 o 
 -11   5   6     1472.14     1674.20    188.76 o 
 -10   5   6     4724.47     4837.29    218.18 o 
  -9   5   6     2485.50     2641.17    218.53 o 
  -8   5   6    13165.51    12828.23    307.26 o 
  -7   5   6    86854.55    87637.07   1149.66 o 
  -6   5   6     4029.92     3900.59    190.70 o 
  -5   5   6     6997.60     6902.58    345.49 o 
  -4   5   6    11566.53    11233.12    260.37 o 
  -3   5   6     4218.69     4500.11    177.89 o 
  -2   5   6    24845.58    25159.32    516.05 o 
  -1   5   6   162792.30   158902.38   2489.59 o 
   0   5   6     4342.30     3985.17    260.98 o 
   1   5   6     7366.18     6691.28    287.80 o 
   2   5   6     8211.16     8266.64    270.31 o 
   3   5   6    11815.22    12647.39    371.88 o 
   4   5   6    15447.14    15077.97    328.73 o 
   5   5   6   176673.17   173021.20   2391.51 o 
   6   5   6     4310.65     4343.29    246.45 o 
   7   5   6    14700.34    15270.55    834.23 o 
   8   5   6     8249.46     7980.70    378.49 o 
   9   5   6     6847.42     6492.61    363.49 o 
  10   5   6     9212.11     9004.52    778.97 o 
  11   5   6    77806.83    73475.73   1713.03 o 
  12   5   6     2521.55     2585.54    324.62 o 
  13   5   6     4716.81     5004.69    384.36 o 
  14   5   6     3619.79     4006.19    406.42 o 
  15   5   6     5528.83     6684.87    417.94 o 
  16   5   6     5416.23     5461.10    411.14 o 
  17   5   6    24345.61    25447.60   2069.54 o 
  18   5   6      897.17     1248.41    362.08 o 
  19   5   6     4364.44     4162.87    432.22 o 
  20   5   6     1250.38     1047.75    325.86 o 
  21   5   6     2554.86     2391.91    424.10 o 
  22   5   6     1234.17     1079.77    546.26 o 
 -23   6   6       13.03       94.70    424.92 o 
 -22   6   6      415.68      676.82    416.82 o 
 -21   6   6      206.08      670.50    408.35 o 
 -20   6   6      395.78      859.59    403.73 o 
 -19   6   6    16007.97    17060.28    597.44 o 
 -18   6   6    12567.25    14686.19    550.07 o 
 -17   6   6      120.18      -21.12    282.46 o 
 -16   6   6       42.01      -83.13    268.16 o 
 -15   6   6       14.65       34.68    229.69 o 
 -14   6   6     1382.25     1595.75    254.71 o 
 -13   6   6    30563.69    31116.46    632.26 o 
 -12   6   6    27951.67    28123.93    625.76 o 
 -11   6   6      477.27      817.70    223.82 o 
 -10   6   6      343.13      349.69    182.37 o 
  -9   6   6      547.41      737.38    180.05 o 
  -8   6   6     3166.55     3753.76    212.07 o 
  -7   6   6    54754.32    54047.69    793.03 o 
  -6   6   6    37341.32    36775.66    590.63 o 
  -5   6   6     2782.56     2810.53    184.57 o 
  -4   6   6      883.10      973.68    156.34 o 
  -3   6   6       22.83      180.02    140.06 o 
  -2   6   6     2763.91     2901.80    177.59 o 
  -1   6   6    18970.52    18582.70    428.81 o 
   0   6   6    37479.48    35852.65    856.75 o 
   1   6   6     1854.02     1946.79    235.16 o 
   2   6   6       49.01      -14.16    178.50 o 
   3   6   6     1629.60     1797.91    201.90 o 
   4   6   6      524.65      746.91    172.12 o 
   5   6   6    10547.26    10398.12    302.14 o 
   6   6   6    16745.50    16820.24    367.61 o 
   7   6   6     2130.76     2202.51    286.86 o 
   8   6   6      801.84      710.02    268.05 o 
   9   6   6      246.30      389.89    260.18 o 
  10   6   6       53.41      -29.63    255.24 o 
  11   6   6     1119.86     1217.94    454.55 o 
  12   6   6     2557.06     2578.48    333.19 o 
  13   6   6      367.37       19.52    295.42 o 
  14   6   6      139.32      515.55    299.80 o 
  15   6   6       39.14       57.83    289.52 o 
  16   6   6        3.58       62.84    291.35 o 
  17   6   6       35.46      214.99    333.99 o 
  18   6   6      285.68      207.74    367.20 o 
  19   6   6      106.69       95.48    361.47 o 
  20   6   6       11.47     -301.52    301.52 o 
  21   6   6      128.58       -1.91    372.70 o 
 -22   7   6       26.17      400.85    451.71 o 
 -21   7   6      566.05      665.61    445.40 o 
 -20   7   6      171.43      107.16    428.61 o 
 -19   7   6      105.96      434.71    424.00 o 
 -18   7   6     6873.60     7194.17    552.83 o 
 -17   7   6     1067.60     1386.50    392.70 o 
 -16   7   6      157.96      229.49    299.81 o 
 -15   7   6     3290.11     3503.47    359.53 o 
 -14   7   6     1692.53     2331.87    351.32 o 
 -13   7   6       63.32     -215.09    269.43 o 
 -12   7   6    30196.95    32172.05    711.88 o 
 -11   7   6     6365.74     6778.14    340.88 o 
 -10   7   6      446.06      717.32    230.24 o 
  -9   7   6     2763.18     2716.96    211.60 o 
  -8   7   6     1674.45     1758.77    216.24 o 
  -7   7   6      237.05       35.47    330.20 o 
  -6   7   6    50831.21    51315.93    777.55 o 
  -5   7   6    19512.61    19386.38    401.92 o 
  -4   7   6       34.63      -39.61    213.34 o 
  -3   7   6     5804.32     5825.86    228.78 o 
  -2   7   6     4101.27     4347.64    214.80 o 
  -1   7   6      995.95     1107.73    356.05 o 
   0   7   6    85597.40    88047.62   1576.30 o 
   1   7   6    21467.74    20982.06    550.18 o 
   2   7   6      159.46        4.54    199.27 o 
   3   7   6     3395.85     3461.96    240.85 o 
   4   7   6     8134.23     7564.91    306.17 o 
   5   7   6      248.88      243.08    209.27 o 
   6   7   6    60041.02    56250.84   1960.80 o 
   7   7   6    17018.62    17971.40    919.79 o 
   8   7   6      486.03       67.17    255.25 o 
   9   7   6     3106.10     2838.59    316.81 o 
  10   7   6     3345.16     3521.45    336.51 o 
  11   7   6       27.77      377.50    291.73 o 
  12   7   6    40707.62    38526.69    948.95 o 
  13   7   6    15272.00    15549.54    598.75 o 
  14   7   6     1315.55      988.34    322.61 o 
  15   7   6     1080.48     1091.37    337.24 o 
  16   7   6     2563.18     2566.31    385.42 o 
  17   7   6       19.49     -146.89    335.97 o 
  18   7   6    18507.79    19360.16   2167.58 o 
  19   7   6     5437.61     5454.01    836.02 o 
  20   7   6      200.23      393.89    391.77 o 
 -21   8   6     1314.79     1028.32    485.17 o 
 -20   8   6     9778.34    11191.86    679.04 o 
 -19   8   6      624.52      739.37    439.90 o 
 -18   8   6     5162.02     5529.66    554.64 o 
 -17   8   6      456.17      391.81    466.18 o 
 -16   8   6     3285.75     3311.64    432.58 o 
 -15   8   6     3298.18     3464.78    430.85 o 
 -14   8   6    16157.25    16945.16    685.27 o 
 -13   8   6     1116.30     1342.53    368.68 o 
 -12   8   6     9034.04     8730.04    504.50 o 
 -11   8   6      396.85      694.96    652.41 o 
 -10   8   6     7452.44     7090.29    490.20 o 
  -9   8   6      614.28      953.91    319.49 o 
  -8   8   6    18193.82    18511.67    620.18 o 
  -7   8   6     2134.84     2556.75    261.20 o 
  -6   8   6     7011.96     6876.22    321.97 o 
  -5   8   6      140.23       22.59    182.73 o 
  -4   8   6     9852.43    10258.00    308.53 o 
  -3   8   6      573.38      922.72    181.66 o 
  -2   8   6    17467.29    17948.03    473.40 o 
  -1   8   6     1677.23     1514.60    236.43 o 
   0   8   6     6638.66     6947.15    315.64 o 
   1   8   6      147.69     -121.23    261.34 o 
   2   8   6     8968.68     9112.01    396.71 o 
   3   8   6      477.19      719.72    213.68 o 
   4   8   6    13138.45    12664.10    383.47 o 
   5   8   6       82.39      460.49    296.67 o 
   6   8   6     1305.83     1217.49    318.83 o 
   7   8   6      339.42      278.69    463.46 o 
   8   8   6     1949.26     1094.87    335.17 o 
   9   8   6      309.05      158.43    278.03 o 
  10   8   6     2200.22     2056.50    330.33 o 
  11   8   6      164.68      548.09    309.61 o 
  12   8   6      228.65      247.74    296.67 o 
  13   8   6      116.28      181.09    312.15 o 
  14   8   6      345.23      530.10    324.82 o 
  15   8   6      285.17     -142.60    329.58 o 
  16   8   6      422.77      533.93    352.25 o 
  17   8   6        1.03      119.22    348.97 o 
  18   8   6       15.51       53.45    366.40 o 
  19   8   6       14.05     -117.32    320.27 o 
 -19   9   6       20.93     -344.70    529.75 o 
 -18   9   6      983.39      641.47    515.62 o 
 -17   9   6     1572.43     1273.00    537.47 o 
 -16   9   6      600.80      943.79    465.25 o 
 -15   9   6      648.91      853.00    391.46 o 
 -14   9   6     6832.10     7940.15    539.64 o 
 -13   9   6        6.08      277.41    529.42 o 
 -12   9   6     2738.51     3208.16    405.51 o 
 -11   9   6     3398.16     3586.64    423.67 o 
 -10   9   6     2416.28     2849.01    393.59 o 
  -9   9   6     3564.13     4007.15    406.42 o 
  -8   9   6    19197.90    20213.86    686.98 o 
  -7   9   6     1396.58     1536.67    338.57 o 
  -6   9   6     9348.91    10015.68    395.23 o 
  -5   9   6     5641.19     5731.22    331.35 o 
  -4   9   6     4392.41     4775.02    407.23 o 
  -3   9   6     3926.94     4425.03    291.54 o 
  -2   9   6    22712.84    23109.22    556.48 o 
  -1   9   6       51.71       50.90    221.72 o 
   0   9   6     7886.04     7872.82    458.55 o 
   1   9   6     7833.75     7968.51    653.04 o 
   2   9   6    12525.07    12945.79    620.76 o 
   3   9   6     4276.37     4024.67    379.34 o 
   4   9   6    12957.87    13086.11    707.67 o 
   5   9   6      877.99      998.70    325.08 o 
   6   9   6    12520.89    11303.10    559.57 o 
   7   9   6     8817.42     8097.72    579.33 o 
   8   9   6    13290.42    11808.88    589.99 o 
   9   9   6     3795.49     3259.14    415.93 o 
  10   9   6    12750.21    12298.16    626.26 o 
  11   9   6       44.23      120.14    524.07 o 
  12   9   6     7047.91     6796.09    444.91 o 
  13   9   6     5235.19     5166.48    431.44 o 
  14   9   6     7555.14     7033.76    482.77 o 
  15   9   6     2517.06     2168.65    395.31 o 
  16   9   6     4263.23     4422.03    457.29 o 
  17   9   6      154.28     -191.33    362.35 o 
 -17  10   6     5944.91     6333.29    802.15 o 
 -16  10   6     1546.63     1326.79    512.41 o 
 -15  10   6     1991.61     1961.94    442.85 o 
 -14  10   6      665.89     1367.31    429.97 o 
 -13  10   6     1676.14     2040.63    436.76 o 
 -12  10   6     8520.62     8998.80    574.52 o 
 -11  10   6     9510.33    10685.16    578.46 o 
 -10  10   6      192.41      137.93    342.48 o 
  -9  10   6     1741.57     1795.29    373.11 o 
  -8  10   6      595.45      183.03    486.64 o 
  -7  10   6     1283.53     1995.96    372.39 o 
  -6  10   6    13891.34    15240.68    605.33 o 
  -5  10   6     7152.58     7627.19    379.02 o 
  -4  10   6      475.04      473.30    250.52 o 
  -3  10   6     2175.10     2128.84    276.40 o 
  -2  10   6     2615.29     2327.70    286.94 o 
  -1  10   6      608.90      641.93    262.90 o 
   0  10   6     6357.42     6972.87    426.14 o 
   1  10   6     5071.59     5266.78    323.50 o 
   2  10   6      241.48      -39.03    289.61 o 
   3  10   6     1457.33     1435.04    324.73 o 
   4  10   6      434.74      565.06    318.29 o 
   5  10   6      223.52      113.75    325.23 o 
   6  10   6     3680.03     3500.79    430.52 o 
   7  10   6     1774.43     1639.20    367.47 o 
   8  10   6      198.46      128.75    329.20 o 
   9  10   6      283.28      224.55    377.90 o 
  10  10   6        5.13      199.65    352.93 o 
  11  10   6      143.40      515.64    380.03 o 
  12  10   6      726.54     1085.27    399.30 o 
  13  10   6      667.80      485.31    384.74 o 
  14  10   6       74.74      286.34    403.03 o 
  15  10   6       17.73     -397.13    397.13 o 
  16  10   6       73.26      276.61    421.81 o 
 -15  11   6        7.65      284.57    517.27 o 
 -14  11   6        6.71     -170.76    408.51 o 
 -13  11   6     4831.05     5553.94    536.90 o 
 -12  11   6     2865.87     3105.61    476.25 o 
 -11  11   6      873.70     1175.68    415.45 o 
 -10  11   6      898.98      484.39    385.98 o 
  -9  11   6      154.41     -124.71    450.98 o 
  -8  11   6       50.26      191.80    361.86 o 
  -7  11   6     9935.94    11216.58    582.27 o 
  -6  11   6     3423.74     3400.47    424.88 o 
  -5  11   6     2881.02     3027.74    402.38 o 
  -4  11   6      296.02      311.75    333.36 o 
  -3  11   6      183.92      206.15    270.70 o 
  -2  11   6      172.29      112.63    268.35 o 
  -1  11   6    19728.04    20273.43   1152.35 o 
   0  11   6     7490.38     7544.16    770.06 o 
   1  11   6     4255.51     3771.63    444.89 o 
   2  11   6      221.81      254.29    337.88 o 
   3  11   6        9.77      297.35    338.72 o 
   4  11   6      507.37      704.05    356.38 o 
   5  11   6    16907.13    16495.78    718.97 o 
   6  11   6     3971.86     3896.46    452.45 o 
   7  11   6     2987.40     3040.57    422.11 o 
   8  11   6        0.60      -89.53    342.59 o 
   9  11   6       72.51      222.78    366.01 o 
  10  11   6      472.80     1019.11    405.84 o 
  11  11   6    11466.13    11627.69    675.59 o 
  12  11   6     4794.86     5411.99    590.02 o 
  13  11   6     2111.58     2128.85    463.92 o 
 -12  12   6      606.77      685.74    616.76 o 
 -11  12   6      188.42      475.56    410.26 o 
 -10  12   6       33.68     -139.77    398.31 o 
  -9  12   6        0.16     -249.27    381.08 o 
  -8  12   6     1180.52     1680.45    417.16 o 
  -7  12   6    10505.67    11823.98    637.58 o 
  -6  12   6     1097.53      719.77    550.81 o 
  -5  12   6      639.98     1146.26    387.77 o 
  -4  12   6      124.48      307.97    356.13 o 
  -3  12   6        6.45      206.38    355.68 o 
  -2  12   6      668.91      706.59    470.10 o 
  -1  12   6     6143.32     5982.92    528.41 o 
   0  12   6      346.83      272.73    380.66 o 
   1  12   6     1000.23     1059.52    392.39 o 
   2  12   6      353.64      186.15    353.05 o 
   3  12   6       15.92      -82.92    356.51 o 
   4  12   6      230.15      193.84    368.79 o 
   5  12   6     2251.69     2066.85    415.86 o 
   6  12   6     1082.07      954.75    396.77 o 
   7  12   6      847.11      893.27    399.66 o 
   8  12   6      141.51     -179.42    369.31 o 
   9  12   6        0.06      -54.90    396.99 o 
  10  12   6      339.32      658.80    432.44 o 
  -7  13   6     2898.18     3572.61    599.83 o 
  -6  13   6     2069.15     1911.90    561.89 o 
  -5  13   6     3585.00     5269.18    640.25 o 
  -4  13   6      203.38      -28.23    483.99 o 
  -2  13   6      124.50      174.69    677.37 o 
  -1  13   6     2708.31     3272.76    723.71 o 
   0  13   6     3367.98     3068.32    482.71 o 
   1  13   6     4651.82     3894.65    507.73 o 
   2  13   6      666.08      509.47    409.64 o 
   3  13   6      512.51      284.31    410.88 o 
   4  13   6       19.10      119.86    414.68 o 
   5  13   6     2876.32     3030.33    713.02 o 
 -25   0   7     5839.68     5426.08    937.62 o 
 -23   0   7       28.91        0.00    670.24 o 
 -21   0   7       15.28      149.73    595.37 o 
 -19   0   7    39505.80    36913.01   1689.86 o 
 -17   0   7     1647.76     1498.13    319.81 o 
 -15   0   7     1249.23     1450.45    316.57 o 
 -13   0   7    95631.11    93647.57   1665.94 o 
 -11   0   7      683.03      824.86    267.77 o 
  -9   0   7      299.44      452.15    242.91 o 
  -7   0   7   305960.28   303765.81   4598.75 o 
  -5   0   7    22664.69    22602.20    707.67 o 
  -3   0   7    25784.00    28239.37   1645.29 o 
  -1   0   7   410515.81   474435.94  12114.20 o 
   1   0   7     6315.62     7369.05    278.08 o 
   3   0   7     3734.51     4021.43    221.04 o 
   5   0   7   337801.16   339140.50   6156.92 o 
   7   0   7    16894.64    16891.43    488.42 o 
   9   0   7     4820.09     5354.77    306.60 o 
  11   0   7   172405.77   180261.97   3465.27 o 
  13   0   7    12057.51    12025.07    488.42 o 
  15   0   7     4356.91     5062.44    659.54 o 
  17   0   7    64897.06    65180.66   2402.88 o 
  19   0   7     4647.68     4032.12    759.37 o 
  21   0   7     2244.86     2099.84    691.63 o 
  23   0   7    15728.44    17472.54   1326.22 o 
 -26   1   7      135.04      459.56    732.63 o 
 -25   1   7     8401.73     8563.97    746.14 o 
 -24   1   7     3518.77     3781.62    590.30 o 
 -23   1   7     2904.22     2765.19    552.06 o 
 -22   1   7      939.17      745.69    457.29 o 
 -21   1   7     2270.81     1994.67    482.71 o 
 -20   1   7      248.05      632.41    334.74 o 
 -19   1   7    25646.26    24285.42    640.03 o 
 -18   1   7     4695.98     4853.01    347.34 o 
 -17   1   7     8402.02     8393.90    308.35 o 
 -16   1   7      387.79      432.51    213.51 o 
 -15   1   7     4781.96     4875.84    267.85 o 
 -14   1   7      257.17      713.37    211.03 o 
 -13   1   7    50448.91    49946.63    719.86 o 
 -12   1   7    20919.20    21718.91    482.06 o 
 -11   1   7    14431.51    14349.43    329.80 o 
 -10   1   7      263.14      465.07    169.23 o 
  -9   1   7     7146.19     7464.13    330.36 o 
  -8   1   7     4180.11     4700.13    208.47 o 
  -7   1   7    55576.71    54180.20   1962.19 o 
  -6   1   7    10742.85    11135.74    318.52 o 
  -5   1   7    12994.83    12229.61    255.30 o 
  -4   1   7     2921.58     3335.19    189.18 o 
  -3   1   7     2606.72     3581.45    260.72 o 
  -2   1   7      231.70      371.86    209.32 o 
  -1   1   7    33544.27    33628.06    550.04 o 
   0   1   7     1962.99     1811.25    131.04 o 
   1   1   7     9896.72     9940.30    400.18 o 
   2   1   7     4377.41     4572.73    170.53 o 
   3   1   7     3378.15     4281.68    162.58 o 
   4   1   7      985.27     1386.35    139.04 o 
   5   1   7     5662.35     6453.45    213.13 o 
   6   1   7     5369.95     5688.66    198.39 o 
   7   1   7     4896.16     5219.70    288.77 o 
   8   1   7     4048.05     4317.84    310.16 o 
   9   1   7      178.55      148.69    145.17 o 
  10   1   7       42.41      -37.88    155.73 o 
  11   1   7      209.26      226.57    226.38 o 
  12   1   7      254.14     -187.59    187.59 o 
  13   1   7     1107.57     1007.68    263.82 o 
  14   1   7      203.40      154.87    251.26 o 
  15   1   7       47.71     -217.32    390.38 o 
  16   1   7       15.98      257.12    254.85 o 
  17   1   7      150.96      -67.15    397.44 o 
  18   1   7      578.37      901.84    452.08 o 
  19   1   7      361.07      410.94    420.68 o 
  20   1   7      128.18        5.28    422.70 o 
  21   1   7       52.76      244.48    456.26 o 
  22   1   7       18.69     -162.25    470.02 o 
  23   1   7      264.93      261.54    517.53 o 
  24   1   7      651.78     1547.25    852.06 o 
 -26   2   7      274.26     -159.42    543.15 o 
 -25   2   7        6.04      820.28    529.33 o 
 -24   2   7     1990.28     1788.73    625.67 o 
 -23   2   7     4977.48     4631.16    587.17 o 
 -22   2   7       12.92     -142.58    467.03 o 
 -21   2   7     5618.98     5735.78    381.94 o 
 -20   2   7     1707.51     1553.83    358.68 o 
 -19   2   7      399.72      468.41    281.74 o 
 -18   2   7     8250.14     7854.78    385.19 o 
 -17   2   7    15636.49    14988.71    478.75 o 
 -16   2   7        4.54       49.44    218.48 o 
 -15   2   7    26037.22    25649.68    926.24 o 
 -14   2   7     8065.65     8032.27    350.94 o 
 -13   2   7     4124.02     3963.37    236.56 o 
 -12   2   7    29176.79    27711.21    472.18 o 
 -11   2   7    60079.65    54369.04   1335.98 o 
 -10   2   7     4343.20     4678.30    239.28 o 
  -9   2   7    42014.52    41091.36   1214.92 o 
  -8   2   7    17019.09    16306.59    413.16 o 
  -7   2   7    19227.13    19342.86    367.90 o 
  -6   2   7    87054.56    87001.64   1834.19 o 
  -5   2   7   124402.06   127688.84   1738.23 o 
  -4   2   7    10763.40    11876.29    308.16 o 
  -3   2   7   108547.55   117524.93   3003.72 o 
  -2   2   7    17400.29    17863.39    445.83 o 
  -1   2   7    12557.19    11455.92    245.33 o 
   0   2   7    69098.52    68158.10    967.75 o 
   1   2   7   223082.64   229875.64   2677.11 o 
   2   2   7      870.36     1047.87    130.65 o 
   3   2   7    24989.75    24213.10   1067.75 o 
   4   2   7    38521.84    39364.87    614.96 o 
   5   2   7    20032.06    19323.28    366.78 o 
   6   2   7    84204.89    82700.52   1385.04 o 
   7   2   7   207622.89   207161.34   2738.95 o 
   8   2   7      344.04      317.84    141.13 o 
   9   2   7    24525.77    25754.79    478.65 o 
  10   2   7    10891.80    10677.46    386.81 o 
  11   2   7     2569.44     2734.97    191.25 o 
  12   2   7    45957.48    45902.53    957.59 o 
  13   2   7    68446.83    67979.38   2622.13 o 
  14   2   7     2571.32     2323.87    309.29 o 
  15   2   7     7999.01     8232.28    415.00 o 
  16   2   7     3566.98     3413.18    325.95 o 
  17   2   7      623.74      468.22    294.20 o 
  18   2   7    16428.91    16777.72    818.68 o 
  19   2   7    21584.75    22802.44    977.63 o 
  20   2   7     1354.50     1275.75    494.27 o 
  21   2   7     1797.44     1846.09    521.81 o 
  22   2   7      952.68      831.83    506.61 o 
  23   2   7      233.78      464.20    514.94 o 
 -25   3   7      463.82      395.53    520.45 o 
 -24   3   7     3263.65     3878.48    973.27 o 
 -23   3   7      750.68     1253.16    705.89 o 
 -22   3   7     2122.79     2163.48    356.41 o 
 -21   3   7     1890.08     2001.59    326.44 o 
 -20   3   7    18198.69    17800.44    566.53 o 
 -19   3   7      816.46      936.12    287.62 o 
 -18   3   7    10875.00    10328.05    427.54 o 
 -17   3   7     1480.90     1210.22    271.47 o 
 -16   3   7     5752.95     5851.05    332.36 o 
 -15   3   7     4902.01     4915.60    317.92 o 
 -14   3   7    24269.61    23820.41    649.33 o 
 -13   3   7     2817.54     2753.73    229.02 o 
 -12   3   7    13402.81    12800.06    343.67 o 
 -11   3   7     7421.47     7497.43    274.41 o 
 -10   3   7    14536.05    15197.46    346.95 o 
  -9   3   7     5425.04     5984.66    362.96 o 
  -8   3   7    31184.96    30652.10    503.84 o 
  -7   3   7     9955.69    10468.92    261.01 o 
  -6   3   7    32383.79    34746.55    577.30 o 
  -5   3   7      688.53      647.87    140.93 o 
  -4   3   7    13865.81    14210.62    290.88 o 
  -3   3   7     9572.82     9880.78    235.73 o 
  -2   3   7    23793.79    23653.08    626.55 o 
  -1   3   7       55.63      132.12     99.99 o 
   0   3   7    14216.27    13564.51    295.92 o 
   1   3   7     6167.59     6413.75    201.80 o 
   2   3   7     2549.64     2880.38    168.24 o 
   3   3   7     3972.69     3955.26    177.71 o 
   4   3   7    14910.02    16134.47    406.14 o 
   5   3   7      126.57      284.74    140.26 o 
   6   3   7     7417.46     7662.42    226.14 o 
   7   3   7     1649.08     2026.97    152.21 o 
   8   3   7       11.26       32.24    125.83 o 
   9   3   7      392.86      249.03    171.12 o 
  10   3   7       25.15       64.15    238.02 o 
  11   3   7      219.45      286.55    426.03 o 
  12   3   7      841.50     1013.84    279.40 o 
  13   3   7        0.27     -253.00    463.46 o 
  14   3   7      284.88       -6.01    273.02 o 
  15   3   7      138.74      228.20    271.72 o 
  16   3   7      448.43      568.44    311.95 o 
  17   3   7      128.46      117.43    288.85 o 
  18   3   7        1.34      -34.04    336.90 o 
  19   3   7        8.62        1.13    456.04 o 
  20   3   7      219.58     -450.21    450.21 o 
  21   3   7        4.26     -104.24    458.61 o 
  22   3   7      825.80      606.42    570.42 o 
  23   3   7       30.74      565.80    526.79 o 
 -25   4   7      576.75      491.98    823.54 o 
 -24   4   7     1330.47     1244.73    555.82 o 
 -23   4   7      944.37      833.47    350.58 o 
 -22   4   7      104.37      363.58    319.63 o 
 -21   4   7     1825.69     1693.95    338.77 o 
 -20   4   7     6737.98     7098.40    412.17 o 
 -19   4   7     3155.56     3007.70    384.31 o 
 -18   4   7     7830.06     7637.00    398.24 o 
 -17   4   7     2568.52     2391.53    299.26 o 
 -16   4   7     2038.11     2308.34    286.70 o 
 -15   4   7     6919.47     7250.83    440.18 o 
 -14   4   7    22890.14    22047.49    558.50 o 
 -13   4   7     7094.36     7281.33    290.34 o 
 -12   4   7    28592.43    27663.68    517.27 o 
 -11   4   7    15509.32    15765.02    485.81 o 
 -10   4   7     7095.29     6768.67    253.73 o 
  -9   4   7    15964.50    15847.91    400.34 o 
  -8   4   7    74150.54    74587.47   1009.08 o 
  -7   4   7    22490.28    22621.56    442.35 o 
  -6   4   7    80324.09    76719.15   1115.88 o 
  -5   4   7    27732.29    27963.39    913.70 o 
  -4   4   7    25409.98    25698.21    449.86 o 
  -3   4   7    58606.75    59156.47    870.65 o 
  -2   4   7   109997.12   112642.96   3171.34 o 
  -1   4   7    46369.39    48258.48    889.66 o 
   0   4   7   116907.02   117329.02   1885.30 o 
   1   4   7    47710.16    48200.49    749.77 o 
   2   4   7    45605.91    44429.18   1238.38 o 
   3   4   7    24887.15    23809.08    678.64 o 
   4   4   7    92450.51    92062.91   1582.79 o 
   5   4   7    29294.85    29194.83    998.22 o 
   6   4   7    85900.57    83051.07   1433.59 o 
   7   4   7    28810.84    28157.96    510.41 o 
   8   4   7    25492.26    25357.43    502.68 o 
   9   4   7    22668.15    22149.59    599.39 o 
  10   4   7    32717.48    30629.29    950.10 o 
  11   4   7     6381.62     6776.10    382.43 o 
  12   4   7    36835.65    35225.75    837.76 o 
  13   4   7     5499.17     5559.62    816.41 o 
  14   4   7    13029.35    13008.22    884.14 o 
  15   4   7     6752.06     7484.53    431.13 o 
  16   4   7     9777.77     9488.89    473.43 o 
  17   4   7     3711.79     4010.61    384.70 o 
  18   4   7    18230.33    19202.51    692.22 o 
  19   4   7     1348.97     1677.33    374.61 o 
  20   4   7     5507.30     4969.52    612.41 o 
  21   4   7     1781.10     1428.81    526.74 o 
  22   4   7     1649.04     1093.95    775.41 o 
  23   4   7      487.48      436.73    559.00 o 
 -24   5   7     7234.52     7161.95    583.22 o 
 -23   5   7     2863.07     2949.57    454.87 o 
 -22   5   7      248.65      524.94    558.17 o 
 -21   5   7     1160.72     1211.27    343.71 o 
 -20   5   7     4459.90     4473.47    385.68 o 
 -19   5   7       69.89      597.79    302.53 o 
 -18   5   7    17584.42    17506.67    567.12 o 
 -17   5   7     4597.70     4513.69    345.75 o 
 -16   5   7      410.52      250.87    266.55 o 
 -15   5   7     3927.58     3899.37    319.67 o 
 -14   5   7     7375.51     7572.34    365.69 o 
 -13   5   7      655.74     1076.23    266.99 o 
 -12   5   7    29213.68    28542.96    634.29 o 
 -11   5   7    13351.37    13893.08    352.93 o 
 -10   5   7      291.26      468.26    167.51 o 
  -9   5   7     1443.25     1656.42    223.30 o 
  -8   5   7    16493.32    17018.33    363.08 o 
  -7   5   7      454.74      734.70    172.73 o 
  -6   5   7    46447.96    45937.08    675.82 o 
  -5   5   7     7499.88     7211.52    237.70 o 
  -4   5   7       68.55       69.48    144.25 o 
  -3   5   7     7394.29     7632.76    257.16 o 
  -2   5   7     3709.45     4071.12    188.37 o 
  -1   5   7      406.60      323.90    215.24 o 
   0   5   7    29311.81    28122.62    613.03 o 
   1   5   7     5699.98     6010.00    293.93 o 
   2   5   7     1568.87     1523.97    216.35 o 
   3   5   7      445.13      682.13    178.70 o 
   4   5   7     4727.46     4500.58    213.17 o 
   5   5   7     1294.12     1554.41    196.64 o 
   6   5   7     6518.73     7042.59    419.79 o 
   7   5   7      886.30      993.67    215.69 o 
   8   5   7      294.95      186.64    251.84 o 
   9   5   7       14.37      -78.05    256.00 o 
  10   5   7      287.74       79.71    263.67 o 
  11   5   7       10.75      210.83    370.77 o 
  12   5   7      194.18      -77.95    452.77 o 
  13   5   7       39.39      -34.68    281.82 o 
  14   5   7       37.98     -135.32    281.53 o 
  15   5   7       52.78      453.02    326.21 o 
  16   5   7       12.41      -48.60    291.14 o 
  17   5   7      351.93      712.36    332.36 o 
  18   5   7      372.43      366.13    351.12 o 
  19   5   7        5.17     -104.85    352.06 o 
  20   5   7        4.40      116.25    360.39 o 
  21   5   7       10.00       66.61    508.18 o 
  22   5   7        9.77      -66.36    533.85 o 
 -23   6   7        0.00      209.01    426.65 o 
 -22   6   7      297.33      153.41    430.92 o 
 -21   6   7      277.41      250.22    391.60 o 
 -20   6   7      635.83      781.46    396.59 o 
 -19   6   7    10012.07    11357.99    630.94 o 
 -18   6   7     5899.53     6365.24    513.29 o 
 -17   6   7      385.35      385.34    289.93 o 
 -16   6   7      531.91      500.85    278.16 o 
 -15   6   7      784.63     1203.83    283.07 o 
 -14   6   7     1266.27     1486.27    285.08 o 
 -13   6   7    27999.85    29182.80    677.18 o 
 -12   6   7    20086.76    20190.04    545.57 o 
 -11   6   7       63.08      228.74    236.21 o 
 -10   6   7       85.48      110.05    185.34 o 
  -9   6   7     1037.24     1272.62    224.33 o 
  -8   6   7     3636.46     3741.73    220.23 o 
  -7   6   7    65824.67    65209.77    924.70 o 
  -6   6   7    56047.82    56957.59    823.09 o 
  -5   6   7     1142.00     1224.70    169.91 o 
  -4   6   7       85.87       95.57    150.40 o 
  -3   6   7     4002.55     3834.88    187.71 o 
  -2   6   7     4402.03     4101.70    208.68 o 
  -1   6   7   102314.09   102956.16   1730.79 o 
   0   6   7    48717.49    47594.79    921.07 o 
   1   6   7     2825.38     2849.57    260.43 o 
   2   6   7     1307.69     1783.87    210.98 o 
   3   6   7     2070.71     2051.23    215.40 o 
   4   6   7     8477.00     8237.95    403.11 o 
   5   6   7    74771.45    72109.45   2081.85 o 
   6   6   7    52964.66    52265.36    767.44 o 
   7   6   7     2556.87     2399.22    311.95 o 
   8   6   7      793.83      663.97    265.49 o 
   9   6   7     7121.59     7454.98    393.59 o 
  10   6   7     3938.38     3879.26    336.51 o 
  11   6   7    45643.48    42594.50    976.94 o 
  12   6   7    27284.77    26234.25    744.22 o 
  13   6   7     3779.49     3518.82    364.82 o 
  14   6   7      994.67      698.47    303.11 o 
  15   6   7     1449.03     1385.04    322.83 o 
  16   6   7      421.60     1111.87    323.55 o 
  17   6   7    20507.19    21848.84   1467.04 o 
  18   6   7     8312.58     9254.46    545.56 o 
  19   6   7      734.38      451.66    365.56 o 
  20   6   7      990.56      906.86    392.31 o 
  21   6   7      142.37      399.29    424.25 o 
 -22   7   7       23.82      228.76    435.12 o 
 -21   7   7        0.81      243.31    413.06 o 
 -20   7   7     4004.39     4633.05    518.68 o 
 -19   7   7    14978.54    16406.46    743.72 o 
 -18   7   7      181.95      166.22    397.26 o 
 -17   7   7     1481.88     1952.13    425.11 o 
 -16   7   7      322.57      285.48    357.37 o 
 -15   7   7      273.80      449.14    354.92 o 
 -14   7   7     5967.75     5360.46    539.40 o 
 -13   7   7    23166.36    24120.23    756.75 o 
 -12   7   7      229.00        0.00    333.69 o 
 -11   7   7     2302.88     2333.23    362.18 o 
 -10   7   7     1186.64     1175.65    312.60 o 
  -9   7   7      841.48      751.86    191.28 o 
  -8   7   7     2952.04     3008.42    217.57 o 
  -7   7   7    23819.40    23655.40    466.60 o 
  -6   7   7      102.94       50.50    276.32 o 
  -5   7   7     7825.40     8330.11    418.11 o 
  -4   7   7     1236.15     1136.31    178.09 o 
  -3   7   7      126.53      191.62    165.70 o 
  -2   7   7     4377.60     4490.25    339.06 o 
  -1   7   7    16181.92    15942.87    484.73 o 
   0   7   7       56.14     -255.65    255.65 o 
   1   7   7     4122.79     4181.49    341.25 o 
   2   7   7     1887.57     1535.40    225.15 o 
   3   7   7        6.80      159.70    200.97 o 
   4   7   7     1845.83     1644.74    227.44 o 
   5   7   7     1789.52     1967.64    240.50 o 
   6   7   7      248.12      241.70    264.64 o 
   7   7   7      610.00      207.37    262.74 o 
   8   7   7       68.11      229.53    263.95 o 
   9   7   7       15.13      273.86    266.22 o 
  10   7   7      374.66      198.47    279.18 o 
  11   7   7      659.35      811.12    286.76 o 
  12   7   7       59.49      372.95    296.43 o 
  13   7   7      230.41      652.58    318.65 o 
  14   7   7        2.68      -26.61    302.51 o 
  15   7   7       19.90     -166.87    308.22 o 
  16   7   7       73.68      -82.65    388.60 o 
  17   7   7      329.93      622.88    354.78 o 
  18   7   7      162.60      287.38    371.84 o 
  19   7   7       62.73      831.20    389.74 o 
  20   7   7       32.12     -385.86    386.25 o 
 -21   8   7     1768.55     1824.14    486.34 o 
 -20   8   7      442.01      503.21    451.97 o 
 -19   8   7     1983.33     1942.38    465.57 o 
 -18   8   7      609.11      351.75    510.25 o 
 -17   8   7     6948.31     7805.91    678.00 o 
 -16   8   7      191.24      276.28    444.04 o 
 -15   8   7     4620.51     4286.20    550.47 o 
 -14   8   7     1098.72      961.60    374.27 o 
 -13   8   7     7923.86     8786.17    522.18 o 
 -12   8   7     2377.69     2353.27    389.63 o 
 -11   8   7    16859.08    17718.63   1000.01 o 
 -10   8   7      665.34      718.56    345.20 o 
  -9   8   7    10282.13    10431.50    505.58 o 
  -8   8   7     1518.04     1759.04    259.42 o 
  -7   8   7    15789.17    15672.59    457.59 o 
  -6   8   7     1539.98     2087.71    256.85 o 
  -5   8   7    38136.27    38564.50    758.73 o 
  -4   8   7     2989.86     2925.88    268.79 o 
  -3   8   7    13164.81    13283.83    443.61 o 
  -2   8   7     1433.09     1823.03    246.60 o 
  -1   8   7    21989.98    21654.49    878.09 o 
   0   8   7      879.44     1179.01    266.71 o 
   1   8   7    50901.42    50160.34   1630.05 o 
   2   8   7     2287.74     2196.54    245.65 o 
   3   8   7     9245.67     9029.12    343.26 o 
   4   8   7     1353.32     1532.26    273.65 o 
   5   8   7    13082.49    11741.12    541.98 o 
   6   8   7     1441.62     1254.01    344.04 o 
   7   8   7    54787.55    50533.30   1291.95 o 
   8   8   7     2998.60     3250.52    381.47 o 
   9   8   7     6004.59     5399.67    381.88 o 
  10   8   7       10.49      283.60    319.08 o 
  11   8   7     8776.99     8727.61    468.36 o 
  12   8   7      686.23      575.30    317.75 o 
  13   8   7    26252.62    24805.29   1893.07 o 
  14   8   7     2309.85     1760.61    351.20 o 
  15   8   7     2022.18     2068.06    373.54 o 
  16   8   7       69.73      442.58    348.21 o 
  17   8   7     3680.37     3729.61    439.41 o 
  18   8   7       83.10     -243.73    357.54 o 
  19   8   7    10304.05    10207.78    604.39 o 
 -19   9   7     1756.06     1788.75    844.93 o 
 -18   9   7      257.40      193.37    505.78 o 
 -17   9   7     4371.46     4973.57    632.01 o 
 -16   9   7     2695.66     2805.55    556.84 o 
 -15   9   7     3219.99     3803.95    554.31 o 
 -14   9   7     2154.16     1889.98    415.11 o 
 -13   9   7     3690.92     3524.01    664.89 o 
 -12   9   7       68.68      163.00    348.56 o 
 -11   9   7     8654.68     9177.23    550.81 o 
 -10   9   7     4543.40     4824.08    497.33 o 
  -9   9   7     2337.68     2364.56    379.43 o 
  -8   9   7     2096.72     2232.54    365.72 o 
  -7   9   7     5164.82     5470.45    419.50 o 
  -6   9   7      682.13      668.67    255.76 o 
  -5   9   7     7244.77     7734.77    362.87 o 
  -4   9   7     3449.16     3279.72    284.42 o 
  -3   9   7     2568.38     2635.51    278.93 o 
  -2   9   7     4268.51     4355.26    304.73 o 
  -1   9   7     2638.82     3179.91    341.20 o 
   0   9   7       42.01     -137.89    252.85 o 
   1   9   7     2796.98     3037.28    275.50 o 
   2   9   7     1592.74     1643.51    305.87 o 
   3   9   7     1631.59     1604.62    332.73 o 
   4   9   7     1013.95      770.20    318.83 o 
   5   9   7     1421.43     1161.35    328.80 o 
   6   9   7       90.31      395.95    456.33 o 
   7   9   7     1091.33      830.04    328.80 o 
   8   9   7     1117.01     1095.58    341.24 o 
   9   9   7      192.41       15.45    328.91 o 
  10   9   7      294.64      543.06    355.42 o 
  11   9   7       58.99      383.78    313.48 o 
  12   9   7      169.93      336.65    315.21 o 
  13   9   7        1.53      321.49    322.61 o 
  14   9   7      128.10      -24.20    341.48 o 
  15   9   7        0.05      242.03    352.25 o 
  16   9   7       23.84      205.49    408.20 o 
  17   9   7        3.12      135.78    380.56 o 
 -17  10   7       47.05     -204.36    529.64 o 
 -16  10   7      754.55     1018.20    512.76 o 
 -15  10   7       29.58     -199.36    476.27 o 
 -14  10   7     4266.38     4288.73    594.36 o 
 -13  10   7     8547.10     9359.96    596.00 o 
 -12  10   7     2213.01     2121.43    428.58 o 
 -11  10   7     1016.65      876.58    379.30 o 
 -10  10   7     1206.62     1100.47    366.08 o 
  -9  10   7       16.49      198.09    337.31 o 
  -8  10   7     6636.05     7235.67    487.38 o 
  -7  10   7    16790.74    17501.03    663.37 o 
  -6  10   7     2570.62     2623.99    378.33 o 
  -5  10   7      505.76      415.25    265.07 o 
  -4  10   7     5300.44     5449.71    372.57 o 
  -3  10   7        8.33     -238.19    246.21 o 
  -2  10   7    10384.88    11240.44    484.60 o 
  -1  10   7    14856.78    16341.05   1069.18 o 
   0  10   7     7506.48     7843.01    499.19 o 
   1  10   7     1801.90     1991.44    280.30 o 
   2  10   7     3147.94     2670.83    375.61 o 
   3  10   7      744.61      723.27    321.41 o 
   4  10   7    12760.00    12037.80    600.72 o 
   5  10   7    17699.73    17215.16    703.28 o 
   6  10   7     3829.42     2930.10    410.70 o 
   7  10   7     2441.78     2649.55    395.92 o 
   8  10   7     3175.85     2976.60    411.11 o 
   9  10   7     1426.87     1687.78    388.12 o 
  10  10   7     6187.24     6737.63    526.85 o 
  11  10   7     9261.26     9135.42    593.48 o 
  12  10   7     3252.13     2747.21    446.16 o 
  13  10   7     2154.42     1665.41    422.07 o 
  14  10   7     1600.33     1820.60    443.34 o 
  15  10   7      739.42      952.74    438.33 o 
 -15  11   7       40.23       49.08    501.86 o 
 -14  11   7      523.69      123.79    504.43 o 
 -13  11   7     2601.94     2457.51    574.62 o 
 -12  11   7     8754.09     9671.56    753.04 o 
 -11  11   7      354.62      634.57    409.99 o 
 -10  11   7      303.01      -81.80    371.54 o 
  -9  11   7        2.21     -342.03    356.77 o 
  -8  11   7     1146.40     1483.36    390.65 o 
  -7  11   7     4138.59     4981.61    509.81 o 
  -6  11   7     6098.85     6684.79    485.52 o 
  -5  11   7       50.64      247.01    337.63 o 
  -4  11   7       79.86       53.79    465.25 o 
  -3  11   7        4.61       -4.17    302.35 o 
  -2  11   7      298.50      -20.41    296.40 o 
  -1  11   7     1611.84     1438.36    348.73 o 
   0  11   7     4283.80     5099.83    545.46 o 
   1  11   7        8.59      112.23    345.79 o 
   2  11   7      165.31       74.95    324.93 o 
   3  11   7      127.04      379.51    339.07 o 
   4  11   7       39.43     -135.29    333.89 o 
   5  11   7      287.38      587.88    376.90 o 
   6  11   7     2338.93     2699.43    422.41 o 
   7  11   7        0.03      608.36    360.95 o 
   8  11   7       41.42     -345.81    347.88 o 
   9  11   7        5.10      310.16    370.57 o 
  10  11   7      154.20      394.60    381.96 o 
  11  11   7       23.14      310.54    401.60 o 
  12  11   7      367.49      470.13    557.94 o 
  13  11   7        1.78      -10.70    531.20 o 
 -12  12   7     6832.11     6805.58    706.36 o 
 -11  12   7       38.38     -340.66    473.61 o 
 -10  12   7       13.34     -376.90    454.60 o 
  -9  12   7      307.29      310.56    470.00 o 
  -8  12   7      793.73      924.63    493.15 o 
  -7  12   7      177.86     -343.18    476.59 o 
  -6  12   7    14426.46    15789.32   1276.30 o 
  -5  12   7      267.15      431.26    468.81 o 
  -4  12   7        4.54     -144.73    435.77 o 
  -3  12   7       22.39      180.19    453.24 o 
  -2  12   7     1702.23     1975.06    613.20 o 
  -1  12   7      403.39      608.62    415.56 o 
   0  12   7    15083.79    14875.86    732.53 o 
   1  12   7      282.34       60.90    362.98 o 
   2  12   7      421.98      451.80    371.03 o 
   3  12   7       75.25      248.71    361.59 o 
   4  12   7     1242.58     1525.19    407.12 o 
   5  12   7      371.65      586.23    391.99 o 
   6  12   7    14264.85    13419.20    705.19 o 
   7  12   7      907.16      825.94    400.23 o 
   8  12   7      112.47     -134.08    518.72 o 
   9  12   7        1.48     -377.27    378.11 o 
  -6  13   7      239.20      322.88    519.01 o 
  -5  13   7       37.91      299.45    518.04 o 
  -2  13   7     3034.11     3572.23    809.28 o 
  -1  13   7      800.33     1187.18    638.15 o 
   0  13   7       24.68      515.09    407.55 o 
   1  13   7      217.45     -184.75    393.16 o 
   2  13   7     1196.39     1077.37    427.15 o 
   3  13   7        3.32       70.24    433.16 o 
   4  13   7     1242.78      549.02    606.07 o 
 -26   0   8     2889.16     2930.51    866.32 o 
 -24   0   8     8264.70     8613.27   1044.57 o 
 -22   0   8      481.49      -96.26    641.72 o 
 -20   0   8    13322.90    12777.31   1030.31 o 
 -18   0   8    25807.11    24753.86    729.28 o 
 -16   0   8       20.80      324.51    427.81 o 
 -14   0   8    22854.74    23821.28    668.73 o 
 -12   0   8    17896.28    17083.50    543.34 o 
 -10   0   8      194.36      219.71    306.60 o 
  -8   0   8    11482.61    11853.61    413.82 o 
  -6   0   8    29595.63    28236.03    614.83 o 
  -4   0   8     9040.08    10257.39    466.29 o 
  -2   0   8    17390.99    17303.54    549.28 o 
   0   0   8    40822.13    50225.08   1044.57 o 
   2   0   8     1517.09     1254.91    185.39 o 
   4   0   8      432.25      641.72    178.25 o 
   6   0   8     2909.75     3714.83    253.12 o 
   8   0   8     5772.45     6082.05    313.73 o 
  10   0   8      504.27      641.72    242.43 o 
  12   0   8     1456.26     1197.87    299.47 o 
  14   0   8       25.41      114.08    263.82 o 
  16   0   8      160.49      249.56    556.16 o 
  18   0   8     4156.07     4263.86    755.80 o 
  20   0   8        8.82       49.91    616.76 o 
  22   0   8      170.51      623.89    698.76 o 
 -26   1   8     1744.50     2434.64    602.33 o 
 -25   1   8     3900.98     4003.05    638.75 o 
 -24   1   8     4468.14     5177.51    675.59 o 
 -23   1   8     1037.75      865.93    713.02 o 
 -22   1   8       29.18      182.24    443.13 o 
 -21   1   8     1376.02     1846.97    475.47 o 
 -20   1   8     9074.78     9183.54    446.12 o 
 -19   1   8    18539.05    17830.01    559.15 o 
 -18   1   8    17349.82    16001.09    516.81 o 
 -17   1   8     1032.46      899.98    226.07 o 
 -16   1   8      709.43      952.47    221.69 o 
 -15   1   8    10352.38    10863.23    339.48 o 
 -14   1   8    32476.29    33283.88    864.53 o 
 -13   1   8    41674.70    41087.06   1092.25 o 
 -12   1   8    64041.63    62755.07    852.10 o 
 -11   1   8     2557.18     2621.94    213.71 o 
 -10   1   8     4308.64     4217.81    223.08 o 
  -9   1   8    20649.88    20410.41    442.02 o 
  -8   1   8    56205.53    55064.62   2156.08 o 
  -7   1   8   115561.11   110919.80   2943.38 o 
  -6   1   8   109062.48   108387.70   1253.05 o 
  -5   1   8     7104.39     6992.56    234.76 o 
  -4   1   8     6923.42     6716.56    316.04 o 
  -3   1   8    39864.34    41980.83   2785.19 o 
  -2   1   8    60733.50    63061.86   1106.37 o 
  -1   1   8   109357.20   116244.43   1580.21 o 
   0   1   8   156436.63   165416.45   1954.79 o 
   1   1   8    21663.67    22243.73    672.02 o 
   2   1   8    21906.62    23867.12   1007.14 o 
   3   1   8     9698.72     9933.96    315.51 o 
   4   1   8    68644.37    66875.15   1265.61 o 
   5   1   8    96057.37    92567.33   1282.95 o 
   6   1   8   139160.36   136987.08   1849.47 o 
   7   1   8     8819.40     9275.66    335.12 o 
   8   1   8    11441.56    11364.02    289.78 o 
   9   1   8     8620.75     8765.57    265.47 o 
  10   1   8    28276.54    28430.83    533.99 o 
  11   1   8    52573.23    54184.97   1887.72 o 
  12   1   8    78517.95    77955.35   2133.71 o 
  13   1   8     1549.65     1497.55    276.56 o 
  14   1   8     6850.32     6629.08    363.63 o 
  15   1   8     5266.31     5536.10    427.81 o 
  16   1   8     7562.72     8394.13    590.47 o 
  17   1   8    19018.21    18258.21    824.32 o 
  18   1   8    21408.87    21540.52    915.05 o 
  19   1   8      120.33      400.70    442.15 o 
  20   1   8     2457.38     2039.89    490.19 o 
  21   1   8     1684.35     1795.58    522.86 o 
  22   1   8     1663.83     1921.46    553.30 o 
  23   1   8     4002.28     4515.62    653.73 o 
 -26   2   8     3996.59     4027.49    645.28 o 
 -25   2   8     4424.43     4427.50    636.43 o 
 -24   2   8     1935.21     1951.63    555.75 o 
 -23   2   8      521.38      826.43    491.50 o 
 -22   2   8       61.04       97.11    427.15 o 
 -21   2   8      422.18      431.93    296.66 o 
 -20   2   8     8135.78     7978.54    504.99 o 
 -19   2   8     9721.70     9699.40    474.48 o 
 -18   2   8     4313.12     4151.16    332.06 o 
 -17   2   8     2783.13     2748.13    298.55 o 
 -16   2   8     2964.39     3020.57    260.31 o 
 -15   2   8      152.67      395.95    218.56 o 
 -14   2   8    11438.18    11047.98    326.77 o 
 -13   2   8    14951.88    14450.49    548.54 o 
 -12   2   8    11441.38    11554.34    425.08 o 
 -11   2   8    11604.72    10713.54    537.22 o 
 -10   2   8       32.55      122.77    169.82 o 
  -9   2   8       84.01      338.93    176.64 o 
  -8   2   8    21077.30    21446.26    410.17 o 
  -7   2   8    14916.93    15699.42    423.50 o 
  -6   2   8     7411.02     7588.35    261.68 o 
  -5   2   8     5878.39     6105.44    452.55 o 
  -4   2   8      594.09      753.37    130.67 o 
  -3   2   8     1390.42     1508.71    224.92 o 
  -2   2   8     2826.65     2568.98    234.29 o 
  -1   2   8     8974.14     9163.65    301.99 o 
   0   2   8     4658.36     5167.79    254.23 o 
   1   2   8     7155.12     7283.64    202.98 o 
   2   2   8     3013.90     3157.21    155.43 o 
   3   2   8      541.25      892.32    144.80 o 
   4   2   8      653.09     1282.97    188.95 o 
   5   2   8      444.54      614.69    136.12 o 
   6   2   8      346.39      484.32    149.73 o 
   7   2   8      238.17      119.22    274.51 o 
   8   2   8      401.96      202.25    146.45 o 
   9   2   8      464.78      657.90    203.21 o 
  10   2   8       95.55      102.62    163.99 o 
  11   2   8     1030.99     1221.79    178.06 o 
  12   2   8      334.22      170.16    286.99 o 
  13   2   8       73.18     -136.33    261.64 o 
  14   2   8      483.26      423.02    269.33 o 
  15   2   8       16.19      337.29    280.04 o 
  16   2   8      478.89      650.57    283.97 o 
  17   2   8     1471.34     1874.63    454.20 o 
  18   2   8       96.42      500.81    453.51 o 
  19   2   8      577.62      999.12    481.18 o 
  20   2   8      935.96       99.82    459.37 o 
  21   2   8        4.85       69.07    466.99 o 
  22   2   8      258.91      302.98    493.97 o 
  23   2   8      985.50     1165.55    559.62 o 
 -25   3   8      290.69      907.79    555.82 o 
 -24   3   8      234.65      804.70    511.96 o 
 -23   3   8     5955.84     6169.22    633.97 o 
 -22   3   8       69.14      150.17    301.96 o 
 -21   3   8     9260.83     9201.01    452.97 o 
 -20   3   8     2181.81     2631.55    337.63 o 
 -19   3   8     1787.74     1925.19    316.50 o 
 -18   3   8     1383.13     1317.51    299.48 o 
 -17   3   8    25372.96    24185.99    616.73 o 
 -16   3   8       12.66      207.33    243.86 o 
 -15   3   8    32442.24    31091.89    678.24 o 
 -14   3   8     6830.28     6436.86    421.95 o 
 -13   3   8    12059.50    11788.82    349.75 o 
 -12   3   8     6665.04     6180.88    273.28 o 
 -11   3   8    98220.81    94246.04   1267.71 o 
 -10   3   8     1154.63     1051.52    189.05 o 
  -9   3   8    65365.13    65012.23   1449.05 o 
  -8   3   8    19808.64    19790.74    387.73 o 
  -7   3   8    17659.47    18073.14    564.29 o 
  -6   3   8    21584.11    22267.84    936.15 o 
  -5   3   8   207475.81   214837.14   3621.50 o 
  -4   3   8      226.00       70.77    159.78 o 
  -3   3   8   107825.13   114358.05   2565.33 o 
  -2   3   8    28652.71    30427.29    646.59 o 
  -1   3   8   108966.94   110868.23   1520.15 o 
   0   3   8    29461.25    30748.78    532.49 o 
   1   3   8   349694.91   342279.28   4169.93 o 
   2   3   8    17166.45    17275.44    532.99 o 
   3   3   8    86764.24    88800.77   2541.60 o 
   4   3   8    21570.77    22459.97    578.10 o 
   5   3   8    20539.37    20436.96    691.63 o 
   6   3   8    11687.16    11585.00    289.50 o 
   7   3   8   135113.44   134224.73   3156.89 o 
   8   3   8     8229.07     8422.53    251.27 o 
   9   3   8    34610.80    33770.66    590.14 o 
  10   3   8     3164.40     3242.54    304.61 o 
  11   3   8     8902.28     8919.51    404.01 o 
  12   3   8     6273.10     6816.39    390.94 o 
  13   3   8    80320.17    80959.50   1519.50 o 
  14   3   8     2382.06     2193.35    358.29 o 
  15   3   8     7231.17     7697.44    696.98 o 
  16   3   8     1500.35     1282.49    374.34 o 
  17   3   8     3689.91     3189.20    358.76 o 
  18   3   8     2552.41     2601.01    357.92 o 
  19   3   8    20828.82    20600.68    953.77 o 
  20   3   8     1225.09     1372.65    511.14 o 
  21   3   8     1758.34     1531.89    519.71 o 
  22   3   8      168.10      374.40    518.26 o 
  23   3   8     1268.73     1333.06    573.52 o 
 -25   4   8     3796.98     3971.52    973.27 o 
 -24   4   8       22.51      684.50    805.71 o 
 -23   4   8     3917.50     4002.35    410.34 o 
 -22   4   8      835.06      576.47    329.01 o 
 -21   4   8     3743.08     4047.40    383.38 o 
 -20   4   8      407.47      684.95    315.92 o 
 -19   4   8     6691.98     7654.77    419.89 o 
 -18   4   8       70.69      -25.74    267.01 o 
 -17   4   8     6790.98     7389.25    431.36 o 
 -16   4   8     2346.43     2244.91    281.68 o 
 -15   4   8     6945.95     7259.12    358.05 o 
 -14   4   8       39.89      515.92    265.29 o 
 -13   4   8    19731.02    19486.48    440.55 o 
 -12   4   8      933.64     1176.31    209.33 o 
 -11   4   8    15260.32    15690.70    569.64 o 
 -10   4   8     1965.26     1964.25    201.10 o 
  -9   4   8     8296.54     8552.30    390.56 o 
  -8   4   8      397.24      357.36    176.88 o 
  -7   4   8     9012.97     9170.29    274.87 o 
  -6   4   8      246.50      209.30    149.60 o 
  -5   4   8    18904.63    19591.49    386.27 o 
  -4   4   8     1227.18     1193.19    152.36 o 
  -3   4   8     3315.71     3280.10    133.25 o 
  -2   4   8       41.22      -18.98    137.54 o 
  -1   4   8     5455.63     6174.58    364.73 o 
   0   4   8      108.52      153.30    207.05 o 
   1   4   8     3427.30     4021.05    184.98 o 
   2   4   8      248.62      444.54    153.35 o 
   3   4   8     4434.21     4991.92    207.28 o 
   4   4   8      195.19      411.36    155.76 o 
   5   4   8      940.12     1436.34    175.72 o 
   6   4   8      178.24       82.25    199.65 o 
   7   4   8        0.41      251.48    141.79 o 
   8   4   8       25.33      -52.30    228.17 o 
   9   4   8        1.78      -43.61    245.88 o 
  10   4   8      600.55      886.50    268.23 o 
  11   4   8       58.24       69.20    268.23 o 
  12   4   8      973.03     1295.81    383.25 o 
  13   4   8     3016.04     3177.98    424.25 o 
  14   4   8        0.10     -174.88    271.44 o 
  15   4   8        6.83     -124.19    284.30 o 
  16   4   8      338.40      602.53    301.46 o 
  17   4   8      812.72      932.12    324.80 o 
  18   4   8      338.03       96.92    331.48 o 
  19   4   8     1001.71      844.07    366.08 o 
  20   4   8       83.35       43.67    478.67 o 
  21   4   8      170.46     -344.99    503.47 o 
  22   4   8       63.64      -49.49    503.67 o 
 -24   5   8      198.44      559.08    457.24 o 
 -23   5   8        0.22      512.92    413.71 o 
 -22   5   8      250.54      260.52    380.38 o 
 -21   5   8        2.32       14.24    376.65 o 
 -20   5   8     1658.93     2197.83    416.82 o 
 -19   5   8    24047.19    25913.13    707.56 o 
 -18   5   8      958.45      995.15    309.86 o 
 -17   5   8       32.92     -262.45    262.45 o 
 -16   5   8      662.78      637.60    263.69 o 
 -15   5   8      526.45      330.28    256.54 o 
 -14   5   8     7205.47     7758.41    522.49 o 
 -13   5   8    67258.76    67017.32   1149.91 o 
 -12   5   8     3182.66     3746.36    245.25 o 
 -11   5   8     1067.43      952.67    203.33 o 
 -10   5   8     2379.30     2611.07    223.93 o 
  -9   5   8     2702.21     2584.05    229.25 o 
  -8   5   8    16884.16    17476.84    407.96 o 
  -7   5   8   194627.39   195536.03   2638.92 o 
  -6   5   8     5827.19     6184.07    257.65 o 
  -5   5   8      358.98      388.21    148.99 o 
  -4   5   8     1506.83     1839.15    156.90 o 
  -3   5   8     7090.97     7229.83    222.04 o 
  -2   5   8    16675.98    16222.46    344.38 o 
  -1   5   8   217406.14   209864.75   5001.05 o 
   0   5   8     4822.50     4579.59    290.92 o 
   1   5   8     8788.33     8048.73    337.72 o 
   2   5   8     9857.09     9761.01    269.38 o 
   3   5   8    13604.52    13835.66    559.75 o 
   4   5   8    13498.46    13707.78    405.87 o 
   5   5   8   168748.56   167470.44   2043.87 o 
   6   5   8    11496.68    11569.54    306.52 o 
   7   5   8    11503.31    11212.35    308.62 o 
   8   5   8     8789.01     9198.92    408.52 o 
   9   5   8     1839.69     2108.83    302.83 o 
  10   5   8     6161.74     6510.63    382.90 o 
  11   5   8    74119.30    71720.60   1398.72 o 
  12   5   8     4655.71     4179.25    366.36 o 
  13   5   8     5852.68     5218.32    393.03 o 
  14   5   8      392.30      648.42    302.20 o 
  15   5   8     1648.30     1950.81    336.95 o 
  16   5   8     2731.64     2604.85    362.18 o 
  17   5   8    22222.75    23539.66    771.61 o 
  18   5   8     2585.70     2349.28    391.24 o 
  19   5   8     3210.81     3610.27    438.58 o 
  20   5   8      371.85      314.09    493.29 o 
  21   5   8     1106.23      472.24    528.34 o 
  22   5   8      382.00       32.27    575.76 o 
 -23   6   8        0.18      247.85    429.08 o 
 -22   6   8        5.79      -49.40    401.05 o 
 -21   6   8      519.19      378.46    412.64 o 
 -20   6   8     1282.68     1333.88    418.94 o 
 -19   6   8     9632.10    10828.77    607.04 o 
 -18   6   8     6862.46     7093.14    523.76 o 
 -17   6   8        7.45      421.09    361.07 o 
 -16   6   8        2.68      133.56    345.10 o 
 -15   6   8      553.80      957.31    346.87 o 
 -14   6   8     2742.54     3164.60    312.50 o 
 -13   6   8    10375.55    10597.12    439.87 o 
 -12   6   8     7083.86     7460.66    397.64 o 
 -11   6   8      807.22      865.13    274.72 o 
 -10   6   8       81.93       48.25    211.74 o 
  -9   6   8      137.80      215.55    195.30 o 
  -8   6   8     3816.04     4177.35    244.91 o 
  -7   6   8     9422.64     9630.92    313.86 o 
  -6   6   8    13202.09    13097.01    352.36 o 
  -5   6   8     1111.83     1185.68    180.88 o 
  -4   6   8      175.27      237.33    158.43 o 
  -3   6   8      252.43      527.45    157.83 o 
  -2   6   8      290.34      282.66    159.92 o 
  -1   6   8     4009.87     3801.90    294.14 o 
   0   6   8     4957.78     4985.03    380.41 o 
   1   6   8     3512.62     3947.87    297.21 o 
   2   6   8      140.40      224.95    206.86 o 
   3   6   8      112.78      144.54    206.85 o 
   4   6   8       10.72      240.48    180.32 o 
   5   6   8       35.77      132.74    209.88 o 
   6   6   8     1227.17     1155.38    231.39 o 
   7   6   8        1.26       16.17    294.12 o 
   8   6   8       73.61      116.76    256.08 o 
   9   6   8      944.21      906.86    268.96 o 
  10   6   8       89.44      513.25    303.03 o 
  11   6   8     1016.00     1096.13    308.58 o 
  12   6   8        2.20     -121.04    288.22 o 
  13   6   8       16.09       94.63    292.96 o 
  14   6   8        5.29      -90.80    295.23 o 
  15   6   8      115.26      320.07    302.20 o 
  16   6   8       77.22      257.08    303.49 o 
  17   6   8      698.43     1042.72    362.07 o 
  18   6   8      275.78      162.36    349.05 o 
  19   6   8      331.85      259.36    401.07 o 
  20   6   8        1.51      -38.47    376.02 o 
  21   6   8      248.93      127.16    527.63 o 
 -22   7   8       19.83     -238.67    419.35 o 
 -21   7   8     2045.19     2065.10    474.04 o 
 -20   7   8     1886.36     2166.17    461.14 o 
 -19   7   8        0.43     -393.68    393.68 o 
 -18   7   8    12732.88    14156.69    682.88 o 
 -17   7   8     2520.26     2536.91    435.82 o 
 -16   7   8       15.94     -288.18    344.95 o 
 -15   7   8     6050.68     6866.32    589.88 o 
 -14   7   8     6288.29     6945.63    588.58 o 
 -13   7   8      105.52      -17.20    412.12 o 
 -12   7   8    29474.53    28834.38   1014.64 o 
 -11   7   8    10984.39    10738.64    631.03 o 
 -10   7   8       16.51       98.81    365.51 o 
  -9   7   8     7957.33     8668.39    499.59 o 
  -8   7   8    12222.38    12870.65    465.11 o 
  -7   7   8       40.48      385.84    258.06 o 
  -6   7   8    59379.98    59775.21   1167.20 o 
  -5   7   8    17455.29    18078.27    541.25 o 
  -4   7   8     1196.02     1537.69    197.79 o 
  -3   7   8     9847.44     9782.34    358.04 o 
  -2   7   8    20111.14    19096.77    428.71 o 
  -1   7   8      548.85     1102.29    269.44 o 
   0   7   8    55846.28    54476.23   1061.53 o 
   1   7   8    34103.01    33128.21   1162.45 o 
   2   7   8     1155.10      833.83    218.88 o 
   3   7   8    14144.91    13533.68    396.53 o 
   4   7   8    14791.11    14508.86    415.70 o 
   5   7   8      488.42      762.60    263.82 o 
   6   7   8    44811.69    43405.25   2053.50 o 
   7   7   8    19359.82    18552.34    773.63 o 
   8   7   8     2124.08     1811.17    291.21 o 
   9   7   8     2926.56     2662.70    415.33 o 
  10   7   8     8516.94     7581.88    419.66 o 
  11   7   8      148.38      130.20    286.96 o 
  12   7   8    31633.05    29006.71    805.07 o 
  13   7   8    12279.05    11625.21    536.71 o 
  14   7   8     2318.87     2227.99    355.10 o 
  15   7   8      726.61      485.83    327.95 o 
  16   7   8     3563.76     3824.83    414.58 o 
  17   7   8       13.14      280.47    341.41 o 
  18   7   8    11087.82    11379.30    604.57 o 
  19   7   8     4001.16     4257.05    470.92 o 
  20   7   8      437.37      -13.34    387.80 o 
 -21   8   8      772.60      698.09    538.21 o 
 -20   8   8     6084.87     6446.71    978.62 o 
 -19   8   8      259.15      226.15    490.34 o 
 -18   8   8     2881.69     3184.61    704.11 o 
 -17   8   8      130.91      149.73    471.41 o 
 -16   8   8     1575.46     1075.35    462.33 o 
 -15   8   8      928.72      334.27    453.68 o 
 -14   8   8     8442.62     8936.54    665.20 o 
 -13   8   8      244.50      270.22    430.99 o 
 -12   8   8     4690.15     4764.50    530.54 o 
 -11   8   8      165.78       -5.84    390.52 o 
 -10   8   8     2723.74     2751.04    456.28 o 
  -9   8   8      990.89     1321.16    340.42 o 
  -8   8   8    11700.89    11400.45    412.26 o 
  -7   8   8      720.75      799.21    252.51 o 
  -6   8   8     2029.13     1765.19    292.79 o 
  -5   8   8       11.04     -174.68    250.83 o 
  -4   8   8     2601.47     2746.10    299.95 o 
  -3   8   8       38.30      261.77    260.60 o 
  -2   8   8     4936.34     5058.18    395.10 o 
  -1   8   8       69.84      162.06    256.45 o 
   0   8   8      332.27      234.22    268.46 o 
   1   8   8      102.65      -10.23    232.26 o 
   2   8   8     1471.45     1268.75    238.76 o 
   3   8   8      831.61      826.34    228.36 o 
   4   8   8      939.85      948.32    310.07 o 
   5   8   8        4.13     -137.26    292.42 o 
   6   8   8        5.67     -143.67    307.52 o 
   7   8   8       44.35      -27.90    358.29 o 
   8   8   8      431.43      277.20    272.94 o 
   9   8   8      202.60       89.11    275.82 o 
  10   8   8       54.43     -269.63    282.64 o 
  11   8   8      322.55      873.91    315.23 o 
  12   8   8      719.40      692.69    315.61 o 
  13   8   8      530.25      723.02    326.10 o 
  14   8   8       41.53      110.52    312.41 o 
  15   8   8        1.53      257.66    328.65 o 
  16   8   8       26.70     -104.48    341.06 o 
  17   8   8      125.85      313.24    420.68 o 
  18   8   8      703.63     1023.18    397.13 o 
 -19   9   8       78.09      -90.11    969.71 o 
 -18   9   8     2412.15     2784.15    588.43 o 
 -17   9   8     2789.70     3001.77    578.44 o 
 -16   9   8      379.96      355.72    525.85 o 
 -15   9   8     1139.36      977.80    492.82 o 
 -14   9   8     9490.93    10168.26    741.54 o 
 -13   9   8       21.22      100.54    447.96 o 
 -12   9   8     9328.41    10175.31    681.12 o 
 -11   9   8     5714.69     5475.57    565.91 o 
 -10   9   8     2133.04     2376.81    460.99 o 
  -9   9   8     3518.28     3622.13    487.79 o 
  -8   9   8    21076.15    21894.64    883.55 o 
  -7   9   8      426.57      481.22    279.83 o 
  -6   9   8    15751.78    16144.86    556.65 o 
  -5   9   8    11128.50    10749.94    577.01 o 
  -4   9   8     2975.59     3035.35    321.10 o 
  -3   9   8     5512.61     5784.48    374.18 o 
  -2   9   8    20119.01    20662.68    914.39 o 
  -1   9   8      449.66      516.29    274.55 o 
   0   9   8    16210.41    16881.22    779.07 o 
   1   9   8    14668.57    14121.11    445.33 o 
   2   9   8     7825.70     8169.90    446.51 o 
   3   9   8     6559.27     6129.42    441.16 o 
   4   9   8    16030.47    14311.96    620.13 o 
   5   9   8      180.93      334.57    320.04 o 
   6   9   8    20016.64    18209.91    778.97 o 
   7   9   8     7029.22     6021.47    462.54 o 
   8   9   8     7910.17     7413.66    500.28 o 
   9   9   8     4047.94     3476.05    417.20 o 
  10   9   8     9048.26     8912.51    558.34 o 
  11   9   8      406.09      669.40    369.98 o 
  12   9   8    10123.22     9972.48    620.33 o 
  13   9   8     2831.74     2425.28    427.82 o 
  14   9   8     3015.85     3082.85    572.20 o 
  15   9   8     2107.07     2250.95    460.81 o 
  16   9   8     2251.02     2538.68    467.24 o 
  17   9   8      166.59      213.48    414.30 o 
 -17  10   8     3111.33     3387.34    625.05 o 
 -16  10   8      879.31     1171.65    531.27 o 
 -15  10   8      801.85     1218.17    536.67 o 
 -14  10   8      317.75       54.46    477.61 o 
 -13  10   8      797.59     1317.59    510.37 o 
 -12  10   8     3131.41     3716.66   1130.14 o 
 -11  10   8     4359.28     5042.01    846.71 o 
 -10  10   8      569.54      877.68    454.55 o 
  -9  10   8      517.03      784.21    525.85 o 
  -8  10   8      262.03      -53.49    401.94 o 
  -7  10   8      988.90     1511.60    441.16 o 
  -6  10   8     3717.23     3852.21    491.58 o 
  -5  10   8     1942.22     1986.84    323.03 o 
  -4  10   8      902.16     1045.33    311.14 o 
  -3  10   8      419.63      607.96    305.67 o 
  -2  10   8      373.83      173.67    285.97 o 
  -1  10   8      599.94      541.02    304.00 o 
   0  10   8     2375.34     2753.12    339.28 o 
   1  10   8      215.56      391.10    339.62 o 
   2  10   8     1267.00     1091.26    341.24 o 
   3  10   8        2.76      130.23    302.48 o 
   4  10   8      132.87      286.08    318.83 o 
   5  10   8      423.91      106.16    330.21 o 
   6  10   8      415.81      662.26    350.85 o 
   7  10   8       42.15      230.85    334.57 o 
   8  10   8      513.98      855.77    598.94 o 
   9  10   8      164.02      317.52    359.17 o 
  10  10   8      313.32      467.96    368.03 o 
  11  10   8       10.49      -99.12    366.63 o 
  12  10   8      111.99     -127.04    360.27 o 
  13  10   8      254.95      482.55    378.99 o 
  14  10   8      526.16      626.92    413.72 o 
  15  10   8      431.47      766.94    419.27 o 
 -15  11   8      188.25     1012.49    780.76 o 
 -14  11   8      315.87      216.47    631.02 o 
 -13  11   8     8698.05    11678.61    820.15 o 
 -12  11   8     2628.66     3042.00    593.00 o 
 -11  11   8     1404.27     1234.67    519.14 o 
 -10  11   8      650.61      613.60    482.51 o 
  -9  11   8       44.90      127.69    447.33 o 
  -8  11   8      128.35      372.15    443.14 o 
  -7  11   8    12120.50    13649.38    791.37 o 
  -6  11   8     2575.69     2449.76    493.62 o 
  -5  11   8     4213.36     5170.33    559.62 o 
  -4  11   8       36.58      163.92    310.38 o 
  -3  11   8       83.46      334.38    302.21 o 
  -2  11   8      215.72      550.34    316.66 o 
  -1  11   8    20909.73    22169.60    744.94 o 
   0  11   8     5651.98     5370.26    508.80 o 
   1  11   8     4020.56     3590.73    445.92 o 
   2  11   8       34.93     -100.25    323.75 o 
   3  11   8       10.51      -71.77    323.93 o 
   4  11   8       68.18      322.72    342.73 o 
   5  11   8    17959.91    17488.76    753.43 o 
   6  11   8     2447.45     2619.30    445.64 o 
   7  11   8     3637.27     3259.00    454.60 o 
   8  11   8       84.50      -12.00    364.26 o 
   9  11   8       20.16     -197.86    365.53 o 
  10  11   8        0.26       88.11    386.80 o 
  11  11   8    10156.92     9756.83    640.29 o 
  12  11   8     2491.29     2508.95    467.47 o 
 -11  12   8      119.99       77.74    483.72 o 
 -10  12   8      198.60      627.53    507.35 o 
  -9  12   8      125.98      257.93    484.24 o 
  -8  12   8      873.48      823.72    505.06 o 
  -7  12   8     2443.32     2542.49    691.63 o 
  -6  12   8     1153.48      818.55    498.66 o 
  -5  12   8      210.99      372.71    490.20 o 
  -4  12   8      164.48      498.94    439.06 o 
  -3  12   8      184.84     -188.28    443.49 o 
  -2  12   8     1001.04      716.50    426.62 o 
  -1  12   8      920.21     1120.48    440.48 o 
   0  12   8      729.25      164.63    405.49 o 
   1  12   8      251.02      -78.43    373.09 o 
   2  12   8      208.62      -19.30    387.61 o 
   3  12   8      232.50       88.69    370.34 o 
   4  12   8      351.89     -189.11    373.07 o 
   5  12   8       17.37       94.92    700.54 o 
   6  12   8     1137.68     1027.59    405.28 o 
   7  12   8       94.59     -354.13    354.13 o 
   8  12   8       43.91      -71.02    390.38 o 
   9  12   8       68.35      -73.99    404.46 o 
  -6  13   8     1982.98     2356.53    766.50 o 
  -5  13   8     3534.26     4935.10    662.64 o 
  -3  13   8      585.07      206.78    684.50 o 
  -2  13   8       39.46      816.41    705.89 o 
  -1  13   8     4048.98     4688.10    827.10 o 
   0  13   8     2287.41     2777.21    670.24 o 
   1  13   8     5599.27     5663.88    586.46 o 
   2  13   8      281.29      232.26    404.55 o 
   3  13   8      667.04      879.29    445.64 o 
 -25   0   9    15526.17    17137.42   1347.61 o 
 -23   0   9        9.91     -648.85    648.85 o 
 -21   0   9       54.36      335.12    623.89 o 
 -19   0   9    71482.12    73080.63   1472.68 o 
 -17   0   9      848.91      554.58    372.55 o 
 -15   0   9     1125.98     1190.42    331.73 o 
 -13   0   9   192605.36   198397.08  11641.82 o 
 -11   0   9     1650.46     1313.50    293.14 o 
  -9   0   9     3920.04     4383.33    308.19 o 
  -7   0   9   305610.06   294008.50  10992.98 o 
  -5   0   9     4032.11     3570.67    357.86 o 
  -3   0   9     4460.74     4660.74    365.30 o 
  -1   0   9   320421.38   343917.72   6253.18 o 
   1   0   9     7110.33     7254.97    303.03 o 
   3   0   9     2452.94     2374.35    217.47 o 
   5   0   9   257337.39   252711.86   4659.58 o 
   7   0   9    18167.60    18085.73    531.20 o 
   9   0   9     4479.14     4684.54    310.16 o 
  11   0   9   149153.47   156807.19   3073.11 o 
  13   0   9     6660.61     7215.76    413.55 o 
  15   0   9     1770.57     1864.55    591.81 o 
  17   0   9    41026.11    39793.61   1789.68 o 
  19   0   9     4083.59     3768.31    766.50 o 
  21   0   9     1006.62      716.58    666.67 o 
  23   0   9    10280.61    11643.61   1151.53 o 
 -26   1   9      736.89      692.20    570.88 o 
 -25   1   9     5490.88     5315.98    671.22 o 
 -24   1   9      738.62     1133.67    529.32 o 
 -23   1   9     1709.78     1652.87    514.74 o 
 -22   1   9       82.85      880.74    453.43 o 
 -21   1   9     1414.87     1942.59    471.82 o 
 -20   1   9      625.60      683.19    302.26 o 
 -19   1   9    12736.87    12524.34    493.40 o 
 -18   1   9      495.07      537.06    258.40 o 
 -17   1   9     3516.42     3727.79    262.32 o 
 -16   1   9      516.67      191.54    217.60 o 
 -15   1   9     3794.96     3749.42    260.36 o 
 -14   1   9     1138.33     1396.69    234.44 o 
 -13   1   9    17450.71    17722.76    457.14 o 
 -12   1   9     2460.24     2508.88    236.95 o 
 -11   1   9     4889.89     4932.24    244.61 o 
 -10   1   9      398.26      315.99    186.96 o 
  -9   1   9     1144.38      911.66    200.69 o 
  -8   1   9     3620.03     3808.50    206.86 o 
  -7   1   9      822.12     1153.24    173.82 o 
  -6   1   9     2201.48     2352.47    184.59 o 
  -5   1   9     8068.29     8356.81    248.63 o 
  -4   1   9     5598.39     5747.61    315.61 o 
  -3   1   9    19863.22    22585.93   1667.41 o 
  -2   1   9     8305.77     9252.87    566.86 o 
  -1   1   9      141.62      557.27    325.46 o 
   0   1   9     7865.51     9388.93    222.60 o 
   1   1   9     5156.83     5952.35    290.56 o 
   2   1   9       70.63      299.80    132.97 o 
   3   1   9      188.73      158.24    127.29 o 
   4   1   9        6.57       38.41    133.54 o 
   5   1   9     8259.86     8553.82    245.31 o 
   6   1   9      755.31      564.17    151.75 o 
   7   1   9       21.47       28.89    146.68 o 
   8   1   9      924.18      686.48    158.88 o 
   9   1   9        0.32      104.12    158.88 o 
  10   1   9     1136.43     1219.52    189.80 o 
  11   1   9     2708.57     3460.19    231.46 o 
  12   1   9     1206.92     1380.80    213.17 o 
  13   1   9     3213.63     3148.98    309.82 o 
  14   1   9      228.18      186.53    252.51 o 
  15   1   9        1.68     -255.00    255.00 o 
  16   1   9       83.40       66.56    390.52 o 
  17   1   9     3713.82     4436.04    529.37 o 
  18   1   9     1284.29     1395.42    449.93 o 
  19   1   9     1936.28     2368.16    511.66 o 
  20   1   9        9.54      293.63    442.11 o 
  21   1   9        0.90     -156.63    453.43 o 
  22   1   9        2.89      103.59    497.49 o 
  23   1   9     1655.49     1662.44    568.05 o 
 -25   2   9       53.53     -500.42    500.42 o 
 -24   2   9     2780.25     3264.91    557.15 o 
 -23   2   9     6828.22     7052.99    644.98 o 
 -22   2   9       68.25     -363.64    423.51 o 
 -21   2   9    12123.59    12527.39    505.72 o 
 -20   2   9     7013.97     6760.99    408.77 o 
 -19   2   9      491.78      574.97    292.23 o 
 -18   2   9    12048.85    11636.44    455.70 o 
 -17   2   9    23635.52    23036.51    604.45 o 
 -16   2   9     1548.57     1453.66    223.88 o 
 -15   2   9    37444.45    36956.93    746.14 o 
 -14   2   9    16173.30    15668.49    384.04 o 
 -13   2   9     4542.85     4009.91    246.38 o 
 -12   2   9    30673.79    28622.21    814.06 o 
 -11   2   9    82600.59    78326.01   2617.93 o 
 -10   2   9     8258.66     7943.97    312.35 o 
  -9   2   9   103108.75   103024.00   1355.14 o 
  -8   2   9    30469.67    29818.69    685.42 o 
  -7   2   9    16851.02    17462.94    381.82 o 
  -6   2   9    68383.78    71263.41   1979.07 o 
  -5   2   9   171991.84   172757.47   2541.08 o 
  -4   2   9    14096.56    15413.27    458.38 o 
  -3   2   9   101584.72   105579.23   2925.67 o 
  -2   2   9    51630.71    51997.09   1895.76 o 
  -1   2   9    26757.20    26924.36    607.71 o 
   0   2   9   113331.11   114367.32   1706.04 o 
   1   2   9   253281.91   264978.41   3086.64 o 
   2   2   9      191.40       12.53    135.37 o 
   3   2   9    55876.78    56485.00    849.14 o 
   4   2   9    39466.69    39947.22    739.76 o 
   5   2   9     3016.73     3293.70    213.91 o 
   6   2   9    67448.40    67593.37   1051.70 o 
   7   2   9   136557.91   137756.42   3574.01 o 
   8   2   9     3618.37     3325.42    196.79 o 
   9   2   9    30131.12    30548.44    668.46 o 
  10   2   9    14365.17    14331.24    354.76 o 
  11   2   9     3660.71     3511.92    317.29 o 
  12   2   9    31649.59    31096.73    755.81 o 
  13   2   9    55140.95    55579.44   1673.81 o 
  14   2   9     2441.16     2392.44    404.64 o 
  15   2   9     6388.29     6357.61    390.85 o 
  16   2   9     3548.78     3689.36    354.68 o 
  17   2   9     1227.58     1373.47    444.47 o 
  18   2   9     8834.72     9227.83    656.26 o 
  19   2   9    13079.00    12798.81    788.42 o 
  20   2   9     1063.22      298.80    479.60 o 
  21   2   9     1765.26     1585.98    546.60 o 
  22   2   9      734.06      521.83    522.25 o 
  23   2   9      264.65      749.62    593.59 o 
 -25   3   9      227.15      482.78    782.54 o 
 -24   3   9     2125.26     2350.06    573.30 o 
 -23   3   9      200.87     -273.98    491.27 o 
 -22   3   9      301.72      164.10    311.85 o 
 -21   3   9      743.30     1589.28    335.98 o 
 -20   3   9     6965.50     6644.80    408.14 o 
 -19   3   9      633.60      755.41    297.31 o 
 -18   3   9     6622.29     6601.87    385.87 o 
 -17   3   9      378.58      418.25    272.26 o 
 -16   3   9     1398.30      979.48    263.80 o 
 -15   3   9     1760.97     1710.55    242.30 o 
 -14   3   9     6745.57     6317.19    298.36 o 
 -13   3   9      955.60     1102.80    225.82 o 
 -12   3   9     4712.01     4737.76    257.87 o 
 -11   3   9      334.43      509.77    207.89 o 
 -10   3   9     1114.23      977.28    196.50 o 
  -9   3   9      998.78      978.44    185.30 o 
  -8   3   9    11361.18    11149.31    296.84 o 
  -7   3   9     1976.80     2242.90    200.57 o 
  -6   3   9     9277.99     9930.33    291.11 o 
  -5   3   9     1531.31     1936.50    261.49 o 
  -4   3   9      682.77      819.63    230.93 o 
  -3   3   9      185.28      258.30    226.05 o 
  -2   3   9       35.56      361.00    225.69 o 
  -1   3   9     4445.21     5326.76    291.80 o 
   0   3   9     3144.25     3384.45    189.36 o 
   1   3   9     4277.26     3934.18    188.23 o 
   2   3   9       87.52     -120.46    147.72 o 
   3   3   9       96.50      316.41    150.80 o 
   4   3   9      705.44     1041.76    269.16 o 
   5   3   9     1661.50     1899.94    173.83 o 
   6   3   9     1052.97     1339.37    335.12 o 
   7   3   9     4726.99     4759.03    216.87 o 
   8   3   9     4518.11     3894.43    311.95 o 
   9   3   9      200.38      266.61    151.34 o 
  10   3   9     1103.34      941.23    268.95 o 
  11   3   9        1.06      -61.11    257.45 o 
  12   3   9     2326.59     2924.48    317.18 o 
  13   3   9     1395.99     1649.16    310.62 o 
  14   3   9     1035.34     1112.58    294.11 o 
  15   3   9      104.60      -56.63    275.32 o 
  16   3   9     3239.11     3394.11    372.55 o 
  17   3   9       30.69      -28.65    292.61 o 
  18   3   9     2394.65     2421.68    517.20 o 
  19   3   9     1276.00     1897.22    507.93 o 
  20   3   9      683.36      745.73    515.88 o 
  21   3   9        1.11     -453.17    479.95 o 
  22   3   9      779.88      543.15    538.56 o 
 -25   4   9     1340.79      941.19    805.71 o 
 -24   4   9     3827.42     2848.51    844.93 o 
 -23   4   9     2364.19     2485.97    457.63 o 
 -22   4   9        9.91      244.21    365.38 o 
 -21   4   9     2600.87     2757.39    362.54 o 
 -20   4   9    11274.81    11584.91    502.35 o 
 -19   4   9     4757.58     4879.58    382.98 o 
 -18   4   9    13328.47    13560.85    492.91 o 
 -17   4   9     7280.22     7492.86    386.89 o 
 -16   4   9      270.92      330.14    257.65 o 
 -15   4   9    11743.46    11024.30    414.76 o 
 -14   4   9    37056.75    36014.89    751.98 o 
 -13   4   9    12719.55    12801.44    374.06 o 
 -12   4   9    49375.27    49543.12    788.97 o 
 -11   4   9    27070.98    26467.75    594.99 o 
 -10   4   9     1968.46     2070.52    205.98 o 
  -9   4   9    33451.27    33821.77    625.63 o 
  -8   4   9    68627.98    67948.73   1781.81 o 
  -7   4   9    26331.81    26371.64    504.01 o 
  -6   4   9   114014.80   117782.04   1843.16 o 
  -5   4   9    21421.57    20854.58    724.05 o 
  -4   4   9    16662.43    16900.01    477.58 o 
  -3   4   9    53524.20    54603.09   1089.01 o 
  -2   4   9    97001.95    93693.21   2599.63 o 
  -1   4   9    40185.71    41549.57    841.14 o 
   0   4   9   133364.72   134101.78   2890.47 o 
   1   4   9    33951.97    34281.51    808.48 o 
   2   4   9     6263.73     6018.77    219.50 o 
   3   4   9    10469.75    10609.61    278.57 o 
   4   4   9    80390.95    77967.46   1922.89 o 
   5   4   9    17503.43    18458.47    562.54 o 
   6   4   9   115076.04   110896.12   2900.20 o 
   7   4   9    15908.24    15669.70    364.24 o 
   8   4   9    14654.88    14237.88    657.76 o 
   9   4   9    13389.03    12834.64    720.15 o 
  10   4   9    17813.61    17496.64    549.07 o 
  11   4   9     5508.12     5751.40    373.54 o 
  12   4   9    37180.55    36142.42    870.81 o 
  13   4   9     4757.86     4821.75    380.22 o 
  14   4   9     3959.08     4030.20    379.68 o 
  15   4   9     3184.56     3185.68    490.20 o 
  16   4   9     6702.53     6504.68    432.69 o 
  17   4   9     2113.18     1890.01    431.38 o 
  18   4   9    16220.11    16569.20   1092.70 o 
  19   4   9      737.75     1155.45    515.65 o 
  20   4   9     2310.64     2345.74    564.38 o 
  21   4   9     1442.20      966.20    545.26 o 
  22   4   9      929.57      652.96    537.21 o 
 -24   5   9     2808.48     2827.21    490.78 o 
 -23   5   9     1615.83     1248.46    424.39 o 
 -22   5   9      275.06     -243.09    381.83 o 
 -21   5   9      203.10      291.74    376.72 o 
 -20   5   9     3381.15     3950.85    450.65 o 
 -19   5   9      693.00     1003.41    393.14 o 
 -18   5   9     5473.91     4921.37    447.71 o 
 -17   5   9     1094.12     1505.94    293.83 o 
 -16   5   9       97.82     -153.90    280.52 o 
 -15   5   9      712.00      794.79    262.23 o 
 -14   5   9     4336.96     4182.09    313.77 o 
 -13   5   9      229.04      511.58    324.78 o 
 -12   5   9     7863.09     8125.38    305.82 o 
 -11   5   9     1073.27     1410.33    225.07 o 
 -10   5   9       16.83        7.05    188.03 o 
  -9   5   9       94.65       31.98    187.86 o 
  -8   5   9     2675.14     2802.03    217.94 o 
  -7   5   9     1100.44     1255.63    260.66 o 
  -6   5   9     8119.90     8271.68    264.25 o 
  -5   5   9       83.58      518.99    146.01 o 
  -4   5   9      468.42      469.20    125.52 o 
  -3   5   9      412.03      597.41    118.65 o 
  -2   5   9     2748.87     2673.72    153.77 o 
  -1   5   9      876.11      821.47    246.97 o 
   0   5   9     1424.82     1951.76    260.01 o 
   1   5   9     1087.47     1279.90    218.71 o 
   2   5   9      676.91      625.93    181.99 o 
   3   5   9     1236.77     1594.57    258.58 o 
   4   5   9       11.14      314.35    175.02 o 
   5   5   9      983.80     1382.13    192.93 o 
   6   5   9      846.73      924.25    199.36 o 
   7   5   9     1174.30      948.65    263.41 o 
   8   5   9      688.58      602.20    266.38 o 
   9   5   9     1483.39     1437.23    292.90 o 
  10   5   9      120.85      203.56    268.11 o 
  11   5   9        9.14      296.43    689.85 o 
  12   5   9     3933.91     3921.41    367.46 o 
  13   5   9      187.44     -264.11    287.54 o 
  14   5   9      177.39     -277.41    277.41 o 
  15   5   9      517.78      503.19    316.00 o 
  16   5   9      358.90      270.71    314.36 o 
  17   5   9       77.41      502.36    334.05 o 
  18   5   9     2562.50     2039.50    398.78 o 
  19   5   9      741.98       96.02    641.72 o 
  20   5   9      398.10      159.27    489.75 o 
  21   5   9      238.48      666.80    530.92 o 
 -23   6   9       18.40      302.69    420.53 o 
 -22   6   9      261.11      -66.81    453.98 o 
 -21   6   9      196.02     -105.54    402.76 o 
 -20   6   9     3068.63     2792.63    459.52 o 
 -19   6   9    17527.15    19905.20    790.10 o 
 -18   6   9     7298.97     8019.81    549.95 o 
 -17   6   9       49.34      -63.71    361.22 o 
 -16   6   9        4.43      115.17    330.04 o 
 -15   6   9      384.91      831.83    341.98 o 
 -14   6   9     6730.74     6636.28    465.07 o 
 -13   6   9    46153.73    45607.27   1320.60 o 
 -12   6   9    24211.54    23420.17    959.01 o 
 -11   6   9       17.39      486.80    266.41 o 
 -10   6   9        1.32      100.39    260.84 o 
  -9   6   9      940.62      876.03    268.95 o 
  -8   6   9    17204.25    16908.48    557.78 o 
  -7   6   9    83629.55    85337.48   1282.96 o 
  -6   6   9    34814.67    34240.29    621.25 o 
  -5   6   9      579.66      795.07    166.72 o 
  -4   6   9     1227.34     1503.12    173.64 o 
  -3   6   9     3439.23     3657.73    192.09 o 
  -2   6   9    14492.51    14151.32    341.54 o 
  -1   6   9   120478.84   119420.48   1997.90 o 
   0   6   9    43086.81    41328.83   1486.81 o 
   1   6   9     1494.71     1644.03    230.73 o 
   2   6   9     1216.08     1486.54    253.80 o 
   3   6   9     3882.38     3778.47    261.89 o 
   4   6   9     9312.80     9409.17    299.73 o 
   5   6   9    69253.37    68581.33   1556.34 o 
   6   6   9    28058.79    28375.48   1112.35 o 
   7   6   9     1085.05      866.42    319.08 o 
   8   6   9     2174.90     2268.47    300.64 o 
   9   6   9      601.56      313.98    264.47 o 
  10   6   9     7739.23     7692.66    421.07 o 
  11   6   9    39190.22    36427.73   1418.91 o 
  12   6   9    15945.46    15592.95    579.00 o 
  13   6   9     1996.12     2216.46    429.59 o 
  14   6   9     2730.09     2728.27    561.50 o 
  15   6   9      146.32     -164.82    308.58 o 
  16   6   9     1703.19     1745.23    357.30 o 
  17   6   9    14076.62    14629.02    639.88 o 
  18   6   9     4327.50     4338.84    446.51 o 
  19   6   9      828.80     1276.99    409.88 o 
  20   6   9     1428.45      990.05    463.46 o 
 -22   7   9        0.11     -235.30    780.76 o 
 -21   7   9      222.51      533.82    436.00 o 
 -20   7   9     1615.28     1199.34    457.56 o 
 -19   7   9     5160.16     5859.11    540.27 o 
 -18   7   9      109.92      -81.43    397.46 o 
 -17   7   9      970.90      600.58    448.21 o 
 -16   7   9        0.95      368.95    423.15 o 
 -15   7   9      619.79     1010.38    441.98 o 
 -14   7   9     2608.55     2786.33    480.23 o 
 -13   7   9     9857.68    10601.08    668.03 o 
 -12   7   9       23.20       62.11    414.64 o 
 -11   7   9     2396.93     2825.81    456.10 o 
 -10   7   9       93.27      428.02    262.50 o 
  -9   7   9      233.09      591.74    274.34 o 
  -8   7   9     1142.59     1522.05    388.16 o 
  -7   7   9      964.45     1047.37    275.75 o 
  -6   7   9      132.87        4.09    267.15 o 
  -5   7   9      410.85      603.59    268.38 o 
  -4   7   9      862.57     1241.18    267.79 o 
  -3   7   9      594.61      869.95    272.02 o 
  -2   7   9      536.43      424.08    261.93 o 
  -1   7   9      337.39      529.98    268.25 o 
   0   7   9      262.76     -262.00    262.00 o 
   1   7   9      911.97     1067.54    248.89 o 
   2   7   9       24.36      143.23    220.13 o 
   3   7   9       70.97      373.60    230.06 o 
   4   7   9      130.66      237.16    226.77 o 
   5   7   9     4034.72     3881.45    314.36 o 
   6   7   9      505.49      897.78    280.52 o 
   7   7   9       38.96      338.88    272.25 o 
   8   7   9      109.43       15.58    268.05 o 
   9   7   9      147.06      185.50    271.33 o 
  10   7   9       80.89        2.75    277.36 o 
  11   7   9     2442.44     3094.10    347.76 o 
  12   7   9      663.90      688.04    310.03 o 
  13   7   9       88.97       47.83    306.58 o 
  14   7   9      120.41       54.48    306.03 o 
  15   7   9      135.76      -41.10    374.34 o 
  16   7   9        1.13     -320.79    320.79 o 
  17   7   9     3009.40     3236.22    421.81 o 
  18   7   9      969.49     1198.16    390.34 o 
  19   7   9       52.41     -127.48    376.12 o 
 -21   8   9     3465.87     3587.02    635.94 o 
 -20   8   9      183.56      518.86    527.21 o 
 -19   8   9     3795.61     4416.01    620.72 o 
 -18   8   9       96.57      312.19    486.63 o 
 -17   8   9     9998.42    10678.82    746.04 o 
 -16   8   9       95.69      262.67    455.53 o 
 -15   8   9     8873.04     8708.90    666.60 o 
 -14   8   9      375.68      506.91    453.74 o 
 -13   8   9    11595.88    11710.04    719.56 o 
 -12   8   9      705.97      821.56    440.96 o 
 -11   8   9    26781.00    27931.66   1549.03 o 
 -10   8   9       41.71     -299.77    389.18 o 
  -9   8   9    18490.65    18698.31   1361.87 o 
  -8   8   9      192.22      477.29    294.29 o 
  -7   8   9    19050.82    19146.10    598.19 o 
  -6   8   9       41.92      350.63    284.18 o 
  -5   8   9    45080.98    46505.26   1008.64 o 
  -4   8   9      451.01      481.32    264.95 o 
  -3   8   9    24901.34    24291.00    820.50 o 
  -2   8   9      154.96      649.37    269.33 o 
  -1   8   9    15818.52    15472.26    517.28 o 
   0   8   9      182.52      422.28    272.79 o 
   1   8   9    57687.88    55420.42   1624.07 o 
   2   8   9       28.82      -99.97    231.12 o 
   3   8   9     9503.60     8647.44    353.35 o 
   4   8   9       80.31      287.87    297.18 o 
   5   8   9    15739.53    14787.75    625.17 o 
   6   8   9       29.71      420.68    327.72 o 
   7   8   9    38830.40    35135.98   1025.86 o 
   8   8   9     1007.33      746.87    577.55 o 
   9   8   9     5321.95     5428.67    390.57 o 
  10   8   9      434.48      688.77    305.79 o 
  11   8   9     9192.88     8652.90    477.60 o 
  12   8   9       30.03      -82.18    299.96 o 
  13   8   9    18432.78    17023.80   1180.05 o 
  14   8   9      492.77      248.37    329.31 o 
  15   8   9     1188.05     1328.58    365.77 o 
  16   8   9       60.00      528.72    343.00 o 
  17   8   9     3602.70     3421.29    436.58 o 
  18   8   9        7.30     -152.63    363.48 o 
 -19   9   9     1398.27     1815.15    569.78 o 
 -18   9   9      122.22      229.29    513.86 o 
 -17   9   9     1508.17     1526.11    529.75 o 
 -16   9   9     1538.76     2141.41    534.69 o 
 -15   9   9     1278.82     1180.92    500.39 o 
 -14   9   9     1167.23     1537.71    491.56 o 
 -13   9   9     1766.47     2532.08    512.89 o 
 -12   9   9      131.70      622.61    444.89 o 
 -11   9   9      953.17      542.68    435.92 o 
 -10   9   9     1751.93     2308.76    463.33 o 
  -9   9   9     1059.58      864.66    477.72 o 
  -8   9   9     2094.45     2583.37    481.33 o 
  -7   9   9     1806.85     2142.75    329.66 o 
  -6   9   9       84.42       64.75    289.48 o 
  -5   9   9      403.46      591.19    296.64 o 
  -4   9   9     2731.51     2656.78    327.64 o 
  -3   9   9      290.48      398.19    282.34 o 
  -2   9   9      712.59      629.08    286.96 o 
  -1   9   9      495.14      799.65    285.45 o 
   0   9   9       41.36       31.63    243.72 o 
   1   9   9      525.74      635.43    252.16 o 
   2   9   9      492.44      591.85    274.59 o 
   3   9   9       34.60      143.04    306.28 o 
   4   9   9      698.99      697.21    316.19 o 
   5   9   9      154.02      392.48    318.83 o 
   6   9   9      798.71     1130.88    364.26 o 
   7   9   9     1470.66     1335.31    353.05 o 
   8   9   9      681.55      486.37    345.81 o 
   9   9   9      965.79     1090.96    359.22 o 
  10   9   9        1.04      -13.51    341.52 o 
  11   9   9        8.22      407.07    357.94 o 
  12   9   9      243.38      208.04    376.08 o 
  13   9   9     2522.38     2054.24    424.60 o 
  14   9   9      327.53      336.59    385.48 o 
  15   9   9      354.36      923.51    456.33 o 
  16   9   9        3.96        8.17    390.13 o 
 -17  10   9       41.46      316.52    498.31 o 
 -16  10   9      352.86      138.87    489.23 o 
 -15  10   9      110.62      120.39    482.51 o 
 -14  10   9     4231.90     4609.45    896.62 o 
 -13  10   9    10354.54    11221.74   1064.18 o 
 -12  10   9     3717.54     3312.15    559.37 o 
 -11  10   9      460.60      471.49    448.79 o 
 -10  10   9     1120.62      932.79    459.65 o 
  -9  10   9      185.19      321.67    425.67 o 
  -8  10   9     5991.98     6438.88    582.31 o 
  -7  10   9    17551.33    18221.27    839.46 o 
  -6  10   9     8259.06     8890.07    470.01 o 
  -5  10   9      643.08      713.92    304.68 o 
  -4  10   9     2363.75     2376.14    338.29 o 
  -3  10   9       79.69       52.54    292.68 o 
  -2  10   9     8298.47     8255.94    627.06 o 
  -1  10   9    21247.61    21229.29    773.72 o 
   0  10   9    10876.78    11365.31    441.37 o 
   1  10   9     1812.39     1560.00    368.79 o 
   2  10   9     1142.62      583.33    327.25 o 
   3  10   9       68.96      199.51    321.23 o 
   4  10   9     9323.77     9426.72    584.68 o 
   5  10   9    15889.47    14954.64    679.75 o 
   6  10   9     8987.17     8364.79    546.97 o 
   7  10   9     2749.72     2382.55    401.37 o 
   8  10   9      975.52      672.76    361.74 o 
   9  10   9      342.33      231.72    354.13 o 
  10  10   9     2809.78     3234.30    457.54 o 
  11  10   9     8525.21     8352.73    583.55 o 
  12  10   9     4434.14     4569.24    498.30 o 
  13  10   9     1117.50     1033.53    409.42 o 
  14  10   9      447.03      140.82    486.64 o 
 -14  11   9      116.39       93.99    498.68 o 
 -13  11   9      495.92      860.84    531.89 o 
 -12  11   9     2799.93     2880.83    580.97 o 
 -11  11   9       10.63     -117.96    477.47 o 
 -10  11   9      396.37      244.93    484.17 o 
  -9  11   9      198.37      161.55    454.14 o 
  -8  11   9      217.77      264.52    466.04 o 
  -7  11   9      421.89      675.81    473.85 o 
  -6  11   9     2323.85     2896.70    517.67 o 
  -5  11   9        0.01      213.62    425.68 o 
  -4  11   9      457.14      847.70    330.02 o 
  -3  11   9      691.79      739.98    336.76 o 
  -2  11   9       81.64     -241.50    315.79 o 
  -1  11   9      107.46      569.99    381.88 o 
   0  11   9     1200.25     1419.53    393.88 o 
   1  11   9        9.86      291.60    346.62 o 
   2  11   9      546.60      609.47    352.68 o 
   3  11   9      396.17      316.80    342.82 o 
   4  11   9      533.57      780.61    361.22 o 
   5  11   9      356.02      192.90    364.11 o 
   6  11   9      340.26     -124.22    356.54 o 
   7  11   9        5.48      -85.54    357.94 o 
   8  11   9      501.02       79.69    367.20 o 
   9  11   9      803.77      673.09    375.59 o 
  10  11   9      915.28      761.53    404.55 o 
  11  11   9      759.28      875.90    410.08 o 
  12  11   9       37.13      110.52    545.46 o 
 -11  12   9      101.79      358.31    561.50 o 
 -10  12   9      186.94       42.16    495.77 o 
  -9  12   9      294.57      250.92    475.52 o 
  -8  12   9     3106.38     3201.37    654.20 o 
  -7  12   9      107.28      333.13    480.15 o 
  -6  12   9    10088.79    11008.28   1096.27 o 
  -5  12   9      395.26      888.90    503.50 o 
  -4  12   9      185.26       19.59    463.96 o 
  -3  12   9      119.32      420.68    677.37 o 
  -2  12   9     4570.58     5211.13    537.02 o 
  -1  12   9      238.46      159.42    408.59 o 
   0  12   9    11937.99    13495.75    720.13 o 
   1  12   9      180.14      -30.18    378.03 o 
   2  12   9      546.09      449.36    387.61 o 
   3  12   9       85.26     -241.24    373.84 o 
   4  12   9     3889.97     3655.10    492.72 o 
   5  12   9      242.58     -132.15    394.03 o 
   6  12   9    10226.52     9901.70    627.87 o 
   7  12   9      427.48      376.97    399.27 o 
   8  12   9      777.76      490.23    405.65 o 
  -3  13   9       44.77     -716.58    716.58 o 
  -2  13   9      854.40      459.90    698.76 o 
  -1  13   9        6.47      417.12    655.98 o 
   0  13   9      496.17     1141.26    680.93 o 
   1  13   9      363.22      525.61    422.11 o 
   2  13   9      360.68      123.32    418.38 o 
 -26   0  10     2245.88     3329.80    877.01 o 
 -24   0  10     2364.52     3019.64    791.45 o 
 -22   0  10      231.55      -99.82    598.94 o 
 -20   0  10     6116.34     6046.40    816.41 o 
 -18   0  10     5630.32     5975.52    447.42 o 
 -16   0  10      151.52      160.48    318.40 o 
 -14   0  10     8169.01     7790.77   1053.49 o 
 -12   0  10     2219.61     2968.29    370.77 o 
 -10   0  10      196.68      267.13    262.24 o 
  -8   0  10    23102.74    25657.37    629.39 o 
  -6   0  10     1727.99     2240.82    360.38 o 
  -4   0  10     2501.67     3717.94    367.12 o 
  -2   0  10      619.19     1247.78    402.86 o 
   0   0  10     5963.96     6470.65    303.03 o 
   2   0  10    14434.87    15169.49    456.33 o 
   4   0  10     2868.19     2645.30    245.99 o 
   6   0  10      453.60      445.64    217.47 o 
   8   0  10      314.01      367.20    224.60 o 
  10   0  10     3489.77     3839.61    317.29 o 
  12   0  10    11916.17    12260.37    516.94 o 
  14   0  10      612.07      737.97    545.46 o 
  16   0  10     2029.27     2395.74    620.33 o 
  18   0  10     7518.77     7882.43    916.23 o 
  20   0  10      773.29      752.24    688.06 o 
  22   0  10      727.25     1008.92    748.67 o 
 -26   1  10     4470.68     4846.55    642.11 o 
 -25   1  10     7571.22     8191.41    740.94 o 
 -24   1  10     6251.45     7233.44    694.23 o 
 -23   1  10     1527.89     1829.48    523.05 o 
 -22   1  10       61.53      290.24    444.93 o 
 -21   1  10     2255.66     2506.47    398.45 o 
 -20   1  10    16782.62    16172.01    656.10 o 
 -19   1  10    26533.11    25887.29    682.94 o 
 -18   1  10    24456.85    25340.84    781.60 o 
 -17   1  10     2860.27     3094.55    265.08 o 
 -16   1  10     1245.56     1373.46    235.38 o 
 -15   1  10    12845.90    12982.14    370.34 o 
 -14   1  10    48790.58    49134.93   1142.36 o 
 -13   1  10    62472.06    63870.20   1491.33 o 
 -12   1  10    67289.77    68963.95   1135.67 o 
 -11   1  10     5032.16     5222.26    260.58 o 
 -10   1  10     5339.46     5675.82    375.13 o 
  -9   1  10    29157.81    29809.42   1210.80 o 
  -8   1  10    97227.79    91671.69   2579.06 o 
  -7   1  10    81040.41    77986.77   1596.73 o 
  -6   1  10   106302.29   101364.97   1940.06 o 
  -5   1  10     9972.96    10767.79    418.54 o 
  -4   1  10     1775.51     2051.06    275.05 o 
  -3   1  10    15815.37    16519.01    694.54 o 
  -2   1  10   102506.00   106100.13   2540.07 o 
  -1   1  10    94087.49    94355.27   1333.26 o 
   0   1  10   139561.02   146700.33   2471.36 o 
   1   1  10     4193.99     4727.30    196.44 o 
   2   1  10    12486.71    12927.33    298.08 o 
   3   1  10    15452.57    15120.62    325.17 o 
   4   1  10    45670.28    44831.15   1131.92 o 
   5   1  10    87603.03    88155.76   1456.34 o 
   6   1  10   138434.47   138507.84   1889.32 o 
   7   1  10     5648.54     5748.37    227.63 o 
   8   1  10     9755.87     9501.55    285.45 o 
   9   1  10     7059.65     6719.87    256.84 o 
  10   1  10    21787.76    22374.04    470.68 o 
  11   1  10    31144.53    31633.32    768.28 o 
  12   1  10    43004.04    42135.07    793.23 o 
  13   1  10       77.06      -44.71    351.16 o 
  14   1  10     5448.24     5559.57    357.19 o 
  15   1  10     2405.65     2338.87    314.55 o 
  16   1  10     7306.17     7650.02    579.88 o 
  17   1  10    10173.82    10466.07    693.52 o 
  18   1  10    13559.78    14019.53    885.93 o 
  19   1  10       22.12     -296.84    449.09 o 
  20   1  10     1520.82     1332.12    501.36 o 
  21   1  10      551.64      577.43    483.93 o 
  22   1  10     1598.51     1528.77    544.79 o 
  23   1  10     1584.05     1244.22    841.36 o 
 -25   2  10     2127.11     2279.75    593.57 o 
 -24   2  10     1527.41     1949.83    568.46 o 
 -23   2  10      286.05      451.76    492.79 o 
 -22   2  10        9.78      160.50    361.48 o 
 -21   2  10      214.62      306.72    309.54 o 
 -20   2  10     2441.41     2495.88    332.02 o 
 -19   2  10     2406.84     2338.98    327.48 o 
 -18   2  10     2499.24     2358.31    379.40 o 
 -17   2  10      782.15      724.17    254.18 o 
 -16   2  10       46.26       28.87    211.57 o 
 -15   2  10      778.55     1033.52    250.60 o 
 -14   2  10     2154.21     2171.15    240.82 o 
 -13   2  10     2015.44     2118.78    233.30 o 
 -12   2  10     1634.26     1994.57    230.14 o 
 -11   2  10     3395.19     3239.36    236.00 o 
 -10   2  10        7.22     -198.53    198.53 o 
  -9   2  10       97.72      443.71    198.98 o 
  -8   2  10       26.07      323.92    185.12 o 
  -7   2  10       69.51      210.07    192.03 o 
  -6   2  10      870.13      914.16    182.24 o 
  -5   2  10     2693.09     3236.11    297.47 o 
  -4   2  10       22.20      -54.17    244.96 o 
  -3   2  10    10631.32    12087.35    578.52 o 
  -2   2  10      143.30      375.51    115.85 o 
  -1   2  10     1701.59     1692.84    151.69 o 
   0   2  10      881.20     1352.30    149.57 o 
   1   2  10     9559.75    10082.25    283.22 o 
   2   2  10     3627.72     3735.36    179.21 o 
   3   2  10     2873.78     3197.01    249.56 o 
   4   2  10     1195.06     1384.48    206.78 o 
   5   2  10     9776.94     9704.84    272.05 o 
   6   2  10     8663.04     8760.84    266.98 o 
   7   2  10     1951.83     1990.65    180.73 o 
   8   2  10      716.32      684.50    167.89 o 
   9   2  10       83.52      143.37    161.03 o 
  10   2  10     2292.21     2454.85    203.78 o 
  11   2  10    14162.54    14452.87    597.15 o 
  12   2  10     3130.84     3511.09    335.12 o 
  13   2  10     1280.28     1530.38    293.97 o 
  14   2  10     1231.49     1071.57    289.23 o 
  15   2  10       47.24      142.40    340.47 o 
  16   2  10     1280.17     1267.20    313.66 o 
  17   2  10     3611.87     3621.02    513.86 o 
  18   2  10     2865.61     3085.96    522.32 o 
  19   2  10      998.11     1521.56    508.10 o 
  20   2  10      975.61      839.47    508.60 o 
  21   2  10        0.84      -14.44    510.11 o 
  22   2  10      349.39      402.63    520.93 o 
 -25   3  10      925.18      392.16    759.37 o 
 -24   3  10      599.53     1144.40    809.28 o 
 -23   3  10     9444.07     9705.93    592.28 o 
 -22   3  10      100.90      168.39    380.46 o 
 -21   3  10    15584.75    16349.83    646.96 o 
 -20   3  10     1555.68     1643.47    331.59 o 
 -19   3  10     3611.67     3784.55    354.50 o 
 -18   3  10     2523.77     2231.22    315.09 o 
 -17   3  10    30238.62    27982.40    682.75 o 
 -16   3  10      788.26      691.24    265.24 o 
 -15   3  10    51357.53    49016.57   2249.72 o 
 -14   3  10     6770.09     6216.38    365.35 o 
 -13   3  10    11930.54    11641.60    470.39 o 
 -12   3  10     8580.15     8414.56    313.69 o 
 -11   3  10    94926.99    91261.05   1426.92 o 
 -10   3  10      914.97     1070.08    205.34 o 
  -9   3  10    72415.59    72181.04   1016.90 o 
  -8   3  10     8101.78     8583.34    306.05 o 
  -7   3  10    27266.63    27694.75    536.13 o 
  -6   3  10    25267.46    26770.89   1039.59 o 
  -5   3  10   238332.70   236900.03   3703.21 o 
  -4   3  10     4671.61     4770.67    314.07 o 
  -3   3  10   128704.19   129219.80   2981.23 o 
  -2   3  10    16195.29    16371.32    477.21 o 
  -1   3  10    42080.05    42126.06    844.95 o 
   0   3  10    27644.88    27076.57    497.81 o 
   1   3  10   228226.48   226296.72   3727.89 o 
   2   3  10       87.94      163.25    154.02 o 
   3   3  10    77913.69    79882.47   2004.27 o 
   4   3  10     4899.48     5146.13    233.17 o 
   5   3  10    18707.69    18630.32    401.83 o 
   6   3  10    16881.33    16419.58    374.60 o 
   7   3  10   104761.91   102127.43   1467.24 o 
   8   3  10     3376.49     3702.82    213.54 o 
   9   3  10    28905.00    28887.91    546.67 o 
  10   3  10     2000.88     1824.12    287.43 o 
  11   3  10    13676.10    13216.19    487.38 o 
  12   3  10     6724.48     6969.35    395.71 o 
  13   3  10    37159.18    37325.73   1743.33 o 
  14   3  10      687.20      376.10    298.67 o 
  15   3  10     4601.35     4594.89    374.51 o 
  16   3  10      695.13      336.31    310.16 o 
  17   3  10     2240.98     2247.75    350.82 o 
  18   3  10     2526.45     3091.84    873.45 o 
  19   3  10    10459.02    11119.23    760.78 o 
  20   3  10      177.06      -56.39    489.32 o 
  21   3  10      756.37      780.38    559.72 o 
  22   3  10       52.66     -140.88    507.34 o 
 -25   4  10     2370.58     3408.23    898.40 o 
 -24   4  10       31.89     -363.25    507.39 o 
 -23   4  10      760.81      477.78    412.78 o 
 -22   4  10      237.17      163.41    384.77 o 
 -21   4  10     1421.46     1230.85    390.47 o 
 -20   4  10       21.38      155.31    368.51 o 
 -19   4  10     2779.19     3427.88    466.78 o 
 -18   4  10        5.29       26.40    288.59 o 
 -17   4  10     1535.44     2109.61    308.80 o 
 -16   4  10      393.88      422.88    264.19 o 
 -15   4  10      261.85      490.16    258.65 o 
 -14   4  10      144.71       20.67    212.95 o 
 -13   4  10     3080.43     3279.44    254.85 o 
 -12   4  10      112.04      223.46    213.40 o 
 -11   4  10     1179.32     1761.18    216.87 o 
 -10   4  10       30.66       57.77    200.87 o 
  -9   4  10       70.69      167.21    195.48 o 
  -8   4  10      125.07      385.38    193.73 o 
  -7   4  10      365.29      652.90    183.87 o 
  -6   4  10        0.58      -33.97    155.99 o 
  -5   4  10       13.09      397.02    246.48 o 
  -4   4  10      885.64      973.56    247.76 o 
  -3   4  10     3529.45     3488.87    286.11 o 
  -2   4  10        1.11      112.23    229.33 o 
  -1   4  10      193.29       96.29     71.94 o 
   0   4  10      450.42       68.11    233.89 o 
   1   4  10     9475.78     9176.76    256.10 o 
   2   4  10        2.37      197.99    170.19 o 
   3   4  10     2004.17     2095.38    187.75 o 
   4   4  10     1335.12     1362.96    197.21 o 
   5   4  10      282.40      708.31    195.86 o 
   6   4  10      265.67      328.13    374.34 o 
   7   4  10    13655.34    12632.65    334.88 o 
   8   4  10      130.38       83.27    245.16 o 
   9   4  10      601.94      681.32    268.95 o 
  10   4  10      294.17      412.27    376.12 o 
  11   4  10     2567.22     2714.37    325.90 o 
  12   4  10      662.10      408.87    298.67 o 
  13   4  10    11317.83    11191.56    496.69 o 
  14   4  10       46.72     -280.29    280.29 o 
  15   4  10     1228.12     1481.43    328.14 o 
  16   4  10        2.88      310.01    310.84 o 
  17   4  10     3300.18     3084.32    394.37 o 
  18   4  10        0.27       19.26    335.00 o 
  19   4  10     4859.21     4762.05    620.46 o 
  20   4  10       31.63       81.26    496.28 o 
  21   4  10      839.15     1447.42    558.47 o 
 -24   5  10      846.01      647.36    457.69 o 
 -23   5  10      131.66      -65.55    408.60 o 
 -22   5  10       90.41       23.93    385.45 o 
 -21   5  10        1.95     -198.63    374.50 o 
 -20   5  10     1310.83     1428.94    416.21 o 
 -19   5  10    34197.50    33720.95    976.84 o 
 -18   5  10     2352.90     3025.56    416.63 o 
 -17   5  10       51.44      -51.05    329.12 o 
 -16   5  10      419.21      319.69    331.92 o 
 -15   5  10      190.86       98.49    326.19 o 
 -14   5  10     5436.04     5626.35    341.61 o 
 -13   5  10   100873.39    99731.56   1641.57 o 
 -12   5  10     7125.07     7465.36    325.30 o 
 -11   5  10      919.54     1022.26    223.11 o 
 -10   5  10       38.19      166.82    227.55 o 
  -9   5  10      556.78      836.57    203.01 o 
  -8   5  10    16089.55    16652.57    403.01 o 
  -7   5  10   173826.94   174845.22   2399.24 o 
  -6   5  10    12736.85    13885.62    331.59 o 
  -5   5  10     5627.40     5586.37    174.99 o 
  -4   5  10     1969.10     2163.41    278.12 o 
  -3   5  10      166.02      -92.44    233.07 o 
  -2   5  10     7061.06     6902.45    355.10 o 
  -1   5  10   174180.16   175911.02   2823.67 o 
   0   5  10    13019.99    12405.28    446.18 o 
   1   5  10     8739.62     8649.01    327.74 o 
   2   5  10       34.94       90.25    166.57 o 
   3   5  10      342.59      793.98    182.25 o 
   4   5  10    10127.58    10160.17    441.24 o 
   5   5  10    98910.34    95008.13   1312.11 o 
   6   5  10    19367.30    19260.80   1000.01 o 
   7   5  10     4557.11     4280.37    322.92 o 
   8   5  10     1336.69     1350.20    275.78 o 
   9   5  10       47.34      223.47    268.04 o 
  10   5  10      501.64      420.27    287.82 o 
  11   5  10    51066.10    49956.00   2062.41 o 
  12   5  10     6940.12     6257.01    420.57 o 
  13   5  10     4559.02     4512.92    381.47 o 
  14   5  10       12.47       88.86    291.14 o 
  15   5  10      354.80      306.20    309.84 o 
  16   5  10      835.98      994.35    337.43 o 
  17   5  10    16466.83    16746.40    889.49 o 
  18   5  10     3041.92     2375.00    402.91 o 
  19   5  10     2009.69     1647.32    397.34 o 
  20   5  10       19.57       43.99    494.44 o 
  21   5  10      306.07      399.39    519.68 o 
 -23   6  10       56.48      170.94    433.59 o 
 -22   6  10        0.05      156.96    426.86 o 
 -21   6  10      546.07      266.35    406.39 o 
 -20   6  10      998.86     1034.41    422.66 o 
 -19   6  10     2206.92     2422.02    458.94 o 
 -18   6  10     2670.63     2648.13    439.41 o 
 -17   6  10       49.10     -147.97    344.08 o 
 -16   6  10       18.91      195.09    340.56 o 
 -15   6  10     2240.35     2134.88    457.82 o 
 -14   6  10      756.57      503.73    410.88 o 
 -13   6  10      610.49      612.96    422.95 o 
 -12   6  10     3114.67     2393.01    444.81 o 
 -11   6  10     1357.43     1322.85    288.44 o 
 -10   6  10      539.76      637.30    274.92 o 
  -9   6  10       82.51      185.97    269.10 o 
  -8   6  10      124.12       22.36    294.33 o 
  -7   6  10        2.20       12.78    402.16 o 
  -6   6  10      254.49      170.23    285.91 o 
  -5   6  10      369.86      585.18    261.44 o 
  -4   6  10      836.83      742.07    265.98 o 
  -3   6  10     3411.30     3698.71    305.05 o 
  -2   6  10     1408.38     1454.68    273.04 o 
  -1   6  10     2103.94     2057.11    322.69 o 
   0   6  10      443.29      197.64    258.45 o 
   1   6  10      506.25      561.95    260.81 o 
   2   6  10      304.19      165.66    219.39 o 
   3   6  10      305.84      646.75    194.38 o 
   4   6  10     3152.03     2975.78    225.98 o 
   5   6  10     5967.09     5811.11    254.91 o 
   6   6  10     1238.94     1076.84    267.84 o 
   7   6  10      361.97      468.05    256.69 o 
   8   6  10       32.11      -91.08    250.59 o 
   9   6  10      334.44      696.36    443.85 o 
  10   6  10     1553.15     1820.88    309.20 o 
  11   6  10     5830.95     6077.12    408.52 o 
  12   6  10      984.33      761.21    313.48 o 
  13   6  10      284.32     -149.03    290.77 o 
  14   6  10      320.54      210.43    311.69 o 
  15   6  10      886.33      732.05    331.21 o 
  16   6  10     1384.51     1420.40    356.04 o 
  17   6  10     3567.39     4107.81    910.88 o 
  18   6  10     1348.52     1212.96    389.78 o 
  19   6  10      408.86      265.02    382.84 o 
  20   6  10      144.59       62.54    401.28 o 
 -22   7  10      168.56     -390.78    546.88 o 
 -21   7  10     3734.98     3554.42    512.33 o 
 -20   7  10     6973.64     7576.95    599.13 o 
 -19   7  10       26.20      -55.26    407.79 o 
 -18   7  10    12456.18    12858.92    809.17 o 
 -17   7  10     4012.75     4600.07    595.37 o 
 -16   7  10      118.34      365.70    427.46 o 
 -15   7  10     9646.84     8655.71    643.47 o 
 -14   7  10    18052.67    19658.90    870.90 o 
 -13   7  10       25.20      286.76    401.91 o 
 -12   7  10    23246.25    23403.84    913.76 o 
 -11   7  10    10770.80    10945.89    639.36 o 
 -10   7  10     1864.28     1986.58    299.48 o 
  -9   7  10    15437.92    15302.42    536.02 o 
  -8   7  10    23848.53    23287.40    654.92 o 
  -7   7  10       29.07      289.48    260.75 o 
  -6   7  10    34950.79    35300.84    830.70 o 
  -5   7  10    25206.37    24253.88   1241.00 o 
  -4   7  10     1946.81     1829.65    292.74 o 
  -3   7  10    17640.08    17155.10    771.43 o 
  -2   7  10    28676.89    27781.26    702.84 o 
  -1   7  10       35.26      166.10    271.69 o 
   0   7  10    47195.00    44861.84   1402.78 o 
   1   7  10    22323.09    21357.03    531.19 o 
   2   7  10     4473.58     4417.23    298.89 o 
   3   7  10     6474.28     6215.35    317.57 o 
   4   7  10    18533.10    18000.90    760.65 o 
   5   7  10       59.59       16.72    356.51 o 
   6   7  10    33174.79    31911.72   1192.53 o 
   7   7  10    15912.18    15998.20    540.57 o 
   8   7  10     2505.00     2592.03    316.08 o 
   9   7  10     1086.18     1368.32    303.22 o 
  10   7  10    11499.63    11144.21    821.75 o 
  11   7  10      170.17       35.19    331.55 o 
  12   7  10    16636.47    15701.58    600.35 o 
  13   7  10     5991.43     5511.15    424.01 o 
  14   7  10     2078.78     2147.02    360.63 o 
  15   7  10      129.72      303.71    333.97 o 
  16   7  10     4860.83     4989.57    451.41 o 
  17   7  10       10.41      108.58    341.76 o 
  18   7  10     5603.97     5585.02    491.36 o 
  19   7  10     1834.74     1821.84    426.36 o 
 -20   8  10     2721.36     3333.48    696.98 o 
 -19   8  10        7.22      -83.25    529.03 o 
 -18   8  10      942.36      903.69    536.49 o 
 -17   8  10       52.48     -220.10    481.00 o 
 -16   8  10      171.66      295.31    453.76 o 
 -15   8  10       32.87      488.33    449.13 o 
 -14   8  10     3746.46     3650.78    526.83 o 
 -13   8  10       20.24        0.81    416.52 o 
 -12   8  10      201.59       81.94    680.93 o 
 -11   8  10      920.70      487.01    418.73 o 
 -10   8  10      458.16      571.43    396.56 o 
  -9   8  10      769.92      919.52    307.55 o 
  -8   8  10     2380.65     2773.73    337.93 o 
  -7   8  10      156.81      574.11    288.46 o 
  -6   8  10       44.11      -78.54    280.54 o 
  -5   8  10     1000.12      840.90    303.79 o 
  -4   8  10      290.39      422.00    276.29 o 
  -3   8  10      188.96      490.39    275.81 o 
  -2   8  10      273.38      192.37    267.76 o 
  -1   8  10       51.62      370.54    271.02 o 
   0   8  10     3001.87     2656.98    315.32 o 
   1   8  10     1682.38     1689.43    264.68 o 
   2   8  10      304.51      152.23    233.49 o 
   3   8  10      838.71      810.10    269.71 o 
   4   8  10       67.70      309.01    296.20 o 
   5   8  10     2356.13     2758.84    568.63 o 
   6   8  10     3198.90     3308.24    393.79 o 
   7   8  10     2234.68     2333.03    372.86 o 
   8   8  10        0.49     -363.64    363.64 o 
   9   8  10      311.58      421.44    332.73 o 
  10   8  10      299.80      168.66    335.25 o 
  11   8  10      642.43      691.82    359.22 o 
  12   8  10     5793.25     5453.94    486.04 o 
  13   8  10     2087.87     2312.07    536.55 o 
  14   8  10        3.11       -9.03    377.51 o 
  15   8  10      576.27      367.78    390.64 o 
  16   8  10      400.62      -48.72    388.19 o 
  17   8  10      741.04      943.20    425.23 o 
 -19   9  10       57.48     -431.12    522.23 o 
 -18   9  10     5012.54     5499.63    720.15 o 
 -17   9  10     3472.31     3845.92    603.44 o 
 -16   9  10       89.32      208.02    478.44 o 
 -15   9  10     2062.20     1626.80    515.29 o 
 -14   9  10     9702.84    10219.93    722.21 o 
 -13   9  10      126.78      519.53    443.96 o 
 -12   9  10    14989.85    15081.31    814.67 o 
 -11   9  10     8259.24     9414.91    664.08 o 
 -10   9  10       71.29       86.26    402.19 o 
  -9   9  10     4882.91     4539.38    526.22 o 
  -8   9  10    18569.66    18980.82    912.67 o 
  -7   9  10      144.17      380.56    292.16 o 
  -6   9  10    22595.69    22807.41    691.11 o 
  -5   9  10    13676.44    13342.17    529.38 o 
  -4   9  10      951.82      905.78    300.42 o 
  -3   9  10     3747.29     4008.60    350.21 o 
  -2   9  10    14850.52    14806.25    555.82 o 
  -1   9  10      671.83      836.61    298.83 o 
   0   9  10    26991.06    27398.10    775.52 o 
   1   9  10     9796.99     9434.51    414.57 o 
   2   9  10     1533.03     1367.21    350.41 o 
   3   9  10     4685.06     4283.53    412.85 o 
   4   9  10    11584.87    11677.39    937.62 o 
   5   9  10      631.12      577.84    335.02 o 
   6   9  10    26242.02    23336.67    838.17 o 
   7   9  10     5181.33     5171.08    458.47 o 
   8   9  10     2267.42     2054.27    388.98 o 
   9   9  10     2861.84     2986.97    570.42 o 
  10   9  10     4025.17     4084.83    457.41 o 
  11   9  10     1069.54     1151.53    383.18 o 
  12   9  10     8507.79     8398.97    584.26 o 
  13   9  10     1510.37     1244.54    414.10 o 
  14   9  10      729.47      541.46    406.98 o 
  15   9  10     1246.66     1150.86    467.03 o 
  16   9  10      685.89     1165.79    436.12 o 
 -17  10  10      544.51       90.92    519.77 o 
 -16  10  10      399.22      855.80    519.20 o 
 -15  10  10        1.91      148.61    500.98 o 
 -14  10  10       20.19     -454.55    454.55 o 
 -13  10  10      785.24      678.82    561.50 o 
 -12  10  10      775.71     1126.77    484.68 o 
 -11  10  10      233.00      198.63    433.40 o 
 -10  10  10      876.39      809.90    453.85 o 
  -9  10  10       21.42     -303.87    403.52 o 
  -8  10  10       18.90     -241.61    414.83 o 
  -7  10  10      946.32      948.38    447.36 o 
  -6  10  10      427.24      234.02    450.70 o 
  -5  10  10      346.04      558.50    312.20 o 
  -4  10  10     1245.85     1271.18    327.32 o 
  -3  10  10      454.67      494.53    302.98 o 
  -2  10  10      684.87      833.93    324.86 o 
  -1  10  10      377.33        9.54    310.42 o 
   0  10  10      277.75       -6.26    261.64 o 
   1  10  10      827.04      856.75    356.31 o 
   2  10  10     1458.54      984.36    677.37 o 
   3  10  10     1571.88     1605.51    452.77 o 
   4  10  10      906.42      785.65    354.48 o 
   5  10  10      232.50        5.46    363.64 o 
   6  10  10       72.39       24.15    352.68 o 
   7  10  10     1859.79     1777.34    389.47 o 
   8  10  10      951.58      990.94    369.25 o 
   9  10  10     2025.97     1897.71    410.81 o 
  10  10  10     1470.19     1134.02    397.70 o 
  11  10  10       15.97      276.54    389.18 o 
  12  10  10       38.27      488.00    481.29 o 
  13  10  10     1834.19     1093.21    407.33 o 
  14  10  10     1214.75      830.67    418.47 o 
 -14  11  10     1349.11     1103.28    552.61 o 
 -13  11  10     9474.28    10404.73    805.26 o 
 -12  11  10      944.95     1545.00    536.62 o 
 -11  11  10     1467.95     1458.42    510.96 o 
 -10  11  10       16.55      250.24    465.79 o 
  -9  11  10       92.38       10.22    455.25 o 
  -8  11  10      887.23     1386.30    496.15 o 
  -7  11  10    16255.95    18158.97    903.43 o 
  -6  11  10     1301.17     1217.91    485.58 o 
  -5  11  10     3163.24     3479.10    534.69 o 
  -4  11  10        6.38       -0.64    316.76 o 
  -3  11  10      250.68       91.06    322.09 o 
  -2  11  10     1791.98     2091.18    364.84 o 
  -1  11  10    19334.89    19565.82    827.86 o 
   0  11  10     2016.67     2162.48    426.75 o 
   1  11  10     3400.22     3240.39    441.98 o 
   2  11  10      415.49      434.94    352.93 o 
   3  11  10      137.67     -298.86    332.04 o 
   4  11  10      834.22      874.39    386.95 o 
   5  11  10    14385.32    14284.27    711.59 o 
   6  11  10     1024.32      650.72    513.37 o 
   7  11  10     2251.88     2127.15    424.72 o 
   8  11  10      147.98       98.10    365.30 o 
   9  11  10        2.65     -211.01    384.38 o 
  10  11  10      556.05      660.51    403.28 o 
  11  11  10     7360.51     7864.79    641.72 o 
 -11  12  10       52.77      -37.25    503.37 o 
 -10  12  10      125.20     -245.56    501.49 o 
  -9  12  10      423.04      213.99    501.86 o 
  -8  12  10      337.94      569.32    505.44 o 
  -7  12  10       29.98      730.51    518.92 o 
  -6  12  10      687.46      529.23    510.83 o 
  -5  12  10       90.63     -369.30    482.75 o 
  -4  12  10      131.59     -264.96    507.92 o 
  -3  12  10      314.48      278.08    534.76 o 
  -2  12  10      452.12       28.52    425.62 o 
  -1  12  10      282.45       38.28    398.96 o 
   0  12  10     1176.28     1091.27    550.81 o 
   1  12  10       28.92     -185.52    390.35 o 
   2  12  10       57.63     -278.08    373.09 o 
   3  12  10      344.14      577.94    400.73 o 
   4  12  10      269.31       29.51    394.23 o 
   5  12  10     2484.49     3081.64    488.74 o 
   6  12  10      594.88      623.45    529.42 o 
   7  12  10       40.70     -161.63    436.72 o 
   8  12  10       96.35     -385.70    385.70 o 
  -3  13  10      961.49      859.19    780.76 o 
  -2  13  10      476.76     -203.21    684.50 o 
  -1  13  10     3615.87     4028.32    549.40 o 
   0  13  10      718.83      545.46    641.72 o 
 -25   0  11    23488.18    24463.69   1554.38 o 
 -23   0  11       20.60      260.25    655.98 o 
 -21   0  11        8.36      424.25    609.63 o 
 -19   0  11    85345.47    87621.26   2213.92 o 
 -17   0  11      497.49      297.41    324.83 o 
 -15   0  11     1135.69     1145.57    330.17 o 
 -13   0  11   181875.34   184002.69   6725.56 o 
 -11   0  11     2430.94     3420.14    336.31 o 
  -9   0  11       39.25      687.63    283.97 o 
  -7   0  11   281487.75   272010.13   4189.04 o 
  -5   0  11     8894.87     8373.66    487.67 o 
  -3   0  11     1395.24     1605.38    319.08 o 
  -1   0  11   233917.19   252337.53   4677.41 o 
   1   0  11    13038.74    13287.12    438.51 o 
   3   0  11     4027.56     4078.47    278.08 o 
   5   0  11   188133.86   182286.95   3443.88 o 
   7   0  11    17621.38    16991.25    541.89 o 
   9   0  11      210.25      509.81    256.69 o 
  11   0  11    81150.19    83148.75   1789.68 o 
  13   0  11     9692.58     9490.29    474.16 o 
  15   0  11      385.99      131.91    559.72 o 
  17   0  11    21088.39    21087.54   1311.96 o 
  19   0  11     2252.79     2506.26    752.24 o 
  21   0  11       55.17      -39.22    666.67 o 
 -26   1  11      256.24     -330.46    523.19 o 
 -25   1  11     1867.55     1790.71    567.14 o 
 -24   1  11       95.75      249.00    787.89 o 
 -23   1  11      697.26      811.70    477.36 o 
 -22   1  11       11.60      273.00    427.75 o 
 -21   1  11      466.19      685.51    355.98 o 
 -20   1  11      644.77      930.07    320.31 o 
 -19   1  11     1420.92     1501.32    333.83 o 
 -18   1  11       55.92       73.24    249.72 o 
 -17   1  11      578.63     1176.65    243.02 o 
 -16   1  11        1.06      212.77    235.68 o 
 -15   1  11      982.84      748.38    234.87 o 
 -14   1  11      475.00      802.64    245.20 o 
 -13   1  11      233.49      743.12    241.12 o 
 -12   1  11      388.27      268.18    225.78 o 
 -11   1  11     2052.79     2203.29    243.91 o 
 -10   1  11       83.97      140.90    192.50 o 
  -9   1  11     3706.03     4101.80    311.83 o 
  -8   1  11      158.35      265.28    175.85 o 
  -7   1  11     5188.79     5066.98    248.00 o 
  -6   1  11      938.60     1528.98    251.91 o 
  -5   1  11     2005.14     2077.10    294.82 o 
  -4   1  11     3517.68     4599.87    320.01 o 
  -3   1  11      266.80      561.46    249.22 o 
  -2   1  11     1934.47     2414.47    187.38 o 
  -1   1  11    17495.95    17634.93    336.27 o 
   0   1  11     1031.73     1576.40    385.03 o 
   1   1  11     3267.79     3392.29    186.09 o 
   2   1  11     4737.36     5425.35    216.40 o 
   3   1  11     4923.30     5120.37    214.28 o 
   4   1  11     1011.78     1280.10    161.28 o 
   5   1  11    19192.63    18720.08    392.87 o 
   6   1  11     3356.05     3594.18    207.87 o 
   7   1  11     3928.45     3713.41    207.41 o 
   8   1  11       32.05       -7.79    161.41 o 
   9   1  11     1032.79      986.72    179.62 o 
  10   1  11     2476.74     2536.06    211.67 o 
  11   1  11    14864.27    15357.01    398.56 o 
  12   1  11     2296.65     2602.85    314.73 o 
  13   1  11     6547.91     6774.69    375.17 o 
  14   1  11      725.22      610.12    273.35 o 
  15   1  11       81.32      105.84    393.24 o 
  16   1  11      564.60      952.80    427.24 o 
  17   1  11     8500.63     9674.35    875.23 o 
  18   1  11     1010.54     1528.45    492.25 o 
  19   1  11     3059.00     3429.78    557.94 o 
  20   1  11      229.92      417.41    483.99 o 
  21   1  11       29.01      761.76    495.31 o 
  22   1  11      392.83      378.11    514.25 o 
 -25   2  11      179.86      823.54    548.71 o 
 -24   2  11     3463.73     4068.03    632.37 o 
 -23   2  11     7740.82     8316.81    739.76 o 
 -22   2  11       99.03      180.56    370.32 o 
 -21   2  11    15936.21    16665.65    579.46 o 
 -20   2  11    12688.09    12376.27    504.91 o 
 -19   2  11      667.12      741.81    306.69 o 
 -18   2  11    13556.35    13577.90    676.08 o 
 -17   2  11    26005.06    25281.59    906.77 o 
 -16   2  11      893.97      496.70    231.52 o 
 -15   2  11    50869.34    51201.11   1113.31 o 
 -14   2  11    28289.03    27978.52    692.52 o 
 -13   2  11     5885.34     5872.05    288.73 o 
 -12   2  11    25080.25    25214.73    917.15 o 
 -11   2  11    73043.86    71021.20   2569.02 o 
 -10   2  11     2727.12     2791.22    341.09 o 
  -9   2  11    89313.74    85172.56   2557.96 o 
  -8   2  11    41107.61    39402.32    828.33 o 
  -7   2  11    10967.73    11077.54    629.57 o 
  -6   2  11    56087.62    57046.77   1919.70 o 
  -5   2  11   132693.94   139184.45   2852.10 o 
  -4   2  11     7917.21     8393.96    771.80 o 
  -3   2  11   101357.60   106805.49   3084.46 o 
  -2   2  11    84846.26    85347.29   4401.23 o 
  -1   2  11     2078.58     2213.66    198.37 o 
   0   2  11    80709.62    83791.64   1086.57 o 
   1   2  11   129124.91   134648.06   1653.98 o 
   2   2  11     2189.96     2032.64    185.67 o 
   3   2  11    54312.78    53752.61   1843.15 o 
   4   2  11    40758.92    40136.68    664.25 o 
   5   2  11     7738.84     7321.00    374.33 o 
   6   2  11    45276.69    44221.43    729.54 o 
   7   2  11    64109.86    63006.34   1463.47 o 
   8   2  11     3923.95     3964.32    220.71 o 
   9   2  11     9430.95     9080.01    296.43 o 
  10   2  11    10783.66    10692.35    322.61 o 
  11   2  11     3008.53     2922.07    303.37 o 
  12   2  11    12147.34    12388.51    629.24 o 
  13   2  11    25040.42    25005.04    685.26 o 
  14   2  11     1390.72     1277.99    299.29 o 
  15   2  11     2475.87     2725.41    320.01 o 
  16   2  11     3526.44     3384.87    498.68 o 
  17   2  11     2164.05     2183.51    488.56 o 
  18   2  11     3599.47     3523.93    546.88 o 
  19   2  11     4759.14     4636.66    723.71 o 
  20   2  11      630.40      825.20    521.44 o 
  21   2  11      569.76      696.44    536.51 o 
  22   2  11      396.23      295.32    549.57 o 
 -25   3  11       85.76      224.60    723.71 o 
 -24   3  11      660.87     1376.13    755.80 o 
 -23   3  11       12.20      165.68    407.99 o 
 -22   3  11        3.60      -20.36    320.93 o 
 -21   3  11      178.92      751.57    356.45 o 
 -20   3  11     1165.93     1441.16    394.30 o 
 -19   3  11      697.29      562.93    305.27 o 
 -18   3  11      526.03      628.01    309.94 o 
 -17   3  11       87.01       58.47    274.26 o 
 -16   3  11       73.28      -78.18    245.45 o 
 -15   3  11       44.71      343.45    230.48 o 
 -14   3  11      405.85      362.11    227.01 o 
 -13   3  11       23.79      305.14    229.03 o 
 -12   3  11      891.68     1449.93    240.31 o 
 -11   3  11      128.46      235.20    297.40 o 
 -10   3  11      711.13     1016.42    208.97 o 
  -9   3  11     2871.54     2885.89    319.75 o 
  -8   3  11      104.25      526.56    202.80 o 
  -7   3  11      760.48     1282.70    244.36 o 
  -6   3  11      274.32      425.18    269.79 o 
  -5   3  11     6603.63     6619.42    538.41 o 
  -4   3  11      156.43      457.11    255.06 o 
  -3   3  11     7320.59     7105.51    352.33 o 
  -2   3  11     2306.87     2225.71    277.56 o 
  -1   3  11     6776.88     6886.24    592.89 o 
   0   3  11     4811.89     4662.62    200.86 o 
   1   3  11    14412.53    14051.70    359.26 o 
   2   3  11       42.44      237.64    157.16 o 
   3   3  11     1270.61     1216.60    199.36 o 
   4   3  11     2028.93     2214.14    197.88 o 
   5   3  11       48.08       99.02    168.00 o 
   6   3  11    22532.60    21675.41    527.63 o 
   7   3  11    16569.02    15376.10    762.93 o 
   8   3  11     2263.53     2377.23    198.60 o 
   9   3  11      977.18      964.08    265.60 o 
  10   3  11     4447.46     4895.03    346.76 o 
  11   3  11      333.94      382.41    271.04 o 
  12   3  11    15319.32    15480.39    573.98 o 
  13   3  11     2918.41     3157.82    340.26 o 
  14   3  11      625.77      145.01    288.85 o 
  15   3  11      689.38      939.43    313.87 o 
  16   3  11     3496.78     3862.60    383.23 o 
  17   3  11       27.97      137.85    325.14 o 
  18   3  11     8784.67     9681.83    939.40 o 
  19   3  11     2684.66     4320.20   1137.27 o 
  20   3  11      376.21      385.34    523.33 o 
  21   3  11       31.98      283.58    519.20 o 
  22   3  11      582.67      506.24    880.58 o 
 -24   4  11     5807.12     6198.13    549.78 o 
 -23   4  11     2842.64     2955.14    474.45 o 
 -22   4  11      155.51      524.90    410.85 o 
 -21   4  11     2105.55     2317.89    421.03 o 
 -20   4  11    13892.38    15459.95    677.97 o 
 -19   4  11     7330.57     6787.53    498.13 o 
 -18   4  11    21715.30    21243.92    746.00 o 
 -17   4  11     8537.32     7996.00    407.02 o 
 -16   4  11       20.95      295.61    255.25 o 
 -15   4  11     7716.96     8229.72    384.50 o 
 -14   4  11    27630.96    27118.20    561.54 o 
 -13   4  11     7942.00     7696.12    316.57 o 
 -12   4  11    52450.47    51309.85    825.40 o 
 -11   4  11    17489.40    17874.35    573.33 o 
 -10   4  11      325.73      709.73    218.06 o 
  -9   4  11    15208.65    16301.03    417.95 o 
  -8   4  11    89878.22    89031.48   1334.27 o 
  -7   4  11    14351.79    14290.62    358.88 o 
  -6   4  11   143044.97   145117.70   2675.41 o 
  -5   4  11    17891.84    17282.98    625.04 o 
  -4   4  11     2518.05     2710.66    307.50 o 
  -3   4  11    17592.41    18602.00    544.39 o 
  -2   4  11    56563.56    56712.95   1101.81 o 
  -1   4  11     7802.45     8515.46    506.33 o 
   0   4  11   103278.27    97551.06   1397.52 o 
   1   4  11    16085.38    16066.75    342.54 o 
   2   4  11     2157.64     2414.87    196.38 o 
   3   4  11    12463.94    12135.20    311.45 o 
   4   4  11    51774.34    49460.70   2159.91 o 
   5   4  11     8547.06     8150.31    989.31 o 
   6   4  11    95128.16    90104.91   3262.06 o 
   7   4  11     8261.24     8117.21    285.97 o 
   8   4  11     1877.61     1972.43    293.91 o 
   9   4  11     2844.05     2650.52    301.99 o 
  10   4  11    12883.56    12535.02    485.82 o 
  11   4  11     3215.86     3330.36    338.99 o 
  12   4  11    31350.63    30040.42    857.41 o 
  13   4  11     3110.75     3047.80    357.53 o 
  14   4  11      464.58      191.23    301.52 o 
  15   4  11     1277.64     1217.13    321.84 o 
  16   4  11     2887.83     3135.00    372.79 o 
  17   4  11      449.49      838.16    339.31 o 
  18   4  11     9257.20     9350.86    529.56 o 
  19   4  11      237.11     -125.45    489.74 o 
  20   4  11      617.91     1008.91    532.31 o 
  21   4  11      636.97      923.36    737.97 o 
 -24   5  11      713.68      223.83    482.99 o 
 -23   5  11      240.00      345.76    419.76 o 
 -22   5  11      187.12      444.40    409.04 o 
 -21   5  11       38.52      450.31    443.10 o 
 -20   5  11      928.71      639.48    392.94 o 
 -19   5  11     1476.22     1013.00    413.67 o 
 -18   5  11     1156.25      717.31    375.60 o 
 -17   5  11       98.24      330.91    349.70 o 
 -16   5  11      450.17      690.32    348.30 o 
 -15   5  11      162.13       77.98    324.94 o 
 -14   5  11       24.56     -134.82    324.91 o 
 -13   5  11      161.84      229.44    328.02 o 
 -12   5  11      293.12      358.15    298.10 o 
 -11   5  11      715.60      901.86    291.06 o 
 -10   5  11      578.41      422.04    290.59 o 
  -9   5  11     1868.34     2203.70    308.83 o 
  -8   5  11     2178.40     2091.51    312.34 o 
  -7   5  11      689.93      400.80    357.48 o 
  -6   5  11       11.65      -83.76    255.11 o 
  -5   5  11     3474.33     3607.07    314.09 o 
  -4   5  11      493.43      222.71    253.72 o 
  -3   5  11     3028.60     3295.94    309.58 o 
  -2   5  11     5203.41     5462.54    349.73 o 
  -1   5  11      156.13      -56.38    264.44 o 
   0   5  11     5448.03     5413.11    343.14 o 
   1   5  11     6580.27     6160.46    298.67 o 
   2   5  11     1810.04     1858.31    186.81 o 
   3   5  11     4964.55     5475.49    243.84 o 
   4   5  11     2478.59     2618.29    210.65 o 
   5   5  11      581.56      703.98    192.88 o 
   6   5  11    10682.90    10256.69    616.76 o 
   7   5  11     2578.53     2919.77    351.16 o 
   8   5  11     1167.07     1446.63    593.59 o 
   9   5  11     3901.69     3817.81    386.81 o 
  10   5  11     5978.29     6533.94    393.26 o 
  11   5  11        6.68      110.42    315.51 o 
  12   5  11     8413.63     8408.26    463.56 o 
  13   5  11     2209.71     2193.62    344.07 o 
  14   5  11     1845.73     2007.93    339.09 o 
  15   5  11     2120.38     2558.71    366.60 o 
  16   5  11     3491.36     3447.95    397.45 o 
  17   5  11        4.90      -16.34    331.41 o 
  18   5  11     4581.72     5171.90    469.41 o 
  19   5  11     1270.89     1073.96    547.85 o 
  20   5  11     1401.73     1393.91    563.20 o 
 -23   6  11       27.92      -51.33    446.91 o 
 -22   6  11       51.77      -10.07    416.71 o 
 -21   6  11      118.92     -137.99    395.47 o 
 -20   6  11     6674.79     7734.08    571.64 o 
 -19   6  11    24116.63    24735.40    879.47 o 
 -18   6  11     5576.55     5442.94    495.72 o 
 -17   6  11       12.34      -73.93    347.11 o 
 -16   6  11      208.90      424.70    415.12 o 
 -15   6  11      101.94      339.42    404.55 o 
 -14   6  11    16783.12    16118.79    776.08 o 
 -13   6  11    54901.15    53733.73   2406.44 o 
 -12   6  11    18502.71    18452.18    599.53 o 
 -11   6  11       70.56      124.72    270.90 o 
 -10   6  11     1840.86     1990.15    310.20 o 
  -9   6  11      523.94     1105.83    291.56 o 
  -8   6  11    21379.69    22237.17    643.04 o 
  -7   6  11    66228.07    66435.48   1294.79 o 
  -6   6  11    22915.61    21435.84    616.40 o 
  -5   6  11      320.90      461.11    273.84 o 
  -4   6  11      763.88      709.26    268.62 o 
  -3   6  11      537.37      725.44    274.91 o 
  -2   6  11    28110.85    27011.84    693.98 o 
  -1   6  11    60342.83    61025.39   1206.74 o 
   0   6  11    28600.04    27388.64    804.54 o 
   1   6  11     1479.77     1385.79    250.02 o 
   2   6  11     4275.32     4416.64    291.49 o 
   3   6  11       24.41       11.96    181.23 o 
   4   6  11    17741.53    16805.21    391.88 o 
   5   6  11    32466.03    31569.20    557.28 o 
   6   6  11    13992.21    13235.00   1099.83 o 
   7   6  11     1640.18     1548.72    294.12 o 
   8   6  11     4119.42     3911.16    337.31 o 
   9   6  11      186.22      273.10    265.54 o 
  10   6  11     8454.42     8359.50    439.36 o 
  11   6  11    22488.46    20684.83    662.62 o 
  12   6  11     6133.17     5801.72    511.59 o 
  13   6  11     1119.79     1089.85    327.95 o 
  14   6  11     2791.94     2557.14    369.16 o 
  15   6  11        2.79     -307.52    307.52 o 
  16   6  11     2991.30     2659.33    405.17 o 
  17   6  11     6329.29     6375.97    499.22 o 
  18   6  11     2432.04     2538.24    419.66 o 
  19   6  11      717.35      676.53    401.74 o 
 -22   7  11       12.94      442.10    456.92 o 
 -21   7  11      381.77      952.41    563.32 o 
 -20   7  11      550.87     1024.70    559.72 o 
 -19   7  11      326.16      357.69    503.50 o 
 -18   7  11       91.99     -233.70    473.85 o 
 -17   7  11      840.76     1105.18    484.01 o 
 -16   7  11       35.73        5.84    532.98 o 
 -15   7  11      646.23     1124.30    460.00 o 
 -14   7  11      728.63      579.43    452.26 o 
 -13   7  11      379.41      750.62    442.15 o 
 -12   7  11       50.25     -211.42    410.87 o 
 -11   7  11     1300.59     1365.72    436.46 o 
 -10   7  11        7.02       53.03    286.70 o 
  -9   7  11      807.61      633.50    298.89 o 
  -8   7  11     1549.50     1503.98    306.31 o 
  -7   7  11     2147.04     2635.52    325.13 o 
  -6   7  11     2401.73     2349.63    320.57 o 
  -5   7  11       64.53      260.96    262.46 o 
  -4   7  11       39.11       96.56    264.09 o 
  -3   7  11      113.76      251.93    272.67 o 
  -2   7  11      162.14       13.94    276.19 o 
  -1   7  11    11605.91    10982.83    469.27 o 
   0   7  11     1784.05     1963.19    321.22 o 
   1   7  11       10.21     -192.63    237.59 o 
   2   7  11      109.67      103.35    264.69 o 
   3   7  11      113.07      351.34    226.03 o 
   4   7  11       63.99     -184.14    216.75 o 
   5   7  11     9129.80     9111.01    734.41 o 
   6   7  11     5119.18     5006.31    426.01 o 
   7   7  11      161.72        2.47    315.51 o 
   8   7  11        4.10       98.21    269.80 o 
   9   7  11      621.35      477.74    284.34 o 
  10   7  11        4.82      213.75    308.38 o 
  11   7  11    15019.61    13549.46    561.41 o 
  12   7  11     2491.20     2557.43    357.89 o 
  13   7  11      298.41       -0.30    306.58 o 
  14   7  11      157.13       62.46    310.78 o 
  15   7  11      226.45      279.15    337.43 o 
  16   7  11       18.90       97.36    344.20 o 
  17   7  11     7500.89     7765.90    523.14 o 
  18   7  11     1475.27     1688.75    403.48 o 
 -20   8  11        0.64      411.08    545.67 o 
 -19   8  11     4529.25     4697.54    669.13 o 
 -18   8  11       69.14     -107.37    487.29 o 
 -17   8  11    10867.76    11162.29    780.52 o 
 -16   8  11     1260.44      629.66    479.10 o 
 -15   8  11    14588.58    14924.54    839.90 o 
 -14   8  11       24.20      259.24    449.13 o 
 -13   8  11    10024.84    10770.96    709.23 o 
 -12   8  11       10.14      233.56    424.32 o 
 -11   8  11    24924.07    25098.57    989.34 o 
 -10   8  11     1346.79     1570.80    444.83 o 
  -9   8  11    21871.28    21639.77    671.10 o 
  -8   8  11       13.63      323.92    292.08 o 
  -7   8  11    20112.89    19903.18    634.21 o 
  -6   8  11      542.95      373.71    293.81 o 
  -5   8  11    38424.81    38649.85   1637.60 o 
  -4   8  11     1116.60      711.95    286.35 o 
  -3   8  11    15601.62    15296.62    544.70 o 
  -2   8  11      285.61      542.71    289.96 o 
  -1   8  11    19770.46    20069.96    651.59 o 
   0   8  11        6.42      186.98    241.45 o 
   1   8  11    37605.46    36902.13    767.63 o 
   2   8  11      350.33       36.78    236.83 o 
   3   8  11     9714.82     8916.37    427.19 o 
   4   8  11      366.81      531.20    326.39 o 
   5   8  11    19741.83    18024.80    708.04 o 
   6   8  11       77.07       39.86    332.64 o 
   7   8  11    17815.87    16298.57    684.42 o 
   8   8  11       52.43      -57.67    397.51 o 
   9   8  11     3768.47     3415.57    417.16 o 
  10   8  11     1453.37     1507.26    679.15 o 
  11   8  11     6003.33     5163.06    475.19 o 
  12   8  11       11.99     -206.78    342.93 o 
  13   8  11    10015.76     9314.93    599.83 o 
  14   8  11      179.11     -118.85    371.46 o 
  15   8  11      599.15      794.64    403.25 o 
  16   8  11      285.03      528.96    434.94 o 
  17   8  11     1646.15     1303.01    432.06 o 
 -19   9  11      912.61     1003.55    585.69 o 
 -18   9  11        6.62     -607.52    614.98 o 
 -17   9  11        7.76      221.88    516.67 o 
 -16   9  11      581.27      508.12    504.55 o 
 -15   9  11       23.88      412.52    492.31 o 
 -14   9  11      292.08      312.64    490.19 o 
 -13   9  11      285.97      -27.58    451.05 o 
 -12   9  11        9.21      150.85    447.00 o 
 -11   9  11     1193.72     1069.53    469.54 o 
 -10   9  11      496.36      467.20    420.70 o 
  -9   9  11      283.75      659.32    432.07 o 
  -8   9  11      389.91      567.38    320.55 o 
  -7   9  11      231.58      376.62    303.97 o 
  -6   9  11      574.68      478.38    306.04 o 
  -5   9  11     2612.36     2747.82    357.20 o 
  -4   9  11     1009.00      952.96    309.10 o 
  -3   9  11     1945.99     2048.03    323.68 o 
  -2   9  11      136.13       77.83    286.32 o 
  -1   9  11      156.57      358.47    298.82 o 
   0   9  11     1034.29      992.28    271.74 o 
   1   9  11     7295.09     7459.17    384.15 o 
   2   9  11      682.64      824.74    331.43 o 
   3   9  11     3746.84     3237.89    396.99 o 
   4   9  11        0.75     -285.38    311.14 o 
   5   9  11      627.90      638.36    350.38 o 
   6   9  11     2396.92     2539.32    403.25 o 
   7   9  11     7224.58     6706.06    499.12 o 
   8   9  11     1505.19     1211.59    371.67 o 
   9   9  11     3303.50     3224.58    426.01 o 
  10   9  11       22.17       69.77    368.99 o 
  11   9  11       39.37      454.77    362.07 o 
  12   9  11     1027.05     1107.92    401.79 o 
  13   9  11     6477.64     6282.18    539.46 o 
  14   9  11      830.01     1157.23    415.74 o 
  15   9  11      956.17      820.41    411.13 o 
 -16  10  11        1.11      793.98    540.59 o 
 -15  10  11       97.89      -86.39    497.89 o 
 -14  10  11     2183.47     2696.72    572.53 o 
 -13  10  11    11546.46    11711.12    807.71 o 
 -12  10  11     6374.07     7611.63    896.62 o 
 -11  10  11       60.49        4.84    467.01 o 
 -10  10  11       58.62     -528.06    638.15 o 
  -9  10  11      219.29     -185.98    436.15 o 
  -8  10  11     4623.12     5366.50    595.37 o 
  -7  10  11    16999.64    18249.22   1434.95 o 
  -6  10  11    15380.71    14921.75    600.26 o 
  -5  10  11      837.55     1078.27    336.60 o 
  -4  10  11       92.39     -106.46    307.22 o 
  -3  10  11        4.54      -47.87    291.51 o 
  -2  10  11     5282.14     5418.21    415.01 o 
  -1  10  11    17922.48    18281.11    709.38 o 
   0  10  11    13503.43    13557.87    754.02 o 
   1  10  11     1279.87     1457.73    385.58 o 
   2  10  11      101.12      -63.99    339.00 o 
   3  10  11       14.13      306.64    333.96 o 
   4  10  11     3565.91     3517.82    429.37 o 
   5  10  11    13155.12    13253.08    664.17 o 
   6  10  11    11244.15    10377.50    816.41 o 
   7  10  11     1865.80     1585.27    399.56 o 
   8  10  11      235.00      296.97    362.91 o 
   9  10  11       21.12      331.81    374.30 o 
  10  10  11      812.69      904.37    402.03 o 
  11  10  11     5512.55     6001.43    544.45 o 
  12  10  11     4165.14     3473.17    481.33 o 
  13  10  11      296.43      298.69    394.03 o 
 -14  11  11        1.19      -20.51    805.71 o 
 -13  11  11      202.59      369.86    529.92 o 
 -12  11  11      354.74      159.07    504.87 o 
 -11  11  11      168.11      319.59    489.92 o 
 -10  11  11      544.13      306.40    486.46 o 
  -9  11  11      661.42      158.79    620.33 o 
  -8  11  11      283.23      442.24    466.43 o 
  -7  11  11      731.10      885.10    504.45 o 
  -6  11  11      360.58       69.52    743.32 o 
  -5  11  11       28.90      -60.59    458.47 o 
  -4  11  11      672.07      863.27    339.74 o 
  -3  11  11     1079.14      891.31    343.14 o 
  -2  11  11      803.81      920.13    541.89 o 
  -1  11  11     2685.19     2068.25    449.06 o 
   0  11  11       51.03       29.52    361.91 o 
   1  11  11      240.94     -145.21    346.56 o 
   2  11  11      792.12      555.89    636.37 o 
   3  11  11      800.16     1026.59    393.16 o 
   4  11  11     2287.03     2187.92    424.32 o 
   5  11  11     3673.45     3797.52    477.47 o 
   6  11  11      223.96      316.65    376.82 o 
   7  11  11       55.00      126.64    373.56 o 
   8  11  11      962.26      869.88    532.98 o 
   9  11  11     1673.82     1032.47    407.80 o 
  10  11  11     1707.32     1770.60    450.90 o 
 -10  12  11       96.97     -255.92    525.35 o 
  -9  12  11      407.42       41.65    516.73 o 
  -8  12  11     5768.71     6119.29    694.11 o 
  -7  12  11      170.19      113.07    534.15 o 
  -6  12  11     5362.93     6436.33    682.94 o 
  -5  12  11      389.65       40.43    487.75 o 
  -4  12  11      553.23      548.35    501.58 o 
  -3  12  11      178.13      196.08    531.20 o 
  -2  12  11     7162.88     7187.13    903.75 o 
  -1  12  11      197.77     -296.07    595.37 o 
   0  12  11     7089.91     7090.92    583.81 o 
   1  12  11      130.66      128.95    386.90 o 
   2  12  11      499.30      870.85    436.72 o 
   3  12  11      185.23       -2.46    490.20 o 
   4  12  11     4486.93     4428.53    540.11 o 
   5  12  11      295.65      184.89    434.94 o 
   6  12  11     4031.91     3806.10    497.07 o 
   7  12  11      115.77     -296.97    386.66 o 
 -24   0  12      233.74      613.20    680.93 o 
 -22   0  12       22.60     -278.08    616.76 o 
 -20   0  12      357.13      518.33    461.38 o 
 -18   0  12        7.00     -326.30    326.30 o 
 -16   0  12        5.55      233.15    318.30 o 
 -14   0  12       35.59      242.88    326.08 o 
 -12   0  12      215.82       91.26    313.82 o 
 -10   0  12     1810.92     1636.04    301.66 o 
  -8   0  12      196.87      496.55    383.25 o 
  -6   0  12     6914.93     6094.61    471.23 o 
  -4   0  12     7854.13     7548.64    467.62 o 
  -2   0  12    48641.71    53808.00   1187.18 o 
   0   0  12    30034.43    32392.47    798.58 o 
   2   0  12     2658.86     2812.86    260.25 o 
   4   0  12    24949.89    24085.79    652.41 o 
   6   0  12    19682.85    20681.13    613.20 o 
   8   0  12     4546.23     4755.84    327.99 o 
  10   0  12    21932.75    22937.83    702.32 o 
  12   0  12    23682.07    24456.56    755.80 o 
  14   0  12     5348.10     6049.97    762.93 o 
  16   0  12     7503.29     8377.98    884.14 o 
  18   0  12     6990.18     7012.54    926.93 o 
  20   0  12     1290.33     1764.72    770.06 o 
  22   0  12     2713.49     3065.98    866.32 o 
 -25   1  12     8772.79     9709.59   1096.27 o 
 -24   1  12     6682.28     7640.92    686.94 o 
 -23   1  12     1157.92     1568.96    506.53 o 
 -22   1  12        2.00      142.85    420.63 o 
 -21   1  12     2074.60     1790.67    385.41 o 
 -20   1  12    21757.43    22361.27    645.53 o 
 -19   1  12    27999.38    29335.75   1048.71 o 
 -18   1  12    22223.07    22952.65    520.00 o 
 -17   1  12     1752.01     2125.72    261.96 o 
 -16   1  12      102.05      325.07    229.17 o 
 -15   1  12     6239.20     7007.74    315.00 o 
 -14   1  12    51068.12    52974.53   1116.41 o 
 -13   1  12    43992.01    44844.66    711.82 o 
 -12   1  12    54291.04    55082.34   1020.92 o 
 -11   1  12     3125.45     3208.75    273.76 o 
 -10   1  12       64.10     -104.52    195.42 o 
  -9   1  12    14211.67    14208.95    450.77 o 
  -8   1  12    91414.37    85204.15   2144.76 o 
  -7   1  12    82022.12    82017.86   1749.35 o 
  -6   1  12    80086.95    82484.09   1512.34 o 
  -5   1  12      626.95     1013.08    281.67 o 
  -4   1  12      679.13      688.16    281.93 o 
  -3   1  12    11697.03    12229.89    487.75 o 
  -2   1  12    73179.31    75812.96   2071.62 o 
  -1   1  12   100674.18   106414.76   2085.58 o 
   0   1  12   101579.60   103989.49   1459.44 o 
   1   1  12     2894.50     3446.13    202.36 o 
   2   1  12    12691.71    12636.65    315.11 o 
   3   1  12      635.53      868.09    166.38 o 
   4   1  12    47425.87    46783.70    753.64 o 
   5   1  12    35829.61    36731.59    631.48 o 
   6   1  12    43319.12    43633.54    741.54 o 
   7   1  12      299.28      269.34    177.66 o 
   8   1  12    11265.14    11102.78    323.58 o 
   9   1  12      287.78      508.25    187.49 o 
  10   1  12    16221.52    15713.86    400.23 o 
  11   1  12    11428.75    11249.59    351.96 o 
  12   1  12    23362.98    23398.02    645.63 o 
  13   1  12       44.60     -167.32    278.08 o 
  14   1  12     2089.91     1534.60    298.12 o 
  15   1  12      156.94      546.38    406.42 o 
  16   1  12     4458.45     5008.07    548.93 o 
  17   1  12     2136.30     2149.62    675.59 o 
  18   1  12     5516.65     5449.45    619.39 o 
  19   1  12      124.00      118.11    655.98 o 
  20   1  12      679.93      440.21    501.49 o 
  21   1  12       37.04      -33.99    497.84 o 
  22   1  12      949.46     1380.91    631.02 o 
 -25   2  12      274.43      495.55    773.63 o 
 -24   2  12      257.02      598.94    734.41 o 
 -23   2  12      195.90      373.63    516.71 o 
 -22   2  12        0.87     -179.90    322.30 o 
 -21   2  12       56.12      541.78    356.32 o 
 -20   2  12      418.75      597.94    317.01 o 
 -19   2  12       19.74      119.84    302.49 o 
 -18   2  12       91.09      -53.67    290.26 o 
 -17   2  12       17.39     -136.23    233.29 o 
 -16   2  12       83.83        7.48    221.47 o 
 -15   2  12      450.58      782.15    240.76 o 
 -14   2  12       93.05      257.42    236.67 o 
 -13   2  12     3766.30     3666.25    268.18 o 
 -12   2  12     1058.31     1431.64    251.49 o 
 -11   2  12      579.97      230.73    226.34 o 
 -10   2  12       10.03      127.31    213.14 o 
  -9   2  12      112.31       53.43    225.78 o 
  -8   2  12     5364.85     5384.06    284.40 o 
  -7   2  12     6972.78     7011.10    403.37 o 
  -6   2  12     8611.46     9438.23    434.50 o 
  -5   2  12     5927.12     6922.77    387.02 o 
  -4   2  12     1236.93     1516.24    164.01 o 
  -3   2  12       46.54      281.49    258.79 o 
  -2   2  12      570.24     1208.40    247.93 o 
  -1   2  12    14141.09    14724.87    404.78 o 
   0   2  12    17987.82    17467.92    448.13 o 
   1   2  12     1997.54     2158.36    177.35 o 
   2   2  12       65.75      221.25    168.39 o 
   3   2  12      290.80      567.46    176.25 o 
   4   2  12     7401.25     7457.16    475.94 o 
   5   2  12    16115.28    16307.46    380.26 o 
   6   2  12    28572.39    28163.94    535.33 o 
   7   2  12     4056.50     3969.23    232.46 o 
   8   2  12       33.07      -32.30    231.98 o 
   9   2  12      623.52      555.25    184.17 o 
  10   2  12     2593.11     2952.63    222.71 o 
  11   2  12    16486.68    16478.78    530.67 o 
  12   2  12    11805.01    11745.04    976.84 o 
  13   2  12     2248.84     2387.20    356.51 o 
  14   2  12       51.12      190.17    285.02 o 
  15   2  12        4.02      253.67    289.81 o 
  16   2  12     1131.71     1354.29    456.37 o 
  17   2  12     5864.74     6613.86    695.19 o 
  18   2  12     8315.63     9002.86    700.15 o 
  19   2  12     1491.54     1121.36    517.93 o 
  20   2  12      542.18      503.38    513.49 o 
  21   2  12       23.46      176.07    529.88 o 
 -25   3  12     1667.75     2966.16    880.58 o 
 -24   3  12     1089.10     1882.37    827.10 o 
 -23   3  12    10047.63     9944.46    833.07 o 
 -22   3  12      522.92      182.16    380.97 o 
 -21   3  12    16659.77    17351.76    841.24 o 
 -20   3  12     2129.40     2533.60    358.07 o 
 -19   3  12     5079.00     5266.23    383.80 o 
 -18   3  12     5208.85     5269.13    401.64 o 
 -17   3  12    25609.84    25255.64    669.43 o 
 -16   3  12      723.42      582.16    241.13 o 
 -15   3  12    43168.21    39939.69   1669.32 o 
 -14   3  12     6004.12     6272.85    363.27 o 
 -13   3  12    18562.83    18065.90    632.99 o 
 -12   3  12     9903.60     9526.94    351.27 o 
 -11   3  12    84430.09    81554.13   2016.41 o 
 -10   3  12     1318.47     1283.99    252.07 o 
  -9   3  12    66048.88    65267.26   1067.15 o 
  -8   3  12     8085.60     7833.63    305.45 o 
  -7   3  12    32563.60    32205.00    786.21 o 
  -6   3  12    16570.51    17248.45    554.69 o 
  -5   3  12    99716.02   100372.32   1768.41 o 
  -4   3  12       22.00      308.96    268.52 o 
  -3   3  12    69283.20    72023.53   2039.75 o 
  -2   3  12     4561.29     4521.00    327.40 o 
  -1   3  12    45274.16    44299.54   1338.52 o 
   0   3  12    17005.55    16266.37    340.11 o 
   1   3  12   101569.64    99765.37   1721.01 o 
   2   3  12      163.44      284.99    168.26 o 
   3   3  12    29997.29    30096.37   1978.63 o 
   4   3  12     4346.51     4047.77    231.88 o 
   5   3  12    28949.14    28802.76   1181.83 o 
   6   3  12     8702.69     8332.33    470.59 o 
   7   3  12    50676.57    49813.41    828.45 o 
   8   3  12      312.64       -7.28    177.08 o 
   9   3  12    12093.32    11804.99    447.13 o 
  10   3  12      938.35      988.05    279.44 o 
  11   3  12    10794.65    10742.95    456.38 o 
  12   3  12     5913.60     5339.62    557.94 o 
  13   3  12    13168.19    13627.09    629.24 o 
  14   3  12      121.11     -212.06    279.61 o 
  15   3  12     1789.92     2115.95    340.31 o 
  16   3  12      301.60      778.26    327.50 o 
  17   3  12     1744.96     1712.84    503.66 o 
  18   3  12      941.83      688.86    495.95 o 
  19   3  12     3128.82     3129.49    588.43 o 
  20   3  12       58.37     -263.75    499.36 o 
  21   3  12      183.43     1178.22    559.82 o 
 -24   4  12        7.46      359.86    749.60 o 
 -23   4  12        7.52      -19.06    538.92 o 
 -22   4  12      141.75      228.70    405.73 o 
 -21   4  12       46.89      330.45    390.98 o 
 -20   4  12      173.42      292.92    386.70 o 
 -19   4  12      402.92        7.77    365.53 o 
 -18   4  12        7.50      -78.61    357.35 o 
 -17   4  12       24.73       95.64    336.95 o 
 -16   4  12       67.94      271.92    330.64 o 
 -15   4  12     1987.56     2009.41    291.69 o 
 -14   4  12      840.77      804.60    275.30 o 
 -13   4  12       10.50      -89.76    216.26 o 
 -12   4  12      463.62      536.78    247.19 o 
 -11   4  12     2541.92     3059.07    275.00 o 
 -10   4  12      555.20      615.15    227.70 o 
  -9   4  12     4526.65     4804.38    269.00 o 
  -8   4  12      647.46      876.36    261.49 o 
  -7   4  12      502.08      284.20    295.32 o 
  -6   4  12      941.28     1197.42    344.42 o 
  -5   4  12    16850.98    18148.33    576.44 o 
  -4   4  12       25.02      125.80    279.64 o 
  -3   4  12    12536.32    12831.65    470.60 o 
  -2   4  12      306.12      174.45    341.22 o 
  -1   4  12     3687.19     3258.89    306.54 o 
   0   4  12      422.13      512.50    150.40 o 
   1   4  12    29379.90    29906.72    512.50 o 
   2   4  12     3276.13     3563.66    218.39 o 
   3   4  12    11016.93    10853.94    305.22 o 
   4   4  12       30.14      159.53    182.72 o 
   5   4  12    10737.66    10980.24   1010.70 o 
   6   4  12     1001.67     1230.21    211.13 o 
   7   4  12    23516.88    23491.28   1417.13 o 
   8   4  12      213.96      828.60    268.95 o 
   9   4  12     7460.36     7158.27    383.08 o 
  10   4  12      685.74      500.78    372.55 o 
  11   4  12     9245.06     9367.87    454.64 o 
  12   4  12      453.27      319.30    292.90 o 
  13   4  12    19550.21    19648.17    652.73 o 
  14   4  12     1529.92     1710.10    340.42 o 
  15   4  12     3176.13     2783.15    358.76 o 
  16   4  12       77.55      452.84    316.49 o 
  17   4  12     6479.19     7329.30    489.94 o 
  18   4  12      530.41      369.40    484.34 o 
  19   4  12     6700.69     6864.54    702.40 o 
  20   4  12      567.79     1103.97    545.56 o 
  21   4  12     1576.39     2616.78    969.71 o 
 -24   5  12     1425.85     1004.35    474.92 o 
 -23   5  12      162.76      376.84    526.62 o 
 -22   5  12       30.25      225.21    421.76 o 
 -21   5  12      289.83      107.93    393.90 o 
 -20   5  12      961.73     1398.05    419.17 o 
 -19   5  12    34233.18    33243.32   1160.74 o 
 -18   5  12     6462.57     5876.90    498.41 o 
 -17   5  12       79.98     -144.19    337.72 o 
 -16   5  12       16.80       84.40    334.50 o 
 -15   5  12      212.13      246.77    332.64 o 
 -14   5  12     2420.22     2522.02    471.33 o 
 -13   5  12    75227.04    70749.05   2180.65 o 
 -12   5  12     6994.39     7636.66    439.14 o 
 -11   5  12     4812.72     5414.19    393.63 o 
 -10   5  12     1049.12     1541.07    312.58 o 
  -9   5  12      332.50      498.56    295.33 o 
  -8   5  12     7694.94     8163.05    424.46 o 
  -7   5  12   100796.66   103818.12   1854.72 o 
  -6   5  12    21542.50    22183.75    638.65 o 
  -5   5  12     4375.27     4151.45    347.20 o 
  -4   5  12       31.05       22.42    267.02 o 
  -3   5  12      222.58      622.56    276.16 o 
  -2   5  12     3735.92     3913.21    327.35 o 
  -1   5  12    85736.31    83802.41   1591.83 o 
   0   5  12    14250.45    13918.70    492.23 o 
   1   5  12     6049.81     5824.30    302.37 o 
   2   5  12      259.52      382.05    175.75 o 
   3   5  12      696.22     1015.92    188.44 o 
   4   5  12      984.94     1141.70    198.76 o 
   5   5  12    60784.11    59642.45   1106.22 o 
   6   5  12    11950.11    11457.61    361.79 o 
   7   5  12     2930.65     2739.61    310.29 o 
   8   5  12      472.52      273.36    260.05 o 
   9   5  12      130.09     -234.06    258.50 o 
  10   5  12      400.16      520.87    442.07 o 
  11   5  12    22282.53    22222.51   1361.87 o 
  12   5  12     5358.58     5481.42    415.58 o 
  13   5  12     4118.00     3398.09    381.88 o 
  14   5  12        3.37      131.02    317.76 o 
  15   5  12       49.18     -117.94    306.37 o 
  16   5  12      353.82      576.82    331.10 o 
  17   5  12     7382.08     7597.07    513.62 o 
  18   5  12     1216.05     1415.34    395.45 o 
  19   5  12     1027.11      463.92    508.47 o 
  20   5  12      106.36      100.10    527.40 o 
 -23   6  12      261.37     -213.00    577.62 o 
 -22   6  12       30.01      375.89    440.63 o 
 -21   6  12      520.69      258.19    421.00 o 
 -20   6  12        0.22      297.76    402.53 o 
 -19   6  12       41.03      576.00    415.74 o 
 -18   6  12      545.78       34.68    470.02 o 
 -17   6  12      146.95      393.82    447.20 o 
 -16   6  12       62.65      390.81    420.90 o 
 -15   6  12     1329.07      310.28    418.45 o 
 -14   6  12      558.89      778.18    459.90 o 
 -13   6  12     1641.77     1260.47    452.76 o 
 -12   6  12      599.82      417.69    291.45 o 
 -11   6  12       65.94       32.94    282.40 o 
 -10   6  12     1307.96     1209.54    292.60 o 
  -9   6  12      464.77      517.59    279.81 o 
  -8   6  12     4249.01     4763.75    374.54 o 
  -7   6  12     7015.69     7322.59    422.24 o 
  -6   6  12      662.47      810.66    294.43 o 
  -5   6  12      139.52      227.57    281.49 o 
  -4   6  12     1068.00      859.55    288.88 o 
  -3   6  12      169.51      198.67    275.05 o 
  -2   6  12    11093.04    10255.54    501.95 o 
  -1   6  12     9659.20     9769.00    445.40 o 
   0   6  12     1932.51     1572.17    255.85 o 
   1   6  12     3514.44     3209.37    281.38 o 
   2   6  12     2012.74     1880.93    251.27 o 
   3   6  12     1329.00     1456.16    242.16 o 
   4   6  12     7142.58     7324.55    316.23 o 
   5   6  12    20278.48    20818.84    501.22 o 
   6   6  12     4207.43     4235.11    332.20 o 
   7   6  12      670.67      508.09    263.71 o 
   8   6  12      519.63      277.34    268.85 o 
   9   6  12      725.77     1169.99    295.48 o 
  10   6  12     6864.27     6380.95    411.11 o 
  11   6  12    13968.96    13190.37    546.05 o 
  12   6  12     2944.21     2778.07    362.08 o 
  13   6  12      938.36      622.54    319.49 o 
  14   6  12      734.11      897.09    336.63 o 
  15   6  12      738.30      538.20    339.80 o 
  16   6  12     4365.28     3748.86    428.28 o 
  17   6  12     8126.18     9223.61    709.45 o 
  18   6  12     1458.11     1795.45    431.38 o 
  19   6  12      618.93      480.65    459.90 o 
 -22   7  12      442.83     1147.96    834.23 o 
 -21   7  12     4985.72     5026.65    678.07 o 
 -20   7  12    12081.73    12285.85   1420.69 o 
 -19   7  12        7.41      127.64    507.58 o 
 -18   7  12     8520.86     9724.66    741.13 o 
 -17   7  12     4464.57     4111.60    570.48 o 
 -16   7  12      647.49      649.49    457.41 o 
 -15   7  12    11058.04    10672.89    710.77 o 
 -14   7  12    25270.52    24679.08   1012.49 o 
 -13   7  12       99.76       64.57    430.52 o 
 -12   7  12    18444.38    18515.97   1005.36 o 
 -11   7  12     8460.94     8926.26    466.90 o 
 -10   7  12     2348.54     2587.95    542.91 o 
  -9   7  12    16569.65    16282.60    581.97 o 
  -8   7  12    31520.68    30689.56    803.67 o 
  -7   7  12      726.28      782.31    300.47 o 
  -6   7  12    27745.85    27462.06    744.20 o 
  -5   7  12    11328.15    10969.72    476.05 o 
  -4   7  12     2489.64     2720.89    323.89 o 
  -3   7  12     8986.98     9402.06    444.83 o 
  -2   7  12    35602.10    34065.80    837.92 o 
  -1   7  12     4290.27     4644.57    432.09 o 
   0   7  12    28241.68    27038.62    747.65 o 
   1   7  12     6699.64     7435.65    355.98 o 
   2   7  12     2547.99     1934.97    264.95 o 
   3   7  12     2034.11     1876.35    249.98 o 
   4   7  12    28149.60    27222.76    703.75 o 
   5   7  12      214.04        3.59    311.10 o 
   6   7  12    13821.13    12473.85    593.67 o 
   7   7  12     6919.31     6649.48    473.91 o 
   8   7  12     1748.53     1933.07    358.90 o 
   9   7  12      195.21      277.69    325.17 o 
  10   7  12    10109.63     9127.36    552.06 o 
  11   7  12      439.74      377.90    360.49 o 
  12   7  12     5704.33     5296.25    487.75 o 
  13   7  12     2331.86     2590.00    413.22 o 
  14   7  12     1048.87      840.76    343.44 o 
  15   7  12       66.38      184.11    335.97 o 
  16   7  12     3720.08     4141.19    501.58 o 
  17   7  12       17.10       27.27    398.09 o 
  18   7  12     1596.72     1186.79    446.56 o 
 -20   8  12      552.85      504.41    548.45 o 
 -19   8  12       77.00      -12.86    512.22 o 
 -18   8  12        6.84       37.56    500.36 o 
 -17   8  12      582.25      282.44    492.60 o 
 -16   8  12        5.37     -102.09    458.72 o 
 -15   8  12      578.72      894.41    489.82 o 
 -14   8  12      278.91      200.74    455.53 o 
 -13   8  12      497.25       26.86    453.43 o 
 -12   8  12     1196.02      976.10    467.21 o 
 -11   8  12     1580.24     1679.85    481.00 o 
 -10   8  12      117.92      165.10    422.95 o 
  -9   8  12      495.19      699.67    314.57 o 
  -8   8  12      127.62     -186.54    294.80 o 
  -7   8  12     2053.82     1921.30    332.44 o 
  -6   8  12     5712.37     6086.11    405.43 o 
  -5   8  12     4299.65     4515.77    378.70 o 
  -4   8  12       38.17       20.20    270.92 o 
  -3   8  12     2194.35     1984.12    325.24 o 
  -2   8  12     1037.76     1129.33    312.68 o 
  -1   8  12     2470.16     2488.40    344.47 o 
   0   8  12    11730.92    11379.01    519.96 o 
   1   8  12     2125.35     2040.06    283.53 o 
   2   8  12      805.66      728.20    250.80 o 
   3   8  12     1987.30     1520.60    350.14 o 
   4   8  12     1684.97     1541.46    351.12 o 
   5   8  12     3292.91     3030.03    396.56 o 
   6   8  12    12281.52    10269.12    560.86 o 
   7   8  12     6202.75     5561.25    467.58 o 
   8   8  12        1.58     -288.55    318.89 o 
   9   8  12      557.48      862.49    352.68 o 
  10   8  12      770.32      910.99    360.25 o 
  11   8  12     1552.67     1587.40    398.09 o 
  12   8  12    12982.89    12799.38    671.73 o 
  13   8  12     2914.62     3149.25    463.33 o 
  14   8  12       81.57       61.33    565.07 o 
  15   8  12      519.54     1045.28    428.41 o 
  16   8  12      531.14     1133.68    433.51 o 
 -18   9  12     7314.50     8211.88    762.83 o 
 -17   9  12     4162.68     4882.98    721.93 o 
 -16   9  12      368.86      364.87    500.36 o 
 -15   9  12     2331.27     2543.74    560.79 o 
 -14   9  12     6666.10     7519.37    696.86 o 
 -13   9  12      203.99      619.70    483.70 o 
 -12   9  12    17468.74    18671.22    922.61 o 
 -11   9  12     6951.69     7398.19    644.41 o 
 -10   9  12     1224.12     1008.55    453.14 o 
  -9   9  12     2735.97     3084.57    522.53 o 
  -8   9  12     9847.48    11204.33    539.11 o 
  -7   9  12      228.32      631.58    325.09 o 
  -6   9  12    26715.67    27142.90    784.70 o 
  -5   9  12     8641.96     8728.07    474.96 o 
  -4   9  12       44.78     -119.88    296.34 o 
  -3   9  12     3389.35     3379.89    363.56 o 
  -2   9  12    10014.23    10261.78    493.05 o 
  -1   9  12      946.32     1274.13    393.59 o 
   0   9  12    31941.88    30299.20   1264.52 o 
   1   9  12     5031.46     4981.30    400.86 o 
   2   9  12       89.31     -158.41    326.27 o 
   3   9  12     1700.51     1451.88    364.26 o 
   4   9  12     5099.57     4738.14    458.80 o 
   5   9  12      442.14      429.12    342.40 o 
   6   9  12    17083.79    15942.49    706.95 o 
   7   9  12     4866.30     4362.40    595.37 o 
   8   9  12      562.27      817.75    369.00 o 
   9   9  12     1657.54     1424.77    386.95 o 
  10   9  12     2487.74     2402.14    419.45 o 
  11   9  12      482.25      845.13    393.04 o 
  12   9  12     5261.24     4979.65    502.92 o 
  13   9  12     1270.80     1220.73    421.27 o 
  14   9  12       38.30        2.08    405.02 o 
  15   9  12      296.57      281.88    393.79 o 
 -16  10  12      352.27      818.70    504.82 o 
 -15  10  12      556.40      191.33    532.98 o 
 -14  10  12      244.93     -151.67    519.24 o 
 -13  10  12      336.52     -136.76    504.64 o 
 -12  10  12       18.33     -170.38    479.10 o 
 -11  10  12     1059.74     1200.59    508.03 o 
 -10  10  12      915.15      856.07    505.78 o 
  -9  10  12     1366.72     1181.44    499.60 o 
  -8  10  12      678.52     1173.21    484.17 o 
  -7  10  12      857.63     1043.50    477.71 o 
  -6  10  12      178.38      284.39    332.05 o 
  -5  10  12     3476.24     3317.68    387.10 o 
  -4  10  12     1288.58     1515.01    345.32 o 
  -3  10  12     3259.48     3035.53    378.24 o 
  -2  10  12     2496.26     3003.48    378.60 o 
  -1  10  12       21.96      145.11    288.47 o 
   0  10  12      787.50      781.78    376.36 o 
   1  10  12     4676.44     3940.33    453.76 o 
   2  10  12     2033.54     1977.76    393.26 o 
   3  10  12     4931.23     4972.56    474.94 o 
   4  10  12     3673.78     3326.61    438.68 o 
   5  10  12       81.02     -110.18    359.17 o 
   6  10  12     1319.43     1191.86    566.85 o 
   7  10  12     5173.57     4730.78    495.31 o 
   8  10  12     1477.16     1089.03    385.08 o 
   9  10  12     3949.64     3553.55    467.58 o 
  10  10  12     2996.94     2975.14    453.74 o 
  11  10  12       75.07      674.46    397.84 o 
  12  10  12      327.44      440.67    406.14 o 
  13  10  12     3236.32     2827.12    645.28 o 
 -13  11  12    10124.30    11933.80    860.27 o 
 -12  11  12       69.31      775.36    546.97 o 
 -11  11  12      874.59      983.95    542.27 o 
 -10  11  12      570.43      584.16    526.50 o 
  -9  11  12      170.12      -21.53    497.76 o 
  -8  11  12     1986.20     1900.20    529.39 o 
  -7  11  12    15569.06    15617.76    862.15 o 
  -6  11  12      199.15       18.92    461.24 o 
  -5  11  12     1756.05     1693.80    373.09 o 
  -4  11  12       95.17      460.18    342.48 o 
  -3  11  12      167.86     -177.52    342.85 o 
  -2  11  12     2210.86     2591.18    464.92 o 
  -1  11  12    16212.83    16315.28    787.28 o 
   0  11  12      306.73      285.39    396.82 o 
   1  11  12     1387.24     1040.63    394.03 o 
   2  11  12      913.14      623.04    380.43 o 
   3  11  12      182.36     -146.50    364.92 o 
   4  11  12     1587.64     1815.57    440.96 o 
   5  11  12     9808.67     9079.56    612.72 o 
   6  11  12       95.01       32.40    371.78 o 
   7  11  12     1164.05     1482.80    413.34 o 
   8  11  12      129.68      541.89    385.70 o 
   9  11  12        4.98       46.21    386.21 o 
  10  11  12      474.48      335.19    629.24 o 
  -9  12  12      213.88      -37.70    514.13 o 
  -8  12  12       97.92      -85.10    557.94 o 
  -7  12  12     2155.44     2609.71    586.11 o 
  -6  12  12      421.36       36.52    510.11 o 
  -5  12  12       37.05      223.20    510.48 o 
  -4  12  12      178.00      991.10    759.37 o 
  -3  12  12      291.34        2.30    416.14 o 
  -2  12  12       82.67      -53.33    419.72 o 
  -1  12  12     4529.18     5027.20    554.23 o 
   0  12  12      855.27     1219.84    430.35 o 
   1  12  12       76.19      241.02    388.77 o 
   2  12  12       38.73     -364.99    383.15 o 
   3  12  12      359.80      408.06    412.85 o 
   4  12  12      438.32      678.85    414.64 o 
   5  12  12     6288.33     5199.20    544.24 o 
   6  12  12      138.82       66.53    409.50 o 
 -25   0  13    25005.96    28000.27   1661.33 o 
 -23   0  13        5.51      135.47    666.67 o 
 -21   0  13      383.99      595.37    609.63 o 
 -19   0  13    64094.25    66308.47   1410.04 o 
 -17   0  13     1122.16     1601.98    361.89 o 
 -15   0  13     1330.22     1783.91    351.98 o 
 -13   0  13   144422.55   144849.78   2459.99 o 
 -11   0  13     3324.00     3657.33    370.34 o 
  -9   0  13     5000.54     5539.59    359.50 o 
  -7   0  13   153787.63   142671.55   3108.76 o 
  -5   0  13     1390.25     1528.00    371.46 o 
  -3   0  13      433.84     1172.92    481.29 o 
  -1   0  13   154761.09   163998.00   3155.11 o 
   1   0  13     6645.38     7083.85    360.07 o 
   3   0  13      491.21      673.80    253.12 o 
   5   0  13    76701.17    76881.31   1625.68 o 
   7   0  13    16088.66    15280.00    541.89 o 
   9   0  13       16.41      -82.00    256.69 o 
  11   0  13    23289.48    23565.29    741.54 o 
  13   0  13     5621.05     4862.79    720.15 o 
  15   0  13      368.28     1336.91    634.59 o 
  17   0  13     5586.68     5896.67    855.62 o 
  19   0  13     2274.20     1347.61    745.11 o 
  21   0  13       22.61     -709.45    709.45 o 
 -25   1  13       53.14     -582.14   1019.62 o 
 -24   1  13       17.61     -243.92    507.84 o 
 -23   1  13       48.27     -469.90    469.90 o 
 -22   1  13       61.28      301.30    459.81 o 
 -21   1  13        1.09      -85.46    310.56 o 
 -20   1  13      180.44      380.92    400.70 o 
 -19   1  13      598.53      559.50    296.09 o 
 -18   1  13        4.43     -192.88    254.58 o 
 -17   1  13       16.01      -96.51    243.63 o 
 -16   1  13      693.56      917.52    232.69 o 
 -15   1  13       21.46       73.12    228.73 o 
 -14   1  13      477.24     1124.00    266.04 o 
 -13   1  13     3753.18     4098.15    283.21 o 
 -12   1  13      248.15      272.33    230.92 o 
 -11   1  13     2147.73     2246.37    259.35 o 
 -10   1  13     1701.49     1794.05    226.46 o 
  -9   1  13      317.71      243.74    219.80 o 
  -8   1  13    13391.57    13480.18    978.21 o 
  -7   1  13    19136.85    17269.30    581.25 o 
  -6   1  13       36.33      339.41    304.89 o 
  -5   1  13     4955.51     4890.06    360.40 o 
  -4   1  13      361.39      699.56    282.84 o 
  -3   1  13     3157.33     3689.99    229.12 o 
  -2   1  13     9880.04    10336.64    349.06 o 
  -1   1  13    48419.05    51270.88   1850.29 o 
   0   1  13     1318.65     1767.30    191.36 o 
   1   1  13    15923.13    16199.39    848.49 o 
   2   1  13    13231.36    13668.81    392.16 o 
   3   1  13     4288.13     4071.12    221.84 o 
   4   1  13    14683.79    15726.70    696.98 o 
   5   1  13    44594.13    44389.58    742.38 o 
   6   1  13     1634.47     1958.55    210.21 o 
   7   1  13    13810.67    13804.88    365.11 o 
   8   1  13     2989.47     3322.59    225.36 o 
   9   1  13     1789.56     1775.10    205.98 o 
  10   1  13    10029.51    10186.93    333.89 o 
  11   1  13    25358.56    26778.03    561.33 o 
  12   1  13      642.57      996.73    326.21 o 
  13   1  13     9685.63    10957.68    468.06 o 
  14   1  13     2194.08     2431.68    315.94 o 
  15   1  13      561.70      513.54    423.15 o 
  16   1  13     1583.02     1915.22    471.39 o 
  17   1  13    11978.57    13227.96    898.40 o 
  18   1  13       34.31     -398.24    463.11 o 
  19   1  13     4155.67     4180.89    601.67 o 
  20   1  13     1747.07     1990.38    572.18 o 
  21   1  13       68.85      114.56    590.02 o 
 -25   2  13      490.36      627.46    755.80 o 
 -24   2  13     3075.18     3458.14    823.54 o 
 -23   2  13     6849.62     7212.19    923.36 o 
 -22   2  13       42.33      430.73    328.97 o 
 -21   2  13    15465.34    15261.54    647.72 o 
 -20   2  13    11507.18    12166.23    506.09 o 
 -19   2  13     3051.57     3563.16    363.32 o 
 -18   2  13     9084.50     9331.86    399.13 o 
 -17   2  13    17163.12    17228.97    451.29 o 
 -16   2  13      301.97      261.35    232.88 o 
 -15   2  13    40350.75    39520.87    733.79 o 
 -14   2  13    25594.26    25316.85    562.83 o 
 -13   2  13     6399.97     6693.22    331.45 o 
 -12   2  13    23364.16    22237.01    551.63 o 
 -11   2  13    34579.68    32636.24   1872.67 o 
 -10   2  13      632.63      528.85    262.73 o 
  -9   2  13    48416.74    47250.70   1246.42 o 
  -8   2  13    49992.42    51650.44   1224.16 o 
  -7   2  13     8789.61     9067.57    449.51 o 
  -6   2  13    56994.75    59254.75   1188.71 o 
  -5   2  13    57487.91    56323.60   1471.89 o 
  -4   2  13     2427.50     2762.83    196.98 o 
  -3   2  13    29206.92    29588.23   1357.44 o 
  -2   2  13    45926.07    45681.89   2080.29 o 
  -1   2  13    21749.14    21604.23    746.97 o 
   0   2  13    42015.65    43077.48    758.89 o 
   1   2  13    39497.14    41681.79    703.10 o 
   2   2  13     4971.63     4879.40    245.99 o 
   3   2  13    10033.39    10316.59    308.80 o 
   4   2  13    35195.69    35668.43    633.97 o 
   5   2  13    12573.20    12896.65    684.50 o 
   6   2  13    16501.78    16436.34    399.08 o 
   7   2  13    18757.52    18387.82    430.28 o 
   8   2  13     1384.39     1447.03    217.47 o 
   9   2  13     2235.89     2121.87    208.89 o 
  10   2  13     8041.65     7537.93    292.88 o 
  11   2  13     5946.92     5670.79    363.10 o 
  12   2  13     5063.09     4997.05    524.07 o 
  13   2  13     4905.43     4874.53    373.04 o 
  14   2  13     1106.75     1441.26    307.18 o 
  15   2  13      235.43      189.09    287.73 o 
  16   2  13     3360.97     3973.80    536.79 o 
  17   2  13      843.93     1132.87    478.62 o 
  18   2  13     1105.10     1345.42    521.53 o 
  19   2  13      402.25       26.74    511.74 o 
  20   2  13       72.48     -323.38    510.55 o 
  21   2  13        4.54      162.19    537.51 o 
 -25   3  13       35.83      345.81    766.50 o 
 -24   3  13       64.08      135.47    695.19 o 
 -23   3  13       15.74     -129.75    401.88 o 
 -22   3  13       14.71      202.23    384.80 o 
 -21   3  13      133.06      139.86    368.95 o 
 -20   3  13       20.37       41.65    369.85 o 
 -19   3  13      390.05      226.17    371.80 o 
 -18   3  13     1380.47     1089.43    378.55 o 
 -17   3  13      630.15      538.10    297.49 o 
 -16   3  13      644.71      700.69    246.14 o 
 -15   3  13     1177.99     1268.56    257.11 o 
 -14   3  13      584.14      597.05    245.52 o 
 -13   3  13        8.33       -8.38    233.74 o 
 -12   3  13     6584.55     6540.84    312.60 o 
 -11   3  13     4820.44     4785.52    313.56 o 
 -10   3  13     3051.30     3153.35    277.73 o 
  -9   3  13    10174.85    10380.07    365.52 o 
  -8   3  13     2812.12     2920.62    235.74 o 
  -7   3  13        3.60     -177.88    295.62 o 
  -6   3  13    27936.62    27400.45    747.66 o 
  -5   3  13    11734.45    12511.05    488.63 o 
  -4   3  13     1166.75     1495.93    304.64 o 
  -3   3  13     4775.71     4778.68    353.88 o 
  -2   3  13     3218.79     3342.83    322.77 o 
  -1   3  13     1355.45     1215.48    208.34 o 
   0   3  13    42080.49    40928.97   1350.76 o 
   1   3  13     9348.55     9075.24    322.19 o 
   2   3  13      872.94      848.54    180.04 o 
   3   3  13     6541.93     6684.18    529.42 o 
   4   3  13    20088.20    19553.96    714.80 o 
   5   3  13     1204.01     1346.75    203.77 o 
   6   3  13    51238.09    49832.49    967.93 o 
   7   3  13     5548.50     5971.55    436.72 o 
   8   3  13      174.73       90.24    178.58 o 
   9   3  13     5494.03     5809.97    406.42 o 
  10   3  13     3414.91     3850.74    329.25 o 
  11   3  13     1091.69     1763.81    292.49 o 
  12   3  13    29574.10    29303.89   1328.00 o 
  13   3  13     3410.48     3939.95    375.21 o 
  14   3  13        0.21      143.62    297.42 o 
  15   3  13      805.62      797.53    577.55 o 
  16   3  13     3638.01     3813.18    390.29 o 
  17   3  13      104.63      575.28    481.14 o 
  18   3  13    15558.40    17604.71   1816.42 o 
  19   3  13     2116.03     2449.90    566.19 o 
  20   3  13        1.79     -502.50    502.50 o 
 -24   4  13     6554.44     6818.66    574.94 o 
 -23   4  13     2421.36     2280.88    462.21 o 
 -22   4  13     1348.77     1524.78    425.43 o 
 -21   4  13     1325.17     2030.87    432.95 o 
 -20   4  13    14339.53    14635.58    883.36 o 
 -19   4  13     2723.67     2564.24    434.90 o 
 -18   4  13    23407.48    24234.34    952.62 o 
 -17   4  13     3595.79     3568.69    429.16 o 
 -16   4  13       77.09      198.20    336.04 o 
 -15   4  13     3935.71     3906.70    332.96 o 
 -14   4  13    25421.22    23369.00    707.60 o 
 -13   4  13     4386.59     4042.35    378.76 o 
 -12   4  13    52265.76    48401.28   1088.45 o 
 -11   4  13     6079.29     6259.79    423.47 o 
 -10   4  13      511.91      634.66    315.66 o 
  -9   4  13     5846.32     6688.70    428.42 o 
  -8   4  13    50958.49    50880.23   1107.53 o 
  -7   4  13     3257.24     3545.43    371.35 o 
  -6   4  13    81570.00    79080.41   1496.14 o 
  -5   4  13     4678.09     5297.44    499.91 o 
  -4   4  13      139.90      -80.82    279.76 o 
  -3   4  13     7448.44     8011.58    418.06 o 
  -2   4  13    43318.01    42458.71    926.31 o 
  -1   4  13     2808.63     2931.48    319.32 o 
   0   4  13    85368.34    81490.30   1094.65 o 
   1   4  13    12840.85    12452.41    523.40 o 
   2   4  13        5.11      387.83    186.57 o 
   3   4  13     1371.23     1548.54    198.04 o 
   4   4  13    14812.34    13973.50   1260.26 o 
   5   4  13      841.19     1207.90    217.52 o 
   6   4  13    37456.73    35056.63   1240.65 o 
   7   4  13      747.45      676.65    202.14 o 
   8   4  13       52.09      145.59    286.99 o 
   9   4  13     1021.42     1232.31    291.68 o 
  10   4  13    10572.97    10246.88    456.09 o 
  11   4  13     1265.33     1363.64    314.36 o 
  12   4  13    13737.52    12697.98    590.02 o 
  13   4  13      744.41      622.32    415.33 o 
  14   4  13       76.18     -302.28    302.28 o 
  15   4  13       65.37      330.54    325.14 o 
  16   4  13      569.61      223.95    336.29 o 
  17   4  13       46.73      120.69    341.77 o 
  18   4  13     3203.02     3427.69    609.55 o 
  19   4  13        4.92      608.62    538.83 o 
  20   4  13       67.36      471.56    548.58 o 
 -23   5  13       12.44      -53.76    435.28 o 
 -22   5  13      166.74      463.74    432.08 o 
 -21   5  13      305.83       35.41    398.25 o 
 -20   5  13      317.79      -33.28    384.89 o 
 -19   5  13      749.64      805.83    422.68 o 
 -18   5  13       66.20      330.14    387.47 o 
 -17   5  13      392.25      477.55    357.27 o 
 -16   5  13      629.64      660.88    570.42 o 
 -15   5  13      920.97     1049.62    426.01 o 
 -14   5  13     4995.07     5069.14    414.04 o 
 -13   5  13      154.70       40.01    329.59 o 
 -12   5  13      270.79      411.53    308.85 o 
 -11   5  13     3204.85     3272.95    372.20 o 
 -10   5  13      594.32      650.09    316.86 o 
  -9   5  13     2651.91     2983.67    386.46 o 
  -8   5  13    12236.32    12543.13    521.59 o 
  -7   5  13       49.04      274.20    311.70 o 
  -6   5  13     3725.95     3252.92    354.26 o 
  -5   5  13     2467.92     2112.96    328.33 o 
  -4   5  13     5988.37     5889.83    380.34 o 
  -3   5  13     5546.57     5672.15    376.54 o 
  -2   5  13    19112.69    17850.98    572.08 o 
  -1   5  13       45.24      -34.92    283.05 o 
   0   5  13    13578.44    12703.58    414.65 o 
   1   5  13     7023.45     6846.55    322.85 o 
   2   5  13     4004.71     4088.54    281.40 o 
   3   5  13     4274.33     4623.45    236.48 o 
   4   5  13    21827.89    21667.23    445.82 o 
   5   5  13        2.74       64.52    217.17 o 
   6   5  13    10182.39    10377.90    446.08 o 
   7   5  13     5828.85     5368.13    364.69 o 
   8   5  13     8961.20     7885.81    410.37 o 
   9   5  13     8789.91     8044.40    426.35 o 
  10   5  13    17290.32    17020.75    593.03 o 
  11   5  13      636.62      556.11    302.87 o 
  12   5  13    10966.71    10456.73    513.39 o 
  13   5  13     4221.99     3965.93    399.21 o 
  14   5  13     5068.59     5491.33    431.83 o 
  15   5  13     3100.61     2708.84    378.29 o 
  16   5  13     8798.20     8959.07    524.13 o 
  17   5  13       92.93     -340.69    340.69 o 
  18   5  13     4730.60     4740.85    471.31 o 
  19   5  13     1279.93     1886.26    950.10 o 
 -22   6  13       33.54      751.68    442.26 o 
 -21   6  13       67.38     -207.64    418.93 o 
 -20   6  13     9548.10     9173.16    762.32 o 
 -19   6  13    20538.52    21743.01   1035.94 o 
 -18   6  13     3089.08     3230.63    629.24 o 
 -17   6  13      273.95      270.93    456.20 o 
 -16   6  13      118.46      128.94    417.20 o 
 -15   6  13        2.14      288.23    428.46 o 
 -14   6  13    21781.52    19896.17    889.35 o 
 -13   6  13    37879.56    36323.79   1202.40 o 
 -12   6  13     9351.84     8968.58    472.64 o 
 -11   6  13     1499.40     1383.19    318.71 o 
 -10   6  13      478.15      700.31    293.94 o 
  -9   6  13      123.75      369.30    281.99 o 
  -8   6  13    25372.74    25565.21    726.57 o 
  -7   6  13    30159.45    31770.80    826.59 o 
  -6   6  13    14197.99    12988.86    522.00 o 
  -5   6  13     4706.55     4665.33    429.91 o 
  -4   6  13     1471.07     1780.95    321.83 o 
  -3   6  13      866.06      782.35    308.93 o 
  -2   6  13    24930.71    24213.45    732.90 o 
  -1   6  13    32750.85    30180.79    944.19 o 
   0   6  13     6299.68     6552.28    352.65 o 
   1   6  13      474.19      431.63    236.97 o 
   2   6  13     1829.83     2015.73    254.78 o 
   3   6  13     1083.35     1334.04    237.62 o 
   4   6  13    16056.58    16418.02    699.79 o 
   5   6  13    16165.69    15569.62    509.37 o 
   6   6  13     6939.90     6375.40    462.58 o 
   7   6  13     2647.20     2772.28    373.09 o 
   8   6  13     3201.21     2859.82    324.35 o 
   9   6  13       53.56       69.41    273.20 o 
  10   6  13     4452.91     4207.74    373.88 o 
  11   6  13     9918.93     8714.81    789.67 o 
  12   6  13     2509.25     2196.28    364.03 o 
  13   6  13      777.39      940.11    328.06 o 
  14   6  13      788.38      949.96    341.77 o 
  15   6  13       96.87     -276.48    325.80 o 
  16   6  13     1446.23     1789.85    393.98 o 
  17   6  13     1521.22     1669.48    462.54 o 
  18   6  13      559.88      556.44    400.87 o 
 -21   7  13      311.90      297.69    557.12 o 
 -20   7  13       62.94      420.13    561.89 o 
 -19   7  13      740.18       38.16    511.58 o 
 -18   7  13      667.21     1156.30    613.20 o 
 -17   7  13      338.20      145.41    737.97 o 
 -16   7  13       67.81       17.54    450.90 o 
 -15   7  13      178.42       50.33    447.20 o 
 -14   7  13      217.20      -87.81    454.89 o 
 -13   7  13     4924.07     5230.64    734.41 o 
 -12   7  13     1765.52     1457.35    469.74 o 
 -11   7  13       82.11       80.84    297.39 o 
 -10   7  13      377.58      538.90    318.88 o 
  -9   7  13      568.19      331.41    308.98 o 
  -8   7  13        4.48     -185.97    294.08 o 
  -7   7  13    14346.40    14226.22    553.36 o 
  -6   7  13     3491.44     3354.98    363.06 o 
  -5   7  13      390.57      452.32    297.16 o 
  -4   7  13     1053.28      995.12    345.26 o 
  -3   7  13      123.59       20.01    284.06 o 
  -2   7  13      812.60      712.20    311.70 o 
  -1   7  13    32499.80    31554.75    810.23 o 
   0   7  13     5906.04     5829.60    339.26 o 
   1   7  13       31.12     -138.62    235.30 o 
   2   7  13      237.41      337.79    233.74 o 
   3   7  13       81.53      127.03    227.58 o 
   4   7  13        0.60      -98.49    313.84 o 
   5   7  13    24242.73    22083.92   1121.22 o 
   6   7  13    10259.48    10011.23    547.32 o 
   7   7  13      736.58      557.63    333.84 o 
   8   7  13       37.26     -100.20    308.80 o 
   9   7  13       83.30      115.61    326.27 o 
  10   7  13        5.77      387.89    345.12 o 
  11   7  13    21419.68    21296.37    826.81 o 
  12   7  13     6742.64     6491.95    519.01 o 
  13   7  13      502.05      499.06    384.28 o 
  14   7  13        2.28     -140.82    367.82 o 
  15   7  13       12.64      139.94    385.60 o 
  16   7  13       76.67      705.58    397.70 o 
  17   7  13     9771.86    10175.04    718.37 o 
 -20   8  13      155.74     -299.61    530.29 o 
 -19   8  13     4294.52     5702.72    709.81 o 
 -18   8  13      308.85      210.08    534.94 o 
 -17   8  13     8160.45     7427.91    725.69 o 
 -16   8  13     2201.44     2045.54    535.33 o 
 -15   8  13    13552.78    13549.20    830.75 o 
 -14   8  13      527.86      462.07    472.95 o 
 -13   8  13     9678.56    10029.63    782.54 o 
 -12   8  13      281.07      256.81    437.86 o 
 -11   8  13    18951.08    18262.13    871.96 o 
 -10   8  13     3307.55     3048.23    505.21 o 
  -9   8  13    14687.01    15016.50    585.87 o 
  -8   8  13      463.28      426.20    336.50 o 
  -7   8  13    19386.92    18960.24    650.31 o 
  -6   8  13      775.49      688.41    322.14 o 
  -5   8  13    17048.46    16562.47    602.71 o 
  -4   8  13     1728.34     1891.49    326.54 o 
  -3   8  13    12321.37    11925.15    519.32 o 
  -2   8  13      587.67      560.84    313.21 o 
  -1   8  13    20883.05    18955.83    644.88 o 
   0   8  13     1394.35     1291.59    284.58 o 
   1   8  13    20485.08    19761.73    576.54 o 
   2   8  13      234.97      626.04    253.16 o 
   3   8  13     6740.95     6361.13    473.43 o 
   4   8  13      733.51     1065.31    344.10 o 
   5   8  13    12972.77    12008.62    704.11 o 
   6   8  13      133.63       58.82    340.47 o 
   7   8  13     8225.29     7631.90    525.60 o 
   8   8  13       81.88     -248.46    326.45 o 
   9   8  13     2006.24     1974.55    390.64 o 
  10   8  13     1112.03      802.15    365.53 o 
  11   8  13     2987.63     3012.63    441.14 o 
  12   8  13      217.09     -172.61    371.06 o 
  13   8  13     2657.92     2683.62    454.60 o 
  14   8  13       22.51     -225.20    375.39 o 
  15   8  13      147.40      418.69    407.07 o 
  16   8  13      214.55      145.91    412.12 o 
 -18   9  13      108.33      499.11    557.12 o 
 -17   9  13     1112.56      895.92    549.49 o 
 -16   9  13      120.02      180.86    510.55 o 
 -15   9  13     1165.12      852.57    522.53 o 
 -14   9  13        2.50      505.34    494.78 o 
 -13   9  13      105.70     -410.89    462.18 o 
 -12   9  13      438.10      457.24    477.71 o 
 -11   9  13     6214.44     6450.24    802.15 o 
 -10   9  13      477.89      863.74    451.87 o 
  -9   9  13     3777.07     3955.46    543.25 o 
  -8   9  13       11.15      108.04    331.36 o 
  -7   9  13      136.32       53.49    320.68 o 
  -6   9  13     1488.58     1784.67    557.62 o 
  -5   9  13     8641.72     8662.19    486.44 o 
  -4   9  13      734.83      628.88    324.36 o 
  -3   9  13     7306.20     7287.24    465.58 o 
  -2   9  13        7.56      194.93    317.61 o 
  -1   9  13      816.83     1287.34    325.96 o 
   0   9  13     3202.97     3032.14    325.41 o 
   1   9  13    15661.85    14379.54    672.73 o 
   2   9  13      702.12      455.71    344.92 o 
   3   9  13     8024.52     8009.35    532.65 o 
   4   9  13        6.78      -23.71    335.17 o 
   5   9  13     1400.35     1120.72    377.73 o 
   6   9  13     4828.84     4355.33    453.74 o 
   7   9  13    11312.45    10771.21    617.56 o 
   8   9  13     1748.95     1698.03    402.03 o 
   9   9  13     4431.16     4707.88    565.07 o 
  10   9  13       56.21     -167.56    373.07 o 
  11   9  13      705.32      647.02    385.92 o 
  12   9  13     2298.90     1782.18    437.25 o 
  13   9  13     8140.96     7166.02    577.27 o 
  14   9  13      668.26      621.58    419.68 o 
 -16  10  13      581.94      879.36    572.57 o 
 -15  10  13      156.36     -235.81    515.48 o 
 -14  10  13     1037.42     1794.97    565.43 o 
 -13  10  13     9718.06     9819.95    772.58 o 
 -12  10  13     7666.58     7671.48    701.99 o 
 -11  10  13        1.38       92.69    468.89 o 
 -10  10  13      438.26      494.40    480.23 o 
  -9  10  13      308.70      507.93    474.78 o 
  -8  10  13     2831.49     3081.25    545.56 o 
  -7  10  13    14274.72    15383.78   1127.59 o 
  -6  10  13    14732.61    14933.65    622.64 o 
  -5  10  13      339.63      542.65    341.21 o 
  -4  10  13      440.68       65.00    324.17 o 
  -3  10  13       11.78      -62.05    326.27 o 
  -2  10  13     1513.19     1209.37    365.08 o 
  -1  10  13    11560.87    11095.02    543.84 o 
   0  10  13    12700.02    11068.63    762.93 o 
   1  10  13      116.50       33.68    355.42 o 
   2  10  13       56.71      381.11    369.25 o 
   3  10  13        0.86     -172.59    342.82 o 
   4  10  13     1795.87     2044.18    559.72 o 
   5  10  13     7559.63     7095.73    552.37 o 
   6  10  13     5802.28     5618.38    511.72 o 
   7  10  13       80.85      177.69    368.03 o 
   8  10  13        3.69       48.13    370.57 o 
   9  10  13        1.50       -6.66    371.78 o 
  10  10  13      431.47      559.80    398.56 o 
  11  10  13     1717.32     1623.10    545.46 o 
  12  10  13     2490.51     2772.73    467.59 o 
 -13  11  13     1154.53     1012.32    575.29 o 
 -12  11  13       75.83      126.45    516.71 o 
 -11  11  13      463.65      759.67    526.83 o 
 -10  11  13      405.75      467.04    522.72 o 
  -9  11  13      584.07      742.64    502.54 o 
  -8  11  13     1880.57     2476.98    569.71 o 
  -7  11  13     4022.02     3751.40    606.97 o 
  -6  11  13      952.42     1460.54    498.66 o 
  -5  11  13      342.05      410.38    363.89 o 
  -4  11  13      511.18      784.70    371.99 o 
  -3  11  13     1693.98     1423.09    384.25 o 
  -2  11  13     3345.22     3178.87    775.41 o 
  -1  11  13     5610.63     5891.58    553.76 o 
   0  11  13     1141.14     1103.55    424.50 o 
   1  11  13      443.27     -137.09    370.16 o 
   2  11  13      345.71      351.72    383.08 o 
   3  11  13     1186.57     1430.75    532.98 o 
   4  11  13     4799.67     4335.06    499.60 o 
   5  11  13     5713.34     5247.38    539.03 o 
   6  11  13     1814.32     1426.04    415.95 o 
   7  11  13      159.52     -275.29    374.20 o 
   8  11  13     1439.47     1367.34    424.77 o 
   9  11  13     1493.61      977.70    420.90 o 
  -9  12  13      528.99     1336.91    812.84 o 
  -8  12  13     6789.78     8276.73    748.25 o 
  -7  12  13      624.96      563.84    539.19 o 
  -6  12  13     2757.36     2503.56    601.23 o 
  -5  12  13      327.75      410.49    525.06 o 
  -3  12  13      145.79      -97.44    896.62 o 
  -2  12  13     6046.63     6191.50    584.67 o 
  -1  12  13      309.00      522.41    447.12 o 
   0  12  13     2889.85     2593.07    503.50 o 
   1  12  13       99.03     -383.70    383.70 o 
   2  12  13      709.17      431.87    409.36 o 
   3  12  13      420.21      386.56    413.22 o 
   4  12  13     3278.56     3400.73    584.68 o 
   5  12  13      497.03      525.52    427.15 o 
 -24   0  14        2.42      317.29    737.97 o 
 -22   0  14      372.86      659.54    677.37 o 
 -20   0  14     2262.96     2524.60    423.27 o 
 -18   0  14      266.11        8.00    350.63 o 
 -16   0  14     1335.76     1820.43    350.87 o 
 -14   0  14    18892.95    21190.60    668.35 o 
 -12   0  14     2521.53     2487.40    350.74 o 
 -10   0  14     3213.40     3975.41    426.03 o 
  -8   0  14    45362.16    45324.14   2228.19 o 
  -6   0  14    17418.10    16552.06    709.45 o 
  -4   0  14    12410.20    13308.51    841.36 o 
  -2   0  14    99070.20   107002.81   2174.71 o 
   0   0  14    38629.31    41283.82    994.66 o 
   2   0  14    17312.76    18288.95    584.68 o 
   4   0  14    82301.99    84656.78   1771.85 o 
   6   0  14    27416.92    27636.63    777.19 o 
   8   0  14    14873.51    14474.29    545.46 o 
  10   0  14    34412.37    35437.06    955.45 o 
  12   0  14    16039.72    17205.15    645.28 o 
  14   0  14    11091.14    11711.34    966.14 o 
  16   0  14    22543.05    22431.59   1376.13 o 
  18   0  14     5270.25     5590.07    905.53 o 
  20   0  14     1818.07     2477.74    830.67 o 
 -25   1  14     6069.36     6720.21    991.10 o 
 -24   1  14     5930.12     5408.25    877.01 o 
 -23   1  14      231.70      380.71    470.02 o 
 -22   1  14       90.74      130.86    461.14 o 
 -21   1  14      604.74      693.45    313.03 o 
 -20   1  14    20889.12    21684.75    638.82 o 
 -19   1  14    14287.55    14540.80    506.18 o 
 -18   1  14    17430.19    17887.84    465.85 o 
 -17   1  14      650.03      721.97    245.24 o 
 -16   1  14      309.48      448.22    235.53 o 
 -15   1  14      264.09      530.19    236.38 o 
 -14   1  14    50075.38    51179.23    797.49 o 
 -13   1  14    25463.99    27090.12    533.30 o 
 -12   1  14    31053.76    32724.89    638.33 o 
 -11   1  14        5.16      273.83    215.33 o 
 -10   1  14      393.52      -98.77    231.31 o 
  -9   1  14     1487.71     1911.47    326.06 o 
  -8   1  14    59036.15    58329.45   1208.46 o 
  -7   1  14    29263.81    28129.92    868.34 o 
  -6   1  14    45721.64    42220.71   1165.02 o 
  -5   1  14      127.02      359.32    295.27 o 
  -4   1  14     2380.07     2469.77    322.46 o 
  -3   1  14      698.04     1263.15    209.34 o 
  -2   1  14    57102.76    58847.14   2180.19 o 
  -1   1  14    17942.06    20212.79   1121.22 o 
   0   1  14    32760.79    33739.82    704.11 o 
   1   1  14     1120.88     1366.91    197.30 o 
   2   1  14     2547.88     2918.89    210.48 o 
   3   1  14      313.09      662.47    279.86 o 
   4   1  14    16542.76    16707.19    400.80 o 
   5   1  14     9127.79     9201.94    607.85 o 
   6   1  14    25432.18    25241.31    546.12 o 
   7   1  14     1884.68     1856.85    214.10 o 
   8   1  14      554.65      630.61    196.19 o 
   9   1  14      218.39      585.65    193.91 o 
  10   1  14    11031.27    10858.95    349.73 o 
  11   1  14     1559.37     1480.80    230.40 o 
  12   1  14     5156.73     4952.55    358.16 o 
  13   1  14      453.61      422.62    290.44 o 
  14   1  14      223.48      421.24    417.90 o 
  15   1  14      972.78     1247.36    449.72 o 
  16   1  14      832.51      851.20    455.02 o 
  17   1  14      188.22      237.69    477.11 o 
  18   1  14      601.65      230.24    501.19 o 
  19   1  14      874.19      812.32    536.67 o 
  20   1  14      215.29       40.41    531.27 o 
  21   1  14      191.11      574.95    547.02 o 
 -25   2  14      336.77      -32.09    741.54 o 
 -24   2  14      255.05      -78.43    716.58 o 
 -23   2  14       31.13      571.93    484.17 o 
 -22   2  14      556.53      723.75    389.77 o 
 -21   2  14        0.85      163.85    479.01 o 
 -20   2  14        2.10      242.59    307.22 o 
 -19   2  14     1578.81     1582.15    332.64 o 
 -18   2  14     2427.66     2515.71    309.08 o 
 -17   2  14        0.32        1.90    259.96 o 
 -16   2  14      864.16     1267.79    265.03 o 
 -15   2  14       12.99       69.54    242.33 o 
 -14   2  14       21.05       32.06    246.76 o 
 -13   2  14    10938.85    10724.26    387.48 o 
 -12   2  14    15395.56    14829.78    728.86 o 
 -11   2  14      495.52      478.59    270.47 o 
 -10   2  14     3564.66     3274.80    293.62 o 
  -9   2  14      754.66      930.18    368.82 o 
  -8   2  14     1335.10     2025.08    355.89 o 
  -7   2  14    16809.47    16776.37    592.84 o 
  -6   2  14    45094.50    43607.15    977.93 o 
  -5   2  14     2541.41     2197.91    341.01 o 
  -4   2  14     2603.92     2603.48    211.14 o 
  -3   2  14     1882.55     2040.99    305.44 o 
  -2   2  14     4067.64     4392.85    233.43 o 
  -1   2  14    44338.79    46723.86    705.06 o 
   0   2  14    46248.29    46640.59    704.57 o 
   1   2  14     7321.85     7675.25    655.98 o 
   2   2  14     5410.63     5600.04    257.65 o 
   3   2  14     1844.98     1932.94    209.24 o 
   4   2  14     6437.88     6799.97    274.74 o 
   5   2  14    39550.09    39741.98    727.73 o 
   6   2  14    51351.14    51365.13   1146.18 o 
   7   2  14     6078.27     5704.98    270.55 o 
   8   2  14      592.80      800.87    197.75 o 
   9   2  14      535.56      499.11    197.75 o 
  10   2  14     4612.06     4803.29    342.80 o 
  11   2  14    16885.80    16673.88    556.21 o 
  12   2  14    23967.32    24515.34    694.45 o 
  13   2  14     3297.00     3301.85    440.29 o 
  14   2  14     1410.91     1340.84    315.85 o 
  15   2  14      139.09      426.75    420.98 o 
  16   2  14       53.40      533.54    444.51 o 
  17   2  14     6671.58     6885.26    653.78 o 
  18   2  14    11780.82    12365.75    808.99 o 
  19   2  14     1840.24     2651.64    583.26 o 
  20   2  14      117.40       35.07    541.67 o 
  21   2  14        3.02      203.21    859.19 o 
 -24   3  14     1168.20     1338.04    529.75 o 
 -23   3  14     4849.25     4829.59    560.22 o 
 -22   3  14      693.15      664.08    410.24 o 
 -21   3  14    12129.25    12321.11    633.35 o 
 -20   3  14     2433.21     2367.25    425.33 o 
 -19   3  14     6407.25     7292.57    512.36 o 
 -18   3  14     4777.40     4560.67    451.17 o 
 -17   3  14    16686.99    15946.44    784.73 o 
 -16   3  14     1152.72     1175.39    302.38 o 
 -15   3  14    21713.63    19745.40    724.53 o 
 -14   3  14     3059.39     2542.70    432.02 o 
 -13   3  14    24441.04    23558.37   1951.13 o 
 -12   3  14     6209.27     5638.89    384.60 o 
 -11   3  14    32056.65    30575.88   1508.80 o 
 -10   3  14       48.98      222.51    242.71 o 
  -9   3  14    28354.61    28303.26    610.89 o 
  -8   3  14     3775.87     4048.39    395.03 o 
  -7   3  14    37056.95    39243.89    933.51 o 
  -6   3  14    10315.55    10393.87    485.81 o 
  -5   3  14    48118.31    48801.80   1049.18 o 
  -4   3  14     1643.51     2054.67    322.98 o 
  -3   3  14    32059.18    34173.24   1004.58 o 
  -2   3  14     3850.49     3591.32    334.09 o 
  -1   3  14    50898.84    47726.13   1067.98 o 
   0   3  14    11577.79    11113.95    650.03 o 
   1   3  14    29595.42    28563.36    547.08 o 
   2   3  14      165.55      459.62    194.89 o 
   3   3  14     8369.25     8269.38    305.66 o 
   4   3  14      475.22      565.09    199.10 o 
   5   3  14    16543.24    16463.94    414.55 o 
   6   3  14     4860.55     4600.64    527.63 o 
   7   3  14    12979.43    12774.87    372.55 o 
   8   3  14      464.57      441.40    219.25 o 
   9   3  14      896.34      973.15    276.97 o 
  10   3  14       13.60      164.45    259.80 o 
  11   3  14     6857.53     6992.85    408.88 o 
  12   3  14     2114.61     2272.77    335.03 o 
  13   3  14     2941.60     2952.77    356.80 o 
  14   3  14       10.40       93.03    301.68 o 
  15   3  14        9.57      230.27    445.64 o 
  16   3  14       39.26       78.43    598.94 o 
  17   3  14     2015.25     1827.47    521.66 o 
  18   3  14      118.94      191.51    520.59 o 
  19   3  14      152.61      312.89    525.89 o 
  20   3  14       93.79      524.88    570.35 o 
 -24   4  14      117.34      253.00    438.22 o 
 -23   4  14      479.30      499.23    430.80 o 
 -22   4  14      365.44      294.07    410.24 o 
 -21   4  14      985.37     1147.35    414.65 o 
 -20   4  14      533.29      633.52    404.14 o 
 -19   4  14      584.66      588.44    389.18 o 
 -18   4  14     1032.48      958.66    392.17 o 
 -17   4  14     2612.91     2812.93    418.78 o 
 -16   4  14      713.42      581.65    353.39 o 
 -15   4  14     7232.09     6790.22    454.82 o 
 -14   4  14     2151.83     2052.29    358.02 o 
 -13   4  14     2394.34     2486.57    363.08 o 
 -12   4  14     1178.09     1631.57    344.99 o 
 -11   4  14     8563.06     8318.57    471.01 o 
 -10   4  14     4917.82     4903.94    404.41 o 
  -9   4  14    11019.09    11147.73    505.26 o 
  -8   4  14     2528.12     2471.60    362.78 o 
  -7   4  14     6631.88     6671.29    430.64 o 
  -6   4  14     2795.28     2915.93    440.24 o 
  -5   4  14    24877.71    24625.09    911.96 o 
  -4   4  14     4779.45     4356.66    378.69 o 
  -3   4  14    18778.68    18369.70    582.17 o 
  -2   4  14     4999.74     5171.64    378.56 o 
  -1   4  14    31516.49    31134.66   1468.16 o 
   0   4  14     1705.98     1646.22    337.60 o 
   1   4  14    26118.39    26874.91    495.81 o 
   2   4  14     5785.26     5759.10    255.10 o 
   3   4  14    14423.33    14215.34    528.86 o 
   4   4  14     5671.83     5561.14    812.84 o 
   5   4  14    11795.05    11294.06    436.72 o 
   6   4  14     5632.31     5922.66    286.79 o 
   7   4  14    20214.29    19318.60    470.59 o 
   8   4  14     1921.53     2069.45    301.40 o 
   9   4  14    11030.60    11321.85    502.68 o 
  10   4  14     1541.26     1799.71    422.46 o 
  11   4  14    20190.58    19883.64    752.24 o 
  12   4  14     2179.21     2253.39    345.99 o 
  13   4  14    20111.29    20304.11    685.30 o 
  14   4  14     2931.77     2975.14    380.95 o 
  15   4  14     2954.65     3173.64    470.59 o 
  16   4  14      302.38      278.60    327.68 o 
  17   4  14     8023.12     8483.31    552.59 o 
  18   4  14      785.58      660.53    609.63 o 
  19   4  14     6461.81     7090.13    896.62 o 
  20   4  14     1031.27     1500.91    980.40 o 
 -23   5  14       27.13      -94.20    444.72 o 
 -22   5  14      148.55        3.10    427.13 o 
 -21   5  14     1077.24     1632.10    451.61 o 
 -20   5  14      909.66      903.08    426.59 o 
 -19   5  14    26552.15    26908.42   1272.43 o 
 -18   5  14     6923.40     7380.46    685.94 o 
 -17   5  14      470.90      674.38    452.45 o 
 -16   5  14      368.19      230.48    442.37 o 
 -15   5  14     1974.62     1513.26    472.54 o 
 -14   5  14     1281.52     1693.14    356.78 o 
 -13   5  14    46320.47    45215.84   2652.43 o 
 -12   5  14     7913.16     8110.69    535.29 o 
 -11   5  14     5290.34     5329.13    407.88 o 
 -10   5  14      108.13      240.87    322.66 o 
  -9   5  14     1522.40     2171.92    358.85 o 
  -8   5  14     2409.51     2898.31    383.53 o 
  -7   5  14    50436.77    52455.41   1153.44 o 
  -6   5  14    12730.53    12694.17    524.41 o 
  -5   5  14     1543.14     1510.68    318.80 o 
  -4   5  14      663.08      425.07    298.90 o 
  -3   5  14     2147.54     1998.33    323.54 o 
  -2   5  14     1318.18     1229.71    318.84 o 
  -1   5  14    31717.86    30690.14    769.11 o 
   0   5  14    12183.46    11838.58    408.71 o 
   1   5  14     8023.71     7242.67    337.58 o 
   2   5  14       62.41     -109.37    222.85 o 
   3   5  14      972.66      838.25    234.95 o 
   4   5  14      636.86      935.17    229.01 o 
   5   5  14    32941.64    32033.80   1607.86 o 
   6   5  14     2131.84     2062.26    347.60 o 
   7   5  14     2534.89     2277.86    312.15 o 
   8   5  14       49.27      107.81    263.41 o 
   9   5  14      422.37      -52.56    273.20 o 
  10   5  14      246.41      282.32    288.32 o 
  11   5  14     6164.73     5906.84    549.03 o 
  12   5  14     1468.97     1458.72    346.37 o 
  13   5  14     1392.48     1050.90    348.21 o 
  14   5  14       14.64     -192.22    309.85 o 
  15   5  14       62.62      258.48    332.13 o 
  16   5  14       44.90     -207.59    341.76 o 
  17   5  14     1076.09     1143.79    396.41 o 
  18   5  14      189.77      318.51    518.26 o 
  19   5  14      417.78       72.66    540.79 o 
 -22   6  14      139.00      319.95    554.32 o 
 -21   6  14      118.44      465.83    562.14 o 
 -20   6  14      936.30     1052.65    553.23 o 
 -19   6  14     1916.28     2039.74    577.22 o 
 -18   6  14       60.53     -255.41    483.30 o 
 -17   6  14      126.80      214.87    467.89 o 
 -16   6  14      465.92      557.73    661.33 o 
 -15   6  14       10.48      611.74    450.71 o 
 -14   6  14     4688.56     4498.46    574.70 o 
 -13   6  14     8631.10     8217.33    491.79 o 
 -12   6  14      815.00      620.28    338.31 o 
 -11   6  14       54.53      127.39    298.45 o 
 -10   6  14     1262.80     1237.63    327.35 o 
  -9   6  14      417.73      322.63    301.70 o 
  -8   6  14    17550.32    16904.01    620.54 o 
  -7   6  14    14341.48    14574.88    565.90 o 
  -6   6  14     2068.04     1952.50    345.35 o 
  -5   6  14       19.83      -83.27    288.74 o 
  -4   6  14      942.49     1103.57    311.45 o 
  -3   6  14      453.52      508.10    305.26 o 
  -2   6  14     9567.70     9829.42    677.39 o 
  -1   6  14    21149.84    20896.50    644.53 o 
   0   6  14     2226.92     2387.56    283.49 o 
   1   6  14     1767.18     1629.51    259.06 o 
   2   6  14     3370.75     3173.22    275.43 o 
   3   6  14     1181.95     1177.22    235.83 o 
   4   6  14    20818.91    20446.63    519.79 o 
   5   6  14    33057.11    31733.00   1534.77 o 
   6   6  14     6463.35     5947.42    462.58 o 
   7   6  14     3551.94     2798.10    386.80 o 
   8   6  14     3802.69     3524.02    401.79 o 
   9   6  14      843.21     1050.52    345.25 o 
  10   6  14    16291.45    14991.90    752.24 o 
  11   6  14    18763.13    19424.80   1602.51 o 
  12   6  14     2158.50     2103.56    405.49 o 
  13   6  14     1280.55      520.77    367.64 o 
  14   6  14     1341.67     1272.49    399.66 o 
  15   6  14      185.38      614.24    402.91 o 
  16   6  14     7294.17     7782.60    523.10 o 
  17   6  14     7254.81     8523.35   1524.08 o 
  18   6  14     1238.80     1492.77    474.06 o
[truncated: 247,602 more chars]
