# Supplementary material for: One-dimensional Magnus-type platinum double salts
Source: Nat Commun. 2016 Jun 20;7:11950. doi: 10.1038/ncomms11950 (PMC4915127; doi:10.1038/ncomms11950)
Supplement: Supplementary Data 3 — Crystallogpahic Information File for Compound 5 [file ncomms11950-s4.cif]

#===================================================================
#
#  Compound 5 (dark blue plates)
#  [HH-Pt(II)2(bpy)2(mu-pivalamidate)][Pt(II)(ox)2].8H2O
#
#            (HH = Head-to-Head, and HT = Head-to-Tail)
#
#===================================================================
data_global

_audit_creation_date             2006/01/24
_audit_creation_method          'from SHELXL97 and KenX'
_audit_update_record  '2015-03-13 manually edited by Ken Sakai'
_publ_contact_author_name   'Prof. Dr. Ken Sakai'
_publ_contact_author_address
;
    Department of Chemistry
    Faculty of Science
    Kyushu University
    Motooka 744, Nishi-ku
    Fukuoka 819-0395, Japan
;
_publ_contact_author_phone     '81 92 802 4169'
_publ_contact_author_fax       '81 92 802 4169'
_publ_contact_author_email     ksakai@chem.kyushu-univ.jp

#======================================================================

_publ_section_experimental
;
Compound 3 (yellow needles) and 6 (black needles) are stable in air 
so that no capillary coverage was made, while 4 (orange needles) and 
5 (dark blue plates) lose water solvate upon exposure to air so that 
each of them was kept in a capillary glass tube during the data 
collection.
;

_publ_section_references
;
Bruker (2001). SAINT (Version 6.22) and SMART (Version 5.625). 
Bruker AXS Inc., Madison, Wisconsin, USA.

Johnson, C. K. (1976).  ORTEPII. Report ORNL-5138. Oak Ridge National 
Laboratory, Tennessee, USA.

Molecular Structure Corporation (2001). TEXSAN, Version 1.11r1. 
Single Crystal Structure Analysis Software.  MSC, 3200 Research 
Forest Drive, The Woodlands, TX 77381, USA.

Sakai, K. (2008). KENX. GUI for SHELXL97. Kyushu University, Japan.

Sheldrick, G. M. (1996). SADABS. Area Detector Absorption Correction Program.
University of Gottingen, Gottingen, Germany.

Sheldrick, G. M. (1997).  SHELXS97 and SHELXL97. University of G\"ottingen, 
Germany.

Spek, A. L. (1998). PLATON. Multipurpose Crystallographic Tool. Utrecht 
University, The Netherlands.
;

#=====================================================================
data_dark_blue_plate_compound_5

_chemical_formula_sum                    'C68 H88 N12 O28 Pt6' 
_chemical_formula_weight                2692.04
_exptl_crystal_description              'plate'
_exptl_crystal_colour                   'dark blue'
_exptl_crystal_size_max                 0.02
_exptl_crystal_size_mid                 0.02
_exptl_crystal_size_min                 0.005
_exptl_crystal_density_diffrn           2.142
_symmetry_cell_setting                  'Monoclinic'
_symmetry_space_group_name_H-M          'C 2/c'
_symmetry_Int_Tables_number            15
_symmetry_space_group_name_Hall        '-C 2yc'
loop_
 _symmetry_equiv_pos_as_xyz 
 'x, y, z' 
 '-x, y, -z+1/2' 
 'x+1/2, y+1/2, z' 
 '-x+1/2, y+1/2, -z+1/2' 
 '-x, -y, -z' 
 'x, -y, z-1/2' 
 '-x+1/2, -y+1/2, -z' 
 'x+1/2, -y+1/2, z-1/2' 

_cell_length_a                          22.9917(8)
_cell_length_b                          17.8912(6)
_cell_length_c                          20.7881(7)
_cell_angle_alpha                       90.00
_cell_angle_beta                        102.477(1)
_cell_angle_gamma                       90.00
_cell_volume                            8349.2(5)
_cell_formula_units_Z                   4
_cell_measurement_temperature           296(2)
_cell_measurement_reflns_used           6183
_cell_measurement_theta_min             1.65
_cell_measurement_theta_max             30.05

_exptl_crystal_F_000                    5088
_exptl_absorpt_coefficient_mu           10.098
_exptl_absorpt_correction_type          multi-scan
_exptl_absorpt_correction_T_min         0.424991
_exptl_absorpt_correction_T_max         0.694844
_exptl_absorpt_process_details    '(SADABS; Sheldrick, 1996)'

_diffrn_ambient_temperature             296(2)
_diffrn_radiation_wavelength            0.71073
_diffrn_radiation_type                  'MoK\a'
_diffrn_radiation_source                'sealed tube'
_diffrn_radiation_monochromator         'graphite'
_diffrn_measurement_device
 'Bruker SMART APEX CCD-detector diffractometer'
_diffrn_measurement_method              \w
_diffrn_detector_area_resol_mean        8.366

_diffrn_reflns_number                   28567
_diffrn_reflns_av_R_equivalents         0.0725
_diffrn_reflns_av_sigmaI/netI           0.1147
_diffrn_reflns_limit_h_min              -32
_diffrn_reflns_limit_h_max              24
_diffrn_reflns_limit_k_min              -25
_diffrn_reflns_limit_k_max              22
_diffrn_reflns_limit_l_min              -28
_diffrn_reflns_limit_l_max              29
_diffrn_reflns_theta_min                1.65
_diffrn_reflns_theta_max                30.05
_diffrn_reflns_theta_full               30.05
_diffrn_measured_fraction_theta_max     0.993
_diffrn_measured_fraction_theta_full    0.993
_reflns_number_total                    12169
_reflns_number_gt                       5941
_reflns_threshold_expression            >2\s(I)


_refine_special_details 
; 
 Refinement of F^2^ against ALL reflections.  The weighted R-factor wR and 
 goodness of fit S are based on F^2^, conventional R-factors R are based 
 on F, with F set to zero for negative F^2^. The threshold expression of 
 F^2^ > 2sigma(F^2^) is used only for calculating R-factors(gt) etc. and is 
 not relevant to the choice of reflections for refinement.  R-factors based 
 on F^2^ are statistically about twice as large as those based on F, and R- 
 factors based on ALL data will be even larger. One of the tertiary butyl 
group was treated to be disordered over two sites with each having a half 
occupancy factor.
; 

_refine_ls_structure_factor_coef        Fsqd
_refine_ls_matrix_type                  full
_refine_ls_weighting_scheme             calc
_refine_ls_weighting_details            
 'calc w=1/[\s^2^(Fo^2^)+(0.0160P)^2^+0.0000P] where P=(Fo^2^+2Fc^2^)/3' 
_atom_sites_solution_primary            direct
_atom_sites_solution_secondary          difmap
_atom_sites_solution_hydrogens          geom
_refine_ls_hydrogen_treatment           mixed
_refine_ls_extinction_method            none
_refine_ls_extinction_coef              'not refined'
_refine_ls_number_reflns                12169
_refine_ls_number_parameters            525
_refine_ls_number_restraints            0
_refine_ls_R_factor_all                 0.1143
_refine_ls_R_factor_gt                  0.0372
_refine_ls_wR_factor_ref                0.0673
_refine_ls_wR_factor_gt                 0.0552
_refine_ls_goodness_of_fit_ref          0.815
_refine_ls_restrained_S_all             0.815
_refine_ls_shift/su_max                 0.002
_refine_ls_shift/su_mean                0.000
_refine_diff_density_max                1.136
_refine_diff_density_min                -1.071
_refine_diff_density_rms                0.142

loop_ 
 _atom_type_symbol 
 _atom_type_description 
 _atom_type_scat_dispersion_real 
 _atom_type_scat_dispersion_imag 
 _atom_type_scat_source 
 'O'  'O'   0.0106   0.0060 
 'International Tables Vol C Tables 4.2.6.8 and 6.1.1.4' 
 'H'  'H'   0.0000   0.0000 
 'International Tables Vol C Tables 4.2.6.8 and 6.1.1.4' 
 'Pt'  'Pt'  -1.7033   8.3905 
 'International Tables Vol C Tables 4.2.6.8 and 6.1.1.4' 
 'N'  'N'   0.0061   0.0033 
 'International Tables Vol C Tables 4.2.6.8 and 6.1.1.4' 
 'C'  'C'   0.0033   0.0016 
 'International Tables Vol C Tables 4.2.6.8 and 6.1.1.4' 

loop_ 
 _atom_site_label 
 _atom_site_type_symbol 
 _atom_site_fract_x 
 _atom_site_fract_y 
 _atom_site_fract_z 
 _atom_site_U_iso_or_equiv 
 _atom_site_adp_type 
 _atom_site_occupancy 
 _atom_site_symetry_multiplicity 
 _atom_site_calc_flag 
 _atom_site_refinement_flags 
 _atom_site_disorder_assembly 
 _atom_site_disorder_group 
Pt1 Pt 0.766550(12) 0.162031(14) 0.974855(12) 0.04439(8) Uani 1 1 d . . . 
Pt2 Pt 0.762294(12) 0.012002(14) 0.920158(12) 0.04394(8) Uani 1 1 d . . . 
Pt3 Pt 0.765416(13) -0.143517(14) 0.833214(13) 0.04795(8) Uani 1 1 d . . . 
O9 O 0.5954(2) -0.0836(3) 0.7778(3) 0.0839(17) Uani 1 1 d . . . 
N1 N 0.8176(2) 0.0660(3) 0.8722(2) 0.0453(14) Uani 1 1 d . . . 
H1 H 0.8350 0.0374 0.8490 0.054 Uiso 1 1 calc R . . 
O6 O 0.9347(2) -0.2022(3) 0.8955(3) 0.0863(18) Uani 1 1 d . . . 
O5 O 0.9259(2) -0.0743(3) 0.8184(3) 0.0783(17) Uani 1 1 d . . . 
O4 O 0.8359(2) -0.2009(3) 0.8811(2) 0.0681(15) Uani 1 1 d . . . 
O3 O 0.8280(2) -0.0836(2) 0.8016(2) 0.0545(12) Uani 1 1 d . . . 
O8 O 0.7046(2) -0.2051(3) 0.8652(2) 0.0589(13) Uani 1 1 d . . . 
O7 O 0.6931(2) -0.0877(2) 0.7860(2) 0.0524(12) Uani 1 1 d . . . 
O1 O 0.8181(2) 0.1847(3) 0.9100(2) 0.0620(14) Uani 1 1 d . . . 
O2 O 0.6956(2) 0.1802(2) 0.8994(2) 0.0572(13) Uani 1 1 d . . . 
N2 N 0.6940(2) 0.0622(3) 0.8589(2) 0.0491(14) Uani 1 1 d . . . 
H2 H 0.6727 0.0329 0.8305 0.059 Uiso 1 1 calc R . . 
N5 N 0.8336(3) 0.1402(3) 1.0508(2) 0.0442(13) Uani 1 1 d . . . 
N3 N 0.8270(3) -0.0457(3) 0.9807(3) 0.0474(14) Uani 1 1 d . . . 
N4 N 0.7125(3) -0.0499(3) 0.9684(2) 0.0431(13) Uani 1 1 d . . . 
N6 N 0.7194(3) 0.1322(3) 1.0402(2) 0.0449(14) Uani 1 1 d . . . 
C6 C 0.6768(3) 0.1306(3) 0.8549(3) 0.0446(17) Uani 1 1 d . A . 
C1 C 0.8312(3) 0.1348(4) 0.8703(3) 0.0463(17) Uani 1 1 d . . . 
C23 C 0.9182(4) 0.0851(4) 1.1528(4) 0.073(2) Uani 1 1 d . . . 
H23 H 0.9471 0.0645 1.1864 0.088 Uiso 1 1 calc R . . 
C16 C 0.7433(3) -0.1006(3) 1.0104(3) 0.0513(19) Uani 1 1 d . . . 
C15 C 0.8079(3) -0.0987(4) 1.0168(3) 0.0499(18) Uani 1 1 d . . . 
C31 C 0.8815(4) -0.1043(4) 0.8273(4) 0.0551(19) Uani 1 1 d . . . 
C12 C 0.9257(4) -0.0815(5) 1.0250(4) 0.083(3) Uani 1 1 d . . . 
H12 H 0.9663 -0.0742 1.0282 0.100 Uiso 1 1 calc R . . 
C21 C 0.8912(3) 0.1506(4) 1.0507(4) 0.059(2) Uani 1 1 d . . . 
H21 H 0.9022 0.1761 1.0162 0.071 Uiso 1 1 calc R . . 
C2 C 0.8690(3) 0.1601(4) 0.8224(3) 0.060(2) Uani 1 1 d . . . 
C11 C 0.8841(4) -0.0368(4) 0.9840(4) 0.064(2) Uani 1 1 d . . . 
H11 H 0.8970 -0.0001 0.9586 0.077 Uiso 1 1 calc R . . 
C14 C 0.8474(4) -0.1443(4) 1.0583(4) 0.073(2) Uani 1 1 d . . . 
H14 H 0.8339 -0.1798 1.0843 0.087 Uiso 1 1 calc R . . 
C24 C 0.8602(4) 0.0773(4) 1.1535(3) 0.060(2) Uani 1 1 d . . . 
H24 H 0.8490 0.0535 1.1887 0.072 Uiso 1 1 calc R . . 
C33 C 0.6442(4) -0.1120(4) 0.7987(3) 0.0542(19) Uani 1 1 d . . . 
C27 C 0.7250(4) 0.0702(4) 1.1426(3) 0.061(2) Uani 1 1 d . . . 
H27 H 0.7476 0.0500 1.1812 0.073 Uiso 1 1 calc R . . 
C17 C 0.7132(4) -0.1506(4) 1.0434(3) 0.062(2) Uani 1 1 d . . . 
H17 H 0.7343 -0.1866 1.0712 0.074 Uiso 1 1 calc R . . 
C13 C 0.9060(4) -0.1365(5) 1.0605(4) 0.095(3) Uani 1 1 d . . . 
H13 H 0.9332 -0.1686 1.0864 0.114 Uiso 1 1 calc R . . 
C7 C 0.6297(3) 0.1571(4) 0.7975(3) 0.060(2) Uani 1 1 d . . . 
C19 C 0.6223(4) -0.0918(4) 0.9933(4) 0.075(2) Uani 1 1 d . . . 
H19 H 0.5813 -0.0866 0.9878 0.090 Uiso 1 1 calc R . . 
C18 C 0.6525(4) -0.1466(4) 1.0349(4) 0.076(2) Uani 1 1 d . . . 
H18 H 0.6321 -0.1798 1.0564 0.091 Uiso 1 1 calc R . . 
C20 C 0.6533(4) -0.0460(4) 0.9608(3) 0.058(2) Uani 1 1 d . . . 
H20 H 0.6326 -0.0105 0.9321 0.069 Uiso 1 1 calc R . . 
C22 C 0.9344(4) 0.1235(4) 1.1022(4) 0.070(2) Uani 1 1 d . . . 
H22 H 0.9745 0.1312 1.1026 0.084 Uiso 1 1 calc R . . 
C29 C 0.6306(4) 0.1005(5) 1.0754(4) 0.072(2) Uani 1 1 d . . . 
H29 H 0.5892 0.1002 1.0674 0.086 Uiso 1 1 calc R . . 
C28 C 0.6636(4) 0.0687(4) 1.1314(4) 0.070(2) Uani 1 1 d . . . 
H28 H 0.6447 0.0462 1.1618 0.084 Uiso 1 1 calc R . . 
C32 C 0.8853(4) -0.1757(4) 0.8724(3) 0.057(2) Uani 1 1 d . . . 
C25 C 0.8171(3) 0.1048(4) 1.1019(3) 0.0458(17) Uani 1 1 d . . . 
C26 C 0.7531(3) 0.1015(3) 1.0967(3) 0.0438(17) Uani 1 1 d . . . 
C30 C 0.6597(3) 0.1328(4) 1.0312(3) 0.055(2) Uani 1 1 d . . . 
H30 H 0.6374 0.1558 0.9938 0.066 Uiso 1 1 calc R . . 
C3 C 0.8490(5) 0.1238(6) 0.7563(4) 0.142(5) Uani 1 1 d . . . 
H3A H 0.8069 0.1311 0.7409 0.212 Uiso 1 1 calc R . . 
H3B H 0.8575 0.0712 0.7600 0.212 Uiso 1 1 calc R . . 
H3C H 0.8698 0.1458 0.7256 0.212 Uiso 1 1 calc R . . 
C4 C 0.8662(4) 0.2426(5) 0.8124(4) 0.107(3) Uani 1 1 d . . . 
H4A H 0.8931 0.2568 0.7851 0.160 Uiso 1 1 calc R . . 
H4B H 0.8774 0.2672 0.8542 0.160 Uiso 1 1 calc R . . 
H4C H 0.8264 0.2568 0.7913 0.160 Uiso 1 1 calc R . . 
C5 C 0.9320(4) 0.1352(6) 0.8510(6) 0.145(5) Uani 1 1 d . . . 
H5A H 0.9577 0.1525 0.8235 0.217 Uiso 1 1 calc R . . 
H5B H 0.9334 0.0816 0.8534 0.217 Uiso 1 1 calc R . . 
H5C H 0.9449 0.1557 0.8945 0.217 Uiso 1 1 calc R . . 
C8A C 0.6409(9) 0.1238(12) 0.7344(10) 0.110(4) Uani 0.50 1 d P A 1 
H8A1 H 0.6420 0.0703 0.7379 0.164 Uiso 0.50 1 calc PR A 1 
H8A2 H 0.6783 0.1416 0.7271 0.164 Uiso 0.50 1 calc PR A 1 
H8A3 H 0.6095 0.1384 0.6982 0.164 Uiso 0.50 1 calc PR A 1 
C8B C 0.6027(9) 0.1035(11) 0.7448(10) 0.110(4) Uani 0.50 1 d P A 2 
H8B1 H 0.5751 0.1295 0.7109 0.164 Uiso 0.50 1 calc PR A 2 
H8B2 H 0.5822 0.0650 0.7631 0.164 Uiso 0.50 1 calc PR A 2 
H8B3 H 0.6335 0.0815 0.7263 0.164 Uiso 0.50 1 calc PR A 2 
C9A C 0.5726(9) 0.1178(11) 0.8050(9) 0.110(4) Uani 0.50 1 d P A 1 
H9A1 H 0.5393 0.1390 0.7747 0.164 Uiso 0.50 1 calc PR A 1 
H9A2 H 0.5673 0.1242 0.8493 0.164 Uiso 0.50 1 calc PR A 1 
H9A3 H 0.5754 0.0655 0.7959 0.164 Uiso 0.50 1 calc PR A 1 
C9B C 0.5753(9) 0.1834(11) 0.8274(9) 0.110(4) Uani 0.50 1 d P A 2 
H9B1 H 0.5405 0.1890 0.7926 0.164 Uiso 0.50 1 calc PR A 2 
H9B2 H 0.5846 0.2304 0.8495 0.164 Uiso 0.50 1 calc PR A 2 
H9B3 H 0.5676 0.1468 0.8583 0.164 Uiso 0.50 1 calc PR A 2 
C10A C 0.6234(10) 0.2412(13) 0.7928(10) 0.110(4) Uani 0.50 1 d P A 1 
H10A H 0.6028 0.2547 0.7491 0.164 Uiso 0.50 1 calc PR A 1 
H10B H 0.6622 0.2638 0.8022 0.164 Uiso 0.50 1 calc PR A 1 
H10C H 0.6012 0.2585 0.8240 0.164 Uiso 0.50 1 calc PR A 1 
C10B C 0.6523(10) 0.2310(13) 0.7736(10) 0.110(4) Uani 0.50 1 d P A 2 
H10D H 0.6782 0.2203 0.7442 0.164 Uiso 0.50 1 calc PR A 2 
H10E H 0.6738 0.2587 0.8108 0.164 Uiso 0.50 1 calc PR A 2 
H10F H 0.6190 0.2600 0.7509 0.164 Uiso 0.50 1 calc PR A 2 
O10 O 0.6068(3) -0.2101(3) 0.8562(3) 0.0824(18) Uani 1 1 d . . . 
C34 C 0.6502(4) -0.1818(4) 0.8437(4) 0.055(2) Uani 1 1 d . . . 
O11 O 0.5104(3) 0.0401(4) 0.9464(3) 0.120(2) Uani 1 1 d . . . 
O12 O 1.0143(3) -0.3039(4) 0.9717(4) 0.138(3) Uani 1 1 d . . . 
O13 O 0.5087(3) -0.0568(5) 0.6625(4) 0.162(3) Uani 1 1 d . . . 
O14 O 0.4937(4) -0.1856(7) 0.5977(6) 0.165(4) Uani 0.75 1 d P . . 
O15 O 0.5000 -0.2461(12) 0.7500 0.121(7) Uani 0.50 2 d SP . . 

loop_ 
 _atom_site_aniso_label 
 _atom_site_aniso_U_11 
 _atom_site_aniso_U_22 
 _atom_site_aniso_U_33 
 _atom_site_aniso_U_23 
 _atom_site_aniso_U_13 
 _atom_site_aniso_U_12 
Pt1 0.05481(19) 0.03672(15) 0.03721(14) -0.00180(11) 0.00018(12) -0.00224(12) 
Pt2 0.05902(19) 0.03051(14) 0.03953(13) 0.00510(11) 0.00455(12) 0.00104(12) 
Pt3 0.0596(2) 0.03829(15) 0.04454(15) 0.00389(12) 0.00808(14) 0.00269(12) 
O9 0.063(4) 0.080(4) 0.108(5) 0.025(3) 0.016(4) 0.018(3) 
N1 0.060(4) 0.032(3) 0.047(3) -0.002(2) 0.020(3) 0.003(3) 
O6 0.059(4) 0.084(4) 0.109(5) 0.029(3) 0.003(3) 0.018(3) 
O5 0.057(4) 0.076(4) 0.099(4) 0.019(3) 0.011(3) -0.007(3) 
O4 0.075(4) 0.048(3) 0.083(4) 0.024(3) 0.019(3) 0.010(3) 
O3 0.056(4) 0.053(3) 0.054(3) 0.013(2) 0.009(3) 0.007(2) 
O8 0.054(4) 0.056(3) 0.065(3) 0.019(3) 0.010(3) 0.001(2) 
O7 0.057(3) 0.045(3) 0.054(3) 0.007(2) 0.009(3) -0.001(2) 
O1 0.082(4) 0.043(3) 0.058(3) 0.004(2) 0.008(3) -0.010(2) 
O2 0.071(4) 0.044(3) 0.047(3) 0.000(2) -0.010(2) 0.004(2) 
N2 0.061(4) 0.038(3) 0.036(3) 0.001(2) -0.015(3) -0.003(3) 
N5 0.049(4) 0.041(3) 0.040(3) -0.008(2) 0.004(3) 0.000(3) 
N3 0.042(4) 0.047(4) 0.049(3) 0.005(3) 0.001(3) -0.001(3) 
N4 0.055(4) 0.036(3) 0.036(3) -0.003(2) 0.005(3) 0.004(3) 
N6 0.054(4) 0.039(3) 0.037(3) -0.007(2) 0.001(3) 0.000(3) 
C6 0.058(5) 0.029(4) 0.041(4) 0.001(3) -0.004(3) -0.006(3) 
C1 0.049(5) 0.037(4) 0.050(4) 0.002(3) 0.005(3) 0.007(3) 
C23 0.076(7) 0.080(6) 0.054(5) -0.005(4) -0.009(5) 0.017(5) 
C16 0.078(6) 0.032(4) 0.042(4) 0.006(3) 0.008(4) 0.008(3) 
C15 0.050(5) 0.038(4) 0.059(4) 0.011(3) 0.005(4) 0.004(3) 
C31 0.058(6) 0.047(5) 0.058(5) -0.004(4) 0.007(4) -0.002(4) 
C12 0.045(6) 0.091(7) 0.106(7) 0.016(6) -0.001(5) -0.008(5) 
C21 0.047(5) 0.065(5) 0.064(5) -0.011(4) 0.007(4) -0.009(4) 
C2 0.063(6) 0.063(5) 0.054(4) 0.013(4) 0.018(4) -0.002(4) 
C11 0.060(6) 0.057(5) 0.072(5) 0.017(4) 0.008(5) -0.005(4) 
C14 0.069(6) 0.068(6) 0.081(6) 0.027(5) 0.017(5) 0.001(4) 
C24 0.061(6) 0.068(5) 0.047(4) -0.001(4) 0.002(4) 0.007(4) 
C33 0.069(6) 0.046(5) 0.046(4) -0.004(3) 0.009(4) 0.001(4) 
C27 0.061(6) 0.068(5) 0.051(5) 0.006(4) 0.007(4) 0.003(4) 
C17 0.074(6) 0.048(5) 0.066(5) 0.025(4) 0.020(4) 0.011(4) 
C13 0.080(8) 0.083(7) 0.111(7) 0.053(6) -0.005(6) 0.014(5) 
C7 0.069(6) 0.050(5) 0.050(4) 0.004(4) -0.010(4) -0.003(4) 
C19 0.071(6) 0.066(6) 0.093(6) 0.023(5) 0.030(5) 0.014(4) 
C18 0.069(6) 0.067(6) 0.096(6) 0.028(5) 0.030(5) -0.004(4) 
C20 0.063(6) 0.044(5) 0.065(5) 0.013(4) 0.010(4) 0.007(4) 
C22 0.050(6) 0.075(6) 0.077(6) -0.017(5) -0.005(5) -0.002(4) 
C29 0.054(6) 0.098(7) 0.067(5) -0.009(5) 0.021(5) -0.008(5) 
C28 0.069(7) 0.085(6) 0.062(5) -0.009(5) 0.026(5) -0.017(5) 
C32 0.069(6) 0.048(5) 0.053(4) 0.002(4) 0.009(4) 0.009(4) 
C25 0.051(5) 0.049(4) 0.033(4) -0.004(3) 0.000(3) -0.001(3) 
C26 0.048(5) 0.043(4) 0.038(4) -0.005(3) 0.005(3) 0.006(3) 
C30 0.049(5) 0.055(5) 0.054(5) -0.013(4) -0.008(4) 0.011(4) 
C3 0.249(15) 0.132(10) 0.064(6) -0.010(6) 0.078(8) -0.062(9) 
C4 0.158(10) 0.061(6) 0.117(8) 0.039(5) 0.064(7) 0.017(6) 
C5 0.082(9) 0.179(12) 0.189(12) 0.097(10) 0.064(8) 0.014(7) 
C8A 0.131(11) 0.093(7) 0.074(6) 0.007(5) -0.046(6) 0.027(7) 
C8B 0.131(11) 0.093(7) 0.074(6) 0.007(5) -0.046(6) 0.027(7) 
C9A 0.131(11) 0.093(7) 0.074(6) 0.007(5) -0.046(6) 0.027(7) 
C9B 0.131(11) 0.093(7) 0.074(6) 0.007(5) -0.046(6) 0.027(7) 
C10A 0.131(11) 0.093(7) 0.074(6) 0.007(5) -0.046(6) 0.027(7) 
C10B 0.131(11) 0.093(7) 0.074(6) 0.007(5) -0.046(6) 0.027(7) 
O10 0.070(4) 0.077(4) 0.106(5) 0.026(3) 0.030(4) -0.004(3) 
C34 0.062(6) 0.046(5) 0.062(5) -0.007(4) 0.020(4) 0.003(4) 
O11 0.137(6) 0.110(6) 0.109(5) 0.016(4) 0.018(4) 0.026(4) 
O12 0.098(6) 0.112(6) 0.187(7) 0.050(5) -0.006(5) 0.018(4) 
O13 0.107(6) 0.242(10) 0.128(6) 0.057(6) 0.003(5) 0.013(6) 
O14 0.089(8) 0.202(12) 0.197(11) 0.073(9) 0.018(7) 0.011(7) 
O15 0.048(12) 0.19(2) 0.128(15) 0.000 0.021(11) 0.000 

_geom_special_details 
; 
 All esds (except the esd in the dihedral angle between two l.s. planes) 
 are estimated using the full covariance matrix.  The cell esds are taken 
 into account individually in the estimation of esds in distances, angles 
 and torsion angles; correlations between esds in cell parameters are only 
 used when they are defined by crystal symmetry.  An approximate (isotropic) 
 treatment of cell esds is used for estimating esds involving l.s. planes. 
; 

loop_ 
 _geom_bond_atom_site_label_1 
 _geom_bond_atom_site_label_2 
 _geom_bond_distance 
 _geom_bond_site_symmetry_2 
 _geom_bond_publ_flag 
Pt1 N6 1.985(5) . ? 
Pt1 N5 1.991(5) . ? 
Pt1 O1 2.019(5) . ? 
Pt1 O2 2.030(4) . ? 
Pt1 Pt2 2.9085(4) . ? 
Pt1 Pt1 3.4531(5) 7_657 ? 
Pt2 N2 2.008(5) . ? 
Pt2 N4 2.010(5) . ? 
Pt2 N3 2.013(5) . ? 
Pt2 N1 2.023(5) . ? 
Pt2 Pt3 3.3271(4) . ? 
Pt3 O4 1.995(5) . ? 
Pt3 O8 2.004(5) . ? 
Pt3 O7 2.005(4) . ? 
Pt3 O3 2.015(5) . ? 
O9 C33 1.223(8) . ? 
N1 C1 1.272(7) . ? 
O6 C32 1.229(8) . ? 
O5 C31 1.203(8) . ? 
O4 C32 1.270(8) . ? 
O3 C31 1.285(8) . ? 
O8 C34 1.302(8) . ? 
O7 C33 1.285(8) . ? 
O1 C1 1.296(7) . ? 
O2 C6 1.288(7) . ? 
N2 C6 1.283(7) . ? 
N5 C21 1.338(8) . ? 
N5 C25 1.361(7) . ? 
N3 C11 1.310(8) . ? 
N3 C15 1.340(8) . ? 
N4 C20 1.336(8) . ? 
N4 C16 1.351(7) . ? 
N6 C30 1.345(8) . ? 
N6 C26 1.374(7) . ? 
C6 C7 1.504(9) . ? 
C1 C2 1.524(9) . ? 
C23 C24 1.343(10) . ? 
C23 C22 1.374(10) . ? 
C16 C17 1.399(9) . ? 
C16 C15 1.463(9) . ? 
C15 C14 1.377(9) . ? 
C31 C32 1.576(10) . ? 
C12 C13 1.364(10) . ? 
C12 C11 1.389(10) . ? 
C21 C22 1.382(10) . ? 
C2 C4 1.490(9) . ? 
C2 C3 1.500(10) . ? 
C2 C5 1.509(11) . ? 
C14 C13 1.345(10) . ? 
C24 C25 1.383(9) . ? 
C33 C34 1.549(10) . ? 
C27 C26 1.381(9) . ? 
C27 C28 1.382(9) . ? 
C17 C18 1.368(9) . ? 
C7 C8B 1.49(2) . ? 
C7 C10A 1.51(2) . ? 
C7 C8A 1.51(2) . ? 
C7 C9A 1.53(2) . ? 
C7 C10B 1.54(2) . ? 
C7 C9B 1.58(2) . ? 
C19 C20 1.359(9) . ? 
C19 C18 1.390(10) . ? 
C29 C28 1.368(10) . ? 
C29 C30 1.378(10) . ? 
C25 C26 1.452(9) . ? 
O10 C34 1.196(8) . ? 

loop_ 
 _geom_angle_atom_site_label_1 
 _geom_angle_atom_site_label_2 
 _geom_angle_atom_site_label_3 
 _geom_angle 
 _geom_angle_site_symmetry_1 
 _geom_angle_site_symmetry_3 
 _geom_angle_publ_flag 
N6 Pt1 N5 81.3(2) . . ? 
N6 Pt1 O1 175.5(2) . . ? 
N5 Pt1 O1 95.9(2) . . ? 
N6 Pt1 O2 96.1(2) . . ? 
N5 Pt1 O2 177.0(2) . . ? 
O1 Pt1 O2 86.63(19) . . ? 
N6 Pt1 Pt2 92.42(14) . . ? 
N5 Pt1 Pt2 94.82(14) . . ? 
O1 Pt1 Pt2 84.24(13) . . ? 
O2 Pt1 Pt2 83.83(12) . . ? 
N6 Pt1 Pt1 81.33(14) . 7_657 ? 
N5 Pt1 Pt1 97.01(14) . 7_657 ? 
O1 Pt1 Pt1 102.60(13) . 7_657 ? 
O2 Pt1 Pt1 83.96(12) . 7_657 ? 
Pt2 Pt1 Pt1 165.609(15) . 7_657 ? 
N2 Pt2 N4 96.4(2) . . ? 
N2 Pt2 N3 175.6(2) . . ? 
N4 Pt2 N3 80.2(2) . . ? 
N2 Pt2 N1 87.8(2) . . ? 
N4 Pt2 N1 174.7(2) . . ? 
N3 Pt2 N1 95.5(2) . . ? 
N2 Pt2 Pt1 77.92(14) . . ? 
N4 Pt2 Pt1 106.75(13) . . ? 
N3 Pt2 Pt1 105.69(15) . . ? 
N1 Pt2 Pt1 77.30(14) . . ? 
N2 Pt2 Pt3 97.78(14) . . ? 
N4 Pt2 Pt3 83.78(13) . . ? 
N3 Pt2 Pt3 79.14(15) . . ? 
N1 Pt2 Pt3 92.42(14) . . ? 
Pt1 Pt2 Pt3 168.906(11) . . ? 
O4 Pt3 O8 95.8(2) . . ? 
O4 Pt3 O7 178.5(2) . . ? 
O8 Pt3 O7 82.64(19) . . ? 
O4 Pt3 O3 82.9(2) . . ? 
O8 Pt3 O3 178.64(19) . . ? 
O7 Pt3 O3 98.65(19) . . ? 
O4 Pt3 Pt2 105.65(15) . . ? 
O8 Pt3 Pt2 100.44(14) . . ? 
O7 Pt3 Pt2 74.74(12) . . ? 
O3 Pt3 Pt2 80.36(13) . . ? 
C1 N1 Pt2 131.5(5) . . ? 
C32 O4 Pt3 113.6(5) . . ? 
C31 O3 Pt3 113.4(5) . . ? 
C34 O8 Pt3 113.4(5) . . ? 
C33 O7 Pt3 113.6(4) . . ? 
C1 O1 Pt1 122.5(4) . . ? 
C6 O2 Pt1 122.2(4) . . ? 
C6 N2 Pt2 131.0(4) . . ? 
C21 N5 C25 120.6(6) . . ? 
C21 N5 Pt1 124.7(5) . . ? 
C25 N5 Pt1 114.3(4) . . ? 
C11 N3 C15 120.2(6) . . ? 
C11 N3 Pt2 124.5(5) . . ? 
C15 N3 Pt2 115.2(5) . . ? 
C20 N4 C16 119.3(6) . . ? 
C20 N4 Pt2 126.0(4) . . ? 
C16 N4 Pt2 114.6(5) . . ? 
C30 N6 C26 119.6(6) . . ? 
C30 N6 Pt1 126.4(5) . . ? 
C26 N6 Pt1 113.7(5) . . ? 
N2 C6 O2 124.1(6) . . ? 
N2 C6 C7 120.8(6) . . ? 
O2 C6 C7 115.1(6) . . ? 
N1 C1 O1 123.7(6) . . ? 
N1 C1 C2 119.1(6) . . ? 
O1 C1 C2 117.0(6) . . ? 
C24 C23 C22 119.6(8) . . ? 
N4 C16 C17 120.0(7) . . ? 
N4 C16 C15 115.1(6) . . ? 
C17 C16 C15 124.9(6) . . ? 
N3 C15 C14 121.2(7) . . ? 
N3 C15 C16 114.5(6) . . ? 
C14 C15 C16 124.2(7) . . ? 
O5 C31 O3 125.2(7) . . ? 
O5 C31 C32 120.9(7) . . ? 
O3 C31 C32 114.0(7) . . ? 
C13 C12 C11 118.9(8) . . ? 
N5 C21 C22 119.8(7) . . ? 
C4 C2 C3 107.8(7) . . ? 
C4 C2 C5 110.8(7) . . ? 
C3 C2 C5 108.2(8) . . ? 
C4 C2 C1 111.9(6) . . ? 
C3 C2 C1 111.4(7) . . ? 
C5 C2 C1 106.8(6) . . ? 
N3 C11 C12 120.7(7) . . ? 
C13 C14 C15 118.7(7) . . ? 
C23 C24 C25 120.2(7) . . ? 
O9 C33 O7 124.2(7) . . ? 
O9 C33 C34 120.3(8) . . ? 
O7 C33 C34 115.5(7) . . ? 
C26 C27 C28 120.4(7) . . ? 
C18 C17 C16 120.1(7) . . ? 
C14 C13 C12 120.2(8) . . ? 
C8B C7 C6 119.7(10) . . ? 
C8B C7 C10A 125.1(13) . . ? 
C6 C7 C10A 114.1(9) . . ? 
C8B C7 C8A 39.6(11) . . ? 
C6 C7 C8A 109.6(9) . . ? 
C10A C7 C8A 111.5(12) . . ? 
C8B C7 C9A 63.1(11) . . ? 
C6 C7 C9A 105.1(8) . . ? 
C10A C7 C9A 113.1(12) . . ? 
C8A C7 C9A 102.6(12) . . ? 
C8B C7 C10B 115.5(12) . . ? 
C6 C7 C10B 107.0(9) . . ? 
C10A C7 C10B 32.9(11) . . ? 
C8A C7 C10B 85.7(12) . . ? 
C9A C7 C10B 141.8(12) . . ? 
C8B C7 C9B 104.0(12) . . ? 
C6 C7 C9B 106.1(8) . . ? 
C10A C7 C9B 70.0(11) . . ? 
C8A C7 C9B 138.9(11) . . ? 
C9A C7 C9B 47.7(9) . . ? 
C10B C7 C9B 102.8(11) . . ? 
C20 C19 C18 119.2(8) . . ? 
C17 C18 C19 118.5(7) . . ? 
N4 C20 C19 122.7(7) . . ? 
C23 C22 C21 120.0(8) . . ? 
C28 C29 C30 118.9(8) . . ? 
C29 C28 C27 119.6(7) . . ? 
O6 C32 O4 125.9(7) . . ? 
O6 C32 C31 118.2(8) . . ? 
O4 C32 C31 115.9(7) . . ? 
N5 C25 C24 119.8(7) . . ? 
N5 C25 C26 114.2(6) . . ? 
C24 C25 C26 126.0(7) . . ? 
N6 C26 C27 119.4(6) . . ? 
N6 C26 C25 115.0(6) . . ? 
C27 C26 C25 125.6(6) . . ? 
N6 C30 C29 122.1(7) . . ? 
O10 C34 O8 125.1(7) . . ? 
O10 C34 C33 120.2(8) . . ? 
O8 C34 C33 114.8(7) . . ? 


#===================================================================
# 
# h,k,l, Fc-squared, Fo-squared, sigma(Fo-squared) and status flag 
# 
data_pt6blue 
_shelx_title ' ptpivox in C2/c 2000/11/27 10:46:28 014 KENX' 
_shelx_refln_list_code          4 
_shelx_F_calc_maximum     1166.46 
_exptl_crystal_F_000      5088.00 
_reflns_d_resolution_high  0.7097 
 
loop_ 
 _symmetry_equiv_pos_as_xyz 
 'x, y, z' 
 '-x, y, -z+1/2' 
 'x+1/2, y+1/2, z' 
 '-x+1/2, y+1/2, -z+1/2' 
 '-x, -y, -z' 
 'x, -y, z-1/2' 
 '-x+1/2, -y+1/2, -z' 
 'x+1/2, -y+1/2, z-1/2' 
 
_cell_length_a    22.9917 
_cell_length_b    17.8912 
_cell_length_c    20.7881 
_cell_angle_alpha  90.000 
_cell_angle_beta  102.477 
_cell_angle_gamma  90.000 
 
_shelx_F_squared_multiplier     1.000 
 
loop_ 
 _refln_index_h 
 _refln_index_k 
 _refln_index_l 
 _refln_F_squared_calc 
 _refln_F_squared_meas 
 _refln_F_squared_sigma 
 _refln_observed_status 
   4   0   0   899900.00   955763.38  17727.04 o 
   6   0   0   883223.63   839284.63  16079.63 o 
   8   0   0   868350.56   842927.50  16497.28 o 
  10   0   0   381934.34   373056.66   8399.46 o 
  12   0   0   359317.25   358496.84   8550.28 o 
  14   0   0    36973.63    43308.27   3167.20 o 
  16   0   0    16147.21    13759.33   2853.96 o 
  18   0   0     7703.52     4338.95   3062.79 o 
  20   0   0    22573.76    24026.63   3225.21 o 
  22   0   0    17602.71    21509.11   5638.31 o 
  24   0   0    26516.74    32948.16   6357.60 o 
  26   0   0    24898.98    24838.73   6032.76 o 
  28   0   0    14903.98    19792.10   5951.55 o 
  30   0   0    11856.84     7564.15   5707.92 o 
   3   1   0   149967.14   185655.86   2694.61 o 
   5   1   0    49664.38    46172.89   1972.25 o 
   7   1   0   482787.97   516303.25  11357.84 o 
   9   1   0   149372.47   143639.77   8503.88 o 
  11   1   0   323296.22   321322.28   5455.14 o 
  13   1   0   347796.84   335697.47  12541.18 o 
  15   1   0   332511.38   340172.13   6134.87 o 
  17   1   0   282302.00   292720.06   5774.81 o 
  19   1   0   164225.05   164639.42   4243.15 o 
  21   1   0    55649.93    60754.76   4977.48 o 
  23   1   0    36777.60    44787.84   4704.76 o 
  25   1   0    16749.32    19425.95   3997.37 o 
  27   1   0     5563.47     9425.94   3775.77 o 
  29   1   0     3549.24     3442.36   3827.96 o 
  31   1   0      971.99      956.00   3742.94 o 
   0   2   0    45687.03    45191.29   1281.96 o 
   2   2   0    63008.52    63419.28   1095.87 o 
   4   2   0    71414.30    80590.62   2401.50 o 
   6   2   0    32789.29    35256.12   2128.87 o 
   8   2   0    11427.33    13216.29   1229.78 o 
  10   2   0    16808.77    15280.76   1406.88 o 
  12   2   0    28683.51    29361.68   1841.34 o 
  14   2   0    13687.91    13696.20   1771.95 o 
  16   2   0     7389.60     9122.02   1925.25 o 
  18   2   0     6923.96     8146.64   2139.93 o 
  20   2   0      662.42      867.08   1900.61 o 
  22   2   0      372.73     -113.01   3371.15 o 
  24   2   0      782.14    -1195.06   3706.67 o 
  26   2   0      192.92     4587.11   3786.50 o 
  28   2   0       99.50     2956.86   3764.94 o 
  30   2   0       62.27     2044.26   3799.63 o 
   1   3   0    16733.28    17561.03    659.56 o 
   3   3   0    28302.31    29234.55   1323.76 o 
   5   3   0    40820.31    42294.28   1071.40 o 
   7   3   0   117308.76   123846.67   2121.07 o 
   9   3   0    56357.30    58591.05   1792.33 o 
  11   3   0    97216.28    98749.38   5597.71 o 
  13   3   0   106509.80   102847.40   2849.21 o 
  15   3   0    84551.17    86760.86   6288.00 o 
  17   3   0    61294.72    65304.29   2809.47 o 
  19   3   0    20498.24    21846.93   2964.17 o 
  21   3   0     6295.58     3695.46   3625.24 o 
  23   3   0     3565.72     -564.52   3561.65 o 
  25   3   0      299.33      359.21   3493.15 o 
  27   3   0        0.50     -636.14   3613.06 o 
  29   3   0      115.21     -897.26   3493.26 o 
  31   3   0      605.84    -1494.73   3671.67 o 
   0   4   0  1051402.38  1064144.25  27599.88 o 
   2   4   0   241484.34   257660.77   3763.40 o 
   4   4   0      836.49     1162.79    965.90 o 
   6   4   0    33839.21    37505.79   1055.10 o 
   8   4   0      637.09      693.52    754.17 o 
  10   4   0    12855.27    14504.04    930.90 o 
  12   4   0     1832.73     3276.21   1117.09 o 
  14   4   0     2899.10     3793.64   1354.06 o 
  16   4   0     5032.94     5466.61   2395.70 o 
  18   4   0     7815.04     9754.45   1684.75 o 
  20   4   0    13483.79    15838.27   2112.29 o 
  22   4   0     7890.93     6304.23   3694.84 o 
  24   4   0     5951.74     7606.65   3644.33 o 
  26   4   0     3567.90     5037.34   3582.10 o 
  28   4   0     2010.53     -163.15   3601.45 o 
  30   4   0     1070.48    -1038.32   3621.90 o 
   1   5   0     4073.71     7306.81   1014.97 o 
   3   5   0    46215.99    50813.06   1405.54 o 
   5   5   0    14475.69    13749.81    867.35 o 
   7   5   0    54496.66    56536.83   1414.60 o 
   9   5   0    79739.46    85768.78   2321.38 o 
  11   5   0   130430.57   129094.85   2305.28 o 
  13   5   0    72537.42    72016.83   1881.93 o 
  15   5   0    82161.06    78810.86   2141.36 o 
  17   5   0    50935.61    53794.94   3032.30 o 
  19   5   0    28896.79    29440.38   2042.45 o 
  21   5   0    20704.15    21452.03   2700.59 o 
  23   5   0     9233.61    13431.63   3769.17 o 
  25   5   0     4847.80     6916.07   3604.80 o 
  27   5   0     3218.78     3478.91   3553.08 o 
  29   5   0      634.71    -1670.20   3695.11 o 
   0   6   0  1097241.38  1017750.00  26903.79 o 
   2   6   0  1360621.00  1403586.13  18254.62 o 
   4   6   0  1284500.25  1300411.75  17006.97 o 
   6   6   0   712886.06   710446.13  19681.14 o 
   8   6   0   617217.25   633451.94   7945.45 o 
  10   6   0   309712.53   313216.31   6644.82 o 
  12   6   0    86889.70    86319.19   2347.91 o 
  14   6   0    26281.19    27110.21   1530.14 o 
  16   6   0      134.83     -539.34   1406.51 o 
  18   6   0     7629.75     6444.80   1737.07 o 
  20   6   0     6033.55     5373.83   2307.05 o 
  22   6   0    11035.34    11559.42   3683.84 o 
  24   6   0    16011.48    15574.36   3863.81 o 
  26   6   0    12966.20    12644.27   3879.61 o 
  28   6   0    11013.22    14513.35   4132.80 o 
  30   6   0     6750.75     6472.49   4222.93 o 
   1   7   0    32638.34    33170.37   1939.80 o 
   3   7   0    89701.29    91345.27   2017.40 o 
   5   7   0   231873.72   234628.20   3844.93 o 
   7   7   0   333782.66   333119.09   4593.96 o 
   9   7   0   645065.56   648911.13  11702.10 o 
  11   7   0   406286.91   404013.78   5696.83 o 
  13   7   0   314738.44   294257.72   4659.49 o 
  15   7   0   315567.81   291151.66   4683.82 o 
  17   7   0   191346.34   178360.88   4435.34 o 
  19   7   0   102206.23    93407.49   5100.79 o 
  21   7   0    82505.89    80011.00   7279.92 o 
  23   7   0    45058.67    43945.92   4497.58 o 
  25   7   0    17763.74    18452.09   3990.56 o 
  27   7   0     8006.40     1453.54   3689.11 o 
  29   7   0     1719.80     4498.99   3690.14 o 
   0   8   0    89994.63    88844.01   4315.74 o 
   2   8   0   230364.34   225844.67   6202.06 o 
   4   8   0   148409.23   147273.78   3961.14 o 
   6   8   0   209483.06   203344.48   3175.40 o 
   8   8   0   160908.16   167415.73   8267.54 o 
  10   8   0   113286.40   112676.83   2405.59 o 
  12   8   0    25912.90    25620.94   1591.74 o 
  14   8   0    11434.92     8589.61   1505.22 o 
  16   8   0      993.11      657.53   1792.93 o 
  18   8   0       14.46    -1728.63   1728.63 o 
  20   8   0      306.46    -1292.93   2192.49 o 
  22   8   0      813.23    -1841.53   3213.22 o 
  24   8   0      806.98     4136.01   3438.12 o 
  26   8   0      751.65    -2916.96   3546.54 o 
  28   8   0      918.84    -1291.30   7036.29 o 
   1   9   0     1061.70     1878.94   1714.29 o 
   3   9   0     9905.11    10886.10   1332.17 o 
   5   9   0      290.78      396.29   1140.27 o 
   7   9   0     9689.58     8115.71   1280.99 o 
   9   9   0    22955.64    22346.46   1662.09 o 
  11   9   0    18955.28    18730.67   1510.44 o 
  13   9   0    10060.21    10452.94   1536.10 o 
  15   9   0    17511.35    16710.05   1677.64 o 
  17   9   0     8562.55     8363.00   1767.37 o 
  19   9   0     3749.93     3917.89   1901.03 o 
  21   9   0      919.09      720.81   2262.64 o 
  23   9   0       30.99      599.38   3104.94 o 
  25   9   0       10.28    -1320.29   3424.59 o 
  27   9   0       61.65     -738.64   3607.50 o 
  29   9   0       66.95    -3455.13   3455.13 o 
   0  10   0    96342.52   105990.97   5255.46 o 
   2  10   0   109792.27   108364.91   3748.75 o 
   4  10   0    61014.64    58484.51   2178.72 o 
   6  10   0    20807.95    21181.76   1545.30 o 
   8  10   0    33322.81    31636.93   1815.76 o 
  10  10   0    13585.91    12825.54   1435.55 o 
  12  10   0      726.50     1188.34   1423.61 o 
  14  10   0     1795.17     2406.62   1498.71 o 
  16  10   0    12719.23    10719.19   1726.43 o 
  18  10   0    14274.65    12321.61   2201.47 o 
  20  10   0     8891.07     8390.57   2344.79 o 
  22  10   0     7108.83     9423.40   3301.28 o 
  24  10   0     4266.57     5276.39   3510.63 o 
  26  10   0     3187.38     1737.95   3662.79 o 
  28  10   0     2066.45     -546.23   3662.29 o 
   1  11   0        2.37    -1252.84   1959.81 o 
   3  11   0       26.63      404.71   2062.57 o 
   5  11   0      931.66     2044.08   1525.20 o 
   7  11   0       11.11     -137.58   1182.31 o 
   9  11   0      351.59     1036.04   1296.84 o 
  11  11   0        8.11     -457.27   1378.68 o 
  13  11   0        2.53      133.60   1457.20 o 
  15  11   0       66.82     -162.28   1548.83 o 
  17  11   0       37.29     -207.20   1586.37 o 
  19  11   0      120.95     -724.40   1798.19 o 
  21  11   0       13.35     -609.64   2227.65 o 
  23  11   0      136.92    -2025.42   3109.08 o 
  25  11   0      154.87    -1501.26   3466.95 o 
  27  11   0       31.44    -1073.92   3593.51 o 
   0  12   0   184827.22   176458.27   7517.75 o 
   2  12   0   185938.34   192839.00   5858.73 o 
   4  12   0   133577.98   125522.95  11746.48 o 
   6  12   0   153204.84   145761.92   3882.76 o 
   8  12   0    92127.23    91675.85   2625.37 o 
  10  12   0    37133.89    36376.96   1916.07 o 
  12  12   0    14176.19    14386.81   1646.77 o 
  14  12   0     7530.10     6422.25   1683.49 o 
  16  12   0     4137.84     2201.81   1686.77 o 
  18  12   0     1126.70     -459.12   1699.01 o 
  20  12   0      929.60      495.66   2204.79 o 
  22  12   0     3483.79     -472.52   3104.62 o 
  24  12   0     2486.49      944.27   5852.94 o 
  26  12   0     2954.73     3226.21   4298.34 o 
   1  13   0     6959.35     6238.04   2496.74 o 
   3  13   0    20052.01    19510.57   2842.07 o 
   5  13   0    59055.64    59366.69   3581.51 o 
   7  13   0    82926.70    84420.36   3520.11 o 
   9  13   0   117419.36   112698.13   2786.98 o 
  11  13   0   123723.85   124458.31   2999.44 o 
  13  13   0   133245.11   126487.67   3060.20 o 
  15  13   0    82128.55    83257.14   2956.91 o 
  17  13   0    50792.54    51584.86   2918.82 o 
  19  13   0    39480.13    37305.50   3613.40 o 
  21  13   0    23222.66    25061.72   2872.16 o 
  23  13   0    11562.73    14367.11   3809.02 o 
  25  13   0     5084.92     4410.42   3646.57 o 
  27  13   0     1498.68     -568.47   5243.86 o 
   0  14   0   148063.38   157617.48   7738.18 o 
   2  14   0   130009.78   122523.54   4736.86 o 
   4  14   0    98272.80    98040.95   6195.18 o 
   6  14   0    77806.48    82084.26   4162.62 o 
   8  14   0    31260.72    29503.67   1933.51 o 
  10  14   0    27739.16    28029.42   1907.22 o 
  12  14   0    18782.85    17922.12   1691.16 o 
  14  14   0     2180.78     5224.51   1782.73 o 
  16  14   0      491.67    -1625.23   1655.71 o 
  18  14   0      723.14     1103.56   1748.92 o 
  20  14   0     1213.59     2240.58   2224.68 o 
  22  14   0     1191.46    -1378.16   3112.82 o 
  24  14   0     1242.50     2191.10   3461.60 o 
  26  14   0      971.89     2262.29   5011.83 o 
   1  15   0      131.83    -1792.44   2588.23 o 
   3  15   0      180.42    -1730.26   4333.15 o 
   5  15   0      540.10      427.82   2531.76 o 
   7  15   0      226.90     1087.87   1800.43 o 
   9  15   0     1961.69     3650.82   1453.55 o 
  11  15   0       21.62    -1430.64   1775.55 o 
  13  15   0     1073.01      838.40   1590.99 o 
  15  15   0       27.20     1447.81   1716.72 o 
  17  15   0        9.44     -822.17   1819.38 o 
  19  15   0       97.63     2262.92   2072.81 o 
  21  15   0       78.23    -1522.96   2838.59 o 
  23  15   0       53.31     2169.47   4733.40 o 
  25  15   0       87.07    -2088.26   4617.38 o 
   0  16   0    20402.74    22796.88   4246.14 o 
   2  16   0    18914.07    20027.15   3049.58 o 
   4  16   0    15747.79    16683.21   2923.57 o 
   6  16   0    21753.19    21604.71   3085.67 o 
   8  16   0    16101.39    16597.89   2140.24 o 
  10  16   0     2128.99     2523.66   1449.67 o 
  12  16   0       64.76       48.58   1557.03 o 
  14  16   0       79.79     1490.93   1666.00 o 
  16  16   0       65.16    -1167.63   1693.36 o 
  18  16   0      606.83     -669.55   1854.58 o 
  20  16   0     1182.04     3137.43   2961.35 o 
  22  16   0     1068.17     4211.33   4350.55 o 
  24  16   0      869.79     -139.22   4362.15 o 
   1  17   0      510.72      890.18   2584.06 o 
   3  17   0     2826.11     3245.50   2690.71 o 
   5  17   0     3691.33      928.73   2570.99 o 
   7  17   0     3735.50     5367.30   1843.90 o 
   9  17   0     2417.88     4126.25   1961.19 o 
  11  17   0     5530.55     3842.41   1560.00 o 
  13  17   0     7550.55     7623.93   1786.07 o 
  15  17   0     4003.42     4880.39   1821.04 o 
  17  17   0     2047.23     2288.48   2242.99 o 
  19  17   0      996.04      288.01   2755.35 o 
  21  17   0      435.48     5939.95   4826.21 o 
  23  17   0      328.90     4594.18   5000.23 o 
   0  18   0      175.61    -2656.74   3422.43 o 
   2  18   0     1931.05    -1971.20   2627.01 o 
   4  18   0     3178.47     -444.04   2617.39 o 
   6  18   0     3109.58      739.28   2639.39 o 
   8  18   0     2799.53     2907.28   2012.91 o 
  10  18   0      428.90      -49.64   1938.35 o 
  12  18   0       77.48     -811.58   1615.08 o 
  14  18   0      162.96      179.60   2023.20 o 
  16  18   0      446.62     1281.70   2202.44 o 
  18  18   0      217.18    -1038.41   2460.39 o 
  20  18   0       20.89     2269.41   2877.08 o 
  22  18   0       27.18    -2540.72   4396.95 o 
   1  19   0       25.42    -1938.97   2898.69 o 
   3  19   0     1343.21      790.66   2920.73 o 
   5  19   0     4808.74     5759.92   3089.46 o 
   7  19   0     5767.08     8356.09   2157.95 o 
   9  19   0     6949.58     4952.41   2113.92 o 
  11  19   0     6202.17     3679.58   2864.42 o 
  13  19   0     5783.40     6206.29   2288.88 o 
  15  19   0     6216.96     3324.68   2219.57 o 
  17  19   0     4918.05     5940.37   2471.68 o 
  19  19   0     2856.39     4853.17   2813.76 o 
   0  20   0    17506.74    20012.52   4849.41 o 
   2  20   0    15210.39    13475.71   3398.67 o 
   4  20   0    10635.76    10146.60   3109.16 o 
   6  20   0     7305.66     8108.82   3271.61 o 
   8  20   0     6437.39     5404.06   2865.37 o 
  10  20   0     2567.53     -330.11   2832.97 o 
  12  20   0      609.82    -1516.14   2885.61 o 
  14  20   0      334.55     2248.11   3247.12 o 
  16  20   0       44.32      896.31   2505.50 o 
  18  20   0        9.58      723.57   3033.78 o 
   1  21   0        3.88    -2093.07   3063.36 o 
   3  21   0      126.52      758.98   2969.18 o 
   5  21   0       40.69     2431.13   4164.93 o 
   7  21   0        4.90     -344.28   2928.56 o 
   9  21   0       20.96     2803.74   3081.93 o 
  11  21   0       30.26    -1511.59   4333.15 o 
  13  21   0        5.41    -3058.11   3058.11 o 
  15  21   0      127.47     1963.33   3394.44 o 
  17  21   0      106.63     -602.32   2462.67 o 
   0  22   0     1004.36     2575.52   4663.79 o 
   2  22   0     1340.04      923.80   2976.64 o 
   4  22   0     2307.04     5357.16   3190.82 o 
   6  22   0     2850.43     4065.84   3271.53 o 
   8  22   0     1716.80     4373.61   3141.67 o 
  10  22   0      391.74    -3195.82   3625.46 o 
  12  22   0        8.49     1820.87   3268.25 o 
  14  22   0       11.17    -2201.84   4478.16 o 
   1  23   0      102.12     3001.38   3302.93 o 
   3  23   0      745.82     1896.36   3093.59 o 
   5  23   0     1201.52     -983.61   3030.26 o 
   7  23   0     1231.01     3711.95   3339.31 o 
   9  23   0     1309.07     3609.99   3304.17 o 
  11  23   0     1281.53    -3147.01   3263.21 o 
   0  24   0     1698.40     4385.35   4443.36 o 
   2  24   0     1968.12      864.18   3350.49 o 
   4  24   0     1395.20     2692.60   3173.20 o 
   6  24   0      699.61     4477.59   3414.42 o 
   8  24   0      609.59    -1302.90   3170.40 o 
   1  25   0        1.65     -406.05   4466.56 o 
   3  25   0       29.20    -3248.41   4686.99 o 
 -31   1   1      276.16    -2488.88   3636.53 o 
 -29   1   1      517.52      348.50   3747.27 o 
 -27   1   1      250.09    -1856.19   3467.16 o 
 -25   1   1       23.01     -975.24   3463.86 o 
 -23   1   1      180.51    -1291.52   3735.54 o 
 -21   1   1     1420.45     -131.83   3511.95 o 
 -19   1   1     2190.49     2930.86   2021.15 o 
 -17   1   1    19160.24    24238.32   2276.19 o 
 -15   1   1    26169.69    28629.24   2337.69 o 
 -13   1   1    50621.02    51885.38   2099.90 o 
 -11   1   1    53936.18    55050.08   1968.01 o 
  -9   1   1    47608.57    45188.65   1746.02 o 
  -7   1   1    90459.70    95005.04   2100.09 o 
  -5   1   1    74083.13    80270.65   2911.97 o 
  -3   1   1   148146.95   171718.95   4300.01 o 
  -1   1   1   134126.42    93547.84   8247.05 o 
   1   1   1    89392.28    99172.09   1197.13 o 
   3   1   1    80365.32    76661.00   1683.47 o 
   5   1   1    37711.95    39110.79   1728.62 o 
   7   1   1    19771.61    21889.52   1475.81 o 
   9   1   1     3778.52     4323.63   1351.57 o 
  11   1   1     9328.73     9771.48   1623.29 o 
  13   1   1     4704.97     4330.98   1702.21 o 
  15   1   1    10714.00    11033.68   1960.63 o 
  17   1   1    19852.27    24056.08   2304.08 o 
  19   1   1    25735.59    28430.15   5545.50 o 
  21   1   1    11254.26    12608.85   2161.32 o 
  23   1   1    10446.01    11738.02   3847.32 o 
  25   1   1     3968.78     2777.08   3570.06 o 
  27   1   1     2226.93       32.80   4275.14 o 
  29   1   1     1602.43     6348.06   3957.86 o 
  31   1   1      718.87      991.95   3544.29 o 
 -30   2   1      927.23     4151.97   3661.69 o 
 -28   2   1     1594.46      898.34   3782.60 o 
 -26   2   1     2745.36      354.60   3678.10 o 
 -24   2   1     5136.01     9433.31   3680.01 o 
 -22   2   1     7769.78     6527.59   3688.23 o 
 -20   2   1    10577.82    12564.34   2648.08 o 
 -18   2   1    16012.28    18548.21   3515.24 o 
 -16   2   1    27068.88    28409.95   2221.68 o 
 -14   2   1    14342.13    16303.80   1743.11 o 
 -12   2   1     3919.98     3479.79   1398.24 o 
 -10   2   1     5897.80     6556.29   1310.97 o 
  -8   2   1     4837.91     5109.02   1021.90 o 
  -6   2   1    43026.68    46891.71   1908.44 o 
  -4   2   1    23281.65    24024.46    792.46 o 
  -2   2   1    88732.27    88195.93   2482.54 o 
   0   2   1   326836.97   336270.47  19683.36 o 
   2   2   1   169591.50   169657.14   3120.69 o 
   4   2   1   226352.22   251286.48   3292.05 o 
   6   2   1   192327.66   205987.92   8672.09 o 
   8   2   1   184559.23   196940.98   3641.40 o 
  10   2   1    93932.10   100067.05   5011.83 o 
  12   2   1    97418.33    93399.98   3114.99 o 
  14   2   1    27943.74    28200.46   2108.29 o 
  16   2   1    17569.20    16323.52   2197.80 o 
  18   2   1     2619.74     4774.98   2082.47 o 
  20   2   1     3165.70     1192.95   1899.81 o 
  22   2   1     1426.62     3046.22   3633.69 o 
  24   2   1       79.35      642.27   3601.45 o 
  26   2   1      585.02    -3528.39   3528.39 o 
  28   2   1       89.77     -184.13   3475.42 o 
  30   2   1      141.74     2423.50   3653.09 o 
 -31   3   1       23.95     1971.74   3859.73 o 
 -29   3   1        7.10     -516.51   3640.57 o 
 -27   3   1       61.07      381.26   3678.70 o 
 -25   3   1      414.00      184.71   4675.39 o 
 -23   3   1       44.76     -122.44   3497.19 o 
 -21   3   1      329.81     -620.68   4101.12 o 
 -19   3   1     1741.27      191.42   1853.98 o 
 -17   3   1     5229.51     6495.12   1925.93 o 
 -15   3   1     3404.24     2561.53   1726.47 o 
 -13   3   1     7098.23     5086.02   1435.54 o 
 -11   3   1    16207.34    18092.04   1380.81 o 
  -9   3   1    14411.77    15607.11   1009.31 o 
  -7   3   1     3871.98     5044.97    745.86 o 
  -5   3   1     1863.83     3170.75   1053.61 o 
  -3   3   1     9274.80    12008.52    849.48 o 
  -1   3   1    17862.44    18319.58    718.97 o 
   1   3   1      703.30     1518.85    554.72 o 
   3   3   1     2285.85     3124.26    654.49 o 
   5   3   1     3435.43     4006.08    852.19 o 
   7   3   1    18230.52    20731.77   1010.86 o 
   9   3   1     1742.82     1370.43    910.00 o 
  11   3   1      101.64     -396.54   1410.93 o 
  13   3   1      711.25     1036.65   1588.61 o 
  15   3   1      839.20     2159.22   1903.15 o 
  17   3   1     4997.99     4758.41   2107.53 o 
  19   3   1     3217.11     4219.82   2095.98 o 
  21   3   1       96.98    -1872.81   2691.54 o 
  23   3   1      536.07     1759.52   3513.98 o 
  25   3   1       78.94      898.15   3432.38 o 
  27   3   1       29.34     1684.83   3420.38 o 
  29   3   1      217.35     3338.06   3750.12 o 
  31   3   1       72.78     3735.75   3706.36 o 
 -30   4   1       66.14    -1091.79   3536.06 o 
 -28   4   1       59.05     1133.39   4362.15 o 
 -26   4   1      543.36       12.61   3956.10 o 
 -24   4   1     1357.07     1440.72   3658.04 o 
 -22   4   1       79.81    -2273.66   3499.36 o 
 -20   4   1      337.39      681.62   2354.37 o 
 -18   4   1     9079.92     9502.03   1525.82 o 
 -16   4   1     7461.65     8606.15   1392.29 o 
 -14   4   1     2323.90      777.01   1128.86 o 
 -12   4   1     1188.95      885.81    959.66 o 
 -10   4   1      983.05     1779.57    983.34 o 
  -8   4   1      131.61      869.99    745.11 o 
  -6   4   1     3875.25     4367.79    809.46 o 
  -4   4   1    20398.93    22276.42    941.50 o 
  -2   4   1     5778.82     7171.13    890.20 o 
   0   4   1     4018.40     5125.02   1136.40 o 
   2   4   1    72855.98    77145.22   1677.56 o 
   4   4   1   140296.14   146583.27   2969.37 o 
   6   4   1    80286.95    82090.71   1480.73 o 
   8   4   1    68070.18    76186.96   3114.99 o 
  10   4   1    36062.01    35837.54   1402.01 o 
  12   4   1    10016.44     9401.86   1266.11 o 
  14   4   1    24470.73    24933.32   2134.67 o 
  16   4   1    11136.89    11189.75   1642.98 o 
  18   4   1     2561.78     2862.71   2052.21 o 
  20   4   1     2067.76     2421.28   1943.39 o 
  22   4   1      320.33     -531.94   3293.39 o 
  24   4   1       83.35      178.19   3185.59 o 
  26   4   1      375.82     -254.15   3449.03 o 
  28   4   1      287.52    -1197.01   3676.23 o 
  30   4   1      144.80    -4219.81   5052.44 o 
 -31   5   1       98.62     5433.34   4547.77 o 
 -29   5   1        0.27     -140.16   3641.90 o 
 -27   5   1      216.77    -2458.08   3537.20 o 
 -25   5   1      557.86    -2717.88   5481.69 o 
 -23   5   1     3862.64     8547.39   3562.95 o 
 -21   5   1     3399.74     4332.54   3243.18 o 
 -19   5   1     1218.88      717.79   1583.97 o 
 -17   5   1    15536.86    16833.49   1637.64 o 
 -15   5   1    40402.14    38127.22   1849.65 o 
 -13   5   1    27924.05    27706.41   1356.63 o 
 -11   5   1    56688.95    58510.23   1539.83 o 
  -9   5   1    63779.02    67559.24   1672.45 o 
  -7   5   1    46483.66    47077.35   1295.64 o 
  -5   5   1    50453.63    53602.29   1283.27 o 
  -3   5   1    17401.73    18702.54   1046.26 o 
  -1   5   1    65344.16    68249.51   1582.82 o 
   1   5   1    19398.66    19622.07   1290.39 o 
   3   5   1    12238.51    12897.03   1030.76 o 
   5   5   1    42940.26    43838.99   1089.04 o 
   7   5   1    65715.00    69997.47   1440.45 o 
   9   5   1   159817.05   164701.33   2753.32 o 
  11   5   1    51250.60    50176.42   1514.52 o 
  13   5   1    45967.93    44791.75   1780.59 o 
  15   5   1    48248.93    46914.67   2027.42 o 
  17   5   1    60635.59    59100.31   2906.17 o 
  19   5   1    44503.39    41753.81   1916.31 o 
  21   5   1    22508.58    20872.51   2823.82 o 
  23   5   1     7375.92     6473.62   3502.88 o 
  25   5   1     4413.69     3637.09   3444.00 o 
  27   5   1     1683.90     -181.85   4681.19 o 
  29   5   1      943.50    -2775.77   3481.50 o 
 -30   6   1      196.56     5629.04   4762.40 o 
 -28   6   1      484.02     2930.85   3718.14 o 
 -26   6   1      190.87     2162.61   3565.68 o 
 -24   6   1      102.86    -1782.39   3404.35 o 
 -22   6   1      259.85     -547.43   3409.20 o 
 -20   6   1     4626.88     2168.77   2871.36 o 
 -18   6   1     3995.35     3733.62   1433.08 o 
 -16   6   1    19143.92    17977.80   1545.42 o 
 -14   6   1    39906.93    39547.38   1834.26 o 
 -12   6   1    59960.09    59739.69   1833.94 o 
 -10   6   1   134261.81   135871.19   2546.36 o 
  -8   6   1   215456.28   212185.41   8732.50 o 
  -6   6   1   162454.20   163826.94   3392.87 o 
  -4   6   1   375514.84   385451.41   5571.57 o 
  -2   6   1   184477.64   183015.20   3387.53 o 
   0   6   1    66428.19    69902.29   2022.25 o 
   2   6   1   186474.97   199699.52   6844.87 o 
   4   6   1    68264.91    68662.28   2118.09 o 
   6   6   1    44842.85    45656.34   1299.41 o 
   8   6   1      409.35      241.73    900.17 o 
  10   6   1     1779.71     2232.26   1011.78 o 
  12   6   1     5335.52     5332.44   1195.73 o 
  14   6   1     1594.63     2407.65   1346.02 o 
  16   6   1     2742.24      106.36   1669.83 o 
  18   6   1     1424.45      924.67   1671.19 o 
  20   6   1    15951.10    15312.02   1899.16 o 
  22   6   1    12554.63     5551.30   3502.88 o 
  24   6   1     7212.82     5208.86   3556.14 o 
  26   6   1     5143.91      342.86   3334.52 o 
  28   6   1     2137.21     4589.40   3949.66 o 
  30   6   1      823.02     4408.75   3752.11 o 
 -29   7   1     3223.41     7917.91   3900.75 o 
 -27   7   1     5223.31     7408.70   3901.73 o 
 -25   7   1     6781.14     5809.50   3573.51 o 
 -23   7   1     9219.57     6986.75   3612.27 o 
 -21   7   1     7878.11     4391.81   3799.48 o 
 -19   7   1     5124.62     2696.43   1845.24 o 
 -17   7   1     1929.27     1045.00   1577.29 o 
 -15   7   1      672.84      789.56   1526.89 o 
 -13   7   1     1596.22      216.60   1328.58 o 
 -11   7   1     2230.36     1202.34   1193.89 o 
  -9   7   1    32613.67    31905.68   1369.72 o 
  -7   7   1    78072.51    78655.48   1766.31 o 
  -5   7   1   180982.86   183023.53   3601.60 o 
  -3   7   1   256855.05   259791.61   6412.39 o 
  -1   7   1   209064.00   200028.00   5702.12 o 
   1   7   1   224796.30   208138.03   6369.21 o 
   3   7   1   332659.34   310891.59  10684.96 o 
   5   7   1   317900.81   311559.91   6821.93 o 
   7   7   1   172136.39   167168.70   4095.51 o 
   9   7   1    90519.79    86566.35   2563.11 o 
  11   7   1    40817.75    41528.57   1522.64 o 
  13   7   1    47543.48    48130.60   1951.51 o 
  15   7   1    21585.85    21150.69   1627.45 o 
  17   7   1    12550.63    10873.43   1837.39 o 
  19   7   1     1187.46     2202.29   2181.66 o 
  21   7   1     1140.27      685.35   2391.84 o 
  23   7   1     2659.40     3288.54   3513.60 o 
  25   7   1     3010.29     3116.66   3568.20 o 
  27   7   1     3102.56     4793.66   4617.38 o 
  29   7   1     1495.11    -1656.93   4797.21 o 
 -30   8   1      142.62    -1171.75   5081.44 o 
 -28   8   1      993.74     3613.58   3915.71 o 
 -26   8   1     3122.34      190.05   3636.98 o 
 -24   8   1     8109.82     6920.81   4495.57 o 
 -22   8   1    10308.00     8477.70   3525.18 o 
 -20   8   1    15076.12    12628.66   2411.90 o 
 -18   8   1    35057.43    34894.20   2679.09 o 
 -16   8   1    47767.77    43585.03   2060.35 o 
 -14   8   1    60401.50    60493.97   2126.39 o 
 -12   8   1    88058.34    87405.16   2261.60 o 
 -10   8   1    30880.32    29884.32   1463.30 o 
  -8   8   1    14708.19    14488.08   1180.76 o 
  -6   8   1    23673.35    22581.15   1173.28 o 
  -4   8   1      315.20      852.43   1281.17 o 
  -2   8   1     1832.44     1771.36    982.30 o 
   0   8   1    28983.07    28640.95   1964.72 o 
   2   8   1    23993.20    25963.96   2009.80 o 
   4   8   1   122126.42   128086.48   4335.41 o 
   6   8   1   118387.84   124460.84   3740.70 o 
   8   8   1   105113.09   105594.68   2204.11 o 
  10   8   1    89712.20    88081.98   2147.66 o 
  12   8   1    96378.09    91921.39   2803.56 o 
  14   8   1    63761.74    62583.05   2221.16 o 
  16   8   1    25137.61    23312.93   2065.02 o 
  18   8   1    16388.75    14862.79   2013.50 o 
  20   8   1     9626.27     7521.38   2222.54 o 
  22   8   1     4694.16     6476.77   3341.60 o 
  24   8   1     1887.57      913.34   5806.53 o 
  26   8   1      204.33    -2023.36   3486.75 o 
  28   8   1       72.85      -10.13   3390.19 o 
 -29   9   1      208.26      560.38   3587.44 o 
 -27   9   1        3.82    -3498.18   3498.18 o 
 -25   9   1        4.51     -736.43   3194.34 o 
 -23   9   1     1850.82     6025.75   3461.84 o 
 -21   9   1     4387.11     1444.35   3132.92 o 
 -19   9   1      846.55     -406.24   2023.57 o 
 -17   9   1     5709.37     4787.25   1674.20 o 
 -15   9   1    20238.41    20126.10   1728.57 o 
 -13   9   1    14615.05    13883.97   1553.70 o 
 -11   9   1    41364.07    41027.35   1748.08 o 
  -9   9   1    61348.37    61311.29   1927.24 o 
  -7   9   1    53225.23    52475.71   1620.02 o 
  -5   9   1    69630.39    68717.27   1992.16 o 
  -3   9   1    22913.13    22907.95   1303.82 o 
  -1   9   1    35729.76    37710.49   2345.12 o 
   1   9   1    37168.20    39611.66   2370.76 o 
   3   9   1      118.89      480.86   1153.77 o 
   5   9   1       14.96      370.14   1312.77 o 
   7   9   1      674.38      420.83   1000.81 o 
   9   9   1    10305.94    11542.89   1265.80 o 
  11   9   1      151.13      418.39   1310.28 o 
  13   9   1     1132.88     -418.76   1382.00 o 
  15   9   1     4126.70     2408.44   1804.66 o 
  17   9   1     4120.48     5074.05   1823.04 o 
  19   9   1     6207.07     5312.92   2023.26 o 
  21   9   1     2611.71     4117.15   2446.47 o 
  23   9   1      399.22     2252.41   3213.28 o 
  25   9   1      337.14    -2592.69   3371.78 o 
  27   9   1      142.30     -999.11   3576.26 o 
  29   9   1      140.95      794.93   3509.08 o 
 -28  10   1      568.16     2657.21   3668.57 o 
 -26  10   1      497.64      886.29   3436.20 o 
 -24  10   1      997.79       46.81   3261.89 o 
 -22  10   1      174.55    -2985.93   2985.93 o 
 -20  10   1       99.49     1391.76   2074.83 o 
 -18  10   1      289.32     1264.25   2225.95 o 
 -16  10   1     3185.23     2745.86   1615.74 o 
 -14  10   1     3452.29     2696.58   1506.83 o 
 -12  10   1      205.63       52.62   1411.32 o 
 -10  10   1     7000.39     9523.26   1363.38 o 
  -8  10   1     6871.73     6890.05   1230.40 o 
  -6  10   1     4975.00     3973.14   1268.86 o 
  -4  10   1    23883.42    23215.95   1477.75 o 
  -2  10   1     8132.55     8295.09   1870.39 o 
   0  10   1     1753.13     1938.83   1718.98 o 
   2  10   1      317.90     1198.78   1688.96 o 
   4  10   1       25.75    -1215.80   1253.28 o 
   6  10   1      343.75     -606.56   1096.11 o 
   8  10   1     5610.21     7181.58   1285.62 o 
  10  10   1    15677.56    16372.80   1489.46 o 
  12  10   1    15490.37    13457.11   1563.50 o 
  14  10   1     7396.94     7553.48   1786.25 o 
  16  10   1     3263.51     5099.64   1707.91 o 
  18  10   1     2298.32     2625.84   1810.22 o 
  20  10   1     2477.53     1847.19   2310.16 o 
  22  10   1      551.86    -2650.71   3038.98 o 
  24  10   1       98.01      -92.69   3223.18 o 
  26  10   1       50.51      -96.64   3637.90 o 
  28  10   1        6.24    -2564.90   5377.28 o 
 -27  11   1        6.08     1001.77   3527.38 o 
 -25  11   1       13.48      114.08   9147.75 o 
 -23  11   1       79.53       88.67   3203.07 o 
 -21  11   1      394.36     2785.52   2965.34 o 
 -19  11   1      312.47      351.23   1911.62 o 
 -17  11   1       51.98     1118.90   1613.17 o 
 -15  11   1     3231.92      793.11   1405.48 o 
 -13  11   1     3131.97     2924.55   1487.08 o 
 -11  11   1     4612.70     5539.77   1439.17 o 
  -9  11   1     9641.09     9640.68   1393.35 o 
  -7  11   1    10302.74    11034.59   1311.33 o 
  -5  11   1      788.59     2852.49   1347.88 o 
  -3  11   1     4350.47     5035.87   2056.71 o 
  -1  11   1     6776.90     7914.03   2161.60 o 
   1  11   1     3409.21     3887.05   2050.82 o 
   3  11   1     4317.25     3967.42   2040.89 o 
   5  11   1     9773.90    10540.37   1616.92 o 
   7  11   1    10485.23    10290.99   1422.48 o 
   9  11   1    22734.54    25992.79   1636.68 o 
  11  11   1    30736.21    29180.62   1760.74 o 
  13  11   1    22039.35    22762.59   1743.97 o 
  15  11   1    12611.94    14519.94   1807.83 o 
  17  11   1    13312.05    13964.81   1920.96 o 
  19  11   1    14138.97    11277.99   2011.15 o 
  21  11   1     9883.45     9948.46   2538.55 o 
  23  11   1     6648.01     7867.49   3498.43 o 
  25  11   1     4533.22     3681.91   3642.31 o 
  27  11   1     2301.62     2274.59   3744.07 o 
 -28  12   1       27.39    -5348.27   5348.27 o 
 -26  12   1        1.13     2249.77   3634.57 o 
 -24  12   1      167.68     1739.01   3386.96 o 
 -22  12   1     1312.84     4955.40   3135.07 o 
 -20  12   1     5936.02     9177.78   2407.30 o 
 -18  12   1     9611.92     9132.75   1887.74 o 
 -16  12   1    18083.03    18963.48   1938.21 o 
 -14  12   1    47184.04    47584.57   2050.45 o 
 -12  12   1    77484.91    74312.23   2385.90 o 
 -10  12   1    82161.91    83763.52   2387.41 o 
  -8  12   1   126535.46   128995.95   2845.22 o 
  -6  12   1   194882.11   194906.64   4268.06 o 
  -4  12   1   209453.11   202729.91   5897.46 o 
  -2  12   1   126204.06   129968.51   4540.35 o 
   0  12   1    96235.59    89487.58   3896.62 o 
   2  12   1   100924.67    98635.88   4060.69 o 
   4  12   1    90416.43    89029.12   3948.53 o 
   6  12   1    41399.14    41029.41   2338.17 o 
   8  12   1     7796.13     8128.49   1540.27 o 
  10  12   1      607.17     1037.56   1599.29 o 
  12  12   1      678.89     1498.07   1454.02 o 
  14  12   1     8848.73     7582.25   1710.32 o 
  16  12   1    14172.20    13276.01   1833.47 o 
  18  12   1    15745.80    14053.02   2019.06 o 
  20  12   1    16121.51    15655.50   2564.91 o 
  22  12   1    10572.83     7883.18   3411.91 o 
  24  12   1     7667.32     5926.75   3608.16 o 
  26  12   1     5355.14     4264.86   3683.84 o 
 -27  13   1     5031.83     3275.16   3828.80 o 
 -25  13   1     8423.68     8457.49   3874.37 o 
 -23  13   1    14758.80    16446.28   5591.91 o 
 -21  13   1    20105.46    22307.56   3399.62 o 
 -19  13   1    17412.15    18298.72   2368.56 o 
 -17  13   1    14275.31    12437.77   1930.23 o 
 -15  13   1    12913.51    13770.83   1881.10 o 
 -13  13   1     9161.14     7747.64   1711.29 o 
 -11  13   1       39.25     -701.39   1465.88 o 
  -9  13   1     9849.12    10706.40   1572.58 o 
  -7  13   1    41936.34    38624.68   2112.67 o 
  -5  13   1    83374.53    85049.82   4017.67 o 
  -3  13   1   149916.94   149386.41   5090.01 o 
  -1  13   1   215358.03   210130.83   6237.61 o 
   1  13   1   268355.91   267266.19   7267.39 o 
   3  13   1   302070.91   305800.25   7949.17 o 
   5  13   1   321965.28   318381.69   8274.68 o 
   7  13   1   277566.06   270724.97  11021.14 o 
   9  13   1   182312.48   178817.77   3921.57 o 
  11  13   1   146219.48   137032.92   3497.65 o 
  13  13   1    87058.86    87227.23   2963.85 o 
  15  13   1    37346.81    40926.98   2672.30 o 
  17  13   1    19725.53    20817.76   2119.10 o 
  19  13   1    11757.34    11441.68   3226.08 o 
  21  13   1     2396.42     1943.59   2392.56 o 
  23  13   1       37.03     -732.89   3377.41 o 
  25  13   1      144.21     -638.08   4745.00 o 
 -26  14   1     1262.03     3060.32   3793.23 o 
 -24  14   1     3210.75     4482.14   3469.34 o 
 -22  14   1     9024.15     6748.49   3200.48 o 
 -20  14   1    17489.89    18230.53   2528.04 o 
 -18  14   1    31064.12    33035.39   2379.40 o 
 -16  14   1    53197.97    55623.85   3263.47 o 
 -14  14   1    69858.83    70027.22   2743.26 o 
 -12  14   1    88433.77    88824.86   2650.86 o 
 -10  14   1   148030.81   147201.31   8055.35 o 
  -8  14   1   149326.91   146681.47   3985.91 o 
  -6  14   1   114737.55   115115.44   3757.57 o 
  -4  14   1    81967.89    82039.14   4146.80 o 
  -2  14   1    52521.84    51453.91   3604.05 o 
   0  14   1    15308.42    15507.44   2764.65 o 
   2  14   1      682.60     1812.93   2455.70 o 
   4  14   1     1260.61     3726.25   3323.82 o 
   6  14   1    10247.20     9115.39   2850.31 o 
   8  14   1    17547.50    19456.67   1760.77 o 
  10  14   1    35533.12    38745.50   2078.46 o 
  12  14   1    61496.43    62881.61   2564.95 o 
  14  14   1    72354.00    75280.45   2913.87 o 
  16  14   1    52905.85    53595.91   2642.18 o 
  18  14   1    38550.49    40877.17   3930.69 o 
  20  14   1    21104.09    25076.85   4878.42 o 
  22  14   1    11426.66    13343.58   3691.32 o 
  24  14   1     6739.02     6891.27   4919.02 o 
 -25  15   1      312.13    -2262.29   4686.99 o 
 -23  15   1      358.34     3458.27   3420.11 o 
 -21  15   1      106.26     -817.15   2889.46 o 
 -19  15   1       19.14     2362.39   2002.61 o 
 -17  15   1       38.04     1742.04   1696.30 o 
 -15  15   1     2464.96     3577.98   1808.95 o 
 -13  15   1    12199.84    12705.90   1777.88 o 
 -11  15   1    18996.60    19141.19   2190.62 o 
  -9  15   1    24186.11    22457.03   1817.62 o 
  -7  15   1    28134.55    31259.37   2323.31 o 
  -5  15   1    33598.97    35565.25   5777.53 o 
  -3  15   1    46976.36    48534.30   4205.53 o 
  -1  15   1    40936.60    45777.28   3609.28 o 
   1  15   1    35495.31    36834.09   4019.91 o 
   3  15   1    28448.73    28662.60   3354.74 o 
   5  15   1    20414.22    23105.92   3001.00 o 
   7  15   1    29529.92    28953.88   2289.58 o 
   9  15   1    19617.26    18514.54   1700.62 o 
  11  15   1     2362.46     2569.31   1522.17 o 
  13  15   1       27.15      802.06   1655.90 o 
  15  15   1       13.76     -369.30   1654.03 o 
  17  15   1      648.75      755.27   1812.40 o 
  19  15   1      623.83      186.89   2203.70 o 
  21  15   1      286.69    -1448.05   2724.98 o 
  23  15   1      164.63    -2355.10   4280.94 o 
  25  15   1      186.54     1937.44   4837.81 o 
 -24  16   1      692.64     5603.51   4605.78 o 
 -22  16   1      571.38      159.36   2957.14 o 
 -20  16   1      390.45     2222.04   5029.23 o 
 -18  16   1      137.76     2764.00   2106.35 o 
 -16  16   1       34.45     -498.32   1714.91 o 
 -14  16   1     1076.73     2005.89   1696.79 o 
 -12  16   1     5095.92     4758.75   2178.88 o 
 -10  16   1     1874.63      757.81   1413.05 o 
  -8  16   1     2828.34     3447.92   2186.88 o 
  -6  16   1    12059.77    10795.45   2692.45 o 
  -4  16   1     8754.67     7924.31   2714.75 o 
  -2  16   1     8868.43     9743.68   2764.65 o 
   0  16   1    13356.76    13862.26   2906.18 o 
   2  16   1     5852.57     3954.55   2517.28 o 
   4  16   1     2415.87     3211.14   2581.10 o 
   6  16   1      466.80     -924.32   2230.30 o 
   8  16   1       45.75     -610.56   1713.65 o 
  10  16   1      384.23    -1251.83   1401.42 o 
  12  16   1     2887.11     1902.42   1631.56 o 
  14  16   1     3423.43     3368.31   1741.21 o 
  16  16   1     1064.40      983.32   1751.85 o 
  18  16   1      843.70      738.18   2173.64 o 
  20  16   1      773.99     2116.54   2910.11 o 
  22  16   1      525.89    -2146.27   5011.83 o 
  24  16   1      263.19     4176.53   5243.86 o 
 -23  17   1      734.71    -2192.68   5011.83 o 
 -21  17   1      960.06     9420.39   4756.60 o 
 -19  17   1      689.48     3679.39   2259.16 o 
 -17  17   1      375.55     3436.78   1858.79 o 
 -15  17   1      990.41    -1650.70   1650.70 o 
 -13  17   1     2335.58     3908.84   1675.86 o 
 -11  17   1      522.25     1120.74   1514.66 o 
  -9  17   1      219.80     -858.08   1896.35 o 
  -7  17   1      828.64     5228.84   2703.33 o 
  -5  17   1     1691.92     3473.39   2791.25 o 
  -3  17   1      231.52    -1265.48   2543.04 o 
  -1  17   1      381.52      165.29   2482.36 o 
   1  17   1      304.29     1225.54   3178.80 o 
   3  17   1      187.22     1164.78   2551.82 o 
   5  17   1     2647.21     2328.25   2714.74 o 
   7  17   1     2288.90     1901.70   1856.60 o 
   9  17   1       59.83     -854.26   1806.28 o 
  11  17   1       37.02     1591.02   1582.67 o 
  13  17   1      653.50      520.63   1640.46 o 
  15  17   1     2193.09     2322.69   2011.25 o 
  17  17   1     1587.23     2085.37   2171.36 o 
  19  17   1     1284.05     1619.43   2689.43 o 
  21  17   1     2026.28     4216.08   3241.59 o 
  23  17   1     1917.68     5058.24   4837.81 o 
 -22  18   1      921.56     3805.28   4547.77 o 
 -20  18   1     2462.00     1073.64   2825.92 o 
 -18  18   1     5691.58     6650.17   2704.76 o 
 -16  18   1     8671.19    11419.66   2086.03 o 
 -14  18   1    12445.17    12816.96   1968.58 o 
 -12  18   1    13016.52    12271.10   1850.35 o 
 -10  18   1     9733.14     9335.09   2211.75 o 
  -8  18   1     9741.85    10292.43   2177.86 o 
  -6  18   1    18006.97    17145.41   3239.06 o 
  -4  18   1    24492.54    27974.35   3430.65 o 
  -2  18   1    31677.52    33149.61   3590.13 o 
   0  18   1    33325.12    36067.21   3549.26 o 
   2  18   1    26603.60    27620.79   3322.41 o 
   4  18   1    14483.97    16527.18   3133.21 o 
   6  18   1     6147.48     5881.07   2712.09 o 
   8  18   1     2819.18     3527.95   2088.26 o 
  10  18   1      742.10     -195.69   1920.20 o 
  12  18   1      235.57      396.70   1858.68 o 
  14  18   1       41.69    -1147.35   1996.47 o 
  16  18   1      545.43     2468.42   2212.32 o 
  18  18   1     2509.88     1812.99   2336.30 o 
  20  18   1     2696.17     2179.36   2886.36 o 
 -19  19   1     8159.39     9915.12   3184.60 o 
 -17  19   1     8230.52     5970.92   2445.12 o 
 -15  19   1     6451.75     3795.82   2212.21 o 
 -13  19   1     3893.12     2955.59   1819.80 o 
 -11  19   1      176.76      866.24   2116.84 o 
  -9  19   1     1576.74     2012.48   3538.45 o 
  -7  19   1     9795.78     6548.01   2968.51 o 
  -5  19   1    24316.20    24816.90   3427.82 o 
  -3  19   1    54489.52    59004.14   4256.87 o 
  -1  19   1    98245.30   101145.98   5110.59 o 
   1  19   1   123882.16   119389.45   5547.64 o 
   3  19   1   123235.46   129770.74   5748.07 o 
   5  19   1   112198.38   107510.41   5271.67 o 
   7  19   1    90132.28   100266.96  10052.67 o 
   9  19   1    76882.96    83414.73   4828.41 o 
  11  19   1    66619.64    75170.35   4797.31 o 
  13  19   1    45212.63    49622.13   3292.91 o 
  15  19   1    29262.64    27351.31   2798.51 o 
  17  19   1    14420.53    16649.70   2779.85 o 
  19  19   1     5241.55     9372.30   3099.09 o 
 -18  20   1    18426.43    21139.62   3353.85 o 
 -16  20   1    31024.44    31594.27   3924.82 o 
 -14  20   1    44110.36    46886.34   3367.35 o 
 -12  20   1    59611.54    62408.07   4680.54 o 
 -10  20   1    78774.42    82081.60   6798.46 o 
  -8  20   1    90137.55    98325.95   4096.93 o 
  -6  20   1    89496.64    98432.30   5287.03 o 
  -4  20   1    75710.09    80877.16   4892.54 o 
  -2  20   1    57196.10    61607.70   4382.68 o 
   0  20   1    33402.49    39200.31   3952.82 o 
   2  20   1    13563.36    14842.82   3133.48 o 
   4  20   1     2350.43     4217.93   4315.74 o 
   6  20   1      423.95     -107.67   2712.19 o 
   8  20   1     6739.80     5782.14   2987.99 o 
  10  20   1    14658.39    15351.07   3257.42 o 
  12  20   1    19670.34    21316.05   3620.63 o 
  14  20   1    22468.31    23957.51   3863.53 o 
  16  20   1    21791.91    24711.63   2986.55 o 
  18  20   1    18046.57    18962.79   4982.83 o 
 -17  21   1      501.62     2044.06   2854.30 o 
 -15  21   1       19.23    -3208.23   3208.23 o 
 -13  21   1       74.17    -1195.49   3082.49 o 
 -11  21   1      787.78    -1844.28   2897.19 o 
  -9  21   1     5177.78     1499.76   2961.35 o 
  -7  21   1    12671.11    18113.27   3300.66 o 
  -5  21   1    17320.10    16111.76   3453.70 o 
  -3  21   1    22416.96    25707.79   3797.97 o 
  -1  21   1    28580.77    32134.66   3850.03 o 
   1  21   1    32413.54    37639.97   8097.82 o 
   3  21   1    32915.38    39192.81   3938.25 o 
   5  21   1    34229.23    36073.66   3974.57 o 
   7  21   1    32304.40    36171.56   4559.38 o 
   9  21   1    21928.89    23662.03   3589.80 o 
  11  21   1    11905.11    12167.76   5626.71 o 
  13  21   1     7568.67     8294.80   3559.63 o 
  15  21   1     4047.71     2200.01   3248.31 o 
  17  21   1     1608.73     2490.02   2995.28 o 
 -14  22   1      254.40     1367.98   3497.84 o 
 -12  22   1       79.55    -2584.56   3596.45 o 
 -10  22   1        9.97    -1832.55   3155.60 o 
  -8  22   1        2.93     -471.74   2942.06 o 
  -6  22   1        3.40     2918.59   3163.83 o 
  -4  22   1       47.48    -2355.90   2865.55 o 
  -2  22   1       65.93    -2362.89   3171.05 o 
   0  22   1      151.69    -2013.36   2989.48 o 
   2  22   1      819.64      586.84   2847.72 o 
   4  22   1      970.31     1317.34   3184.60 o 
   6  22   1      426.05    -1641.43   3057.75 o 
   8  22   1      533.75     -775.60   3109.53 o 
  10  22   1      366.68     -669.33   3152.68 o 
  12  22   1      147.99     2985.15   3666.06 o 
  14  22   1      193.52      402.63   5690.52 o 
 -13  23   1     1622.93     -899.02   3338.27 o 
 -11  23   1     1267.38     -687.86   3142.01 o 
  -9  23   1      525.49    -1096.24   3061.66 o 
  -7  23   1       25.83     3916.00   3677.66 o 
  -5  23   1       43.02    -2995.95   2995.95 o 
  -3  23   1      345.09     1288.92   3284.05 o 
  -1  23   1      932.95     3787.12   3123.46 o 
   1  23   1     1356.42     1587.28   3249.26 o 
   3  23   1     1948.70     1554.49   3961.90 o 
   5  23   1     2232.35     3998.79   3324.96 o 
   7  23   1     2577.35      -89.35   3072.73 o 
   9  23   1     2257.95     3160.11   3224.89 o 
  11  23   1      425.36     2076.57   3851.69 o 
  -8  24   1       30.26     2095.71   6879.67 o 
  -6  24   1       59.04     1506.83   3425.86 o 
  -4  24   1      168.90     3307.81   3387.79 o 
  -2  24   1      267.39     4643.83   3170.25 o 
   0  24   1      320.02     1445.51   3277.22 o 
   2  24   1      426.30      935.44   3182.00 o 
   4  24   1      602.73     -451.32   3318.52 o 
   6  24   1      432.99     3533.62   3306.45 o 
   8  24   1      298.02    -4562.36   4588.38 o 
  -3  25   1     8237.21     8387.86   5151.05 o 
  -1  25   1    10600.05    15067.02   3789.05 o 
   1  25   1    13560.54    16160.84   5394.68 o 
 -30   0   2     3280.57     2645.13   5000.23 o 
 -28   0   2    11113.93     9408.79   5893.54 o 
 -26   0   2    25569.32    28725.22   6090.77 o 
 -24   0   2    38167.72    46695.89   7158.10 o 
 -22   0   2    37629.09    51649.71   6496.82 o 
 -20   0   2   103553.62   101744.83   8480.67 o 
 -18   0   2   269177.66   267959.00   7575.76 o 
 -16   0   2   320324.00   333252.03   8445.87 o 
 -14   0   2   257200.00   248213.30   8051.42 o 
 -12   0   2   295005.97   292878.94   7065.29 o 
 -10   0   2   144260.48   148765.56   4130.12 o 
  -8   0   2    29166.34    25465.21   1624.20 o 
  -6   0   2    10113.93    13391.17   1020.72 o 
  -4   0   2   120964.73   140969.39   4791.40 o 
  -2   0   2   283286.81   262874.44  10000.46 o 
   0   0   2   605119.00   602812.00  15719.98 o 
   2   0   2   765492.19   762917.31  20894.25 o 
   4   0   2  1287693.63  1332637.00  43006.63 o 
   6   0   2   685029.13   693976.31  16184.04 o 
   8   0   2   682875.88   695090.06  14072.58 o 
  10   0   2   657757.00   660900.56  13805.74 o 
  12   0   2   701793.38   730323.75  15429.95 o 
  14   0   2   409999.97   431597.63  10499.32 o 
  16   0   2   272574.69   262831.16   7622.16 o 
  18   0   2   127356.20   132094.27   5417.88 o 
  20   0   2    40291.98    44526.42   3631.26 o 
  22   0   2    17966.32    19478.86   5615.11 o 
  24   0   2     6540.15     5626.71   5336.67 o 
  26   0   2     1611.26    -2946.77   5023.43 o 
  28   0   2      180.14     1821.43   5522.30 o 
  30   0   2       35.77    -3445.63   5093.04 o 
 -31   1   2     1511.63     1521.68   3874.89 o 
 -29   1   2     1210.79      738.50   3760.87 o 
 -27   1   2     1503.65       22.52   3498.18 o 
 -25   1   2      944.03    -1366.60   3591.27 o 
 -23   1   2      326.71      707.22   3539.30 o 
 -21   1   2     4516.76     3333.29   5423.68 o 
 -19   1   2    10127.64     9924.35   1980.11 o 
 -17   1   2    47781.02    53633.70   2511.47 o 
 -15   1   2   130126.53   138268.17   3383.57 o 
 -13   1   2   127556.84   126089.16   2981.89 o 
 -11   1   2   142565.08   137290.42   2887.48 o 
  -9   1   2   261934.81   255739.94   4588.25 o 
  -7   1   2   548459.25   576792.44   7960.33 o 
  -5   1   2   513520.22   534559.44   5803.17 o 
  -3   1   2   869710.88   902875.63  17264.38 o 
  -1   1   2  1262876.88  1357511.88  19647.61 o 
   1   1   2   907493.56   954398.81   9946.18 o 
   3   1   2   388180.66   386931.50   6311.20 o 
   5   1   2   303350.66   311811.16  11572.45 o 
   7   1   2    39676.39    38245.05   1724.36 o 
   9   1   2    22529.51    22499.53   1757.62 o 
  11   1   2    26042.19    25553.95   1843.10 o 
  13   1   2     4849.60     6081.71   1722.49 o 
  15   1   2     2595.65     4177.37   1980.51 o 
  17   1   2    13306.22    16374.78   2271.65 o 
  19   1   2    26821.18    27359.10   2358.33 o 
  21   1   2    26867.21    26584.47   2381.32 o 
  23   1   2    19038.45    20159.62   3889.12 o 
  25   1   2    12028.51    12520.37   3889.46 o 
  27   1   2     7753.20     9111.60   4199.73 o 
  29   1   2     5019.06     5048.87   3776.20 o 
  31   1   2     2524.32     5302.07   3828.80 o 
 -30   2   2      502.30     -135.57   3748.56 o 
 -28   2   2      465.51    -2590.34   3658.50 o 
 -26   2   2     1218.19     1486.66   3330.71 o 
 -24   2   2      793.35     2962.88   3628.70 o 
 -22   2   2     1719.08      663.41   3576.60 o 
 -20   2   2     2096.86     2242.94   3753.07 o 
 -18   2   2     3084.95     3286.43   3903.89 o 
 -16   2   2     2426.92     3603.34   1765.44 o 
 -14   2   2     5596.44     6184.86   1480.71 o 
 -12   2   2     1161.13     1423.10   1310.97 o 
 -10   2   2     1766.91     1264.56    976.21 o 
  -8   2   2     1444.67      765.46    902.33 o 
  -6   2   2       11.74     1191.03   1704.51 o 
  -4   2   2     4776.48     5308.65    640.89 o 
  -2   2   2    18614.81    20879.01    648.37 o 
   0   2   2    50088.47    48835.57   1529.76 o 
   2   2   2    45369.30    50260.70   1237.98 o 
   4   2   2    14214.84    15285.73   1223.89 o 
   6   2   2    40155.32    47103.22   2012.85 o 
   8   2   2   101222.64   104553.48   4060.51 o 
  10   2   2    68533.15    68647.79   2328.70 o 
  12   2   2    11824.13    12267.03   1763.73 o 
  14   2   2    32767.40    32335.16   2278.97 o 
  16   2   2    26943.70    29454.42   2453.71 o 
  18   2   2    12535.21    11484.09   2206.55 o 
  20   2   2     7464.40    10605.37   3080.19 o 
  22   2   2     7108.92     4976.86   3463.53 o 
  24   2   2     5238.09     4712.91   3506.81 o 
  26   2   2     2364.16     7221.12   3603.24 o 
  28   2   2     1241.81        5.35   3624.97 o 
  30   2   2      701.21     3093.36   3824.54 o 
 -31   3   2     1431.92    -1211.00   3685.36 o 
 -29   3   2     2004.21      230.72   3879.44 o 
 -27   3   2     3469.61     1723.82   3523.47 o 
 -25   3   2     4637.56     3553.47   3586.48 o 
 -23   3   2     4311.86     4852.12   3653.48 o 
 -21   3   2     4038.59     4023.87   3616.36 o 
 -19   3   2     9573.42     7561.89   2552.62 o 
 -17   3   2     3199.03     1411.79   1695.21 o 
 -15   3   2      582.90      748.81   2074.31 o 
 -13   3   2      900.82      691.35   1081.89 o 
 -11   3   2     1384.13      997.56    961.73 o 
  -9   3   2      608.79     1349.79    786.50 o 
  -7   3   2     2545.48     3445.56    770.83 o 
  -5   3   2      709.82     1320.66    795.12 o 
  -3   3   2     6166.51     7411.32    833.07 o 
  -1   3   2   133505.20   139089.81   4968.60 o 
   1   3   2    68126.66    72112.34   1490.43 o 
   3   3   2      924.04      894.48    938.63 o 
   5   3   2     8378.13     9654.10    822.36 o 
   7   3   2     3867.21     4202.77    813.94 o 
   9   3   2      431.04     1393.56    911.40 o 
  11   3   2     2017.25     1687.92   1484.76 o 
  13   3   2     6023.88     7620.92   1798.30 o 
  15   3   2     2881.25     2306.78   1964.72 o 
  17   3   2     1349.15     -866.55   2071.07 o 
  19   3   2     5593.83     7600.66   2083.49 o 
  21   3   2     3669.06     2550.58   1995.41 o 
  23   3   2     2124.67      912.64   3484.13 o 
  25   3   2      401.72      545.64   3358.05 o 
  27   3   2      185.06     1559.80   3435.82 o 
  29   3   2      142.07      -21.16   3640.57 o 
 -30   4   2      533.55     4591.85   8364.66 o 
 -28   4   2      389.43    -3445.10   3445.10 o 
 -26   4   2       10.35     1448.39   3579.40 o 
 -24   4   2       60.47     1612.76   3572.87 o 
 -22   4   2      385.37     1604.24   3544.01 o 
 -20   4   2       39.92     -934.98   2153.57 o 
 -18   4   2     4678.19     2342.80   1564.98 o 
 -16   4   2    15838.43    15997.55   1575.54 o 
 -14   4   2    18713.42    18352.33   1323.21 o 
 -12   4   2    31076.66    29493.68   1305.00 o 
 -10   4   2    79693.98    81291.10   1806.31 o 
  -8   4   2    66445.02    69387.78   1886.93 o 
  -6   4   2    51514.67    51034.01   1262.93 o 
  -4   4   2    59792.87    61923.40   2033.23 o 
  -2   4   2     6089.49     5874.95    895.75 o 
   0   4   2    16569.01    17836.39   1289.40 o 
   2   4   2    11846.11    12652.12   1170.70 o 
   4   4   2     4171.54     3793.16    818.87 o 
   6   4   2     7341.20     8605.10    842.75 o 
   8   4   2      139.29       58.01    957.12 o 
  10   4   2     5304.95     7428.82   1082.18 o 
  12   4   2       10.59      759.82   1146.13 o 
  14   4   2      431.52      239.91   1379.04 o 
  16   4   2      640.05      562.36   1559.86 o 
  18   4   2     1821.32     1998.73   2001.45 o 
  20   4   2      519.70    -1870.34   1870.34 o 
  22   4   2      362.64    -2381.63   4025.71 o 
  24   4   2      215.96    -1298.40   3432.38 o 
  26   4   2      167.96     2385.41   3316.11 o 
  28   4   2      250.34      699.25   3687.45 o 
  30   4   2      202.59     2287.44   4716.00 o 
 -31   5   2        3.75    -1371.37   3752.65 o 
 -29   5   2        9.51       47.21   4135.92 o 
 -27   5   2      451.72     1789.79   3607.74 o 
 -25   5   2     1829.78     1319.01   3603.74 o 
 -23   5   2     4030.19     4903.30   3484.18 o 
 -21   5   2    11549.59    12327.07   3559.11 o 
 -19   5   2    27871.64    29219.97   2271.65 o 
 -17   5   2    76277.77    74858.24   3695.71 o 
 -15   5   2    93458.70    92148.41   2456.30 o 
 -13   5   2   136050.80   136510.61   2729.53 o 
 -11   5   2   255943.95   254425.33   5902.53 o 
  -9   5   2   228743.44   230077.66   3449.51 o 
  -7   5   2   230396.13   234711.97   3358.64 o 
  -5   5   2   172379.09   182336.61   3004.80 o 
  -3   5   2   276947.56   280665.25   4149.27 o 
  -1   5   2   481412.34   509110.13   7519.12 o 
   1   5   2   411367.38   431802.72   7092.30 o 
   3   5   2     9925.32     8799.32    759.38 o 
   5   5   2    46538.54    52029.54   1196.80 o 
   7   5   2     2805.49     3229.80    797.64 o 
   9   5   2      132.40      394.36    988.86 o 
  11   5   2    23691.79    24363.06   1362.96 o 
  13   5   2    22190.53    23318.53   1548.41 o 
  15   5   2    30973.21    29371.05   1805.18 o 
  17   5   2    24229.32    21669.73   2323.24 o 
  19   5   2    14824.84    14804.60   2156.34 o 
  21   5   2     3748.58     6379.54   2058.76 o 
  23   5   2     5825.04     6400.62   3324.80 o 
  25   5   2     5695.41    10032.91   3769.44 o 
  27   5   2     2657.05     -779.81   3482.97 o 
  29   5   2     1626.67     2171.14   3765.15 o 
 -30   6   2     4157.16     8729.76   3783.63 o 
 -28   6   2     9049.42    11208.62   3933.25 o 
 -26   6   2    17561.15    17659.23   4065.17 o 
 -24   6   2    33151.51    29805.03   4135.43 o 
 -22   6   2    53631.90    52811.44   4700.25 o 
 -20   6   2    71117.30    67197.63   4863.91 o 
 -18   6   2   104419.51    93500.29   5990.31 o 
 -16   6   2   122635.64   115626.42   2824.30 o 
 -14   6   2    86342.29    85835.27   2311.39 o 
 -12   6   2    55085.50    53096.63   1726.52 o 
 -10   6   2    73152.58    77620.44   1860.34 o 
  -8   6   2    30359.74    31639.55   1252.00 o 
  -6   6   2     1645.26      842.85    809.85 o 
  -4   6   2    21586.97    19437.26   1095.40 o 
  -2   6   2   163434.02   161943.69   4344.83 o 
   0   6   2   638073.81   677462.00  13141.77 o 
   2   6   2   426980.28   431083.47   7150.10 o 
   4   6   2   382158.94   370079.19   6621.17 o 
   6   6   2   467318.78   464254.84   7508.69 o 
   8   6   2   491005.19   495266.34   7913.58 o 
  10   6   2   326038.13   319413.50   4273.74 o 
  12   6   2   332904.47   315223.09   4400.92 o 
  14   6   2   174597.31   173729.19   4180.39 o 
  16   6   2    86735.35    84977.50   2978.62 o 
  18   6   2    43472.36    46719.20   4082.62 o 
  20   6   2    34267.09    35478.38   2198.70 o 
  22   6   2    10336.96    11029.18   2660.87 o 
  24   6   2     1750.34     4060.58   3378.37 o 
  26   6   2      155.18     2302.88   3638.23 o 
  28   6   2        8.30     -282.32   3529.99 o 
  30   6   2      239.66     3707.16   5151.05 o 
 -29   7   2     2029.38      548.08   3840.38 o 
 -27   7   2     2279.28     -631.22   3812.27 o 
 -25   7   2     1203.26     2328.64   6113.97 o 
 -23   7   2     1697.41     -691.84   4019.91 o 
 -21   7   2     1586.44      726.68   3323.80 o 
 -19   7   2     3335.86     2188.74   2108.66 o 
 -17   7   2    22041.51    21404.35   1794.73 o 
 -15   7   2    49780.50    47007.12   1956.16 o 
 -13   7   2   106531.39   101595.98   2416.93 o 
 -11   7   2   249063.20   245135.00   3883.29 o 
  -9   7   2   478142.63   479149.34   7925.19 o 
  -7   7   2   499849.66   500363.56   6467.91 o 
  -5   7   2   577361.56   560050.00   8293.95 o 
  -3   7   2   709043.50   709858.88  14799.05 o 
  -1   7   2   526631.88   524869.81  12520.39 o 
   1   7   2   371599.28   370362.56   6446.65 o 
   3   7   2   577976.81   567184.00  16195.64 o 
   5   7   2   396768.03   375345.13  11407.60 o 
   7   7   2   304517.63   306462.69   4017.74 o 
   9   7   2   154021.16   149627.94   2497.59 o 
  11   7   2    26537.58    25828.76   1355.53 o 
  13   7   2      298.34     -558.25   1548.05 o 
  15   7   2     2361.34     2267.88   1697.41 o 
  17   7   2     8849.39     9294.51   2455.16 o 
  19   7   2    15953.16    14259.35   1834.73 o 
  21   7   2    21820.36    19661.73   2816.08 o 
  23   7   2    14758.39    13210.60   3620.66 o 
  25   7   2     8549.74     5137.75   3527.82 o 
  27   7   2     8025.89    11213.56   3879.31 o 
  29   7   2     4802.85     9152.16   3822.79 o 
 -30   8   2      104.78    -1083.86   6322.80 o 
 -28   8   2      466.12    -3698.56   3709.62 o 
 -26   8   2     1941.90      -40.26   3397.23 o 
 -24   8   2     3806.89     3163.98   3387.40 o 
 -22   8   2     7369.45     8494.57   3461.60 o 
 -20   8   2    10588.45     7637.50   2900.37 o 
 -18   8   2    10622.57    10951.59   1615.59 o 
 -16   8   2    22555.15    22441.53   2240.56 o 
 -14   8   2    33598.25    33118.55   1769.22 o 
 -12   8   2    48895.97    48265.77   1832.42 o 
 -10   8   2   118912.92   118455.12   3069.85 o 
  -8   8   2   112417.82   111925.42   2256.25 o 
  -6   8   2    31211.61    34564.44   1540.39 o 
  -4   8   2    40561.41    37774.88   1478.54 o 
  -2   8   2     2126.16     2113.21    988.13 o 
   0   8   2     5049.73     3862.04   1314.64 o 
   2   8   2     1537.68     4399.60   1509.37 o 
   4   8   2    15845.06    17346.71   1481.87 o 
   6   8   2    56480.01    57311.73   1759.52 o 
   8   8   2    67173.11    66249.38   1791.18 o 
  10   8   2   122412.03   121846.71   6942.06 o 
  12   8   2    74912.30    72569.76   1970.44 o 
  14   8   2    55881.41    54083.15   2871.89 o 
  16   8   2    23674.28    22712.23   1903.47 o 
  18   8   2    22858.93    24713.21   1998.18 o 
  20   8   2    28878.37    27767.78   2154.52 o 
  22   8   2    18520.46    16836.63   2777.12 o 
  24   8   2     9706.56    10790.00   3552.08 o 
  26   8   2     5271.32     1826.62   3600.88 o 
  28   8   2     1328.77    -2274.60   3661.65 o 
 -29   9   2      150.62     1310.95   3796.73 o 
 -27   9   2      137.21    -1723.82   3508.76 o 
 -25   9   2       92.87     -550.30   3369.45 o 
 -23   9   2      249.95    -3194.03   3194.03 o 
 -21   9   2      222.07     1691.40   3151.15 o 
 -19   9   2     1024.16     2426.87   1951.37 o 
 -17   9   2    10422.89    11056.64   2414.45 o 
 -15   9   2     9167.51     7916.76   1621.71 o 
 -13   9   2     1886.27     1269.60   1383.47 o 
 -11   9   2     3448.31     4104.67   1315.56 o 
  -9   9   2     1341.96     1801.97   1176.51 o 
  -7   9   2     1107.35      473.73   1022.53 o 
  -5   9   2      409.24      276.34   1310.31 o 
  -3   9   2      250.73      366.99   1050.81 o 
  -1   9   2      140.31     1000.19   1435.24 o 
   1   9   2      214.80    -1092.93   1618.62 o 
   3   9   2     7498.54     7301.53   1369.52 o 
   5   9   2    12636.53    14224.58   1635.50 o 
   7   9   2    29659.73    30582.67   1567.89 o 
   9   9   2    40863.43    38925.44   1629.95 o 
  11   9   2    29620.28    30961.12   1661.24 o 
  13   9   2    18492.97    16738.65   1615.12 o 
  15   9   2    16681.11    14346.79   2017.50 o 
  17   9   2     9328.70     9400.14   2033.35 o 
  19   9   2     4665.03     6161.56   2132.37 o 
  21   9   2     1834.96      629.97   2329.78 o 
  23   9   2      859.10    -2404.21   3231.04 o 
  25   9   2      302.68    -3914.62   3927.10 o 
  27   9   2       23.36    -3654.46   3654.46 o 
 -28  10   2       29.90    -2467.36   3638.07 o 
 -26  10   2       33.25    -3347.02   3347.02 o 
 -24  10   2      331.92      779.31   3215.26 o 
 -22  10   2     1219.09     -818.39   2874.89 o 
 -20  10   2     4359.85     6281.47   2128.43 o 
 -18  10   2    13266.16    10042.91   1729.86 o 
 -16  10   2    24294.55    23573.19   1842.81 o 
 -14  10   2    19945.26    18683.44   1715.84 o 
 -12  10   2    17483.57    18116.59   1594.93 o 
 -10  10   2    37667.66    38871.79   1730.91 o 
  -8  10   2    59137.89    58950.04   1820.25 o 
  -6  10   2    48388.15    49358.20   2424.18 o 
  -4  10   2    42210.66    41586.27   1687.55 o 
  -2  10   2     3866.24     4234.40   1580.02 o 
   0  10   2      165.14     1699.02   1828.00 o 
   2  10   2      352.26     -203.03   1886.80 o 
   4  10   2      738.17      496.43   1305.43 o 
   6  10   2     1233.07     2554.36   1136.01 o 
   8  10   2     1710.94     2300.32   1359.53 o 
  10  10   2     2005.57     2332.40   1284.91 o 
  12  10   2     2040.08     1100.19   1418.08 o 
  14  10   2      883.04     -696.61   1662.04 o 
  16  10   2     2307.12     2274.10   1740.24 o 
  18  10   2      483.30    -1466.53   1834.98 o 
  20  10   2      353.61      653.03   2056.14 o 
  22  10   2       48.24     1091.61   2343.59 o 
  24  10   2      107.56    -3235.33   3235.33 o 
  26  10   2      126.08     -588.90   3748.19 o 
  28  10   2       90.45     2763.48   3666.76 o 
 -27  11   2      915.29     3193.84   3662.64 o 
 -25  11   2     2934.91     6760.72   3643.95 o 
 -23  11   2     9563.76     9201.60   4135.92 o 
 -21  11   2    20927.86    19248.34   3272.88 o 
 -19  11   2    18834.48    23235.52   2888.77 o 
 -17  11   2    16198.19    17753.02   1858.14 o 
 -15  11   2    32415.01    32507.15   3366.12 o 
 -13  11   2    50593.11    50842.77   2120.21 o 
 -11  11   2    44812.09    47882.39   1961.35 o 
  -9  11   2    36110.14    33779.70   1695.17 o 
  -7  11   2    40649.66    38593.32   2025.14 o 
  -5  11   2    24482.06    25658.38   1661.76 o 
  -3  11   2     3296.67     2904.85   1735.09 o 
  -1  11   2      910.37      456.08   1963.71 o 
   1  11   2      320.19      371.34   1935.43 o 
   3  11   2    18982.02    17085.60   2341.89 o 
   5  11   2    48858.24    49626.25   2283.42 o 
   7  11   2    56636.66    55989.29   2035.46 o 
   9  11   2    38499.55    35909.52   1942.49 o 
  11  11   2    37238.04    37164.78   2086.85 o 
  13  11   2    30513.98    30003.75   2068.89 o 
  15  11   2    14902.61    14400.45   1820.92 o 
  17  11   2     6672.24     8914.40   1914.09 o 
  19  11   2     5039.78     5302.16   2113.83 o 
  21  11   2     3012.62     3008.97   2475.11 o 
  23  11   2     2382.63     1555.39   3216.19 o 
  25  11   2      931.29    -1428.97   3553.93 o 
 -28  12   2     4107.12     9720.54   3821.52 o 
 -26  12   2     6885.06     8278.47   3834.35 o 
 -24  12   2     9740.67     8096.42   3388.00 o 
 -22  12   2    11819.01    10309.30   3197.34 o 
 -20  12   2    10969.85    10734.58   2226.46 o 
 -18  12   2     9749.16     9291.96   1944.42 o 
 -16  12   2     7295.74     7473.18   1752.90 o 
 -14  12   2     2756.22     1253.26   1426.38 o 
 -12  12   2       99.30     -137.24   1473.79 o 
 -10  12   2     2739.72      887.94   1400.27 o 
  -8  12   2    18149.03    18468.21   1556.79 o 
  -6  12   2    63431.55    60759.52   2287.47 o 
  -4  12   2    96164.89    95323.94   3286.10 o 
  -2  12   2   108587.84   107613.29   4245.39 o 
   0  12   2    93568.81    91038.80   5278.67 o 
   2  12   2   189633.47   183434.72  11114.20 o 
   4  12   2   199525.50   208996.34   6147.29 o 
   6  12   2   182132.41   175950.23   9340.45 o 
   8  12   2   135609.80   133411.55   3229.52 o 
  10  12   2    96003.42    94156.44   2819.22 o 
  12  12   2    37296.46    35105.89   2080.29 o 
  14  12   2    24298.76    25481.62   2000.31 o 
  16  12   2    14730.59    15045.39   2338.39 o 
  18  12   2     4942.53     5801.63   1968.43 o 
  20  12   2      499.27     1143.72   2412.96 o 
  22  12   2        1.93     -313.65   2813.35 o 
  24  12   2      453.42     -292.50   3477.23 o 
  26  12   2      801.08    -2772.75   5023.43 o 
 -27  13   2      534.81     2731.94   3720.48 o 
 -25  13   2      138.09    -1540.28   3546.50 o 
 -23  13   2        2.42     1480.75   3242.61 o 
 -21  13   2      190.57     3104.05   3231.01 o 
 -19  13   2     2112.06     3170.25   1964.14 o 
 -17  13   2    12259.87    10951.69   1871.26 o 
 -15  13   2    32561.93    33129.32   1962.90 o 
 -13  13   2    47523.64    48304.98   2092.31 o 
 -11  13   2    74785.99    76261.16   2465.98 o 
  -9  13   2   131097.50   129802.97   3000.76 o 
  -7  13   2   159110.20   161461.80   3712.04 o 
  -5  13   2   191665.31   190994.22   4862.40 o 
  -3  13   2   153034.33   153683.98   5206.86 o 
  -1  13   2   122798.88   129469.82   5481.69 o 
   1  13   2    91239.36    87260.13   7859.99 o 
   3  13   2   102774.21    97844.80   4199.79 o 
   5  13   2    57075.40    60808.26   3681.71 o 
   7  13   2    25472.65    25344.62   1766.17 o 
   9  13   2     1203.27      -38.51   1529.58 o 
  11  13   2      344.93      599.09   1556.00 o 
  13  13   2      674.58     -549.22   1587.86 o 
  15  13   2     2061.16     2733.07   1688.21 o 
  17  13   2     2953.02     1695.64   1763.45 o 
  19  13   2     5291.43     4086.96   2640.75 o 
  21  13   2     8776.44     7533.40   4118.52 o 
  23  13   2     6325.64     4768.20   5023.43 o 
  25  13   2     3539.95    -3074.39   4791.40 o 
 -26  14   2      356.46    -1256.97   3447.45 o 
 -24  14   2     1334.33     2657.32   3391.96 o 
 -22  14   2     2941.83     2676.85   3107.53 o 
 -20  14   2     7014.02     8645.85   2819.16 o 
 -18  14   2    16515.23    14497.68   2685.74 o 
 -16  14   2    28290.01    28930.93   3115.32 o 
 -14  14   2    50254.54    51131.03   2940.38 o 
 -12  14   2    57039.82    57376.16   2254.70 o 
 -10  14   2    29897.92    29914.32   1831.74 o 
  -8  14   2    38400.10    34703.31   3290.38 o 
  -6  14   2    70636.22    70708.71   2633.28 o 
  -4  14   2    55498.56    59529.08   3665.96 o 
  -2  14   2    23454.42    22756.52   3006.36 o 
   0  14   2    10931.02    12009.69   2885.91 o 
   2  14   2     1915.49     2393.74   2678.42 o 
   4  14   2     1450.86     2718.55   2671.92 o 
   6  14   2    18410.39    17609.00   2078.48 o 
   8  14   2    15076.81    14922.65   1649.23 o 
  10  14   2    20854.58    18537.60   1763.56 o 
  12  14   2    36123.58    34758.83   2147.04 o 
  14  14   2    27286.53    26447.73   2131.76 o 
  16  14   2    15378.15    13524.93   1985.95 o 
  18  14   2    17241.46    17623.72   2159.43 o 
  20  14   2    12573.01    13914.05   3078.04 o 
  22  14   2     8128.93    10139.68   4942.22 o 
  24  14   2     4319.24     3967.70   4977.03 o 
 -25  15   2      691.18     1951.67   3465.61 o 
 -23  15   2     2017.72     3144.13   3141.80 o 
 -21  15   2     3616.19     3280.93   3428.23 o 
 -19  15   2     5057.15     5240.40   2106.37 o 
 -17  15   2     4367.95     3661.54   1775.04 o 
 -15  15   2     4933.96     6875.84   1869.77 o 
 -13  15   2     4848.46     4359.02   1566.38 o 
 -11  15   2     4853.51     5580.48   1446.80 o 
  -9  15   2     9627.71    10411.13   1503.08 o 
  -7  15   2     5458.83     4743.91   1938.50 o 
  -5  15   2      106.21     2095.23   2771.32 o 
  -3  15   2     6563.72     5939.28   2719.44 o 
  -1  15   2    20656.74    19827.55   3094.46 o 
   1  15   2    38957.74    39504.77   3436.52 o 
   3  15   2    53788.27    51988.62   3710.11 o 
   5  15   2    60377.20    58450.24   5174.25 o 
   7  15   2    39179.70    39210.38   2458.11 o 
   9  15   2    34121.27    36741.43   2034.40 o 
  11  15   2    43818.95    44158.73   2239.65 o 
  13  15   2    37187.53    35771.32   2877.63 o 
  15  15   2    24873.54    26748.89   2231.34 o 
  17  15   2    13805.49    15955.89   2470.93 o 
  19  15   2     5684.84     6573.75   2475.12 o 
  21  15   2     2091.51     3284.88   2941.62 o 
  23  15   2      677.05     2679.94   4582.58 o 
 -24  16   2      992.08    -1034.42   3346.52 o 
 -22  16   2     1118.68     3849.70   2969.52 o 
 -20  16   2     1556.83     -300.42   2727.20 o 
 -18  16   2     1418.71      197.93   2029.56 o 
 -16  16   2      466.59     3222.51   1835.86 o 
 -14  16   2      550.42      254.62   1627.07 o 
 -12  16   2      774.46      936.28   1811.04 o 
 -10  16   2        1.01      116.03   1446.93 o 
  -8  16   2     1238.63      812.25   1462.72 o 
  -6  16   2     2112.82     1360.14   2611.31 o 
  -4  16   2     4508.98     3418.91   2456.24 o 
  -2  16   2     9169.88     9240.96   2809.45 o 
   0  16   2    11033.20     9497.06   3364.42 o 
   2  16   2     8864.30    13307.85   2745.13 o 
   4  16   2     7380.64    10854.38   2723.40 o 
   6  16   2     8815.50     9143.48   1860.62 o 
   8  16   2     7386.73     7995.60   1911.08 o 
  10  16   2     4143.03     4766.25   1573.23 o 
  12  16   2     1515.54      867.30   1593.95 o 
  14  16   2      115.66     -908.16   1895.46 o 
  16  16   2      114.86     -333.78   2049.02 o 
  18  16   2      329.95     -593.28   2196.84 o 
  20  16   2      328.37     4008.21   3083.14 o 
  22  16   2      290.07     6021.16   5023.43 o 
 -23  17   2     1573.79     1032.53   5406.28 o 
 -21  17   2     2908.19     2666.45   3196.22 o 
 -19  17   2     5897.94    11639.77   2433.01 o 
 -17  17   2     6436.13     5652.59   1932.24 o 
 -15  17   2     5332.13     4271.34   1785.26 o 
 -13  17   2     5128.15     3562.01   1728.11 o 
 -11  17   2     2262.09       51.04   1468.73 o 
  -9  17   2      263.30     -229.55   1901.02 o 
  -7  17   2      278.21     3053.43   2566.83 o 
  -5  17   2     1802.29     5090.62   2550.18 o 
  -3  17   2     3675.90     3304.04   2631.36 o 
  -1  17   2     3879.95     3588.56   2668.63 o 
   1  17   2     5555.90     3556.07   2513.55 o 
   3  17   2    11232.28     9873.36   3202.00 o 
   5  17   2    19400.23    20813.72   3037.13 o 
   7  17   2    11364.85    10638.77   2093.14 o 
   9  17   2     9596.08    10659.75   2017.17 o 
  11  17   2    11445.11    12409.18   2174.20 o 
  13  17   2     7083.72     6595.17   2139.44 o 
  15  17   2     3007.06     4020.21   2160.08 o 
  17  17   2     1367.60     3121.27   2195.48 o 
  19  17   2      440.48     1686.78   2476.83 o 
  21  17   2      178.06     1280.03   3148.08 o 
 -22  18   2      933.15    -1368.97   4385.35 o 
 -20  18   2      406.00    -2134.67   4083.72 o 
 -18  18   2       14.70     -719.01   2114.88 o 
 -16  18   2      757.26      675.03   1828.92 o 
 -14  18   2     4029.78     1580.25   1708.21 o 
 -12  18   2    10729.20     7940.49   1761.93 o 
 -10  18   2    13254.18    16044.38   2404.21 o 
  -8  18   2    20991.59    22186.04   2452.21 o 
  -6  18   2    47717.50    49682.25   3947.67 o 
  -4  18   2    64769.40    66466.25   4332.11 o 
  -2  18   2    62091.54    61386.46   4121.21 o 
   0  18   2    50318.99    52885.53   3962.18 o 
   2  18   2    47712.29    51028.10   3900.23 o 
   4  18   2    33793.21    40150.89   3597.43 o 
   6  18   2    19013.62    20018.47   2255.13 o 
   8  18   2    10121.81    12310.97   2887.05 o 
  10  18   2     3978.68     6010.47   2778.44 o 
  12  18   2      569.75     1652.21   2008.70 o 
  14  18   2       44.81      638.79   2011.71 o 
  16  18   2      343.91    -1483.46   2275.46 o 
  18  18   2      785.77    -1492.62   2316.74 o 
  20  18   2     1230.73     2231.04   2940.90 o 
 -21  19   2     1609.79     4710.19   4304.14 o 
 -19  19   2     3222.32     5674.85   2832.30 o 
 -17  19   2     4880.46     4204.84   2296.86 o 
 -15  19   2     5606.02     7123.47   2100.05 o 
 -13  19   2     7901.00     9018.07   1879.37 o 
 -11  19   2    11823.21    11665.96   2353.21 o 
  -9  19   2    16189.03    18533.96   2445.18 o 
  -7  19   2    18303.08    19152.57   3308.11 o 
  -5  19   2    13588.18    13758.99   3186.75 o 
  -3  19   2     5892.40     7720.96   2857.06 o 
  -1  19   2     2428.67     3906.99   2964.05 o 
   1  19   2      346.69    -1089.12   2876.17 o 
   3  19   2      328.25    -2718.44   2718.44 o 
   5  19   2      711.66    -1179.59   5464.29 o 
   7  19   2      827.68     -559.03   2698.31 o 
   9  19   2     2836.40     3453.35   2894.97 o 
  11  19   2     6650.15     3925.58   2954.67 o 
  13  19   2     9025.73     9269.22   3249.91 o 
  15  19   2     7468.40     8655.46   2404.42 o 
  17  19   2     4814.70     1878.16   2360.80 o 
  19  19   2     2570.21     3671.52   2844.10 o 
 -18  20   2     1653.00     3594.17   2845.51 o 
 -16  20   2     2302.59     4396.89   2350.38 o 
 -14  20   2     2832.91     2527.54   2295.25 o 
 -12  20   2     4084.81     1341.29   5035.04 o 
 -10  20   2     4403.22     5804.69   2341.66 o 
  -8  20   2     5121.24     5439.92   2319.72 o 
  -6  20   2     5168.71     3177.24   2891.29 o 
  -4  20   2     2971.90     4531.94   3082.21 o 
  -2  20   2     1066.99     3484.93   3051.66 o 
   0  20   2       50.61    -1348.69   2651.68 o 
   2  20   2       15.27    -1015.41   2717.21 o 
   4  20   2       54.14    -1499.77   2772.82 o 
   6  20   2        4.99    -1040.40   2698.25 o 
   8  20   2      174.91    -2171.15   2650.12 o 
  10  20   2      889.46     1346.57   3023.13 o 
  12  20   2     2339.93     1194.00   3085.77 o 
  14  20   2     1513.63     -882.20   3058.55 o 
  16  20   2      923.19     3452.20   2406.51 o 
  18  20   2     1068.45     2838.67   3543.03 o 
 -17  21   2     5585.90     9708.16   3053.18 o 
 -15  21   2     7111.57    11642.42   3580.09 o 
 -13  21   2     8623.78     7974.40   3299.38 o 
 -11  21   2     8064.59     6749.33   3163.38 o 
  -9  21   2     4988.68     6990.53   2466.50 o 
  -7  21   2     1882.94     5587.67   3085.40 o 
  -5  21   2      128.19     2681.02   2969.18 o 
  -3  21   2      509.43      962.36   3031.07 o 
  -1  21   2     2400.25     1152.97   2944.19 o 
   1  21   2     6280.47     4605.36   3015.97 o 
   3  21   2    11186.67    11045.29   3250.04 o 
   5  21   2    14575.12    18760.58   3367.30 o 
   7  21   2    16623.77    18784.51   5365.68 o 
   9  21   2    22320.77    23220.60   3721.67 o 
  11  21   2    20032.30    24948.36   3851.16 o 
  13  21   2    12072.29    10467.29   3609.80 o 
  15  21   2     6830.21     9025.46   3420.98 o 
 -14  22   2      181.24     2268.12   3260.48 o 
 -12  22   2     1102.42     3256.42   3154.51 o 
 -10  22   2     3511.80     4376.35   3209.46 o 
  -8  22   2     6297.20     7466.47   3303.07 o 
  -6  22   2    10738.71    11048.38   3289.45 o 
  -4  22   2    14414.76    17679.60   4048.91 o 
  -2  22   2    11794.93    12388.05   3869.09 o 
   0  22   2    10684.88    10976.93   3320.80 o 
   2  22   2    13877.56    15118.06   3324.98 o 
   4  22   2    14313.03    13166.08   3383.65 o 
   6  22   2     9561.46    14711.65   3505.85 o 
   8  22   2     3383.75     2749.94   3229.98 o 
  10  22   2      972.80     -637.64   4924.82 o 
  12  22   2      540.10     3956.63   3353.14 o 
  14  22   2       70.05      276.39   4014.11 o 
 -13  23   2      215.21     4737.13   3345.82 o 
 -11  23   2      939.93     5272.59   3122.71 o 
  -9  23   2     1198.66      274.70   2987.76 o 
  -7  23   2     1476.34     4465.85   3244.22 o 
  -5  23   2     2136.13     1327.98   3196.22 o 
  -3  23   2     1844.12     2526.34   3211.01 o 
  -1  23   2     1441.11     -248.97   3061.66 o 
   1  23   2     1032.11     1911.51   3178.44 o 
   3  23   2      647.98     3041.24   3204.45 o 
   5  23   2      788.73      352.05   3112.94 o 
   7  23   2      670.45     -885.36   3108.08 o 
   9  23   2      200.42     -859.69   3425.86 o 
  11  23   2        2.74     6640.36   4153.32 o 
  -8  24   2     7984.02    10914.08   3567.38 o 
  -6  24   2     8601.68     7599.62   3438.50 o 
  -4  24   2     7885.47     8749.35   3522.66 o 
  -2  24   2     6898.03     4383.84   3457.24 o 
   0  24   2     5167.62     3607.97   3799.48 o 
   2  24   2     3400.35     5308.36   3411.66 o 
   4  24   2     2242.90     7102.25   4130.12 o 
   6  24   2      945.61      871.85   3226.54 o 
   8  24   2      200.07     5666.10   3604.23 o 
  -3  25   2      685.24     3132.40   4826.21 o 
  -1  25   2     1872.24     3979.30   4559.38 o 
 -31   1   3     3360.14     7088.29   3916.38 o 
 -29   1   3     5426.24     7938.24   3958.17 o 
 -27   1   3    11318.32    14237.22   4506.55 o 
 -25   1   3    18316.65    18988.62   4000.05 o 
 -23   1   3    16777.76    21578.10   4345.11 o 
 -21   1   3    17256.98    15828.64   3941.62 o 
 -19   1   3    31868.51    30921.09   4679.96 o 
 -17   1   3    34151.52    38106.29   2124.27 o 
 -15   1   3    16366.72    16089.80   1616.02 o 
 -13   1   3      381.30     -271.47   1197.09 o 
 -11   1   3     1146.52      720.62   2036.06 o 
  -9   1   3    47646.34    50648.02   1366.37 o 
  -7   1   3   228482.52   223422.22   4511.62 o 
  -5   1   3   393334.13   412404.97   5097.26 o 
  -3   1   3   540642.25   528724.19   8709.13 o 
  -1   1   3   574065.31   624979.94  17777.51 o 
   1   1   3   567064.56   569523.56   6079.32 o 
   3   1   3   845839.31   867053.13   9445.81 o 
   5   1   3   618380.13   608918.69  13173.44 o 
   7   1   3   442913.91   454723.44   8846.12 o 
   9   1   3   320501.84   296266.63  17320.99 o 
  11   1   3   132483.84   124842.09   3277.41 o 
  13   1   3    89518.77    91605.11   5464.29 o 
  15   1   3    18907.57    17201.85   2246.63 o 
  17   1   3      118.85     1273.86   2107.10 o 
  19   1   3      284.85      542.86   1995.41 o 
  21   1   3      541.82    -1092.04   1894.95 o 
  23   1   3     6700.61    11738.62   3760.34 o 
  25   1   3     6326.11     3770.80   3548.00 o 
  27   1   3     5218.16     4519.19   3658.55 o 
  29   1   3     4126.31     2894.57   3716.17 o 
 -32   2   3      358.41      382.85   5684.72 o 
 -30   2   3       84.86     1222.41   3670.72 o 
 -28   2   3        0.97     1364.33   3728.01 o 
 -26   2   3     1174.89     4215.09   3580.86 o 
 -24   2   3     5464.42     5236.05   3811.08 o 
 -22   2   3    10043.67     9895.31   3905.54 o 
 -20   2   3    43343.43    53680.13   5058.24 o 
 -18   2   3   144857.05   157108.84  11787.09 o 
 -16   2   3   226154.42   228618.17   5278.66 o 
 -14   2   3   326537.72   329306.47   5794.93 o 
 -12   2   3   458654.94   452874.75   6017.08 o 
 -10   2   3   419135.34   437720.38   5639.72 o 
  -8   2   3   391149.97   405984.31   5825.08 o 
  -6   2   3   429301.44   427962.53   6076.95 o 
  -4   2   3   601101.69   623275.81  15122.02 o 
  -2   2   3   211554.02   217648.13   4272.91 o 
   0   2   3    33676.26    38080.22   2038.19 o 
   2   2   3    36123.20    35634.53   1054.03 o 
   4   2   3      454.31     1074.11   1223.65 o 
   6   2   3    95489.75    97677.17   3735.67 o 
   8   2   3   295679.00   294455.88   4966.34 o 
  10   2   3   311790.75   309721.53  11700.07 o 
  12   2   3   193669.58   200225.27   4263.44 o 
  14   2   3   167755.80   177159.84   6235.79 o 
  16   2   3   198858.47   200168.44  10586.33 o 
  18   2   3    95507.02   101149.79   5916.75 o 
  20   2   3    51866.13    60012.96   2842.42 o 
  22   2   3    40631.33    47848.34   7088.49 o 
  24   2   3    24106.99    30048.69   4019.89 o 
  26   2   3    11013.80    10780.84   3946.59 o 
  28   2   3     3644.06     3643.46   3821.52 o 
  30   2   3      863.35     1577.22   3634.11 o 
 -31   3   3      298.69    -1215.23   4936.42 o 
 -29   3   3     1088.79    -1388.18   3933.34 o 
 -27   3   3     1806.35     2773.88   3683.06 o 
 -25   3   3     2954.40    -2360.22   3674.72 o 
 -23   3   3     2390.16     4563.15   3635.18 o 
 -21   3   3     2224.38     1934.06   3477.97 o 
 -19   3   3     3666.45     4202.32   3886.49 o 
 -17   3   3     9201.07     7942.60   1445.75 o 
 -15   3   3     3315.59     3260.62   1602.27 o 
 -13   3   3    10453.80    10311.33   1574.51 o 
 -11   3   3     2125.22     3948.47   1071.15 o 
  -9   3   3    17841.10    18164.84   1337.88 o 
  -7   3   3    39057.71    39363.33   1120.54 o 
  -5   3   3    29826.80    29787.79   1008.50 o 
  -3   3   3    35109.49    33953.85   1201.05 o 
  -1   3   3     4693.89     3647.26    601.24 o 
   1   3   3     1586.47     1762.03    588.28 o 
   3   3   3    73493.27    79018.05   2264.04 o 
   5   3   3    40576.19    42991.35   1554.52 o 
   7   3   3    89834.32    92824.51   1743.25 o 
   9   3   3    35216.23    37722.01   1291.12 o 
  11   3   3    35339.54    36487.97   2047.66 o 
  13   3   3    21166.89    23576.84   2149.18 o 
  15   3   3     4332.96     2484.87   2262.29 o 
  17   3   3      421.54     -333.91   2140.47 o 
  19   3   3      210.43     1376.13   1989.23 o 
  21   3   3      923.93      996.94   2054.37 o 
  23   3   3      520.04     1467.88   3334.70 o 
  25   3   3       84.22     3633.77   3374.05 o 
  27   3   3      337.25      316.66   3572.55 o 
  29   3   3      362.20     3875.24   3643.95 o 
 -30   4   3       26.30      183.99   3797.78 o 
 -28   4   3       62.25     -759.98   4240.33 o 
 -26   4   3      530.10     3174.28   3712.26 o 
 -24   4   3     2723.23     8335.24   3823.41 o 
 -22   4   3     6162.14     9932.48   3600.33 o 
 -20   4   3    22844.52    22040.40   2633.99 o 
 -18   4   3    43621.58    43941.84   3025.33 o 
 -16   4   3    57611.23    51712.32   2272.23 o 
 -14   4   3    63655.54    61998.95   2409.26 o 
 -12   4   3    74878.72    73529.57   1821.54 o 
 -10   4   3   103226.00   101559.33   2008.27 o 
  -8   4   3   128187.54   134087.30   2235.34 o 
  -6   4   3    63179.04    67666.69   2741.60 o 
  -4   4   3    58533.18    57876.24   1839.50 o 
  -2   4   3    94838.41    92081.24   1788.61 o 
   0   4   3     1804.97     2999.94   1310.96 o 
   2   4   3      862.85      785.80    644.13 o 
   4   4   3    10042.18    10150.19    999.92 o 
   6   4   3    60504.05    63255.07   1810.96 o 
   8   4   3    95814.66    97517.70   4362.15 o 
  10   4   3    55219.82    58742.75   3219.41 o 
  12   4   3   110485.75   107665.66   2393.09 o 
  14   4   3    84615.98    87239.81   4855.21 o 
  16   4   3    91580.34    87203.77   6926.07 o 
  18   4   3    50636.29    49859.78   2764.53 o 
  20   4   3    38417.39    38540.34   2579.20 o 
  22   4   3    17889.00    20792.67   2877.09 o 
  24   4   3     6373.43     5434.70   3355.10 o 
  26   4   3     1803.56     4513.25   3612.06 o 
  28   4   3      796.31     3011.34   3678.10 o 
  30   4   3       94.26     1564.86   3665.25 o 
 -31   5   3     1806.05     1188.04   3937.64 o 
 -29   5   3     3482.88     1426.11   3695.07 o 
 -27   5   3     9330.60     6091.12   3752.76 o 
 -25   5   3    12068.73     7252.84   4286.74 o 
 -23   5   3    11816.25    11516.44   5400.48 o 
 -21   5   3    16957.55    13895.27   2617.80 o 
 -19   5   3    15025.76    12726.16   1955.39 o 
 -17   5   3     8284.10     7456.16   1596.89 o 
 -15   5   3       24.32     -924.93   1332.87 o 
 -13   5   3    10657.78    11351.95   1215.45 o 
 -11   5   3    54237.00    55262.91   1599.44 o 
  -9   5   3   154776.34   154145.50   2605.32 o 
  -7   5   3   323027.94   326241.56   6752.21 o 
  -5   5   3   365299.09   366073.91   5295.56 o 
  -3   5   3   951235.88   966800.75  12697.36 o 
  -1   5   3  1116767.25  1170257.00  15235.77 o 
   1   5   3  1134730.88  1168469.88  24748.38 o 
   3   5   3   616106.75   606538.56   8223.20 o 
   5   5   3   389570.25   403405.72   9327.27 o 
   7   5   3   310175.63   317554.47   5084.88 o 
   9   5   3   263507.88   252692.56  10180.29 o 
  11   5   3    59242.91    60756.00   3463.04 o 
  13   5   3    28512.47    27400.39   1596.90 o 
  15   5   3     1382.06     1068.82   2256.48 o 
  17   5   3     3877.30     4843.64   2136.90 o 
  19   5   3     7216.28     4659.33   1984.78 o 
  21   5   3     7938.44     9273.88   2198.49 o 
  23   5   3    15437.10    16113.10   3843.65 o 
  25   5   3    13526.11    10368.32   3647.78 o 
  27   5   3     9798.75    15311.38   4077.96 o 
  29   5   3     5843.87     7074.95   3713.55 o 
 -30   6   3      404.22     3269.76   3977.76 o 
 -28   6   3      545.79     2605.48   3848.71 o 
 -26   6   3     1322.70     1644.72   3426.67 o 
 -24   6   3     3084.85     1578.84   3461.75 o 
 -22   6   3     8109.57     8733.09   3638.99 o 
 -20   6   3    13443.31    13366.57   2882.96 o 
 -18   6   3    16035.25    16231.13   1969.05 o 
 -16   6   3    23092.86    24800.35   1691.30 o 
 -14   6   3    15652.66    15805.32   1467.55 o 
 -12   6   3     8307.36     9743.66   1238.78 o 
 -10   6   3    55756.32    56340.86   1616.46 o 
  -8   6   3    13485.80    13938.64   1094.33 o 
  -6   6   3      257.30      498.83    919.52 o 
  -4   6   3     9688.41    10269.20    976.42 o 
  -2   6   3     7814.18     7991.24    930.08 o 
   0   6   3    34162.66    36824.78   1633.26 o 
   2   6   3    55136.29    51095.75   1558.52 o 
   4   6   3   129149.21   134073.75   3942.11 o 
   6   6   3    70656.33    72228.63   1748.41 o 
   8   6   3   132418.23   132029.50   2602.09 o 
  10   6   3   123263.61   121073.25   2083.37 o 
  12   6   3    48497.26    44804.82   1704.08 o 
  14   6   3    70752.61    69430.82   3550.05 o 
  16   6   3    73908.05    72739.16   3030.78 o 
  18   6   3    32863.44    30793.82   2382.25 o 
  20   6   3     9604.94    11478.49   2140.01 o 
  22   6   3     3638.68     2935.95   2510.27 o 
  24   6   3      915.70     4479.79   3332.02 o 
  26   6   3      295.14      571.61   4019.91 o 
  28   6   3       40.36     3200.91   4356.35 o 
 -29   7   3     2424.65     6762.79   4025.71 o 
 -27   7   3     4265.92     3555.01   3735.16 o 
 -25   7   3     8739.13     7341.56   3649.19 o 
 -23   7   3    14036.61    12321.48   3791.17 o 
 -21   7   3    22365.51    22170.08   3736.39 o 
 -19   7   3    25763.88    24547.24   3782.08 o 
 -17   7   3    20000.97    20593.83   1727.95 o 
 -15   7   3    27575.60    27826.22   1689.45 o 
 -13   7   3    21356.86    22447.26   1543.61 o 
 -11   7   3     5016.30     4693.03   1144.46 o 
  -9   7   3       71.23     -334.04   1023.78 o 
  -7   7   3     2187.92     2180.47    949.13 o 
  -5   7   3    22096.65    21586.05   1193.54 o 
  -3   7   3    22059.38    20569.73   1117.42 o 
  -1   7   3    82709.38    86881.62   2399.22 o 
   1   7   3    86237.41    86898.57   2409.62 o 
   3   7   3   158917.70   152570.84   5916.75 o 
   5   7   3   273392.28   274233.72   5811.19 o 
   7   7   3   203890.00   206243.47   3765.36 o 
   9   7   3   118573.72   119626.95   2558.32 o 
  11   7   3   102716.58    97585.36   2128.56 o 
  13   7   3    78525.09    76514.08   2736.65 o 
  15   7   3    38252.10    39034.65   2883.88 o 
  17   7   3    21778.35    22244.94   2016.48 o 
  19   7   3    10305.97     8993.09   1815.42 o 
  21   7   3     5417.45     2767.64   1838.95 o 
  23   7   3      337.08     1400.26   3178.65 o 
  25   7   3       89.30     4156.41   3485.06 o 
  27   7   3      135.14     1392.06   3577.71 o 
  29   7   3       93.72     3843.30   3814.38 o 
 -30   8   3      327.59    -1838.24   3781.77 o 
 -28   8   3      104.69    -3204.70   4251.94 o 
 -26   8   3      118.20     1543.93   3584.30 o 
 -24   8   3     2931.60    -1138.52   3265.68 o 
 -22   8   3    16498.16    18920.95   3673.62 o 
 -20   8   3    36746.88    32975.45   3787.35 o 
 -18   8   3    53388.51    51641.57   3370.22 o 
 -16   8   3   102150.92   100787.55   2902.70 o 
 -14   8   3   175261.67   171138.95   4912.50 o 
 -12   8   3   285562.66   285571.44   5692.88 o 
 -10   8   3   459450.47   453898.69   9132.48 o 
  -8   8   3   573547.44   578581.00   7486.68 o 
  -6   8   3   547889.00   558718.25   8085.09 o 
  -4   8   3   512126.19   496737.97  12173.51 o 
  -2   8   3   352142.56   361894.00   5483.23 o 
   0   8   3   229819.97   227864.16   4587.02 o 
   2   8   3    59451.53    58765.79   2588.19 o 
   4   8   3    14614.79    14396.81   1083.71 o 
   6   8   3     5441.72     5952.70   1160.06 o 
   8   8   3    34798.91    36510.02   1524.48 o 
  10   8   3    47168.65    47912.98   1874.17 o 
  12   8   3    59363.51    55248.31   2501.55 o 
  14   8   3    88175.08    83161.23   2977.40 o 
  16   8   3    54945.68    51537.13   2977.05 o 
  18   8   3    49044.88    50182.94   3110.67 o 
  20   8   3    49325.71    52512.56   2529.58 o 
  22   8   3    34352.91    33119.66   3845.88 o 
  24   8   3    16405.37    16079.63   3786.87 o 
  26   8   3     6341.40     4975.05   3699.52 o 
  28   8   3     2917.14     1460.01   3628.47 o 
 -29   9   3     3019.03    -2005.96   4106.92 o 
 -27   9   3     8701.54     9246.37   5551.30 o 
 -25   9   3    12681.90    13001.15   3814.59 o 
 -23   9   3    19953.44    19302.08   3667.02 o 
 -21   9   3    27562.34    23131.92   3586.07 o 
 -19   9   3    17798.07    20377.27   2282.58 o 
 -17   9   3    12261.30    12419.84   1587.33 o 
 -15   9   3    14922.75    15362.04   1718.77 o 
 -13   9   3     8310.41     8664.91   1539.19 o 
 -11   9   3      497.48       52.45   1305.26 o 
  -9   9   3     8027.35     8237.03   1232.29 o 
  -7   9   3    34656.15    34495.82   1608.62 o 
  -5   9   3   155209.45   159666.67   3078.94 o 
  -3   9   3   205781.19   210335.36   3693.55 o 
  -1   9   3   146691.13   143566.95   3472.06 o 
   1   9   3   177840.77   167856.67   4757.82 o 
   3   9   3   367822.13   371613.13   6801.68 o 
   5   9   3   289348.16   279878.03   6924.76 o 
   7   9   3   260514.95   254100.67   4688.19 o 
   9   9   3   151446.55   150047.06   3321.29 o 
  11   9   3   103830.30    99176.22   2708.33 o 
  13   9   3    47284.09    44730.06   2094.82 o 
  15   9   3    21627.91    22671.82   1948.52 o 
  17   9   3     6194.32     6506.16   1712.06 o 
  19   9   3     3158.18     2842.88   1744.04 o 
  21   9   3      218.77     1243.78   2044.83 o 
  23   9   3       44.27     -163.92   5441.09 o 
  25   9   3      617.90     1646.99   3382.25 o 
  27   9   3      679.98    -1079.11   3535.58 o 
 -28  10   3       45.42     -410.69   3411.91 o 
 -26  10   3       51.57     2031.53   3592.87 o 
 -24  10   3       48.41     -528.54   3162.69 o 
 -22  10   3       14.29      281.48   2920.24 o 
 -20  10   3      880.19      191.72   2958.37 o 
 -18  10   3       32.21     -648.47   2424.71 o 
 -16  10   3      401.96      361.26   1433.07 o 
 -14  10   3       60.82    -1042.22   1480.64 o 
 -12  10   3      544.04     -413.50   1384.94 o 
 -10  10   3     3736.31     3093.66   1355.18 o 
  -8  10   3    16621.14    16301.73   1369.25 o 
  -6  10   3     9443.69     9670.32   1388.65 o 
  -4  10   3    11600.81    12605.83   1306.56 o 
  -2  10   3      454.45     -548.84   1547.52 o 
   0  10   3      554.43      436.58   1605.39 o 
   2  10   3    15967.83    14181.68   2180.97 o 
   4  10   3    30515.68    31688.57   1935.68 o 
   6  10   3    32950.43    33321.17   1619.08 o 
   8  10   3    60145.71    57924.10   2108.27 o 
  10  10   3    29211.65    29498.72   1874.42 o 
  12  10   3    12125.85    10975.36   2089.06 o 
  14  10   3     5873.44     7855.61   1823.23 o 
  16  10   3     4529.31     4798.15   2082.09 o 
  18  10   3     2225.78     3804.70   2075.06 o 
  20  10   3      365.57    -1157.51   2077.62 o 
  22  10   3      161.15       33.85   2470.08 o 
  24  10   3      640.94     2783.01   3621.93 o 
  26  10   3      133.97    -3505.43   3505.43 o 
 -27  11   3      967.76     3080.30   3700.11 o 
 -25  11   3     1394.16      570.68   3491.19 o 
 -23  11   3     1148.83    -1913.99   3004.68 o 
 -21  11   3      646.90     -976.30   2742.00 o 
 -19  11   3     1143.20     -367.38   1867.80 o 
 -17  11   3       30.10    -1392.50   1392.50 o 
 -15  11   3     6192.71     7151.80   1502.55 o 
 -13  11   3    11905.05    12867.17   1642.73 o 
 -11  11   3    40413.83    41166.16   1893.87 o 
  -9  11   3    78298.57    79937.05   2464.48 o 
  -7  11   3   114787.55   112259.26   2828.66 o 
  -5  11   3   171551.55   170367.16   4862.00 o 
  -3  11   3   183751.17   182464.03   5377.85 o 
  -1  11   3    97763.91    95858.26   3077.67 o 
   1  11   3   123567.04   113224.84   4101.12 o 
   3  11   3   152533.84   155565.28   4958.87 o 
   5  11   3   157169.13   152179.80   4849.05 o 
   7  11   3    64225.28    62924.78   2155.09 o 
   9  11   3     7685.65     6960.48   1584.01 o 
  11  11   3    15515.38    17993.16   1892.23 o 
  13  11   3     9858.65    11664.05   1814.55 o 
  15  11   3       22.66     -807.86   1622.14 o 
  17  11   3     2288.70     1416.29   2037.41 o 
  19  11   3     6055.18     5633.64   2154.66 o 
  21  11   3     9897.16    10014.73   2582.41 o 
  23  11   3     8288.92     8033.86   3572.55 o 
  25  11   3     8157.26     6879.67   5336.67 o 
  27  11   3     4912.90    10023.67   5684.72 o 
 -28  12   3      577.06    -3168.59   3424.59 o 
 -26  12   3     1417.02      123.39   3547.38 o 
 -24  12   3     3542.75     2021.76   3297.18 o 
 -22  12   3     7538.82     9228.77   3099.74 o 
 -20  12   3    10723.28    12659.32   3706.67 o 
 -18  12   3    12638.07    14933.80   2459.51 o 
 -16  12   3    14505.14    15616.54   1701.25 o 
 -14  12   3    22447.07    23273.91   1744.62 o 
 -12  12   3    24003.98    22576.21   1731.59 o 
 -10  12   3    16558.35    15308.29   1599.28 o 
  -8  12   3     7099.51     7682.33   1636.05 o 
  -6  12   3     6596.62     6806.21   1543.29 o 
  -4  12   3      377.75       93.11   1866.31 o 
  -2  12   3    16676.91    18260.48   2188.75 o 
   0  12   3    42531.19    43320.09   3157.28 o 
   2  12   3    94499.27    96796.77   5046.63 o 
   4  12   3   136548.42   139815.50   4937.18 o 
   6  12   3   130943.15   126258.03   4208.55 o 
   8  12   3   124740.38   120522.07   3052.86 o 
  10  12   3   101983.38    96052.88   2898.51 o 
  12  12   3    89476.23    81710.75   3308.35 o 
  14  12   3    65249.14    64581.65   2624.66 o 
  16  12   3    32014.05    30084.72   2244.51 o 
  18  12   3    21301.96    18848.23   3323.39 o 
  20  12   3    12062.18    11032.65   2474.63 o 
  22  12   3     5697.37     5852.42   3265.81 o 
  24  12   3     1668.98     1334.17   5116.25 o 
  26  12   3      128.76     8248.64   5452.69 o 
 -27  13   3      906.25     -325.98   4222.93 o 
 -25  13   3     1923.58     4583.54   3666.93 o 
 -23  13   3     4921.23     4671.93   3225.16 o 
 -21  13   3     7241.21     6459.76   2923.63 o 
 -19  13   3    15469.38    17149.92   2255.63 o 
 -17  13   3    27472.73    26887.34   2153.29 o 
 -15  13   3    27198.56    26374.67   1850.47 o 
 -13  13   3    32674.47    32338.04   1866.54 o 
 -11  13   3    36489.04    37580.97   1913.63 o 
  -9  13   3    30903.18    32916.83   1842.60 o 
  -7  13   3    38448.79    39573.80   2120.88 o 
  -5  13   3    28262.73    31016.25   2604.40 o 
  -3  13   3     6603.21     8484.15   2216.88 o 
  -1  13   3     2736.61     1811.31   2367.36 o 
   1  13   3       81.57     -548.10   2417.98 o 
   3  13   3     1181.76     -147.33   2490.60 o 
   5  13   3     2645.36     3716.91   1624.01 o 
   7  13   3     6900.65     6776.19   1539.41 o 
   9  13   3    14281.04    13814.72   1688.73 o 
  11  13   3    32119.90    37191.35   3113.89 o 
  13  13   3    35118.22    35943.60   2222.34 o 
  15  13   3    26530.25    26567.50   2193.20 o 
  17  13   3    21230.32    22319.76   3663.87 o 
  19  13   3    14171.57    14366.46   2268.00 o 
  21  13   3     6014.36     6739.57   3544.25 o 
  23  13   3     3670.02     1949.05   4953.82 o 
  25  13   3     2189.69    -1299.36   4779.80 o 
 -26  14   3      150.91    -2690.66   3336.46 o 
 -24  14   3        5.98     1562.87   3207.05 o 
 -22  14   3      981.27     3048.32   2990.90 o 
 -20  14   3     2672.92     7604.32   2898.16 o 
 -18  14   3     9298.31     7145.50   2120.32 o 
 -16  14   3    26094.34    28429.86   2771.30 o 
 -14  14   3    44243.45    45705.75   4554.72 o 
 -12  14   3    84458.68    89447.26   2664.18 o 
 -10  14   3   130123.88   130808.92   3062.48 o 
  -8  14   3   119639.23   121469.92   3280.84 o 
  -6  14   3   161429.14   163092.11   3823.82 o 
  -4  14   3   180050.28   183697.42   5832.64 o 
  -2  14   3   177775.78   182290.23   5930.96 o 
   0  14   3   160309.41   167185.86   6647.63 o 
   2  14   3    97162.99    92829.03   4404.14 o 
   4  14   3    54424.89    62022.58   3834.59 o 
   6  14   3    26771.79    24701.71   3637.06 o 
   8  14   3     2628.88     1814.92   1429.53 o 
  10  14   3       47.60    -1443.90   1443.90 o 
  12  14   3     1534.56     1990.57   1534.46 o 
  14  14   3    11121.02    10381.79   1879.33 o 
  16  14   3    16330.57    14564.77   2047.63 o 
  18  14   3    13731.78    15169.37   2543.08 o 
  20  14   3     6701.69     4677.44   2651.97 o 
  22  14   3     5239.86     7825.40   3354.14 o 
  24  14   3     4925.10     6856.46   4919.02 o 
 -25  15   3     7068.41     9181.75   3730.85 o 
 -23  15   3    11024.10     9528.78   3373.03 o 
 -21  15   3    14257.83    15278.81   3220.95 o 
 -19  15   3    21584.57    21084.06   2448.69 o 
 -17  15   3    22000.95    19877.42   2121.36 o 
 -15  15   3     9672.18    12431.74   1860.42 o 
 -13  15   3     5635.45     5935.78   1587.51 o 
 -11  15   3     4793.90     3222.19   1448.60 o 
  -9  15   3     1761.12      240.29   1359.19 o 
  -7  15   3     2072.71     1269.63   1546.49 o 
  -5  15   3    22265.51    22363.58   2978.04 o 
  -3  15   3    55965.04    55362.14   5203.25 o 
  -1  15   3    85205.34    86891.93   4420.21 o 
   1  15   3   118333.46   116180.99   4911.40 o 
   3  15   3   120855.44   123113.95   5040.63 o 
   5  15   3   118876.30   122172.14   5307.67 o 
   7  15   3    80326.96    78894.89   3084.42 o 
   9  15   3    56563.62    56893.25   2352.95 o 
  11  15   3    59060.01    57639.92   2512.10 o 
  13  15   3    45808.22    44482.76   2898.16 o 
  15  15   3    24020.69    22456.94   2510.57 o 
  17  15   3    10699.70    10867.64   2400.85 o 
  19  15   3     3919.54     3838.92   2480.24 o 
  21  15   3     1422.47     4468.07   3741.47 o 
  23  15   3      348.20    -1833.03   4721.80 o 
 -24  16   3       78.25     -536.69   3648.66 o 
 -22  16   3      410.66       51.47   2968.43 o 
 -20  16   3     1968.36     4931.92   2826.09 o 
 -18  16   3     6038.00     4323.82   2061.50 o 
 -16  16   3    10113.95    11686.58   1948.27 o 
 -14  16   3    16963.84    17230.68   1805.82 o 
 -12  16   3    23093.40    22180.79   1827.61 o 
 -10  16   3    19098.50    20056.65   1750.92 o 
  -8  16   3    22658.87    23873.26   1943.90 o 
  -6  16   3    35205.11    38023.93   3346.17 o 
  -4  16   3    35440.92    32936.30   3238.96 o 
  -2  16   3    33784.06    31594.08   3178.46 o 
   0  16   3    32182.60    31369.05   3100.88 o 
   2  16   3    20366.01    20808.92   2920.40 o 
   4  16   3     7289.26     6472.40   2711.16 o 
   6  16   3     7922.11     8827.86   1859.49 o 
   8  16   3     8544.79     8801.71   2360.90 o 
  10  16   3     2508.26     1717.41   1932.24 o 
  12  16   3       46.76     1685.53   1925.53 o 
  14  16   3       10.70    -1443.49   1882.21 o 
  16  16   3      415.50     2171.13   2029.47 o 
  18  16   3      667.48     1531.65   2313.16 o 
  20  16   3      550.35     2208.07   2965.55 o 
  22  16   3      368.61     3120.79   4698.59 o 
 -23  17   3       45.67      883.54   3069.75 o 
 -21  17   3      214.00    -1721.01   3207.48 o 
 -19  17   3     1124.42     1803.54   2222.06 o 
 -17  17   3     2325.63      758.45   2061.85 o 
 -15  17   3     4593.09     3190.75   1754.36 o 
 -13  17   3     4929.01     4063.29   1574.60 o 
 -11  17   3     3423.26     3997.80   1525.22 o 
  -9  17   3     6009.75     7433.29   2182.72 o 
  -7  17   3    10451.22    11439.02   2821.08 o 
  -5  17   3    11548.03    15764.21   2918.25 o 
  -3  17   3     8391.12     4969.61   2680.69 o 
  -1  17   3     5020.39     4041.73   2532.93 o 
   1  17   3     2909.71     1447.17   2604.13 o 
   3  17   3     1343.27     1643.96   2418.16 o 
   5  17   3      532.36     1053.72   2528.03 o 
   7  17   3      153.78     1221.84   2439.59 o 
   9  17   3       72.23     2203.80   2653.06 o 
  11  17   3      354.80     1932.97   1950.12 o 
  13  17   3     1287.48      527.44   1932.82 o 
  15  17   3     2578.34     3472.71   2139.53 o 
  17  17   3     3098.54     2711.77   2250.76 o 
  19  17   3     3718.82     1739.27   2449.96 o 
  21  17   3     3468.79     3190.18   3219.67 o 
 -22  18   3      957.90     1393.97   4356.35 o 
 -20  18   3     1164.34     3765.76   3026.78 o 
 -18  18   3      856.13      445.80   2187.70 o 
 -16  18   3      724.80     2572.19   1831.41 o 
 -14  18   3      765.82       93.62   1699.46 o 
 -12  18   3     1688.68     2044.02   1624.53 o 
 -10  18   3      852.49    -1045.84   2326.09 o 
  -8  18   3      253.67     -523.23   2675.64 o 
  -6  18   3     2840.35     2837.94   2792.15 o 
  -4  18   3     5201.75     6020.91   2845.51 o 
  -2  18   3    16547.26    15220.58   3165.39 o 
   0  18   3    30393.78    31065.99   3446.34 o 
   2  18   3    36441.88    38516.66   3537.74 o 
   4  18   3    33242.00    33853.98   3475.20 o 
   6  18   3    28281.07    33133.64   4739.20 o 
   8  18   3    26748.02    28289.33   3443.01 o 
  10  18   3    32223.08    27559.71   3548.39 o 
  12  18   3    34523.21    30449.81   2735.66 o 
  14  18   3    25188.15    23427.20   2632.42 o 
  16  18   3    13528.13    10881.61   3423.72 o 
  18  18   3     5399.83     4150.28   2590.81 o 
  20  18   3     2096.78     7653.87   3273.22 o 
 -21  19   3     2290.91     1160.15   4385.35 o 
 -19  19   3     4902.11     6016.09   2917.64 o 
 -17  19   3     9203.07    11509.78   2477.23 o 
 -15  19   3    14410.05    16136.15   2156.70 o 
 -13  19   3    18113.89    20602.86   2217.99 o 
 -11  19   3    16552.94    20499.45   6305.40 o 
  -9  19   3    15301.31    19152.25   2537.70 o 
  -7  19   3    15077.43    17390.29   3260.61 o 
  -5  19   3    19886.13    22189.36   3417.87 o 
  -3  19   3    16164.42    19185.50   3252.63 o 
  -1  19   3     7620.71     7988.73   2977.73 o 
   1  19   3     1977.18     2942.23   2589.30 o 
   3  19   3      684.20    -2424.55   2698.93 o 
   5  19   3      418.29     -462.41   2628.62 o 
   7  19   3     5018.13     6017.03   5156.85 o 
   9  19   3     7407.95     8980.82   2971.42 o 
  11  19   3     8139.48    10615.87   3173.13 o 
  13  19   3     9914.23    11349.52   3185.97 o 
  15  19   3    10483.98    10534.08   3571.26 o 
  17  19   3     9000.53     7126.42   2919.70 o 
  19  19   3     6656.98     9325.94   3264.95 o 
 -18  20   3      237.19     2509.92   2799.80 o 
 -16  20   3     1165.60     -358.55   2030.45 o 
 -14  20   3     4313.09     2992.95   2395.47 o 
 -12  20   3    10115.85    12276.87   2480.65 o 
 -10  20   3    21509.37    23415.99   2680.95 o 
  -8  20   3    33516.71    40281.84   2970.93 o 
  -6  20   3    39806.22    44134.91   4086.26 o 
  -4  20   3    45239.91    51123.93   4168.52 o 
  -2  20   3    50877.71    50355.24   4025.20 o 
   0  20   3    42326.86    44497.82   7297.32 o 
   2  20   3    38148.12    37599.95   3729.31 o 
   4  20   3    33027.63    33816.55   3681.71 o 
   6  20   3    22273.63    23921.41   3435.69 o 
   8  20   3    13963.74    16290.02   3313.72 o 
  10  20   3     8269.77    10887.71   3299.49 o 
  12  20   3     2213.03    -2101.76   2943.04 o 
  14  20   3      238.34    -1157.79   2950.79 o 
  16  20   3       14.88      802.05   2439.69 o 
  18  20   3      300.56      461.80   2500.47 o 
 -17  21   3     6880.22    10465.12   3012.03 o 
 -15  21   3     5685.78    11270.51   3523.15 o 
 -13  21   3     4378.45     7626.27   6444.61 o 
 -11  21   3     4490.43     1900.39   2466.50 o 
  -9  21   3     3988.96     3981.85   2393.66 o 
  -7  21   3      899.26    -1037.17   2909.21 o 
  -5  21   3        2.22    -1564.62   3076.82 o 
  -3  21   3      549.25       63.81   2912.23 o 
  -1  21   3     3035.74     3190.12   3006.16 o 
   1  21   3     6713.41     5548.30   2968.46 o 
   3  21   3     9668.41    10512.14   3096.66 o 
   5  21   3    15275.05    19476.15   3805.28 o 
   7  21   3    19704.86    20626.56   3601.25 o 
   9  21   3    20547.96    20709.20   3683.53 o 
  11  21   3    15781.75    18867.53   3827.20 o 
  13  21   3    10667.25     9039.11   3467.57 o 
  15  21   3     7319.26    12156.12   3526.50 o 
 -14  22   3     3385.45     2839.43   3256.02 o 
 -12  22   3     6155.10     5729.43   3307.22 o 
 -10  22   3    10930.80    10546.67   2766.95 o 
  -8  22   3    13499.30    12744.92   2647.22 o 
  -6  22   3    13036.11    11444.57   3735.67 o 
  -4  22   3    14212.63    18015.81   5684.72 o 
  -2  22   3    14537.84    16675.45   4466.56 o 
   0  22   3    10473.42    11652.09   3243.16 o 
   2  22   3     7453.51     7362.95   3253.95 o 
   4  22   3     6688.88     2088.17   4066.31 o 
   6  22   3     4386.69     3586.50   3154.90 o 
   8  22   3     1335.37    -1841.08   3088.88 o 
  10  22   3      232.86      930.85   4077.91 o 
  12  22   3       14.36    -1273.49   3193.56 o 
  14  22   3       19.98     1178.89   3277.28 o 
 -13  23   3     1135.72     2680.84   3174.22 o 
 -11  23   3      773.99      573.85   3061.90 o 
  -9  23   3      160.64     3584.02   3214.28 o 
  -7  23   3       92.03     -356.83   3202.74 o 
  -5  23   3      246.50     1517.65   3153.59 o 
  -3  23   3      250.40     2899.11   3340.73 o 
  -1  23   3       77.96     -917.43   3136.47 o 
   1  23   3       18.13      -51.31   3148.56 o 
   3  23   3       97.02    -1452.13   3174.76 o 
   5  23   3      315.79     1311.90   3141.20 o 
   7  23   3     1188.93     3381.30   3386.75 o 
   9  23   3     1646.81      609.99   4060.51 o 
  11  23   3     1255.54     2826.27   3387.53 o 
  -8  24   3     1571.50    -2816.99   3078.57 o 
  -6  24   3     2009.03     4284.66   3536.39 o 
  -4  24   3     3280.90     4327.35   3330.61 o 
  -2  24   3     4881.07     5702.12   3396.24 o 
   0  24   3     5833.88     7671.95   3539.80 o 
   2  24   3     5497.54     8741.12   3643.86 o 
   4  24   3     5125.17     6126.83   3481.35 o 
   6  24   3     4912.09     5301.88   3408.66 o 
   8  24   3     3369.80     8561.88   6009.56 o 
  -1  25   3      320.81     5568.70   4930.62 o 
 -32   0   4      181.06    -2065.06   4907.42 o 
 -30   0   4      162.90     5905.15   5591.91 o 
 -28   0   4     1942.66      290.04   4919.02 o 
 -26   0   4     3171.59      406.05   5325.07 o 
 -24   0   4     2980.63      730.89   5243.86 o 
 -22   0   4    14478.22    14339.41   5789.13 o 
 -20   0   4    24585.55    29200.88   6427.21 o 
 -18   0   4    13399.34    18736.36   6125.57 o 
 -16   0   4    64386.41    65397.45   3027.98 o 
 -14   0   4    35215.12    35512.08   2204.28 o 
 -12   0   4    93072.73    97916.35   2993.18 o 
 -10   0   4    56905.50    61397.17   1361.11 o 
  -8   0   4     8503.06     9339.18   2772.75 o 
  -6   0   4    19958.84    24131.04   2645.13 o 
  -4   0   4   107428.33   110488.88   2508.82 o 
  -2   0   4    16715.77    14467.03   1566.20 o 
   0   0   4    55040.94    54307.16   1728.10 o 
   2   0   4     2690.92     2746.71    891.85 o 
   4   0   4     8411.30     9463.25   1076.76 o 
   6   0   4     7406.15     9118.75   1856.23 o 
   8   0   4   106123.13   114181.60   3886.49 o 
  10   0   4    17250.67    16137.64   2447.91 o 
  12   0   4    14923.69    13295.28   2656.74 o 
  14   0   4     2422.23     6821.66   2911.97 o 
  16   0   4      740.45    -2784.35   2969.97 o 
  18   0   4     2140.52     2250.68   2935.17 o 
  20   0   4     8668.93     7830.99   3051.19 o 
  22   0   4     2061.98     3770.48   2923.57 o 
  24   0   4      891.12     4002.50   4559.38 o 
  26   0   4      243.31    -4408.56   4408.56 o 
  28   0   4      136.10      -11.60   5243.86 o 
 -31   1   4      720.42     3425.41   3863.60 o 
 -29   1   4     1032.85      133.31   3862.16 o 
 -27   1   4     1933.72    -2645.22   3654.46 o 
 -25   1   4     1151.79     2549.82   3811.11 o 
 -23   1   4     3610.41      435.05   3765.39 o 
 -21   1   4     1863.62     3080.00   3675.97 o 
 -19   1   4     2025.93     -419.96   3872.70 o 
 -17   1   4      465.66      524.75   2366.70 o 
 -15   1   4       16.48     -764.01   1251.34 o 
 -13   1   4      335.64      222.02   1433.93 o 
 -11   1   4      204.63      146.17    690.73 o 
  -9   1   4    59572.36    63641.65   1866.24 o 
  -7   1   4    23740.18    22602.95    671.07 o 
  -5   1   4   209645.69   217055.31   7813.27 o 
  -3   1   4   181914.53   176957.70   4911.01 o 
  -1   1   4     4819.16     4850.16    846.72 o 
   1   1   4    42237.87    43168.28    977.22 o 
   3   1   4   298624.50   302259.34   5947.92 o 
   5   1   4   108763.55   110137.96   1975.91 o 
   7   1   4   104585.65   108075.63   2560.74 o 
   9   1   4   113676.84   117639.80   3782.08 o 
  11   1   4    40107.78    39593.82   2092.51 o 
  13   1   4    38895.10    36724.07   2337.34 o 
  15   1   4    10373.86    11679.31   2136.05 o 
  17   1   4     4837.93     4563.45   2147.62 o 
  19   1   4     3786.74     7918.43   2017.65 o 
  21   1   4     1834.70      744.82   1981.13 o 
  23   1   4       93.26      203.37   3260.31 o 
  25   1   4       22.84    -1298.94   3724.07 o 
  27   1   4        0.01    -1394.92   3342.30 o 
  29   1   4        4.39     1503.26   3550.86 o 
 -32   2   4        2.96     5267.06   5464.29 o 
 -30   2   4       23.39    -1251.36   3937.26 o 
 -28   2   4      217.45    -3071.33   3453.20 o 
 -26   2   4      907.87      608.09   3730.02 o 
 -24   2   4     1370.89     -851.39   3605.50 o 
 -22   2   4     3125.54     5473.40   3906.34 o 
 -20   2   4    15609.81    10756.98   3825.44 o 
 -18   2   4    28736.75    33166.80   2662.13 o 
 -16   2   4    43556.18    42176.91   3878.92 o 
 -14   2   4    49007.00    49418.21   3626.88 o 
 -12   2   4    97362.31    96756.92   2161.05 o 
 -10   2   4   207068.25   208102.72   3399.43 o 
  -8   2   4   240739.09   242430.72   3695.11 o 
  -6   2   4   108439.45   107120.68   1932.72 o 
  -4   2   4   317068.63   334009.41   4255.70 o 
  -2   2   4   104459.58   104426.37   2218.05 o 
   0   2   4    24229.94    27309.13   1381.05 o 
   2   2   4    94103.27    96096.66   2775.10 o 
   4   2   4    98274.89   102331.04   2858.99 o 
   6   2   4    15311.25    16194.13   1331.59 o 
   8   2   4     6864.50     7392.17    805.12 o 
  10   2   4      587.45     2704.78   1524.60 o 
  12   2   4     1565.93     2083.93   1682.70 o 
  14   2   4    14182.02    16182.37   2147.22 o 
  16   2   4    21925.53    24570.77   2441.99 o 
  18   2   4    14313.13    13402.87   2158.99 o 
  20   2   4    23137.38    22223.05   2305.00 o 
  22   2   4    21632.75    22016.06   2464.31 o 
  24   2   4     9797.58    11883.48   3628.03 o 
  26   2   4     7098.35     6230.05   3629.86 o 
  28   2   4     4297.36     3281.87   3738.09 o 
  30   2   4     1666.42     3035.57   3688.17 o 
 -31   3   4      984.95     -509.15   4086.17 o 
 -29   3   4     1622.15    -2803.07   3547.94 o 
 -27   3   4     2483.08     2319.03   3798.77 o 
 -25   3   4     4738.79     2085.42   3718.21 o 
 -23   3   4     6535.82     9798.57   4032.06 o 
 -21   3   4    14053.46    16098.83   3861.62 o 
 -19   3   4    10704.86    11179.25   3960.31 o 
 -17   3   4     7194.92     8938.95   2250.99 o 
 -15   3   4     9831.18    10382.34   1499.19 o 
 -13   3   4      637.84     1289.87   1059.50 o 
 -11   3   4     4916.02     5453.06    994.35 o 
  -9   3   4    18300.49    18174.49    983.11 o 
  -7   3   4    62789.26    62486.73   1369.68 o 
  -5   3   4    19672.96    21468.10    933.59 o 
  -3   3   4   126769.72   139316.48   5295.41 o 
  -1   3   4  1089573.50  1106726.63  15358.10 o 
   1   3   4   659693.44   686678.38  14838.28 o 
   3   3   4   219276.30   222977.92   5135.89 o 
   5   3   4   299228.94   298645.66   5794.93 o 
   7   3   4   480365.38   485988.69   8751.21 o 
   9   3   4   450165.47   461203.00   7264.72 o 
  11   3   4   203023.50   204338.08   3416.34 o 
  13   3   4   101731.45   101955.26   3521.04 o 
  15   3   4    55865.07    55122.46   2724.32 o 
  17   3   4    18520.96    21470.21   2790.15 o 
  19   3   4    15812.46    17225.23   2210.73 o 
  21   3   4    14315.39    19049.66   3202.00 o 
  23   3   4     3710.06     5731.29   3482.31 o 
  25   3   4      687.71     1740.41   3412.38 o 
  27   3   4       15.46     4562.82   3764.43 o 
  29   3   4       55.48      741.84   3735.16 o 
 -30   4   4      430.77      -12.94   3730.85 o 
 -28   4   4      820.47     2648.65   4005.05 o 
 -26   4   4     2157.18     4754.73   3734.65 o 
 -24   4   4     9499.93     8298.47   3793.68 o 
 -22   4   4    18113.46    18581.11   2627.71 o 
 -20   4   4    34140.52    33485.43   4364.21 o 
 -18   4   4    73914.92    75106.16   3337.84 o 
 -16   4   4    95207.73    92848.27   6885.04 o 
 -14   4   4   113217.47   109900.73   2387.19 o 
 -12   4   4   106980.27   103866.88   2144.41 o 
 -10   4   4   122060.22   120950.93   2217.77 o 
  -8   4   4   261080.34   265273.50   3944.55 o 
  -6   4   4   205367.58   215435.69   4564.69 o 
  -4   4   4    79352.27    80611.95   2959.90 o 
  -2   4   4   216406.20   227898.14   5433.19 o 
   0   4   4    77374.23    82064.04   3537.32 o 
   2   4   4    20657.76    21289.71    920.30 o 
   4   4   4     1074.86      317.16    882.17 o 
   6   4   4      860.83     1028.23   1101.65 o 
   8   4   4    24875.71    29068.68   1722.55 o 
  10   4   4    26110.15    28163.76   1896.12 o 
  12   4   4    50040.61    45806.21   1862.03 o 
  14   4   4    65673.25    66925.46   2869.84 o 
  16   4   4    91947.77    93912.24   3816.88 o 
  18   4   4    45166.27    47221.82   2752.18 o 
  20   4   4    20658.42    25244.66   2463.91 o 
  22   4   4    18853.49    19597.75   2388.26 o 
  24   4   4    15792.07    12070.03   3662.29 o 
  26   4   4     8181.06     8028.91   3790.59 o 
  28   4   4     4991.90     4526.20   3562.97 o 
 -31   5   4     1208.60      -61.38   6090.77 o 
 -29   5   4     2160.77     4622.01   5528.10 o 
 -27   5   4     2808.14     2655.99   3706.99 o 
 -25   5   4     3379.43      845.04   3571.06 o 
 -23   5   4     2060.96    -1325.89   3666.06 o 
 -21   5   4      508.73       55.00   2283.35 o 
 -19   5   4      895.64     1760.04   2296.56 o 
 -17   5   4     2861.83     3982.35   1472.26 o 
 -15   5   4    12057.13    12083.54   1400.17 o 
 -13   5   4    31140.42    31330.37   1454.74 o 
 -11   5   4    81506.43    83540.41   1903.41 o 
  -9   5   4   155192.13   154127.64   3860.58 o 
  -7   5   4   177653.88   176725.42   6622.86 o 
  -5   5   4   214524.14   215227.31   3444.86 o 
  -3   5   4   414923.69   416768.63   5857.23 o 
  -1   5   4   870727.25   929144.75  12257.88 o 
   1   5   4   605282.81   633037.56  10692.74 o 
   3   5   4   195659.69   199659.56   3454.55 o 
   5   5   4   288857.75   295969.19   5438.73 o 
   7   5   4    55388.57    59162.31   1966.32 o 
   9   5   4    19864.40    20145.68   1607.13 o 
  11   5   4    53073.09    56484.43   3956.10 o 
  13   5   4    37736.45    38331.29   2391.22 o 
  15   5   4     9330.72     9557.94   2668.34 o 
  17   5   4     5441.18     3149.42   2054.86 o 
  19   5   4      408.11    -1407.89   1871.47 o 
  21   5   4     1638.03     2504.93   2124.27 o 
  23   5   4     1366.85    -1086.92   3196.21 o 
  25   5   4     1513.91     1942.81   3303.62 o 
  27   5   4     1072.74    -1209.91   3381.24 o 
  29   5   4      843.37     2975.78   3625.94 o 
 -30   6   4      718.01     5828.85   4032.25 o 
 -28   6   4     1346.21      887.55   3932.90 o 
 -26   6   4     3274.23     3236.18   3690.38 o 
 -24   6   4     9345.96     6762.10   3606.58 o 
 -22   6   4    11899.89    12644.08   3856.28 o 
 -20   6   4    22210.14    17047.88   2606.31 o 
 -18   6   4    46347.93    46577.58   3399.23 o 
 -16   6   4    61872.57    58344.07   2038.53 o 
 -14   6   4    67345.89    66918.31   2376.02 o 
 -12   6   4    77620.13    74198.34   1949.14 o 
 -10   6   4    24761.06    24136.61   1266.39 o 
  -8   6   4    24566.59    29152.82   1578.19 o 
  -6   6   4    48586.89    53296.03   1582.36 o 
  -4   6   4     7542.98     7392.44    907.23 o 
  -2   6   4      657.56      575.19    810.62 o 
   0   6   4     2568.00     3615.83   1202.01 o 
   2   6   4    17722.52    17859.41   1044.91 o 
   4   6   4    45182.52    47000.24   1330.29 o 
   6   6   4    53117.44    52579.30   1581.70 o 
   8   6   4    44902.20    45780.88   1849.54 o 
  10   6   4    37666.54    39169.34   2070.78 o 
  12   6   4    45701.89    48221.37   2427.56 o 
  14   6   4    22641.84    22147.04   2214.21 o 
  16   6   4    14104.18    13544.26   2216.48 o 
  18   6   4    12417.20    12899.93   2116.07 o 
  20   6   4     1926.03      702.16   2003.62 o 
  22   6   4      339.54     1870.34   3474.64 o 
  24   6   4      824.94    -1008.21   3096.41 o 
  26   6   4      208.79     6342.18   5963.15 o 
  28   6   4       31.78    -2249.82   3506.95 o 
 -31   7   4      254.53    -2888.76   5058.24 o 
 -29   7   4      472.96     -762.29   3564.23 o 
 -27   7   4      786.08     4001.95   3490.27 o 
 -25   7   4     1626.38     3307.68   3341.90 o 
 -23   7   4     1247.16     -679.25   3287.11 o 
 -21   7   4      518.67    -1555.37   3184.45 o 
 -19   7   4      232.92     -504.13   4199.73 o 
 -17   7   4      324.84     -147.89   1459.44 o 
 -15   7   4      940.87     2131.54   1389.17 o 
 -13   7   4       32.51      -97.52   1215.03 o 
 -11   7   4     1860.14     3000.60   1151.41 o 
  -9   7   4     6467.90     8067.72   1089.24 o 
  -7   7   4     2696.64     2451.24    977.30 o 
  -5   7   4     8948.47    10410.54   1065.17 o 
  -3   7   4     9409.39     9727.53   1004.35 o 
  -1   7   4     1005.50      809.38   1303.71 o 
   1   7   4     1712.37     1562.44   1176.72 o 
   3   7   4    40448.45    39696.43   1438.42 o 
   5   7   4    63295.06    69554.27   1728.22 o 
   7   7   4    42067.44    41904.17   1665.23 o 
   9   7   4    12663.79    11315.21   1362.04 o 
  11   7   4    22421.76    21183.34   2152.26 o 
  13   7   4    18787.14    19280.29   1892.69 o 
  15   7   4    16937.10    15674.38   1998.70 o 
  17   7   4    10069.52    11058.66   1846.22 o 
  19   7   4     3441.12     3168.54   1740.17 o 
  21   7   4      736.85      742.85   1816.69 o 
  23   7   4     1236.89     1784.63   2492.32 o 
  25   7   4      518.78     -961.42   3492.04 o 
  27   7   4      116.28     1047.35   3633.44 o 
  29   7   4       73.09     2714.74   5081.44 o 
 -30   8   4      126.92     1844.65   3821.38 o 
 -28   8   4      217.98     1508.99   3695.98 o 
 -26   8   4       27.53    -2889.11   3412.84 o 
 -24   8   4      211.79      882.35   3424.35 o 
 -22   8   4     1051.37     3213.02   3252.32 o 
 -20   8   4     1722.28     1011.82   2128.04 o 
 -18   8   4        2.65     -564.58   1538.35 o 
 -16   8   4       55.57    -1431.91   1431.91 o 
 -14   8   4    10443.83    11010.53   1541.33 o 
 -12   8   4    19469.08    19824.45   1526.42 o 
 -10   8   4    44663.55    45848.90   1681.94 o 
  -8   8   4    54265.33    54708.64   1635.64 o 
  -6   8   4   157934.59   161988.83   3336.65 o 
  -4   8   4   140139.03   140191.39   4941.06 o 
  -2   8   4    45023.83    45270.09   1649.18 o 
   0   8   4    33028.61    29844.82   1743.58 o 
   2   8   4    95009.73    92154.63   2744.74 o 
   4   8   4   125393.09   123200.80   3487.62 o 
   6   8   4    90747.63    86606.05   2036.28 o 
   8   8   4    59460.88    57186.35   1840.07 o 
  10   8   4    20875.50    18836.54   1550.28 o 
  12   8   4    10584.03    10860.33   1692.11 o 
  14   8   4     3039.51     4360.00   1791.37 o 
  16   8   4     1526.75      369.45   1691.92 o 
  18   8   4      515.35     -120.95   1707.23 o 
  20   8   4     2269.91     1290.04   1802.14 o 
  22   8   4     1602.39     -683.40   2380.15 o 
  24   8   4     1866.43     2339.06   3677.66 o 
  26   8   4     1433.19    -1198.80   3437.23 o 
  28   8   4      998.32     4391.42   3631.26 o 
 -29   9   4      247.23    -3583.90   3583.90 o 
 -27   9   4      701.27      -33.45   3778.65 o 
 -25   9   4     1751.52     2083.10   3412.13 o 
 -23   9   4     2661.74    -1869.49   3077.25 o 
 -21   9   4     5154.43     5621.72   3021.26 o 
 -19   9   4     9792.18    10551.49   2865.56 o 
 -17   9   4    18047.17    17830.50   1619.44 o 
 -15   9   4    22110.54    21484.55   1755.81 o 
 -13   9   4    32228.66    30997.07   1809.75 o 
 -11   9   4    13604.18    14223.29   1479.36 o 
  -9   9   4     8646.08     8058.78   1269.33 o 
  -7   9   4     3156.00     4992.19   1248.77 o 
  -5   9   4     1496.24     -591.18   1134.71 o 
  -3   9   4       27.77     -213.26   1037.37 o 
  -1   9   4      799.82      350.56   1470.14 o 
   1   9   4    15159.30    14699.01   1621.90 o 
   3   9   4    47015.14    47591.37   2685.88 o 
   5   9   4   101676.08   100417.27   4302.53 o 
   7   9   4   126653.59   124971.66   3942.97 o 
   9   9   4    91884.09    90593.55   2366.09 o 
  11   9   4    94846.19    95111.09   2652.78 o 
  13   9   4    90518.92    86828.48   3901.38 o 
  15   9   4    65119.76    59839.38   2465.94 o 
  17   9   4    47883.79    45847.33   2359.96 o 
  19   9   4    28340.89    29930.09   2243.92 o 
  21   9   4    12858.50    13528.62   2026.13 o 
  23   9   4     8212.10     5751.43   3385.62 o 
  25   9   4     2890.77     5165.91   3690.99 o 
  27   9   4      743.35     2169.47   5754.33 o 
 -28  10   4      740.62     5979.85   3937.64 o 
 -26  10   4     1244.55     2404.75   3489.36 o 
 -24  10   4     3315.39     3826.24   3431.50 o 
 -22  10   4     9497.14    10910.82   3098.78 o 
 -20  10   4    11631.86    13141.36   2997.81 o 
 -18  10   4     8953.94     9719.72   1739.58 o 
 -16  10   4    18343.09    17742.60   1662.93 o 
 -14  10   4    43163.80    43081.12   2021.39 o 
 -12  10   4    67045.47    67869.82   2215.98 o 
 -10  10   4    80174.45    80175.41   2254.16 o 
  -8  10   4    77168.78    78761.57   2305.36 o 
  -6  10   4    57750.67    55429.45   2446.82 o 
  -4  10   4    43890.50    41040.40   1655.15 o 
  -2  10   4   105680.84    97571.23   3760.62 o 
   0  10   4    66335.62    67852.66   2614.60 o 
   2  10   4     6696.59     6852.52   1937.20 o 
   4  10   4      491.69      621.83   1083.70 o 
   6  10   4      155.35     -187.06   1205.21 o 
   8  10   4     4985.45     4832.07   1486.10 o 
  10  10   4     7662.41     7836.35   1769.55 o 
  12  10   4    24010.34    24194.05   2153.98 o 
  14  10   4    31112.56    32512.02   2019.55 o 
  16  10   4    21677.55    22617.54   1976.97 o 
  18  10   4    19589.70    20092.77   2054.60 o 
  20  10   4    14225.76    11963.23   2266.35 o 
  22  10   4     9435.33     9150.67   2696.15 o 
  24  10   4     5726.55     8132.63   5383.08 o 
  26  10   4     3101.40     5545.50   5522.30 o 
 -29  11   4     2096.24     1299.96   3811.19 o 
 -27  11   4     2424.04     1138.80   3711.00 o 
 -25  11   4     1998.18     2954.42   3266.76 o 
 -23  11   4     1135.62     2509.13   3016.90 o 
 -21  11   4      461.92     3247.18   2810.37 o 
 -19  11   4      141.38     -410.30   1822.08 o 
 -17  11   4      114.69     -331.97   1440.70 o 
 -15  11   4     7492.23     7297.11   1536.51 o 
 -13  11   4    51900.16    53802.57   2133.97 o 
 -11  11   4    89875.54    92885.91   3895.00 o 
  -9  11   4   100689.47   104275.31   2530.72 o 
  -7  11   4   177756.27   173019.39   3608.94 o 
  -5  11   4   251084.09   251861.06  10121.51 o 
  -3  11   4   229358.86   221540.95   6051.29 o 
  -1  11   4   248483.13   243717.86   5282.08 o 
   1  11   4   265673.06   262789.19   6852.94 o 
   3  11   4   193274.94   181493.28   7784.58 o 
   5  11   4    91437.70    88826.91   3422.29 o 
   7  11   4    65410.51    62216.18   2208.92 o 
   9  11   4    41419.09    38544.36   2033.04 o 
  11  11   4     8781.25     9309.77   1874.44 o 
  13  11   4      406.07     -198.33   1592.01 o 
  15  11   4      111.07     -183.57   1769.89 o 
  17  11   4      382.57     -128.87   1931.57 o 
  19  11   4     1367.61     -132.75   2257.48 o 
  21  11   4     2314.79      892.27   2204.82 o 
  23  11   4     3985.33     5649.91   5011.83 o 
  25  11   4     2705.43      417.65   5127.85 o 
 -28  12   4     2604.91     6637.99   4031.61 o 
 -26  12   4     5502.81     4644.86   4251.94 o 
 -24  12   4     9900.47     9793.91   3450.76 o 
 -22  12   4    18693.62    21448.15   5110.44 o 
 -20  12   4    28100.08    30082.21   3555.01 o 
 -18  12   4    30288.36    36256.49   2578.60 o 
 -16  12   4    31985.23    33388.34   1946.14 o 
 -14  12   4    44901.38    45380.18   2051.08 o 
 -12  12   4    38031.75    40794.50   1989.84 o 
 -10  12   4    45374.89    45976.32   1982.82 o 
  -8  12   4    30107.07    30786.84   2098.17 o 
  -6  12   4     2093.09     2382.79   1416.15 o 
  -4  12   4      292.03      438.72   1950.64 o 
  -2  12   4    10905.32    11741.80   2127.57 o 
   0  12   4    37250.14    39647.09   3031.18 o 
   2  12   4    44759.49    46104.55   3166.25 o 
   4  12   4    65427.34    59933.88   3458.05 o 
   6  12   4    98983.98    96102.04   2642.44 o 
   8  12   4    62082.95    59911.59   2275.21 o 
  10  12   4    70177.27    70379.75   2573.92 o 
  12  12   4    58006.96    59599.91   3108.36 o 
  14  12   4    42529.44    43889.93   2431.62 o 
  16  12   4    21632.36    22287.68   2199.41 o 
  18  12   4     8941.12     9545.13   2175.55 o 
  20  12   4     5555.31     6342.67   2566.55 o 
  22  12   4     2674.80     1954.90   3302.04 o 
  24  12   4      254.47     2157.87   5243.86 o 
  26  12   4       95.93    -2958.37   5232.26 o 
 -27  13   4      446.20      103.59   5255.46 o 
 -25  13   4      363.62     4245.71   3449.49 o 
 -23  13   4      279.54     3531.38   3036.02 o 
 -21  13   4      432.08    -1405.05   2836.56 o 
 -19  13   4       48.12     2247.93   1932.80 o 
 -17  13   4      722.42    -1523.93   1893.85 o 
 -15  13   4     1711.82     2631.78   1488.57 o 
 -13  13   4     3993.46     2976.08   1453.19 o 
 -11  13   4     7935.68     9102.26   1505.28 o 
  -9  13   4     9352.26    10677.97   1885.71 o 
  -7  13   4    19600.19    19915.08   1804.55 o 
  -5  13   4    23570.67    21953.08   2334.67 o 
  -3  13   4    13847.84    17175.80   2269.34 o 
  -1  13   4     2968.32     1705.97   2403.94 o 
   1  13   4     1965.69     4605.52   2668.34 o 
   3  13   4    16885.48    15775.74   2844.26 o 
   5  13   4     8530.14     9512.25   1749.72 o 
   7  13   4     6219.41     5626.40   1501.05 o 
   9  13   4     4200.46     5745.67   1572.62 o 
  11  13   4      526.66     -812.99   1487.55 o 
  13  13   4      640.16     2056.33   1607.60 o 
  15  13   4      187.88     -962.86   1726.14 o 
  17  13   4      212.29     1438.72   2173.69 o 
  19  13   4       31.14     1250.01   2314.07 o 
  21  13   4       62.72       71.27   3004.68 o 
  23  13   4      318.11     6334.40   4988.63 o 
  25  13   4       57.13     5974.75   5336.67 o 
 -26  14   4      697.31     -815.34   3448.32 o 
 -24  14   4     1265.35     2670.45   3246.06 o 
 -22  14   4     1596.69     1421.18   2907.24 o 
 -20  14   4     2880.59      954.12   2634.65 o 
 -18  14   4     3724.93     3190.02   2012.49 o 
 -16  14   4     2691.71     2422.34   1585.40 o 
 -14  14   4     2291.88     2343.96   1500.04 o 
 -12  14   4      373.91      284.95   1446.65 o 
 -10  14   4     1800.81     1506.83   1572.01 o 
  -8  14   4     4353.08     4213.60   1624.29 o 
  -6  14   4    10860.81    13823.08   1796.89 o 
  -4  14   4    22595.81    20592.48   2698.92 o 
  -2  14   4    33789.50    37247.56   3313.55 o 
   0  14   4    58230.30    61947.59   3898.09 o 
   2  14   4    63248.45    64018.41   5545.50 o 
   4  14   4    47052.07    47927.25   3548.67 o 
   6  14   4    40778.33    40453.41   2364.73 o 
   8  14   4    27820.40    27273.94   1847.90 o 
  10  14   4    19734.07    21499.87   1838.98 o 
  12  14   4    25197.28    24319.11   1983.72 o 
  14  14   4    15498.42    15247.44   2284.91 o 
  16  14   4     6340.82     6781.02   2228.26 o 
  18  14   4     1634.69     2893.39   2530.49 o 
  20  14   4      156.80    -2474.26   2474.26 o 
  22  14   4       14.90     -331.66   3236.08 o 
  24  14   4       67.27     -893.31   4385.35 o 
 -25  15   4       14.94    -1312.28   3263.47 o 
 -23  15   4      316.68     4503.22   3167.99 o 
 -21  15   4     1098.67      -76.09   5174.25 o 
 -19  15   4     2981.24     4498.45   2134.49 o 
 -17  15   4     6342.65     8182.47   2111.49 o 
 -15  15   4    13888.29    15873.31   1788.01 o 
 -13  15   4    38490.21    42193.82   2373.70 o 
 -11  15   4    45447.45    47273.00   2469.94 o 
  -9  15   4    30485.93    31632.43   1827.95 o 
  -7  15   4    45921.92    48476.70   2288.13 o 
  -5  15   4    60297.18    63342.68   3212.91 o 
  -3  15   4    43278.23    46777.75   5383.08 o 
  -1  15   4    29685.60    29762.47   3182.00 o 
   1  15   4    10826.83    12313.06   2879.66 o 
   3  15   4     2543.31     2991.66   2527.18 o 
   5  15   4      280.83     -870.78   2871.36 o 
   7  15   4     6334.66     5886.76   1862.03 o 
   9  15   4    13105.68    13067.01   2112.22 o 
  11  15   4    17531.15    16902.61   2216.19 o 
  13  15   4    25617.29    25852.83   2569.96 o 
  15  15   4    32546.72    30785.15   2735.56 o 
  17  15   4    30682.02    29626.38   2873.22 o 
  19  15   4    18763.10    19213.03   3647.58 o 
  21  15   4    10672.67    13959.32   4048.91 o 
  23  15   4     6675.05     3886.49   4849.41 o 
 -24  16   4      335.85     3293.96   3333.01 o 
 -22  16   4      201.69     -311.10   2957.28 o 
 -20  16   4      277.56     -834.83   2836.56 o 
 -18  16   4        5.04      407.98   1998.77 o 
 -16  16   4     1097.22      -79.87   1862.51 o 
 -14  16   4     1559.38      884.15   1552.96 o 
 -12  16   4     1573.76      -24.24   1523.36 o 
 -10  16   4     1507.95     1216.28   1401.21 o 
  -8  16   4     1615.18      811.73   2220.32 o 
  -6  16   4     6487.36     7534.54   2826.24 o 
  -4  16   4    18155.01    16251.08   2852.84 o 
  -2  16   4    37773.29    36373.98   3283.27 o 
   0  16   4    55619.16    55325.61   3761.23 o 
   2  16   4    32768.05    35328.18   3289.01 o 
   4  16   4    12197.27    11477.07   2646.97 o 
   6  16   4     9402.71     9835.65   3492.04 o 
   8  16   4     6218.32     7300.19   2660.73 o 
  10  16   4     3530.82     5454.10   2084.02 o 
  12  16   4     1796.84      690.39   1922.59 o 
  14  16   4      556.51     1301.52   2002.31 o 
  16  16   4       26.79      750.12   2104.57 o 
  18  16   4      557.77     2683.97   2410.64 o 
  20  16   4     1092.73     5201.04   2737.21 o 
  22  16   4     1554.54      984.29   3378.37 o 
 -23  17   4       58.62    -1291.15   3631.26 o 
 -21  17   4       27.02    -3250.62   3300.17 o 
 -19  17   4      208.90    -2852.55   2852.55 o 
 -17  17   4      396.09      485.59   2030.30 o 
 -15  17   4     3892.51     4489.22   1818.88 o 
 -13  17   4    12284.62    13862.98   2611.26 o 
 -11  17   4    12812.84    13427.99   1709.79 o 
  -9  17   4    14935.63    17767.65   2128.01 o 
  -7  17   4    25267.64    27236.29   3251.41 o 
  -5  17   4    39094.90    42042.91   3551.04 o 
  -3  17   4    51466.02    46419.20   4692.79 o 
  -1  17   4    58736.16    57256.30   3863.81 o 
   1  17   4    50105.90    52039.36   3716.55 o 
   3  17   4    33513.50    34667.82   3471.75 o 
   5  17   4    15224.40    16830.71   2999.67 o 
   7  17   4    10076.62    12057.33   2931.90 o 
   9  17   4     5707.64     4229.60   3219.41 o 
  11  17   4     1679.93     1048.32   2002.72 o 
  13  17   4      430.96      172.26   1922.49 o 
  15  17   4       25.90    -1574.16   2077.93 o 
  17  17   4      268.61    -2313.68   2369.25 o 
  19  17   4      751.26      392.61   2502.50 o 
  21  17   4      886.84     4808.29   4675.39 o 
 -22  18   4     7697.70     8189.74   3516.97 o 
 -20  18   4    11202.36    14500.79   3236.26 o 
 -18  18   4    16238.12    22796.00   2753.98 o 
 -16  18   4    20620.99    21709.89   2248.04 o 
 -14  18   4    20907.22    20477.58   2121.24 o 
 -12  18   4    12436.80    12841.12   1715.75 o 
 -10  18   4     4099.92     6530.09   2260.54 o 
  -8  18   4     1279.80     2283.82   2776.62 o 
  -6  18   4       43.78      722.16   2603.01 o 
  -4  18   4     4371.14     5629.69   2782.98 o 
  -2  18   4    13988.57    15369.79   2984.02 o 
   0  18   4    26431.34    29168.86   4269.34 o 
   2  18   4    42396.02    45251.79   3814.59 o 
   4  18   4    48067.22    49105.50   3894.52 o 
   6  18   4    47487.18    49146.27   3980.37 o 
   8  18   4    45000.16    40334.44   3812.27 o 
  10  18   4    44316.66    49151.11   4149.89 o 
  12  18   4    32737.22    34536.32   3725.99 o 
  14  18   4    19565.97    21251.00   2710.17 o 
  16  18   4    10032.52    10966.85   2482.61 o 
  18  18   4     4904.67     3497.35   2572.96 o 
  20  18   4     1728.45     2176.87   3252.32 o 
 -21  19   4       27.90    -2918.74   2918.74 o 
 -19  19   4      119.39     3695.07   2851.58 o 
 -17  19   4      622.42     3572.55   2224.09 o 
 -15  19   4     2176.06     5171.36   1934.43 o 
 -13  19   4     6967.45     7135.87   1876.19 o 
 -11  19   4    13514.97    14399.34   2458.55 o 
  -9  19   4    14412.14    15659.38   2489.44 o 
  -7  19   4    16144.34    15557.63   3139.02 o 
  -5  19   4    19829.49    20265.77   3217.72 o 
  -3  19   4    18458.84    19132.66   3079.74 o 
  -1  19   4    15677.73    17437.14   2985.93 o 
   1  19   4    10060.85     7593.92   3329.62 o 
   3  19   4     4492.23     6448.68   2753.45 o 
   5  19   4     1600.12     1379.29   2940.97 o 
   7  19   4       61.45      521.58   2825.19 o 
   9  19   4      796.02     1843.17   2854.18 o 
  11  19   4      312.27     -319.74   2776.21 o 
  13  19   4     1630.04     2571.75   2998.98 o 
  15  19   4     5257.35     3787.21   2327.29 o 
  17  19   4     4762.57     6277.30   2518.78 o 
  19  19   4     3009.42      211.69   2649.82 o 
 -18  20   4      461.48     2648.70   2325.44 o 
 -16  20   4     1091.56    -1989.03   1989.03 o 
 -14  20   4     1078.87     1391.05   1850.29 o 
 -12  20   4      457.37    -1076.75   2271.43 o 
 -10  20   4      376.55    -1731.56   2160.51 o 
  -8  20   4        3.77     -894.53   2929.29 o 
  -6  20   4      436.19     1061.33   2725.25 o 
  -4  20   4      121.94     1010.74   3434.03 o 
  -2  20   4       48.09     1090.79   2624.77 o 
   0  20   4      230.38      609.18   2626.44 o 
   2  20   4     2585.37       52.29   2695.74 o 
   4  20   4     5409.73     8141.48   2949.16 o 
   6  20   4     4724.10     1084.65   2812.57 o 
   8  20   4     5018.29     6735.10   3463.04 o 
  10  20   4     5832.32    10809.87   3351.26 o 
  12  20   4     2942.09     3902.28   3052.93 o 
  14  20   4     2290.38     5345.92   3257.90 o 
  16  20   4     1749.55      213.75   3053.87 o 
 -17  21   4     2707.75    10186.08   4826.21 o 
 -15  21   4     7805.47     8137.52   2707.97 o 
 -13  21   4    15236.22    14628.80   2790.24 o 
 -11  21   4    23559.60    27342.70   3001.76 o 
  -9  21   4    32789.47    40058.67   4176.53 o 
  -7  21   4    37108.37    39852.44   4050.87 o 
  -5  21   4    38171.00    46029.75   4095.41 o 
  -3  21   4    37955.64    38903.38   3941.71 o 
  -1  21   4    30288.07    32160.01   3814.61 o 
   1  21   4    21205.55    23679.12   3498.43 o 
   3  21   4    12173.00     8433.37   3138.20 o 
   5  21   4     3919.01     1967.82   2890.60 o 
   7  21   4      885.16     4678.22   4246.14 o 
   9  21   4       65.19     1175.61   3434.03 o 
  11  21   4     1443.07     6858.15   3427.49 o 
  13  21   4     2992.51     4548.47   3805.28 o 
  15  21   4     4503.96     6502.93   4217.13 o 
 -14  22   4     3993.79     4137.36   3264.35 o 
 -12  22   4     2941.00     5167.35   2755.35 o 
 -10  22   4      921.56      182.93   2429.22 o 
  -8  22   4        5.73    -2223.83   2223.83 o 
  -6  22   4      444.67      713.74   3048.39 o 
  -4  22   4     2121.61     6147.55   3259.61 o 
  -2  22   4     4716.95     8178.88   3043.25 o 
   0  22   4     7957.01     6957.70   3202.59 o 
   2  22   4    13796.77    13138.50   3339.94 o 
   4  22   4    18827.85    18922.90   3665.96 o 
   6  22   4    19668.24    25464.17   3764.97 o 
   8  22   4    18580.96    21769.07   6398.21 o 
  10  22   4    14625.65    16656.30   3774.03 o 
  12  22   4     9378.82    11039.90   3598.68 o 
 -13  23   4        3.45     2267.06   3126.91 o 
 -11  23   4       38.29      -76.42   3123.33 o 
  -9  23   4        0.14     1836.08   2411.81 o 
  -7  23   4       16.44     -229.59   3840.08 o 
  -5  23   4        0.23      281.19   3387.77 o 
  -3  23   4        0.91     1958.09   3195.89 o 
  -1  23   4       28.19    -1859.05   3104.94 o 
   1  23   4       15.80    -2706.99   8034.01 o 
   3  23   4       40.64     1290.46   3304.78 o 
   5  23   4       39.00     -568.55   3076.99 o 
   7  23   4      211.51    -2482.79   3264.36 o 
   9  23   4      398.65      721.78   3496.86 o 
  11  23   4       36.31     3506.90   5168.45 o 
  -8  24   4        6.97     3410.83   4408.56 o 
  -6  24   4      502.50     4101.79   3305.41 o 
  -4  24   4     2415.19      725.40   3171.66 o 
  -2  24   4     5409.71     4581.53   3359.13 o 
   0  24   4     8913.86    15885.06   3835.44 o 
   2  24   4    11507.57    12929.83   3714.33 o 
   4  24   4    10716.68     9962.47   3747.31 o 
   6  24   4     9173.89     9752.78   3785.08 o 
 -31   1   5       69.46     -751.51   3767.56 o 
 -29   1   5      556.89     3240.77   3838.74 o 
 -27   1   5     2361.95     2783.99   3696.70 o 
 -25   1   5     6630.59     4991.49   3853.07 o 
 -23   1   5    13346.45    13013.32   3979.44 o 
 -21   1   5    32963.68    38822.98   4533.83 o 
 -19   1   5    83625.30    84839.41   5787.71 o 
 -17   1   5   109439.05   107571.55   5828.78 o 
 -15   1   5   161433.91   151811.81   6872.94 o 
 -13   1   5   217261.64   229942.70   4791.95 o 
 -11   1   5   164401.97   167391.31   3348.48 o 
  -9   1   5    53515.43    55318.61   2969.97 o 
  -7   1   5   107943.70   111210.77   1640.90 o 
  -5   1   5    43784.72    41611.94   1370.57 o 
  -3   1   5    89929.13    93470.54   2055.79 o 
  -1   1   5    10264.36     9706.21   1236.81 o 
   1   1   5      511.49     1333.68    682.00 o 
   3   1   5    20064.79    20815.92    783.63 o 
   5   1   5   109447.99   108670.76   2335.96 o 
   7   1   5   301090.69   311747.91   5142.32 o 
   9   1   5   221286.47   226432.70   4351.47 o 
  11   1   5   136150.45   128834.45   3308.81 o 
  13   1   5   103898.95   104990.97   3311.45 o 
  15   1   5    53581.79    51997.09   2698.91 o 
  17   1   5    41723.05    44610.45   3318.02 o 
  19   1   5    29392.20    30329.28   2411.15 o 
  21   1   5    16225.61    16000.05   4101.12 o 
  23   1   5     4649.04     4944.03   2169.47 o 
  25   1   5     2098.13     4652.66   3431.03 o 
  27   1   5       45.55      791.42   3410.83 o 
  29   1   5      110.17      -66.46   3402.54 o 
 -32   2   5     2879.08     2030.26   5220.66 o 
 -30   2   5     5046.85     5049.15   3962.18 o 
 -28   2   5     7318.64     7250.96   4096.13 o 
 -26   2   5    12466.64     7069.40   3992.33 o 
 -24   2   5    14204.65    10565.58   6479.42 o 
 -22   2   5     6929.71     7988.14   3739.06 o 
 -20   2   5     3556.71      593.35   3691.89 o 
 -18   2   5     8788.59     4642.91   3759.47 o 
 -16   2   5     2733.51     1592.08   1783.36 o 
 -14   2   5      225.75     1365.65    970.88 o 
 -12   2   5    69694.15    71387.02   1376.21 o 
 -10   2   5   224218.34   217368.72   7044.92 o 
  -8   2   5   437487.28   440357.84   6204.06 o 
  -6   2   5   273721.81   259168.14   3865.88 o 
  -4   2   5   573812.50   595283.00   9488.77 o 
  -2   2   5   526864.50   535037.56   7260.39 o 
   0   2   5   943469.19  1017841.63  13285.99 o 
   2   2   5   452179.59   451631.00   6575.90 o 
   4   2   5   435003.00   451192.63   5163.45 o 
   6   2   5   450329.72   445182.91   6693.49 o 
   8   2   5   234409.44   232126.09   4319.87 o 
  10   2   5    36689.20    39523.95   2119.26 o 
  12   2   5    14930.45    15829.34   1968.82 o 
  14   2   5       85.61      986.64   1922.41 o 
  16   2   5       59.61      215.71   2056.67 o 
  18   2   5      220.12      169.83   1894.15 o 
  20   2   5     8067.57     8613.66   2116.07 o 
  22   2   5    12772.95    12847.78   2286.61 o 
  24   2   5    10012.19     6804.27   3526.09 o 
  26   2   5     8935.04     9026.59   3649.55 o 
  28   2   5     3787.07     1507.89   3584.27 o 
 -31   3   5       36.35    -1725.27   3867.77 o 
 -29   3   5        5.71     2103.49   4112.72 o 
 -27   3   5       75.68     1321.11   3797.25 o 
 -25   3   5      457.87     1731.68   3758.97 o 
 -23   3   5     3433.71       62.06   3383.57 o 
 -21   3   5     4576.89     3213.71   3783.70 o 
 -19   3   5     5731.95     3909.66   3853.97 o 
 -17   3   5    11178.03     9366.10   2104.52 o 
 -15   3   5    25314.21    23724.10   1482.53 o 
 -13   3   5    44100.95    44000.09   2167.45 o 
 -11   3   5    89887.75    90096.05   1978.99 o 
  -9   3   5    65696.32    64409.82   1586.82 o 
  -7   3   5   101915.45   105349.98   1859.12 o 
  -5   3   5     3967.52     3737.36    777.62 o 
  -3   3   5   105697.81   113017.26   1903.15 o 
  -1   3   5   623006.31   638741.13  22231.28 o 
   1   3   5   234868.84   255413.27   4671.43 o 
   3   3   5    37257.34    41000.89   1204.98 o 
   5   3   5     1470.67     1318.66    952.23 o 
   7   3   5    28277.06    28686.14   1589.40 o 
   9   3   5    21196.57    20862.43   1730.79 o 
  11   3   5     6519.91     5875.62   2181.07 o 
  13   3   5     2115.39     3352.10   1962.20 o 
  15   3   5      449.43     2031.89   2097.01 o 
  17   3   5      248.85      531.40   2054.96 o 
  19   3   5    11502.91    11371.73   2164.97 o 
  21   3   5     5109.98     3422.65   2523.32 o 
  23   3   5     2366.05     3692.31   2693.82 o 
  25   3   5     1667.53     1023.56   3510.70 o 
  27   3   5      211.32     1635.91   3571.95 o 
  29   3   5       78.47     1106.76   3572.27 o 
 -30   4   5      295.44    -2046.12   3881.64 o 
 -28   4   5     1004.23     3086.59   3834.80 o 
 -26   4   5     1181.98     -118.30   3533.63 o 
 -24   4   5      374.95    -1869.09   4350.55 o 
 -22   4   5      117.05    -2314.02   2314.02 o 
 -20   4   5     1607.25     2011.74   3345.02 o 
 -18   4   5     8201.79    11529.92   4338.95 o 
 -16   4   5    12895.90    11827.47   1484.52 o 
 -14   4   5    41262.06    40552.99   1923.73 o 
 -12   4   5    38920.09    38214.82   1359.88 o 
 -10   4   5    16432.45    16019.65   1064.73 o 
  -8   4   5    70593.02    66771.51   1518.88 o 
  -6   4   5   120306.72   123423.40   2177.73 o 
  -4   4   5   122892.89   125959.16   2330.41 o 
  -2   4   5   460672.53   487205.63   9169.26 o 
   0   4   5   255605.33   269206.81   5789.03 o 
   2   4   5   177715.89   182345.42   7728.90 o 
   4   4   5    25710.80    25678.48   1146.56 o 
   6   4   5      770.42      393.38   1151.11 o 
   8   4   5      458.32      894.06   1409.58 o 
  10   4   5      393.24      209.07   1580.15 o 
  12   4   5    20179.35    16615.26   2038.67 o 
  14   4   5     7377.55     8557.62   2025.12 o 
  16   4   5    28826.22    31815.49   2917.77 o 
  18   4   5    26266.12    25388.12   2403.45 o 
  20   4   5     7721.74     5707.20   2186.21 o 
  22   4   5     8322.65    10515.68   2239.59 o 
  24   4   5    10332.60     8514.76   3535.34 o 
  26   4   5     3447.56     4635.96   3489.95 o 
  28   4   5     2403.74    -2220.83   3543.19 o 
 -31   5   5      138.33    -2187.06   3796.06 o 
 -29   5   5      363.15    -1995.74   3676.35 o 
 -27   5   5     2395.89     3809.39   3850.03 o 
 -25   5   5     4284.38     5364.81   4431.76 o 
 -23   5   5    10187.65     9977.68   3752.28 o 
 -21   5   5    31257.03    28441.73   2836.60 o 
 -19   5   5    56444.25    51223.97   3232.17 o 
 -17   5   5    90112.41    88744.39   2884.65 o 
 -15   5   5   108624.18    99618.17   4600.26 o 
 -13   5   5    80281.17    76500.83   2641.70 o 
 -11   5   5    89298.32    87739.05   3215.10 o 
  -9   5   5   114224.61   116121.76   2824.09 o 
  -7   5   5    17484.34    20058.12   1018.19 o 
  -5   5   5    31362.61    31501.80   1260.85 o 
  -3   5   5      452.69     -649.77    782.34 o 
  -1   5   5    63641.32    64700.10   2425.20 o 
   1   5   5   131674.47   132074.44   1826.47 o 
   3   5   5    87078.02    88712.24   1783.02 o 
   5   5   5   211263.75   210285.38   3750.66 o 
   7   5   5   204005.36   211529.58  10481.93 o 
   9   5   5   213046.72   221579.06   4345.96 o 
  11   5   5   150987.50   155857.22   3859.20 o 
  13   5   5   128543.80   131114.83   8225.44 o 
  15   5   5   102653.15   103543.34   4861.01 o 
  17   5   5    55870.02    53957.99   2813.65 o 
  19   5   5    19532.44    22488.02   5748.52 o 
  21   5   5     6562.04     9048.42   2193.50 o 
  23   5   5     2325.68      879.09   2391.01 o 
  25   5   5      319.67    -3118.57   3166.03 o 
  27   5   5       13.67     1657.25   3456.88 o 
  29   5   5      297.35     1218.49   3588.84 o 
 -30   6   5       15.89    -1225.19   3625.68 o 
 -28   6   5      644.29     2126.53   3926.36 o 
 -26   6   5     1046.93      270.20   5458.49 o 
 -24   6   5     2139.36    -3393.14   3393.14 o 
 -22   6   5     1900.73     2507.27   2476.07 o 
 -20   6   5       37.32      480.15   2140.20 o 
 -18   6   5      191.45     -639.92   1688.48 o 
 -16   6   5       69.67    -1268.32   1268.32 o 
 -14   6   5      351.91    -1245.16   1245.16 o 
 -12   6   5     1131.45      935.95   1105.34 o 
 -10   6   5    23669.12    21046.98   1256.01 o 
  -8   6   5    13893.32    14772.42   1090.27 o 
  -6   6   5    22624.22    24288.95   1266.11 o 
  -4   6   5    31198.34    31617.65   1191.23 o 
  -2   6   5    66102.63    72844.01   2438.79 o 
   0   6   5     6406.67     6395.07   1080.38 o 
   2   6   5    70561.91    72681.38   1526.28 o 
   4   6   5    22286.66    23919.39   1053.93 o 
   6   6   5    57180.32    59460.15   2993.18 o 
   8   6   5     8703.90     6675.24   1475.81 o 
  10   6   5      289.51      414.49   1622.05 o 
  12   6   5      229.36    -1743.57   1871.47 o 
  14   6   5     1056.53     2419.79   2069.90 o 
  16   6   5      827.09      -61.40   2017.60 o 
  18   6   5      589.51      688.16   1890.57 o 
  20   6   5     3107.03     2495.47   1985.04 o 
  22   6   5     3171.56     1595.24   2123.07 o 
  24   6   5     1860.36     2599.48   3414.21 o 
  26   6   5     2075.56      -70.32   4141.72 o 
  28   6   5      721.75     5264.31   3809.71 o 
 -31   7   5      194.09     3666.06   5487.49 o 
 -29   7   5      902.72      691.10   3683.11 o 
 -27   7   5     1940.53     3596.68   3727.93 o 
 -25   7   5     4248.01     3980.24   3631.36 o 
 -23   7   5     9573.04     8389.13   3526.54 o 
 -21   7   5    14022.50    12453.49   3822.68 o 
 -19   7   5    23211.79    22573.61   2605.38 o 
 -17   7   5    21954.53    22122.32   1924.49 o 
 -15   7   5    44554.20    41411.65   2361.29 o 
 -13   7   5    50692.45    50481.35   1813.69 o 
 -11   7   5    54635.88    53498.02   1962.50 o 
  -9   7   5    17106.44    18702.69   1282.52 o 
  -7   7   5    30535.80    33868.39   1504.62 o 
  -5   7   5     5600.92     5913.21   1030.18 o 
  -3   7   5    11844.39    12032.02   1010.78 o 
  -1   7   5    42690.03    44049.07   1813.24 o 
   1   7   5     1829.22     1898.04   1412.15 o 
   3   7   5     5895.90     5324.48    805.82 o 
   5   7   5    32771.80    31636.44   1351.65 o 
   7   7   5    73146.35    72996.80   2008.21 o 
   9   7   5    44139.87    47587.91   1922.27 o 
  11   7   5    54905.36    58077.09   2544.32 o 
  13   7   5    29348.48    36137.66   3335.42 o 
  15   7   5    31353.27    33225.90   2504.46 o 
  17   7   5    18861.39    18191.14   2171.65 o 
  19   7   5     5153.35     5540.44   1579.20 o 
  21   7   5     3711.53     4674.16   1827.40 o 
  23   7   5     1581.45     2385.53   2538.76 o 
  25   7   5      446.45    -2205.66   3359.10 o 
  27   7   5      173.45    -2598.73   3388.03 o 
 -30   8   5     3693.97     1415.54   3834.78 o 
 -28   8   5     9008.53     8415.72   3880.01 o 
 -26   8   5    11610.27    12222.51   3962.18 o 
 -24   8   5    13290.91     8610.98   4234.53 o 
 -22   8   5    16735.38    14438.19   3563.11 o 
 -20   8   5     7494.96     3646.19   3045.38 o 
 -18   8   5     2564.73     2279.50   1578.63 o 
 -16   8   5      759.31     -301.01   1423.78 o 
 -14   8   5     2040.34     1935.36   1356.68 o 
 -12   8   5    20620.11    20321.04   1556.12 o 
 -10   8   5    63125.86    64113.10   1888.48 o 
  -8   8   5   189235.80   190041.81   3152.14 o 
  -6   8   5   310628.13   317256.16   5012.32 o 
  -4   8   5   489231.38   487709.78   8836.12 o 
  -2   8   5   345641.22   345914.97   7335.28 o 
   0   8   5   308696.19   293712.94   5607.07 o 
   2   8   5   419082.97   417906.50   7515.18 o 
   4   8   5   413468.53   419834.31  10738.48 o 
   6   8   5   195327.06   196329.20   3364.03 o 
   8   8   5   175693.80   171627.45   3287.68 o 
  10   8   5    88574.40    91989.98   2574.37 o 
  12   8   5    38393.43    37442.11   2126.45 o 
  14   8   5     8129.99    10260.90   1898.71 o 
  16   8   5     1291.58      613.65   1680.10 o 
  18   8   5       19.66      428.62   1747.03 o 
  20   8   5      869.93      714.13   1806.67 o 
  22   8   5     5805.99     4322.02   1911.68 o 
  24   8   5     4872.23     3638.07   3547.65 o 
  26   8   5     2427.59     3526.84   5232.26 o 
  28   8   5     1935.67    11984.31   6241.59 o 
 -29   9   5       40.54    -3695.11   3695.11 o 
 -27   9   5      222.03     3766.62   4414.36 o 
 -25   9   5     1198.31      658.72   3305.97 o 
 -23   9   5     6400.64     4559.48   3209.70 o 
 -21   9   5    22174.29    21226.67   3415.90 o 
 -19   9   5    19997.56    17127.38   2622.64 o 
 -17   9   5    39249.08    39202.50   2668.34 o 
 -15   9   5    99469.55    97314.34   3918.23 o 
 -13   9   5   149709.78   150397.13   3146.33 o 
 -11   9   5   239160.89   244081.17   4050.37 o 
  -9   9   5   308529.69   309790.75   4650.66 o 
  -7   9   5   264936.19   261099.83   4461.27 o 
  -5   9   5   337994.38   343377.78   5409.07 o 
  -3   9   5   149433.50   149838.61   2936.13 o 
  -1   9   5    27754.41    27633.61   1844.83 o 
   1   9   5    36496.30    36501.08   2023.25 o 
   3   9   5    18249.80    16981.02   1198.90 o 
   5   9   5      286.59     -226.75   1082.33 o 
   7   9   5     4073.74     4017.16   1235.72 o 
   9   9   5    14615.68    12858.90   1565.36 o 
  11   9   5    33407.28    34221.81   2020.23 o 
  13   9   5    46748.63    47182.66   2977.74 o 
  15   9   5    52887.60    51198.74   2407.46 o 
  17   9   5    37512.23    35367.20   2282.68 o 
  19   9   5    24749.55    24364.56   2203.20 o 
  21   9   5    13930.91    15811.02   2151.63 o 
  23   9   5     8863.82     8568.13   2777.42 o 
  25   9   5     4104.06     4895.82   5359.88 o 
  27   9   5     1859.25    -1206.55   5383.08 o 
 -28  10   5     1137.03    -2993.99   4019.91 o 
 -26  10   5     2608.01     2034.21   4159.12 o 
 -24  10   5     6774.83     6878.99   3587.83 o 
 -22  10   5    11480.60     9685.62   3200.60 o 
 -20  10   5     8332.74     9714.95   3497.84 o 
 -18  10   5    13727.44    14392.34   2575.52 o 
 -16  10   5    27091.14    29222.13   1830.74 o 
 -14  10   5    23815.46    24209.84   1778.72 o 
 -12  10   5    46904.22    49499.52   2003.97 o 
 -10  10   5    72821.17    74444.28   2201.83 o 
  -8  10   5    33678.92    33412.09   1781.85 o 
  -6  10   5    10095.69    11418.10   1428.22 o 
  -4  10   5     3481.75     2104.60   1144.88 o 
  -2  10   5      829.24      613.21   1662.60 o 
   0  10   5     1397.40      644.35   1659.40 o 
   2  10   5    31840.19    31085.96   2159.50 o 
   4  10   5    63532.81    60966.24   2159.42 o 
   6  10   5    86761.12    85449.41   3917.43 o 
   8  10   5   104379.28   101112.37   3753.13 o 
  10  10   5    77298.41    72117.34   3596.48 o 
  12  10   5    50203.48    47665.39   2279.02 o 
  14  10   5    55748.09    55798.23   2428.60 o 
  16  10   5    51064.16    50987.61   3393.70 o 
  18  10   5    31091.16    31576.84   2262.97 o 
  20  10   5    18966.06    22081.87   2787.46 o 
  22  10   5     9648.86    10814.92   3375.43 o 
  24  10   5     3907.57     5452.69   5267.06 o 
  26  10   5     1871.55    -2227.48   5417.88 o 
 -29  11   5      914.65     2384.19   3771.14 o 
 -27  11   5     1577.52     1297.09   3632.78 o 
 -25  11   5     2968.03     7368.98   3468.88 o 
 -23  11   5     6635.67     7785.76   3240.80 o 
 -21  11   5     9628.46     6651.18   2957.74 o 
 -19  11   5     6053.50     5077.13   2271.82 o 
 -17  11   5     2247.00     2898.21   1669.71 o 
 -15  11   5     1145.28      558.16   1435.28 o 
 -13  11   5     4512.68     5990.04   1588.52 o 
 -11  11   5      330.76      521.62   1488.68 o 
  -9  11   5     6837.61     8387.49   1417.05 o 
  -7  11   5    17936.53    18767.58   1678.73 o 
  -5  11   5    28717.98    28462.30   1660.06 o 
  -3  11   5    87120.10    83328.13   3026.47 o 
  -1  11   5    97679.08    90585.21   3157.90 o 
   1  11   5   128966.38   125911.95   3640.29 o 
   3  11   5   116942.90   108368.95   4269.76 o 
   5  11   5   110040.59   107268.94   2688.30 o 
   7  11   5   181128.88   186392.80   3868.87 o 
   9  11   5   147205.63   144357.08   3515.71 o 
  11  11   5    48719.11    47446.53   2416.53 o 
  13  11   5    28717.15    29441.09   2297.56 o 
  15  11   5    21021.57    23121.13   2311.90 o 
  17  11   5     6414.89     7978.16   2190.01 o 
  19  11   5     2242.62     2373.50   2530.54 o 
  21  11   5      182.80    -1647.71   2490.05 o 
  23  11   5       85.06    -2403.37   3180.59 o 
  25  11   5      471.29     6438.81   5568.70 o 
 -28  12   5      332.15     2888.76   5301.87 o 
 -26  12   5      383.04    -3076.84   3493.64 o 
 -24  12   5      317.36      -98.57   3040.73 o 
 -22  12   5      209.44    -2747.00   2747.00 o 
 -20  12   5        1.17    -2473.61   2473.61 o 
 -18  12   5      416.04     1434.96   1753.35 o 
 -16  12   5      187.14     -588.74   2095.31 o 
 -14  12   5      366.16      582.98   1419.62 o 
 -12  12   5     3430.14     4146.25   1536.32 o 
 -10  12   5    18188.25    19032.35   2150.71 o 
  -8  12   5    30474.93    30490.23   1898.04 o 
  -6  12   5    49584.97    53003.64   2089.09 o 
  -4  12   5    38372.82    37362.64   2505.49 o 
  -2  12   5    17445.45    19325.71   2253.41 o 
   0  12   5    11778.55    12194.75   2192.38 o 
   2  12   5    14322.22    15501.81   2559.13 o 
   4  12   5     9746.92     7384.16   1540.03 o 
   6  12   5     7270.33     4840.35   1447.65 o 
   8  12   5      831.52      421.49   1497.59 o 
  10  12   5       17.72    -1519.17   1556.41 o 
  12  12   5      861.56      943.66   1610.25 o 
  14  12   5     7854.80     5273.44   1862.25 o 
  16  12   5     9041.21     8054.90   2372.05 o 
  18  12   5     5276.47     5218.73   2376.29 o 
  20  12   5     6053.58     6142.26   2572.63 o 
  22  12   5     5933.69     5715.95   3293.67 o 
  24  12   5     2968.01     3225.21   5104.64 o 
 -27  13   5      814.48     7021.32   3805.77 o 
 -25  13   5     1462.55      168.22   3822.68 o 
 -23  13   5     2692.93     3838.97   3063.59 o 
 -21  13   5     3755.84     3850.47   2734.74 o 
 -19  13   5     7303.24     7737.70   2810.89 o 
 -17  13   5    12350.41    11579.48   1902.63 o 
 -15  13   5     8784.96     9483.61   1594.43 o 
 -13  13   5     3467.75     4012.40   1471.97 o 
 -11  13   5     1782.95      984.35   1410.48 o 
  -9  13   5     2388.54     1609.22   1452.75 o 
  -7  13   5     1065.44     1191.31   1489.02 o 
  -5  13   5      125.66      -83.06   2085.68 o 
  -3  13   5      897.58      685.84   2025.27 o 
  -1  13   5     4813.18     3480.18   2149.47 o 
   1  13   5      287.83      999.39   2538.49 o 
   3  13   5      287.54     -981.66   2499.13 o 
   5  13   5      359.54      183.86   1595.68 o 
   7  13   5     2323.96     3538.88   1497.30 o 
   9  13   5     2783.22     1855.56   1467.96 o 
  11  13   5      194.11    -1509.73   1509.73 o 
  13  13   5      124.32     2876.39   1996.13 o 
  15  13   5       48.30     1163.45   2069.25 o 
  17  13   5       85.82     -920.05   2228.79 o 
  19  13   5        3.09    -1367.16   2362.10 o 
  21  13   5       50.63     -522.30   2687.95 o 
  23  13   5        1.80     2403.55   3805.28 o 
  25  13   5       38.61    -2645.13   4721.80 o 
 -26  14   5     2768.07     6044.71   3635.24 o 
 -24  14   5     3059.20     5095.58   3270.30 o 
 -22  14   5     2399.95     2701.63   3793.68 o 
 -20  14   5     1926.66     2262.94   2623.22 o 
 -18  14   5      576.36     3258.40   2021.71 o 
 -16  14   5       80.03      774.91   1561.68 o 
 -14  14   5     2093.23     1756.33   1759.95 o 
 -12  14   5     9729.30     9860.61   1536.48 o 
 -10  14   5    30580.42    31378.55   1776.10 o 
  -8  14   5    39826.58    40640.40   2110.43 o 
  -6  14   5    64796.28    64163.45   3160.60 o 
  -4  14   5    95952.32    90809.04   3614.07 o 
  -2  14   5   133217.59   130869.04   4885.47 o 
   0  14   5   128800.70   124701.30   5008.18 o 
   2  14   5   115162.92   118553.90  10945.98 o 
   4  14   5    76847.39    70506.58   2757.69 o 
   6  14   5    46376.89    43296.25   3689.27 o 
   8  14   5    20281.97    21455.02   2217.93 o 
  10  14   5    16790.34    18892.30   2225.51 o 
  12  14   5    11756.53    11942.13   2141.35 o 
  14  14   5     1989.36     1880.71   1991.28 o 
  16  14   5      187.99    -1486.69   2047.04 o 
  18  14   5      104.32    -2206.36   2206.36 o 
  20  14   5      607.41       -4.00   2494.89 o 
  22  14   5      519.66    -1744.49   4043.11 o 
  24  14   5      407.29     2482.71   5197.46 o 
 -25  15   5     1230.50     1019.55   3445.22 o 
 -23  15   5     4442.00     3834.81   3095.43 o 
 -21  15   5    12488.52    13505.94   3182.95 o 
 -19  15   5    24917.49    24448.85   3267.78 o 
 -17  15   5    33811.02    37679.48   2722.34 o 
 -15  15   5    52783.93    53259.54   3592.47 o 
 -13  15   5    89889.93    91732.06   2964.35 o 
 -11  15   5    97323.88    96918.33   3647.74 o 
  -9  15   5    99978.40    97150.45   2976.39 o 
  -7  15   5   117950.73   118228.91   3226.41 o 
  -5  15   5   101532.69    99018.02   3742.12 o 
  -3  15   5    58161.61    59081.66   3126.80 o 
  -1  15   5    46214.27    44721.51   3486.67 o 
   1  15   5    21824.72    22132.36   2904.31 o 
   3  15   5    10173.71     9205.28   2726.34 o 
   5  15   5     3197.59      618.48   2413.20 o 
   7  15   5       34.64      170.44   2425.14 o 
   9  15   5     3770.01     3134.55   1948.36 o 
  11  15   5     8224.21     6513.55   2056.70 o 
  13  15   5    15607.68    16815.52   2886.44 o 
  15  15   5    16237.40    12453.48   2357.59 o 
  17  15   5    14953.55    14375.26   2577.60 o 
  19  15   5    13926.30    14949.78   2785.22 o 
  21  15   5     8512.26     7309.90   3444.99 o 
  23  15   5     4027.76     -719.29   4559.38 o 
 -24  16   5     6875.12     6836.87   3518.26 o 
 -22  16   5     9732.32    10988.29   4315.74 o 
 -20  16   5    12963.96    13662.04   6299.59 o 
 -18  16   5    14991.76    17845.53   3231.01 o 
 -16  16   5    21324.53    23944.78   2491.17 o 
 -14  16   5    29757.82    27471.19   1992.34 o 
 -12  16   5    21565.58    22523.53   1836.68 o 
 -10  16   5    10898.24     9639.29   1604.47 o 
  -8  16   5     2575.48     3164.32   2127.75 o 
  -6  16   5      407.40      662.66   2199.21 o 
  -4  16   5     5390.71     4467.64   2375.09 o 
  -2  16   5    22146.08    26300.61   3022.30 o 
   0  16   5    50850.84    55259.52   4066.31 o 
   2  16   5    71348.75    70065.66   4002.66 o 
   4  16   5    88324.63    88684.63   4576.35 o 
   6  16   5   100889.86    99676.87   4786.09 o 
   8  16   5    93603.73    95641.33   4896.46 o 
  10  16   5    90155.59    88767.95   4149.44 o 
  12  16   5    65108.00    69132.20   3399.83 o 
  14  16   5    38007.42    37712.82   2919.71 o 
  16  16   5    23831.08    23273.17   2687.16 o 
  18  16   5    18013.86    17983.42   3880.51 o 
  20  16   5     9165.48     9887.54   2887.70 o 
  22  16   5     3675.79     5022.00   3646.57 o 
 -23  17   5      830.57      507.59   3075.29 o 
 -21  17   5      529.74     1627.16   2862.49 o 
 -19  17   5        3.03    -1272.05   2949.17 o 
 -17  17   5      639.86     3110.39   2132.64 o 
 -15  17   5     2800.46     2210.39   1890.97 o 
 -13  17   5     8332.23     9363.59   1678.06 o 
 -11  17   5    17565.98    17340.69   1764.94 o 
  -9  17   5    31671.06    33208.22   2849.64 o 
  -7  17   5    52893.24    55353.70   3850.90 o 
  -5  17   5    69423.13    70468.77   4216.17 o 
  -3  17   5    80493.26    81232.00   4413.19 o 
  -1  17   5    86715.59    87217.25   4441.90 o 
   1  17   5    76829.17    73346.00   5522.30 o 
   3  17   5    73609.73    75294.20   4331.34 o 
   5  17   5    61947.98    66210.01   5818.13 o 
   7  17   5    32903.71    39196.82   3678.35 o 
   9  17   5    17278.05    19419.43   3223.92 o 
  11  17   5    11292.21     9121.10   3376.03 o 
  13  17   5     2832.59     3974.44   2045.38 o 
  15  17   5      155.16      497.71   2128.97 o 
  17  17   5      137.96     2894.85   3293.63 o 
  19  17   5     1598.60     3314.18   2654.70 o 
  21  17   5     2687.32     2682.97   3241.57 o 
 -22  18   5      387.14     2131.36   3325.50 o 
 -20  18   5     1059.65     2978.04   3042.66 o 
 -18  18   5     2524.90     4250.10   2282.55 o 
 -16  18   5     4212.31     3905.00   2062.67 o 
 -14  18   5     7808.13    11302.04   2774.99 o 
 -12  18   5     8756.00    10130.52   1686.35 o 
 -10  18   5     3677.99     4504.39   1972.72 o 
  -8  18   5     3691.64     5338.35   2917.44 o 
  -6  18   5     5808.26     7363.57   2698.11 o 
  -4  18   5     5033.23     4520.39   2704.76 o 
  -2  18   5     2565.83     3574.42   2612.02 o 
   0  18   5      589.82      607.70   2558.50 o 
   2  18   5       16.45     1019.82   2616.29 o 
   4  18   5      404.37     3464.52   2795.08 o 
   6  18   5     6338.85     2507.22   2842.32 o 
   8  18   5    10431.63    10240.21   3183.02 o 
  10  18   5    10212.96     8718.06   2940.22 o 
  12  18   5    13679.23    15091.59   3183.31 o 
  14  18   5    10870.74     9842.09   2367.97 o 
  16  18   5     7385.20     7198.13   2457.15 o 
  18  18   5     6239.22     2451.85   2602.52 o 
  20  18   5     3847.83     3420.70   2859.10 o 
 -21  19   5      475.83    -2981.89   2981.89 o 
 -19  19   5      587.91     1888.00   2812.45 o 
 -17  19   5      959.11     1730.89   2196.58 o 
 -15  19   5      588.66     1163.42   2251.26 o 
 -13  19   5      543.35     3195.25   1685.86 o 
 -11  19   5     1371.53     3377.92   2219.33 o 
  -9  19   5     1116.75     2320.77   2209.93 o 
  -7  19   5      214.73     2374.85   2728.64 o 
  -5  19   5      375.14     -226.59   2480.74 o 
  -3  19   5      237.84     2369.05   2555.33 o 
  -1  19   5      225.23     2292.96   2553.71 o 
   1  19   5       31.23     -485.87   3410.83 o 
   3  19   5      132.17    -2515.28   2515.28 o 
   5  19   5       98.92     -702.04   2727.01 o 
   7  19   5        4.23      -99.70   2740.25 o 
   9  19   5        6.22     2001.10   2781.65 o 
  11  19   5      156.17    -1128.50   2715.04 o 
  13  19   5       11.34    -2261.44   2714.40 o 
  15  19   5       21.16      766.33   2349.49 o 
  17  19   5        5.79     1111.94   2453.77 o 
 -18  20   5       33.31    -2610.33   4164.92 o 
 -16  20   5      452.18     1473.39   2877.16 o 
 -14  20   5     3063.96     4979.20   3155.60 o 
 -12  20   5     4781.49     7151.18   2484.08 o 
 -10  20   5     5229.84     6160.55   2587.13 o 
  -8  20   5     6792.83     6205.90   2986.23 o 
  -6  20   5    10201.81    10889.74   3084.36 o 
  -4  20   5    11846.81    11735.56   3140.36 o 
  -2  20   5    13975.22    15588.16   3434.03 o 
   0  20   5    12999.17    16350.11   3070.81 o 
   2  20   5     9278.71     9968.68   3026.78 o 
   4  20   5     4766.70     5224.39   2882.04 o 
   6  20   5     3320.90     2005.89   2869.84 o 
   8  20   5     2093.72      581.27   2980.81 o 
  10  20   5     1285.66     4061.91   3061.94 o 
  12  20   5      332.73      760.42   2940.80 o 
  14  20   5        9.08     -599.69   2989.09 o 
  16  20   5      205.55      396.38   3068.16 o 
 -17  21   5     7023.91     3132.40   3097.59 o 
 -15  21   5     9617.11    12158.33   3155.60 o 
 -13  21   5    13490.01    12893.11   2742.97 o 
 -11  21   5    16006.50    22041.00   2844.55 o 
  -9  21   5    16930.36    21214.93   3294.82 o 
  -7  21   5    16609.71    13663.09   3631.26 o 
  -5  21   5    16026.60    15339.15   3361.23 o 
  -3  21   5    11093.67    10507.34   3168.34 o 
  -1  21   5     4827.55     2656.74   2961.45 o 
   1  21   5     3525.72     2344.48   2767.13 o 
   3  21   5     2773.62     1318.86   2891.02 o 
   5  21   5      663.51     2488.68   3091.52 o 
   7  21   5      278.07     -409.63   2992.11 o 
   9  21   5       56.30      -53.11   3168.24 o 
  11  21   5     1075.34    -1366.96   3067.20 o 
  13  21   5     1364.40     -276.62   3158.24 o 
  15  21   5     1386.67     3009.17   3938.70 o 
 -14  22   5     3643.19     6036.90   2703.75 o 
 -12  22   5     1940.19      355.31   2511.64 o 
 -10  22   5     1223.65     2710.22   2559.25 o 
  -8  22   5      348.91       98.77   2358.57 o 
  -6  22   5       83.99     -298.37   2877.70 o 
  -4  22   5     2102.55     3602.65   3087.95 o 
  -2  22   5     7179.66     6324.39   2993.73 o 
   0  22   5    12494.31    15252.38   3637.06 o 
   2  22   5    19362.55    22993.60   3740.67 o 
   4  22   5    24526.97    29725.68   3867.64 o 
   6  22   5    24159.65    22223.26   3887.51 o 
   8  22   5    25201.80    30660.61   4260.70 o 
  10  22   5    21646.90    23318.52   3961.90 o 
  12  22   5    14691.67    16484.95   3855.77 o 
 -11  23   5    13078.47    13110.49   2913.37 o 
  -9  23   5    23213.67    27949.82   3130.15 o 
  -7  23   5    29505.08    30765.71   3993.50 o 
  -5  23   5    35030.09    39793.02   5939.95 o 
  -3  23   5    42564.44    46945.41   4460.64 o 
  -1  23   5    44958.86    47938.41   4580.40 o 
   1  23   5    39233.54    42872.02   4721.80 o 
   3  23   5    28067.75    35305.11   4150.86 o 
   5  23   5    16968.75    20957.45   3915.71 o 
   7  23   5     8620.23    11201.19   6746.25 o 
   9  23   5     3217.22     6125.10   3563.11 o 
  -8  24   5      445.80     4844.71   2504.08 o 
  -6  24   5      143.62     -162.73   3057.04 o 
  -4  24   5       41.87    -1940.23   3009.03 o 
  -2  24   5      118.30     1112.17   3319.68 o 
   0  24   5      899.82    -1449.11   3287.26 o 
   2  24   5     2920.06     3827.48   3502.85 o 
   4  24   5     6634.86     7910.17   3602.90 o 
   6  24   5     9650.87     6810.06   5185.85 o 
 -32   0   6     1300.88     4037.31   5823.93 o 
 -30   0   6     2007.67     2494.31   5406.28 o 
 -28   0   6     4877.23     7993.41   5823.93 o 
 -26   0   6    12804.66    16845.32   5731.12 o 
 -24   0   6    16912.29    13527.31   5881.94 o 
 -22   0   6    26547.25    36173.36   6171.98 o 
 -20   0   6    76992.32    86651.34   7842.59 o 
 -18   0   6    76503.76    82265.98   7714.97 o 
 -16   0   6    84842.73    90178.18   7355.33 o 
 -14   0   6    83088.80    78889.95   6055.96 o 
 -12   0   6   112374.27   108392.47   6125.57 o 
 -10   0   6    77292.83    72451.14   4408.56 o 
  -8   0   6    36240.90    33435.42   2900.37 o 
  -6   0   6     2624.23     2328.47    901.47 o 
  -4   0   6    13825.73    13574.46   1189.59 o 
  -2   0   6   120153.88   111408.85   4420.16 o 
   0   0   6   275537.91   246538.52   9246.37 o 
   2   0   6    62037.22    63989.05   1658.54 o 
   4   0   6   158871.41   159893.38   3134.03 o 
   6   0   6   238088.34   241530.88   5847.14 o 
   8   0   6   238273.72   251252.91   6357.60 o 
  10   0   6   125095.24   125794.66   4408.56 o 
  12   0   6    65198.09    62346.27   3700.87 o 
  14   0   6    16626.28    12019.12   3004.78 o 
  16   0   6    14229.07    15580.77   3236.81 o 
  18   0   6     4914.41     3004.78   2772.75 o 
  20   0   6      203.02    -1798.23   2842.36 o 
  22   0   6        7.77    -1241.36   2853.96 o 
  24   0   6       81.42    -2204.28   4269.34 o 
  26   0   6     1138.52    -1206.55   4628.98 o 
  28   0   6      660.64    -4663.79   4663.79 o 
 -31   1   6     1520.10    -5319.27   5319.27 o 
 -29   1   6     2119.93     3502.22   3736.17 o 
 -27   1   6     2832.18     -667.51   3665.21 o 
 -25   1   6     2479.20      777.65   3640.68 o 
 -23   1   6     6320.01     5800.98   3836.05 o 
 -21   1   6     5982.75     8605.57   3640.52 o 
 -19   1   6      311.96      935.51   3996.01 o 
 -17   1   6       14.37     3045.14   3538.37 o 
 -15   1   6     1163.89     2069.05   2983.75 o 
 -13   1   6     2204.16     3539.83   2495.46 o 
 -11   1   6     9010.91    10392.88   2363.44 o 
  -9   1   6    55403.48    57588.36   1218.98 o 
  -7   1   6    80702.85    79315.72   1502.21 o 
  -5   1   6    20236.32    20626.46    915.98 o 
  -3   1   6    50074.77    48626.69   1724.30 o 
  -1   1   6   123855.28   116710.80   2638.16 o 
   1   1   6    53520.47    49415.95   1907.42 o 
   3   1   6    32245.09    32370.84    900.72 o 
   5   1   6   104744.49   103878.62   1677.40 o 
   7   1   6    28664.27    30871.75   1593.66 o 
   9   1   6    15883.71    16362.11   1667.58 o 
  11   1   6     5602.93     6258.46   1758.94 o 
  13   1   6     2207.74     2930.44   1898.91 o 
  15   1   6      181.23     2254.57   2059.04 o 
  17   1   6      261.47      895.34   2012.44 o 
  19   1   6      938.59     -812.10   2018.65 o 
  21   1   6      198.27    -2011.14   2011.14 o 
  23   1   6       33.62    -1457.99   2046.46 o 
  25   1   6       29.41      719.74   3263.47 o 
  27   1   6        2.19     2640.52   3453.19 o 
  29   1   6        2.77      806.75   3564.44 o 
 -32   2   6      955.66    -2393.86   3846.78 o 
 -30   2   6     1603.69      928.34   3784.76 o 
 -28   2   6     2687.61     2695.98   4750.80 o 
 -26   2   6     2943.16     4519.51   3838.80 o 
 -24   2   6     5362.40     3818.98   3929.37 o 
 -22   2   6     6896.03     5784.12   3592.67 o 
 -20   2   6     1846.00     4481.08   3837.97 o 
 -18   2   6      741.32      510.56   3827.84 o 
 -16   2   6      440.70     1117.39   1627.66 o 
 -14   2   6     8973.80     8175.19   2436.31 o 
 -12   2   6    16185.73    15803.63   1243.92 o 
 -10   2   6    55646.31    53626.36   1685.55 o 
  -8   2   6   172954.67   176381.73   2869.60 o 
  -6   2   6   239148.11   224695.22   5833.12 o 
  -4   2   6   243683.38   236799.31   5362.77 o 
  -2   2   6   439715.50   438469.31   6512.70 o 
   0   2   6   307154.84   298581.59   6230.66 o 
   2   2   6   492901.88   503948.19   6279.37 o 
   4   2   6   552872.94   555130.00   6789.44 o 
   6   2   6   545404.38   534670.50   7867.02 o 
   8   2   6   417746.97   424377.28   6764.05 o 
  10   2   6   208680.50   202029.95   4208.29 o 
  12   2   6    67875.47    67650.15   2847.72 o 
  14   2   6    39861.03    38931.24   2505.92 o 
  16   2   6     4204.31     2576.99   2109.71 o 
  18   2   6      854.15     1583.69   1897.50 o 
  20   2   6      532.49    -1032.15   1993.90 o 
  22   2   6      241.73     1363.90   2054.86 o 
  24   2   6     1567.42      489.36   3351.05 o 
  26   2   6     1666.05        1.64   4808.81 o 
  28   2   6     2431.33     -227.37   3412.62 o 
 -31   3   6       20.96     1942.41   3855.26 o 
 -29   3   6      128.67    -3703.81   3703.81 o 
 -27   3   6     2405.58     6686.24   4058.17 o 
 -25   3   6     9257.33     8423.78   3837.97 o 
 -23   3   6    14765.70    17080.99   4038.66 o 
 -21   3   6    44104.27    52053.07   8358.85 o 
 -19   3   6   145558.69   141060.09  12993.64 o 
 -17   3   6   270058.06   257049.63  17477.60 o 
 -15   3   6   317246.16   285294.75  31172.46 o 
 -13   3   6   400380.81   348649.56  18733.44 o 
 -11   3   6   637856.69   610282.81  30897.15 o 
  -9   3   6   988765.25   959025.88  12850.41 o 
  -7   3   6   836054.69   817406.44   9887.56 o 
  -5   3   6   821257.38   830004.38   9923.95 o 
  -3   3   6   286108.50   284056.63   4303.90 o 
  -1   3   6     3234.25     5224.56    929.08 o 
   1   3   6     1104.48     2495.20    778.54 o 
   3   3   6    10887.17    12155.41    864.94 o 
   5   3   6    17909.77    19521.19    709.45 o 
   7   3   6   101482.90   102762.36   2594.92 o 
   9   3   6   257308.33   248848.19   5530.46 o 
  11   3   6   322234.41   299284.72   6538.82 o 
  13   3   6   293210.53   271873.78   6717.25 o 
  15   3   6   214299.48   204181.91   4806.71 o 
  17   3   6   141897.58   145258.83   4130.44 o 
  19   3   6   136272.77   133259.81   6218.39 o 
  21   3   6   116946.37   121927.97   4374.49 o 
  23   3   6    61189.41    69052.78   3358.95 o 
  25   3   6    31527.88    25987.90   3889.69 o 
  27   3   6    14462.32    17767.03   5678.92 o 
  29   3   6     5034.98     2685.49   3668.84 o 
 -30   4   6     4366.50     2191.22   4652.19 o 
 -28   4   6     7214.76     5494.83   4061.58 o 
 -26   4   6    12472.20    16282.11   3944.28 o 
 -24   4   6    12050.09    14674.05   2821.42 o 
 -22   4   6    12854.78    11426.24   2601.58 o 
 -20   4   6    15002.54    11584.79   3721.21 o 
 -18   4   6     8031.49     6163.61   3536.84 o 
 -16   4   6      190.14     1168.72   2123.07 o 
 -14   4   6      673.09     -622.03    990.67 o 
 -12   4   6    21928.44    21008.43   1403.22 o 
 -10   4   6   133315.39   132227.13   3061.39 o 
  -8   4   6   307807.13   303551.47   5003.92 o 
  -6   4   6   416537.38   415487.50   5396.26 o 
  -4   4   6   745475.00   759560.88  14776.83 o 
  -2   4   6  1006321.25  1019964.75  12037.45 o 
   0   4   6  1014043.06  1016537.50  18831.09 o 
   2   4   6   941103.69   957533.06  19353.47 o 
   4   4   6  1075053.38  1117535.88  18894.91 o 
   6   4   6   843476.56   872510.69  14765.72 o 
   8   4   6   449584.50   434015.78  26868.99 o 
  10   4   6   327793.56   323080.97   6856.54 o 
  12   4   6   191143.23   181932.02   6682.45 o 
  14   4   6    55096.85    58034.24   2820.24 o 
  16   4   6    18594.74    20598.31   2359.14 o 
  18   4   6     2830.29     3183.34   1980.51 o 
  20   4   6     1344.43     -821.51   2034.01 o 
  22   4   6     3883.24     -108.07   2807.55 o 
  24   4   6     5319.66     2704.80   3313.77 o 
  26   4   6     7897.01     8300.41   3583.54 o 
  28   4   6     5635.84     9020.45   3837.97 o 
 -31   5   6      824.26    -1920.93   3832.22 o 
 -29   5   6     2225.89     3185.29   4014.27 o 
 -27   5   6     4176.63       15.62   3607.21 o 
 -25   5   6     6568.81     6506.58   3601.42 o 
 -23   5   6    14292.59     9429.43   2676.70 o 
 -21   5   6    21635.06    17597.40   2676.84 o 
 -19   5   6    28572.70    29139.12   2847.95 o 
 -17   5   6    24480.73    24957.46   3120.79 o 
 -15   5   6    29212.53    25648.79   2207.22 o 
 -13   5   6    30568.32    29349.07   1499.12 o 
 -11   5   6    16034.54    15658.81   1144.28 o 
  -9   5   6      242.76      249.67    961.45 o 
  -7   5   6     8985.96    10961.50    977.90 o 
  -5   5   6    16980.91    18505.87   1121.38 o 
  -3   5   6    10843.42    12190.66    943.47 o 
  -1   5   6     9857.98    11161.57    826.02 o 
   1   5   6    30588.93    30792.58   1731.47 o 
   3   5   6   128554.30   122800.73   6035.20 o 
   5   5   6    55015.19    51270.99   2114.73 o 
   7   5   6   118527.19   113960.45   7436.54 o 
   9   5   6   102855.23   103657.44   4454.96 o 
  11   5   6    53815.14    53265.20   2530.76 o 
  13   5   6    52040.94    51452.96   2702.29 o 
  15   5   6    22988.11    24766.97   2755.35 o 
  17   5   6    14305.64    16660.37   2181.94 o 
  19   5   6    10223.06     8297.76   2210.73 o 
  21   5   6     2755.20     1350.28   2120.59 o 
  23   5   6     2190.62     4879.03   2202.07 o 
  25   5   6     1100.50     5614.18   3499.40 o 
  27   5   6      133.70     -330.94   3465.90 o 
 -30   6   6      406.82    -2653.95   3884.18 o 
 -28   6   6     1638.37      685.00   3691.40 o 
 -26   6   6     3650.43     7035.27   3807.63 o 
 -24   6   6    10811.64    12402.76   3761.69 o 
 -22   6   6    26869.16    25730.29   2938.40 o 
 -20   6   6    32368.25    30191.40   2823.62 o 
 -18   6   6    36534.62    35971.36   2860.89 o 
 -16   6   6    58223.27    57294.27   2668.34 o 
 -14   6   6    69263.47    67218.63   2972.45 o 
 -12   6   6    77521.61    76315.13   2805.42 o 
 -10   6   6    52590.62    52516.46   2188.39 o 
  -8   6   6    33938.83    34755.70   1339.12 o 
  -6   6   6    48136.93    49646.63   1622.03 o 
  -4   6   6    15689.00    16588.54   1010.79 o 
  -2   6   6     1379.55     1055.95    749.80 o 
   0   6   6     1241.93     1481.44   1071.84 o 
   2   6   6    26578.44    27780.62   1094.49 o 
   4   6   6    90242.91    90477.81   1988.14 o 
   6   6   6   130460.80   133096.67   2957.34 o 
   8   6   6   132145.83   135572.06   3220.18 o 
  10   6   6    79565.88    79953.52   2777.47 o 
  12   6   6    39857.38    41093.57   2998.98 o 
  14   6   6    26011.29    25335.86   2399.25 o 
  16   6   6     5134.48     5400.23   1972.62 o 
  18   6   6     2923.75     2105.67   2091.89 o 
  20   6   6     3559.22     3354.44   2063.16 o 
  22   6   6      438.73    -1555.64   2008.04 o 
  24   6   6       23.01      -50.27   3950.30 o 
  26   6   6       16.91      411.05   3490.51 o 
  28   6   6      397.85     6287.99   5197.46 o 
 -31   7   6     1303.19     1879.44   5499.09 o 
 -29   7   6     1668.45     2480.45   3816.74 o 
 -27   7   6     1382.33     4103.09   3719.73 o 
 -25   7   6     1705.91     3706.11   3511.06 o 
 -23   7   6      545.50     1709.39   3376.29 o 
 -21   7   6        2.15    -2246.73   2246.73 o 
 -19   7   6     2505.20     3534.90   2193.53 o 
 -17   7   6    22939.91    22164.65   1891.11 o 
 -15   7   6    29525.59    27270.18   2046.55 o 
 -13   7   6    13073.23    15877.24   1803.55 o 
 -11   7   6    57445.96    56038.68   1909.53 o 
  -9   7   6   125122.77   122685.17   2396.09 o 
  -7   7   6   141474.19   143163.36   2845.71 o 
  -5   7   6   201714.28   209700.97   9396.78 o 
  -3   7   6    81446.84    79812.22   1867.35 o 
  -1   7   6    12029.77    11583.14   1515.11 o 
   1   7   6    19983.73    19166.21    862.79 o 
   3   7   6    41984.39    42571.34   1265.50 o 
   5   7   6    10310.08    11010.92   1184.78 o 
   7   7   6     1415.71     1366.99   1133.63 o 
   9   7   6    11332.64    12431.71   1734.38 o 
  11   7   6    15428.83    15796.47   1983.54 o 
  13   7   6    12218.36    12487.71   2133.15 o 
  15   7   6     2447.30     2337.29   2009.05 o 
  17   7   6     2294.91     2082.29   1944.17 o 
  19   7   6     3541.28     5066.18   2103.22 o 
  21   7   6     4904.72     5145.25   2059.07 o 
  23   7   6     3358.65     2935.56   2525.97 o 
  25   7   6     1990.91     1287.35   3461.40 o 
  27   7   6      669.86     3294.82   5499.09 o 
 -30   8   6       84.16    -2606.59   3942.78 o 
 -28   8   6       60.10    -1319.20   4031.51 o 
 -26   8   6       91.45     2657.71   3700.05 o 
 -24   8   6        1.39      954.63   3347.91 o 
 -22   8   6        0.80    -2277.17   2277.17 o 
 -20   8   6        7.96     1044.05   2293.61 o 
 -18   8   6      881.42     2241.86   2157.00 o 
 -16   8   6      261.62      -54.55   1638.98 o 
 -14   8   6      760.76     1322.88   1402.72 o 
 -12   8   6     7392.49     7161.93   1445.69 o 
 -10   8   6    10687.79    10472.02   1448.31 o 
  -8   8   6    12185.72    12547.92   1359.95 o 
  -6   8   6    24110.76    24916.17   1368.92 o 
  -4   8   6    11957.23    11459.39   1062.68 o 
  -2   8   6    29551.57    31104.51   1828.99 o 
   0   8   6    58658.34    60828.50   2354.86 o 
   2   8   6    13372.38    12750.20    951.36 o 
   4   8   6    18228.35    19599.46   1133.13 o 
   6   8   6    21391.80    21768.00   2112.90 o 
   8   8   6    33517.09    31340.02   1801.31 o 
  10   8   6    16625.26    17416.15   1798.74 o 
  12   8   6    13602.30    14028.75   1873.32 o 
  14   8   6     2929.09     3170.49   1761.30 o 
  16   8   6     2724.45     2215.93   1698.93 o 
  18   8   6     2619.14     4150.54   1788.68 o 
  20   8   6     2556.86     4036.52   1920.28 o 
  22   8   6      665.26    -1578.86   1855.95 o 
  24   8   6      294.98     4803.01   5162.65 o 
  26   8   6      147.26    -3399.23   5023.43 o 
 -29   9   6       17.19     -587.28   8248.64 o 
 -27   9   6      416.32     -647.30   3607.74 o 
 -25   9   6     2288.12     4984.21   3605.44 o 
 -23   9   6     6198.00     2667.33   4855.21 o 
 -21   9   6    11419.66    11377.65   2534.65 o 
 -19   9   6    24364.97    23046.10   2562.46 o 
 -17   9   6    45354.82    49180.18   2376.65 o 
 -15   9   6    74301.16    72453.87   4206.29 o 
 -13   9   6   125098.74   124632.88   5885.01 o 
 -11   9   6   165801.77   164636.22   3191.57 o 
  -9   9   6   212355.47   211522.72   8174.53 o 
  -7   9   6   234600.88   228652.81   4051.43 o 
  -5   9   6   197653.83   192833.75   5309.01 o 
  -3   9   6   163499.70   160251.61   3234.76 o 
  -1   9   6   107668.39   105387.97   3039.84 o 
   1   9   6    37900.84    39351.38   2190.88 o 
   3   9   6    13100.75    12231.81   1166.65 o 
   5   9   6        6.26     -780.15   1064.14 o 
   7   9   6    15343.56    15702.85   1471.26 o 
   9   9   6    26744.71    28353.85   1895.63 o 
  11   9   6    50245.35    50231.07   2565.72 o 
  13   9   6    75830.30    73950.46   3822.17 o 
  15   9   6    89756.52    86862.80   2926.29 o 
  17   9   6    78450.98    70073.77   2814.59 o 
  19   9   6    59606.50    63425.94   2824.54 o 
  21   9   6    36619.66    36879.44   3423.96 o 
  23   9   6    19881.63    16681.42   3617.86 o 
  25   9   6     9408.93     6960.88   5394.68 o 
  27   9   6     6082.44     9838.04   5928.35 o 
 -28  10   6     3972.00     1118.36   4015.59 o 
 -26  10   6     5651.70     3210.40   3620.48 o 
 -24  10   6     9369.30     9346.77   3447.22 o 
 -22  10   6    14552.40    12426.13   3301.92 o 
 -20  10   6    15363.71    12725.96   2558.74 o 
 -18  10   6     7729.25     5966.27   1768.84 o 
 -16  10   6      419.68    -2102.92   2471.11 o 
 -14  10   6      627.38     -578.91   1511.77 o 
 -12  10   6     9610.41    11516.30   1556.19 o 
 -10  10   6    52607.36    52301.22   1954.15 o 
  -8  10   6    99088.20    96271.88   2581.99 o 
  -6  10   6   161358.98   149236.22   3919.71 o 
  -4  10   6   310111.19   306257.63   6239.59 o 
  -2  10   6   508319.63   503307.34  15080.96 o 
   0  10   6   572983.13   567384.75  12959.62 o 
   2  10   6   511865.25   499128.16  10049.64 o 
   4  10   6   444717.44   436437.69   7783.74 o 
   6  10   6   368554.13   363660.31   6949.52 o 
   8  10   6   233074.67   223027.25   4524.57 o 
  10  10   6   162842.52   160032.34   3603.64 o 
  12  10   6    99663.29    96895.63   3989.58 o 
  14  10   6    40846.65    40064.95   2218.47 o 
  16  10   6    13496.71    15411.57   1960.06 o 
  18  10   6     3035.14     6082.33   2886.88 o 
  20  10   6        1.28      251.89   2025.51 o 
  22  10   6     1302.45     1270.64   2210.38 o 
  24  10   6     2151.61     3364.42   5185.85 o 
  26  10   6     2297.11     -208.83   5464.29 o 
 -29  11   6     1143.64     3398.72   3948.89 o 
 -27  11   6     2240.61     3704.81   3759.78 o 
 -25  11   6     4504.66     2877.55   3267.43 o 
 -23  11   6    10200.77    10258.09   3242.07 o 
 -21  11   6    19014.07    18686.55   4031.51 o 
 -19  11   6    30876.26    31328.92   2888.90 o 
 -17  11   6    55203.45    52884.63   4861.01 o 
 -15  11   6    59404.34    61313.19   2600.37 o 
 -13  11   6    44571.59    45824.86   2124.48 o 
 -11  11   6    52478.16    52002.65   2071.04 o 
  -9  11   6    53866.73    53778.42   1932.47 o 
  -7  11   6    31818.38    30197.71   1826.97 o 
  -5  11   6    20852.67    20999.25   1557.30 o 
  -3  11   6      577.67     1274.30   1879.72 o 
  -1  11   6    15863.95    14438.34   2016.37 o 
   1  11   6    18387.67    19442.23   2204.89 o 
   3  11   6    28444.64    27710.97   1735.90 o 
   5  11   6    51308.25    51044.45   2291.29 o 
   7  11   6    47046.32    46826.01   2108.64 o 
   9  11   6    56281.06    55802.37   2778.09 o 
  11  11   6    96004.86    93786.38   3137.39 o 
  13  11   6    79612.78    75011.46   3927.58 o 
  15  11   6    47716.18    45012.47   2674.05 o 
  17  11   6    29962.30    29288.78   2809.48 o 
  19  11   6    16658.86    15355.73   2296.57 o 
  21  11   6     8132.55     5733.81   3273.82 o 
  23  11   6     4079.24     3602.37   3511.57 o 
  25  11   6     2139.65    -5046.64   5046.64 o 
 -28  12   6      292.91    -1677.62   3882.31 o 
 -26  12   6      929.51     3960.43   3647.20 o 
 -24  12   6     1395.07     4499.43   5638.31 o 
 -22  12   6     3273.63     5387.34   2913.98 o 
 -20  12   6     9310.43     9674.32   2894.62 o 
 -18  12   6    11828.06    14851.14   1980.51 o 
 -16  12   6    18466.83    19228.29   1933.83 o 
 -14  12   6    57383.99    57879.83   4818.20 o 
 -12  12   6    55231.93    57656.83   3682.78 o 
 -10  12   6    25310.52    25703.29   1740.94 o 
  -8  12   6    22308.29    24142.35   1864.29 o 
  -6  12   6    32501.11    33116.32   1820.62 o 
  -4  12   6    36691.93    37835.45   2497.62 o 
  -2  12   6    18398.26    20075.93   2276.83 o 
   0  12   6     3501.47     3218.99   2006.06 o 
   2  12   6     4444.24     6169.57   2540.72 o 
   4  12   6      111.76      102.62   1414.59 o 
   6  12   6     6365.06     9641.43   1773.37 o 
   8  12   6     2754.48     4054.24   1592.39 o 
  10  12   6    11839.81    13102.12   2115.48 o 
  12  12   6    16570.94    19031.80   2725.01 o 
  14  12   6     8417.29    10269.29   2308.46 o 
  16  12   6     6587.68     5702.30   2462.12 o 
  18  12   6     5652.42     4899.23   2459.98 o 
  20  12   6     1995.43      192.74   2446.79 o 
  22  12   6     1017.75     1545.28   3181.39 o 
  24  12   6      310.78     6450.41   5267.06 o 
 -27  13   6      890.25     1786.66   3608.57 o 
 -25  13   6      563.92    -1281.83   3735.67 o 
 -23  13   6      245.03     1019.58   2956.93 o 
 -21  13   6        0.16     5689.65   5104.64 o 
 -19  13   6     1451.85     1694.98   2616.87 o 
 -17  13   6     2439.69     4974.21   1810.33 o 
 -15  13   6     6927.02     7987.25   1578.79 o 
 -13  13   6    20362.22    20091.72   1701.48 o 
 -11  13   6    23929.67    24829.06   1705.73 o 
  -9  13   6    23980.37    22835.17   2386.39 o 
  -7  13   6    56208.59    56832.31   2259.06 o 
  -5  13   6    46720.88    48672.36   2784.81 o 
  -3  13   6    54141.91    50615.70   2863.99 o 
  -1  13   6    55708.31    54307.94   2893.47 o 
   1  13   6    22143.02    23623.70   2981.75 o 
   3  13   6    11794.27    10584.59   1751.82 o 
   5  13   6     4170.73     4974.17   1708.85 o 
   7  13   6      364.19     1320.60   1936.65 o 
   9  13   6      243.75      186.17   1751.14 o 
  11  13   6     1705.83     2625.96   1811.36 o 
  13  13   6     9040.56     7597.61   2164.73 o 
  15  13   6     3965.78     6145.02   2279.45 o 
  17  13   6     4136.10     3689.58   2366.27 o 
  19  13   6     5353.63     5101.12   2893.92 o 
  21  13   6     4945.51     5716.07   2756.50 o 
  23  13   6     2336.81     5329.42   3367.16 o 
 -26  14   6      237.33    -1708.52   3436.99 o 
 -24  14   6      589.80    -1240.97   3087.23 o 
 -22  14   6     1255.80     1289.50   3932.90 o 
 -20  14   6      678.88       89.17   2653.81 o 
 -18  14   6       29.58     -185.16   1727.53 o 
 -16  14   6      262.99      995.80   1671.59 o 
 -14  14   6       64.86      337.57   1502.25 o 
 -12  14   6      161.85      252.46   1391.94 o 
 -10  14   6      199.24     -819.90   1302.97 o 
  -8  14   6      137.49    -1151.64   1415.69 o 
  -6  14   6     3389.31     4354.89   2191.20 o 
  -4  14   6    11464.18    11499.20   2248.43 o 
  -2  14   6    13878.37    14289.29   2436.74 o 
   0  14   6    13741.35    17871.02   3422.43 o 
   2  14   6     6781.11     5477.04   2653.36 o 
   4  14   6     7578.80     9798.94   2813.47 o 
   6  14   6     1697.45     6527.33   2655.50 o 
   8  14   6      128.03     2231.86   1823.76 o 
  10  14   6      326.93      553.21   1763.12 o 
  12  14   6       76.78     -540.59   1818.19 o 
  14  14   6      915.46     -109.96   1957.66 o 
  16  14   6     1790.22      969.51   2377.83 o 
  18  14   6     1356.48     2562.69   2441.11 o 
  20  14   6     1528.44      128.41   2600.89 o 
  22  14   6     1364.02     1934.91   3449.55 o 
 -25  15   6       30.87    -1031.26   3264.26 o 
 -23  15   6       17.13     2591.71   3100.10 o 
 -21  15   6       41.06     -694.06   2772.74 o 
 -19  15   6        5.11    -1491.46   2819.16 o 
 -17  15   6      624.82     1723.45   1824.89 o 
 -15  15   6     2102.05     1120.24   1521.28 o 
 -13  15   6     4696.47     5694.85   1674.71 o 
 -11  15   6    10027.21     8951.18   1544.41 o 
  -9  15   6    13356.42    14099.46   1694.84 o 
  -7  15   6    11905.89    13184.53   2238.44 o 
  -5  15   6    16705.64    14849.73   2387.58 o 
  -3  15   6    42217.17    42871.68   2833.03 o 
  -1  15   6    78932.38    75084.73   4025.09 o 
   1  15   6    40634.56    42934.00   3355.75 o 
   3  15   6    11196.53     9504.86   2830.16 o 
   5  15   6     2882.97     2239.89   2485.61 o 
   7  15   6      920.18      462.14   2481.30 o 
   9  15   6      327.64     1036.13   2517.36 o 
  11  15   6      680.68     -206.88   1791.16 o 
  13  15   6       39.42    -1856.83   1856.83 o 
  15  15   6     1280.98     -921.37   2043.98 o 
  17  15   6     4173.12     2314.70   2768.62 o 
  19  15   6     4269.71     6628.24   2659.65 o 
  21  15   6     3343.39     2757.96   3193.13 o 
  23  15   6     2495.09     3816.88   5313.47 o 
 -24  16   6     1557.73    -2086.11   3178.38 o 
 -22  16   6     1850.57      214.63   3002.47 o 
 -20  16   6     3674.70     5385.96   2917.10 o 
 -18  16   6     4940.21     4723.48   2116.95 o 
 -16  16   6     3310.00     6296.45   2022.97 o 
 -14  16   6     1991.75     3926.46   1678.59 o 
 -12  16   6      724.47       13.75   1468.76 o 
 -10  16   6      148.96     -210.76   1423.73 o 
  -8  16   6     4289.24     1913.97   2147.03 o 
  -6  16   6    11739.37    11819.93   2328.60 o 
  -4  16   6    20563.20    20320.04   2430.21 o 
  -2  16   6    42063.46    43383.81   3446.68 o 
   0  16   6    62640.86    61485.93   6815.86 o 
   2  16   6    61875.22    67382.41   5156.85 o 
   4  16   6    60754.81    58814.44   4019.68 o 
   6  16   6    61211.93    61366.95   4087.20 o 
   8  16   6    49669.38    49198.69   4054.71 o 
  10  16   6    36745.30    35638.52   4286.74 o 
  12  16   6    22848.68    24419.19   2630.09 o 
  14  16   6    17707.81    16584.80   3055.91 o 
  16  16   6    10315.62    11729.07   2582.85 o 
  18  16   6     2762.06     4454.03   2603.76 o 
  20  16   6      366.32      939.57   2694.44 o 
  22  16   6        1.73     4199.73   5197.46 o 
 -23  17   6     1375.42     6573.07   3179.11 o 
 -21  17   6     3054.42     3820.08   2967.93 o 
 -19  17   6     8132.53     5632.35   5069.84 o 
 -17  17   6    13789.41    16002.09   2456.15 o 
 -15  17   6    18124.81    16183.50   1896.32 o 
 -13  17   6    19151.72    23174.98   2380.62 o 
 -11  17   6    12063.95    12717.25   2288.29 o 
  -9  17   6    11411.70    10136.20   2460.00 o 
  -7  17   6    13376.14     8501.99   2388.78 o 
  -5  17   6     9292.97     7791.58   2266.92 o 
  -3  17   6     4785.77     5136.13   2664.77 o 
  -1  17   6      196.56    -1473.89   2460.88 o 
   1  17   6     1287.69    -1836.72   2602.97 o 
   3  17   6     3062.52     2771.65   2598.60 o 
   5  17   6     8104.61    10480.96   3008.53 o 
   7  17   6    14138.04    12621.69   3043.21 o 
   9  17   6    15805.65    17914.72   3132.57 o 
  11  17   6    18227.71    17619.81   3258.84 o 
  13  17   6    13332.17    15029.21   2418.73 o 
  15  17   6     7474.82    10593.58   2461.75 o 
  17  17   6     5420.81     6459.57   3130.42 o 
  19  17   6     5142.11     4402.49   2877.99 o 
 -22  18   6      402.61    -2125.82   3996.70 o 
 -20  18   6      817.06     4933.31   4066.31 o 
 -18  18   6     2962.28     3747.59   2834.51 o 
 -16  18   6     5948.81     7526.80   2952.57 o 
 -14  18   6     7957.32    11879.19   1821.36 o 
 -12  18   6     9735.99    11012.08   2340.18 o 
 -10  18   6    12554.11    14948.02   2156.92 o 
  -8  18   6    17012.91    19757.40   2635.24 o 
  -6  18   6    19262.86    20107.35   3054.32 o 
  -4  18   6    14785.74    18067.32   2944.51 o 
  -2  18   6    11129.86    14307.12   2919.98 o 
   0  18   6     7102.75     7473.60   2772.07 o 
   2  18   6     3794.81     -654.69   2688.90 o 
   4  18   6     1484.49     1398.68   2780.40 o 
   6  18   6       89.94      421.70   2748.13 o 
   8  18   6       23.00     -791.15   2782.23 o 
  10  18   6       70.97    -2294.51   2609.06 o 
  12  18   6      517.66     3518.77   2811.20 o 
  14  18   6     2263.98      541.46   2205.01 o 
  16  18   6     2520.58     2104.46   2384.37 o 
  18  18   6     2029.86     -399.18   2573.87 o 
 -21  19   6      419.86       58.01   4454.96 o 
 -19  19   6      180.28    -3178.80   4234.53 o 
 -17  19   6        6.17     2505.92   2772.75 o 
 -15  19   6      305.30      197.22   2784.35 o 
 -13  19   6     1028.16     2612.27   2066.31 o 
 -11  19   6     3118.83     4220.07   2056.35 o 
  -9  19   6     4520.70     5008.43   2803.12 o 
  -7  19   6     4049.15     5263.39   2710.75 o 
  -5  19   6     6777.59     6385.68   2765.65 o 
  -3  19   6    13650.86    14221.98   2996.30 o 
  -1  19   6    15031.20    14922.40   2975.12 o 
   1  19   6    12276.41    12220.71   3014.57 o 
   3  19   6     6362.11     6658.27   2884.79 o 
   5  19   6     2584.97     4226.28   2984.41 o 
   7  19   6     1965.00     1701.54   2956.66 o 
   9  19   6     1597.60     1433.95   2819.64 o 
  11  19   6      185.24      761.16   2784.26 o 
  13  19   6       90.82     1540.37   2885.59 o 
  15  19   6      813.11    -1218.82   2995.66 o 
  17  19   6     1404.39      732.74   2568.85 o 
 -18  20   6      185.08     1218.15   4362.15 o 
 -16  20   6       24.72     2239.08   2830.76 o 
 -14  20   6      130.08      878.47   3120.79 o 
 -12  20   6      301.34    -1371.36   2238.70 o 
 -10  20   6      385.78     1297.76   2216.35 o 
  -8  20   6     1343.56     2330.96   2854.67 o 
  -6  20   6     3503.85     6118.81   2735.63 o 
  -4  20   6     6194.27     5419.70   2884.13 o 
  -2  20   6     8201.61     8640.41   2905.62 o 
   0  20   6     6731.46     6613.19   2904.51 o 
   2  20   6     5113.87     4423.23   2897.41 o 
   4  20   6     4560.23     3738.74   3018.58 o 
   6  20   6     3455.85     1648.99   2976.64 o 
   8  20   6     3295.88      544.62   2997.29 o 
  10  20   6      803.39     1685.36   3782.08 o 
  12  20   6       33.48      522.98   2992.42 o 
  14  20   6       35.26     -411.05   3033.78 o 
  16  20   6       27.99      415.79   3231.47 o 
 -17  21   6     1404.05     4977.03   3155.60 o 
 -15  21   6     1054.89     3735.67   2958.37 o 
 -13  21   6      239.55      -98.19   2836.56 o 
 -11  21   6       39.37      511.87   2317.83 o 
  -9  21   6      149.41    -1279.05   2307.93 o 
  -7  21   6      495.12     -329.84   2828.74 o 
  -5  21   6     1720.64     3483.62   2754.02 o 
  -3  21   6     3972.90     7544.86   2978.91 o 
  -1  21   6     6445.17     6941.89   2885.39 o 
   1  21   6     7652.99    13034.42   3221.88 o 
   3  21   6     7940.11    10552.98   3285.18 o 
   5  21   6     8694.65     8863.17   3235.64 o 
   7  21   6     8572.29     9971.18   3524.03 o 
   9  21   6     6775.92     9425.23   3332.80 o 
  11  21   6     4320.08     5631.36   3337.64 o 
  13  21   6     1568.41     2139.64   3090.63 o 
 -14  22   6     2613.17     6241.59   3144.00 o 
 -12  22   6     3645.03     4090.55   2551.95 o 
 -10  22   6     4887.55     6473.15   3074.39 o 
  -8  22   6     4584.54     7890.09   3297.31 o 
  -6  22   6     3191.03     3100.80   3067.80 o 
  -4  22   6     1600.32     2965.94   3347.02 o 
  -2  22   6      436.29       93.47   2883.09 o 
   0  22   6        2.30     1739.41   3010.35 o 
   2  22   6      154.85    -2171.21   2981.89 o 
   4  22   6      736.40    -2451.93   3125.23 o 
   6  22   6     2042.45     5105.60   3590.65 o 
   8  22   6     3238.34     4127.80   3357.55 o 
  10  22   6     2596.40     3265.90   3297.31 o 
  12  22   6     2114.95    -2500.55   3118.81 o 
 -11  23   6      576.52     1712.12   2455.05 o 
  -9  23   6     1132.59     -206.35   2461.31 o 
  -7  23   6      819.82     2537.41   3190.32 o 
  -5  23   6      420.03    -2977.01   2977.01 o 
  -3  23   6      485.97     3002.53   4634.78 o 
  -1  23   6      478.03      421.32   3268.75 o 
   1  23   6      335.62      286.54   6578.03 o 
   3  23   6      201.17     1840.36   3429.74 o 
   5  23   6      241.35     -778.65   5731.12 o 
   7  23   6      257.77     6794.20   3457.06 o 
   9  23   6       55.79    -1379.39   3216.25 o 
  -8  24   6     1008.51     3761.27   4466.56 o 
  -6  24   6     1191.67     3170.93   3453.19 o 
  -4  24   6     1036.08     1199.67   3395.50 o 
  -2  24   6      441.82       -3.06   3237.00 o 
   0  24   6       31.85    -2920.59   3350.13 o 
   2  24   6       12.34      432.50   3460.82 o 
   4  24   6        3.53       95.51   3366.92 o 
 -31   1   7      180.62      981.51   4195.93 o 
 -29   1   7      105.99    -1728.89   3838.44 o 
 -27   1   7      114.54     -276.87   3880.01 o 
 -25   1   7       83.85    -1529.85   3422.82 o 
 -23   1   7     1010.14    -3380.02   3604.86 o 
 -21   1   7      637.29    -3238.08   3373.57 o 
 -19   1   7      209.78    -1110.17   3686.91 o 
 -17   1   7       10.33    -3348.22   3348.22 o 
 -15   1   7     1972.65     5616.32   3046.72 o 
 -13   1   7      626.94     -315.54   2441.73 o 
 -11   1   7     2463.19     3233.44   2089.16 o 
  -9   1   7     4462.00     5500.30    808.78 o 
  -7   1   7    38020.96    39617.57    943.69 o 
  -5   1   7     1308.87     1562.02    763.95 o 
  -3   1   7    11731.72    11824.46    895.85 o 
  -1   1   7    11555.02    12426.44   1246.20 o 
   1   1   7    10971.18    12181.30    981.92 o 
   3   1   7     3573.00     5249.97    915.97 o 
   5   1   7      201.25      181.85    685.55 o 
   7   1   7       16.27     -741.00   1208.32 o 
   9   1   7     1503.44     2292.96   1475.53 o 
  11   1   7    14451.90    13295.07   1867.38 o 
  13   1   7     2769.23     1617.20   1902.99 o 
  15   1   7     1113.11      105.74   2013.64 o 
  17   1   7       19.36    -1853.98   1853.98 o 
  19   1   7      117.53     2757.90   1943.65 o 
  21   1   7        3.63    -1008.10   1985.19 o 
  23   1   7        0.09    -1990.96   1990.96 o 
  25   1   7       27.82    -3113.21   3113.21 o 
  27   1   7       83.46     2477.93   3448.32 o 
 -32   2   7       31.71    -1981.86   3811.85 o 
 -30   2   7       39.05    -2245.61   3740.20 o 
 -28   2   7       30.92    -1968.46   3753.94 o 
 -26   2   7      113.05    -2219.34   3928.91 o 
 -24   2   7     1436.26     1658.96   3613.29 o 
 -22   2   7     2508.05     5764.33   3695.49 o 
 -20   2   7     1016.91     -452.56   3346.71 o 
 -18   2   7      548.21     2653.62   3567.80 o 
 -16   2   7     3825.12     3319.92   6206.78 o 
 -14   2   7    12893.40    14146.00   1183.07 o 
 -12   2   7      621.57     1068.14    883.72 o 
 -10   2   7     2523.28     3017.01   1206.55 o 
  -8   2   7     3163.76     2679.77    806.69 o 
  -6   2   7     2605.50     2476.47   1070.66 o 
  -4   2   7     4894.67     5758.50    939.62 o 
  -2   2   7    34923.11    37314.96   1352.48 o 
   0   2   7    10645.81    13180.85   1338.46 o 
   2   2   7    16912.70    17509.75    855.55 o 
   4   2   7    37326.40    39107.03    999.49 o 
   6   2   7    25052.78    26300.95    938.12 o 
   8   2   7     1348.67     3171.18   1447.06 o 
  10   2   7       68.33    -1294.70   1995.45 o 
  12   2   7      980.19      882.60   2708.94 o 
  14   2   7       93.94    -1881.76   1943.65 o 
  16   2   7     4742.34     5888.49   2077.53 o 
  18   2   7     1416.61     -113.10   2500.12 o 
  20   2   7       31.98    -1990.33   1990.33 o 
  22   2   7      169.84      107.74   2055.94 o 
  24   2   7        2.54    -2507.97   2507.97 o 
  26   2   7       18.71     3706.77   3379.80 o 
  28   2   7       40.56     6467.92   3555.52 o 
 -31   3   7      166.87    -1332.73   3845.31 o 
 -29   3   7      568.11    -1853.73   3703.37 o 
 -27   3   7     1396.90     -833.87   3648.80 o 
 -25   3   7      965.99     -817.08   3609.21 o 
 -23   3   7      483.71    -2084.64   3668.28 o 
 -21   3   7     1638.86     1249.80   3446.19 o 
 -19   3   7     7974.65     9096.04   4971.23 o 
 -17   3   7     4493.69     7368.03   3410.29 o 
 -15   3   7     4276.16     4843.54   4164.93 o 
 -13   3   7     5915.24     7934.78   1262.96 o 
 -11   3   7      141.15       13.28   1197.31 o 
  -9   3   7    39271.69    39765.84   2740.90 o 
  -7   3   7    44501.97    47289.51   2751.36 o 
  -5   3   7    95514.66    93731.83   2050.02 o 
  -3   3   7     3074.20     4959.87    993.59 o 
  -1   3   7    13399.72    15843.15    909.66 o 
   1   3   7     1271.60     1501.03   1057.20 o 
   3   3   7    97124.21    94542.09   1777.00 o 
   5   3   7    57173.21    58499.46   1250.50 o 
   7   3   7    62742.25    63825.64   2122.37 o 
   9   3   7    38778.77    40539.36   2204.28 o 
  11   3   7    16792.62    17600.05   2471.11 o 
  13   3   7     9193.29     8429.89   2067.27 o 
  15   3   7    18075.91    16859.33   2277.77 o 
  17   3   7     9506.94     7928.03   2088.80 o 
  19   3   7      854.99     1491.26   2053.48 o 
  21   3   7      141.39     2480.98   2082.91 o 
  23   3   7      299.48    -1296.92   2645.13 o 
  25   3   7      102.54      456.14   3256.75 o 
  27   3   7       41.81    -1661.91   3326.14 o 
 -30   4   7      210.72     3078.08   3982.88 o 
 -28   4   7       72.39    -2479.27   3633.14 o 
 -26   4   7       11.55     1173.85   3534.87 o 
 -24   4   7      545.60    -1282.22   2471.03 o 
 -22   4   7     1674.44     2554.04   2550.37 o 
 -20   4   7       19.04    -1738.21   2380.08 o 
 -18   4   7      459.69     -657.09   5377.28 o 
 -16   4   7     3017.77     3653.41   1489.04 o 
 -14   4   7     1460.35     1782.40   1475.63 o 
 -12   4   7    16207.78    15405.25   1086.82 o 
 -10   4   7    41559.15    42195.55   2062.05 o 
  -8   4   7   100255.50   105163.99   2891.13 o 
  -6   4   7    58987.30    59767.19   1695.95 o 
  -4   4   7    44870.67    44418.75   1298.25 o 
  -2   4   7    56443.39    57629.80   1953.90 o 
   0   4   7   165183.27   162345.78   3958.34 o 
   2   4   7      762.05      851.98    532.03 o 
   4   4   7      605.49     1053.14    897.26 o 
   6   4   7      183.65     -929.75   1108.28 o 
   8   4   7      379.22     1441.81   1432.03 o 
  10   4   7     1495.31     2257.01   1799.18 o 
  12   4   7     2553.44     3490.27   1935.43 o 
  14   4   7    12768.25    12186.03   2231.37 o 
  16   4   7     6882.19     7315.87   2093.95 o 
  18   4   7     8028.30     8336.80   2095.69 o 
  20   4   7     9920.38     9166.66   3613.86 o 
  22   4   7     7126.91     3839.61   2807.55 o 
  24   4   7     3762.95     1125.24   3782.08 o 
  26   4   7     1659.44      935.40   3478.16 o 
  28   4   7      862.36     3862.85   5655.71 o 
 -31   5   7        0.74    -2775.64   3888.42 o 
 -29   5   7        3.06    -2829.73   3907.86 o 
 -27   5   7        1.99    -3609.67   3609.67 o 
 -25   5   7        6.74    -1937.27   3473.58 o 
 -23   5   7       24.98     1693.43   2448.41 o 
 -21   5   7      141.48    -1096.28   2287.86 o 
 -19   5   7     2053.73      410.92   2784.35 o 
 -17   5   7     1148.07       23.89   2379.82 o 
 -15   5   7       72.05    -1423.64   1423.64 o 
 -13   5   7       23.97      136.64   1217.45 o 
 -11   5   7     4468.68     5255.39   1026.02 o 
  -9   5   7     7574.95     8545.62   1068.08 o 
  -7   5   7     3877.83     4158.35    939.34 o 
  -5   5   7    12836.53    14105.86   1175.44 o 
  -3   5   7     4318.36     4300.64    785.39 o 
  -1   5   7     3241.14     3674.78   1027.38 o 
   1   5   7    12271.77    11163.98   1434.82 o 
   3   5   7    12157.71    11586.32    872.10 o 
   5   5   7    16909.10    18146.84   1218.00 o 
   7   5   7    23665.28    21194.38   2088.26 o 
   9   5   7    14729.94    14279.99   1814.47 o 
  11   5   7    12809.05    10744.73   2019.09 o 
  13   5   7     5068.45     5201.50   3405.03 o 
  15   5   7     2272.84     1603.19   2042.32 o 
  17   5   7     1198.51      185.62   1903.21 o 
  19   5   7      579.52     1768.98   2062.57 o 
  21   5   7      119.48      358.93   2111.73 o 
  23   5   7       16.64      -11.51   2089.52 o 
  25   5   7       17.20     4007.07   3350.89 o 
  27   5   7       46.06     5499.09   5301.87 o 
 -30   6   7      547.87    -4066.31   4066.31 o 
 -28   6   7     1211.69    -3654.42   3654.42 o 
 -26   6   7     1580.40    -1788.63   3658.55 o 
 -24   6   7      685.24     -935.74   2525.95 o 
 -22   6   7      234.00    -2413.10   2413.10 o 
 -20   6   7     1977.41     2081.53   2222.44 o 
 -18   6   7     8602.46     7466.23   2453.71 o 
 -16   6   7     3630.85     1518.41   1501.12 o 
 -14   6   7      915.26      826.17   1232.31 o 
 -12   6   7       61.04     -869.51   1193.65 o 
 -10   6   7     5031.04     4012.06   1110.03 o 
  -8   6   7    21720.19    21425.63   1226.95 o 
  -6   6   7     8165.15    10538.29   1153.38 o 
  -4   6   7    18484.07    17822.99   1563.39 o 
  -2   6   7     5301.76     5321.39    705.39 o 
   0   6   7    16686.99    16376.50   1294.28 o 
   2   6   7     7072.38     6121.40   1073.38 o 
   4   6   7     8939.74     8708.64   1027.85 o 
   6   6   7     6875.73     8010.85   1401.64 o 
   8   6   7    15794.21    15062.07   1680.42 o 
  10   6   7     5759.78     5207.80   1820.95 o 
  12   6   7     3812.80     1503.00   1919.93 o 
  14   6   7     1768.23     2201.79   2140.03 o 
  16   6   7       82.19       11.58   1948.21 o 
  18   6   7        7.07     -972.18   1908.82 o 
  20   6   7       13.30     -785.68   2042.22 o 
  22   6   7        4.40      707.27   2054.86 o 
  24   6   7        1.11     -437.69   2536.71 o 
  26   6   7        0.77    -2343.50   4907.42 o 
  28   6   7       80.61    -5278.67   5278.67 o 
 -31   7   7       95.47    -2172.84   7825.19 o 
 -29   7   7        2.51     2524.57   3867.88 o 
 -27   7   7      231.88    -1221.29   3710.54 o 
 -25   7   7      604.85    -1234.98   3439.72 o 
 -23   7   7     1164.24     2057.71   2545.27 o 
 -21   7   7     3398.88     2867.95   2455.40 o 
 -19   7   7     4444.61     2865.77   2215.96 o 
 -17   7   7     5396.11     4059.33   1652.61 o 
 -15   7   7    16916.59    19337.40   2177.18 o 
 -13   7   7    38721.97    38311.80   2266.01 o 
 -11   7   7    41699.82    44201.58   1693.82 o 
  -9   7   7    19545.69    18770.82   1268.96 o 
  -7   7   7    14728.54    13981.17   1267.60 o 
  -5   7   7     3635.15     3576.39   1019.48 o 
  -3   7   7    11767.15    11922.66   1926.96 o 
  -1   7   7    10836.30    10687.15   1282.12 o 
   1   7   7    14789.21    16687.83   1682.87 o 
   3   7   7     3102.07     3088.74   1095.74 o 
   5   7   7     5141.37     5289.08   1075.49 o 
   7   7   7    10656.12     9870.33   1547.30 o 
   9   7   7    12047.12    15012.64   1966.99 o 
  11   7   7    13777.78    14217.65   2074.23 o 
  13   7   7     3626.88     4078.36   2070.78 o 
  15   7   7     4603.57     6148.16   1999.83 o 
  17   7   7     2328.12     -192.15   1987.81 o 
  19   7   7      698.20     -806.66   1976.83 o 
  21   7   7      636.15      136.40   2078.99 o 
  23   7   7      246.75     2794.20   2483.33 o 
  25   7   7       95.68      417.65   5104.64 o 
  27   7   7        0.43     6438.81   5615.11 o 
 -30   8   7      768.19     1126.43   3744.44 o 
 -28   8   7     1427.62    -1021.01   3689.93 o 
 -26   8   7     1938.42      935.91   3493.70 o 
 -24   8   7     2821.58     2084.29   3216.80 o 
 -22   8   7     4194.94     7063.19   2474.77 o 
 -20   8   7     6075.92     5422.99   2408.33 o 
 -18   8   7    12019.59    10714.08   3509.44 o 
 -16   8   7    23378.43    20599.68   1923.71 o 
 -14   8   7    21381.10    20926.98   1593.63 o 
 -12   8   7    25279.54    25157.78   2145.21 o 
 -10   8   7    21604.13    21436.21   1492.91 o 
  -8   8   7     5693.37     6372.26   1305.20 o 
  -6   8   7     2048.45     1944.44   1107.94 o 
  -4   8   7    10937.89    11662.43   1064.02 o 
  -2   8   7    16978.06    18007.32   1677.85 o 
   0   8   7     4830.72     4171.11   1592.74 o 
   2   8   7      110.87      121.80    863.91 o 
   4   8   7      162.33     1041.02    989.48 o 
   6   8   7      725.04     -757.50   1266.99 o 
   8   8   7    15363.85    15221.89   1640.91 o 
  10   8   7     3779.67     5158.78   1743.81 o 
  12   8   7      401.45      969.56   1517.24 o 
  14   8   7      361.90     -853.14   1605.85 o 
  16   8   7     2952.37     2881.57   1929.51 o 
  18   8   7     1715.44     2574.94   1842.51 o 
  20   8   7       28.44      -60.65   1774.79 o 
  22   8   7      147.95     1396.04   2150.53 o 
  24   8   7      104.74     1488.88   3308.33 o 
  26   8   7       51.35     1461.78   5104.64 o 
 -29   9   7     2017.00     4334.54   4832.01 o 
 -27   9   7     3273.70     2907.96   3850.06 o 
 -25   9   7     6055.11     4631.85   3483.58 o 
 -23   9   7    11097.85     7766.49   3191.01 o 
 -21   9   7    11894.98    12740.78   2575.97 o 
 -19   9   7    10615.56    10569.07   2355.69 o 
 -17   9   7    13944.65    15771.65   1799.66 o 
 -15   9   7    10822.60    11271.29   1608.99 o 
 -13   9   7     1519.71     1099.36   1464.28 o 
 -11   9   7      348.99     -507.73   1327.46 o 
  -9   9   7     2161.87     1954.44   1290.93 o 
  -7   9   7    11877.90    13706.36   1402.07 o 
  -5   9   7    31219.60    31876.58   1466.29 o 
  -3   9   7    47730.49    50041.33   1659.10 o 
  -1   9   7   104503.86    99093.88   3159.71 o 
   1   9   7   114017.85   109868.34   2506.94 o 
   3   9   7   136772.16   139939.25   2666.91 o 
   5   9   7   150177.33   146448.25   2917.55 o 
   7   9   7   120991.68   114927.02   3372.32 o 
   9   9   7    82634.16    85069.24   2600.21 o 
  11   9   7    62130.16    61424.95   2510.71 o 
  13   9   7    40432.84    42931.50   2301.12 o 
  15   9   7    26359.81    27133.37   2105.15 o 
  17   9   7    18180.39    20534.91   3464.68 o 
  19   9   7     5049.10     9707.49   2785.76 o 
  21   9   7     1659.94     3195.62   2164.89 o 
  23   9   7      553.46     1928.38   3192.84 o 
  25   9   7      104.95     2505.92   5151.05 o 
 -28  10   7      353.06     2298.26   3888.03 o 
 -26  10   7       52.17     1016.65   3546.61 o 
 -24  10   7      168.59     3098.94   3214.22 o 
 -22  10   7     1239.26      262.03   2927.92 o 
 -20  10   7     7115.91     4611.18   3677.66 o 
 -18  10   7    13510.79    12461.16   2500.30 o 
 -16  10   7    24095.94    24224.87   2012.56 o 
 -14  10   7    63556.54    63583.00   2642.61 o 
 -12  10   7   112342.26   111610.13   3071.79 o 
 -10  10   7   154912.50   163162.36   5813.38 o 
  -8  10   7   198808.41   194284.08   3819.56 o 
  -6  10   7   185400.83   181716.44   5603.61 o 
  -4  10   7   215430.84   205317.22   8574.07 o 
  -2  10   7   209392.44   199206.70   6100.17 o 
   0  10   7   141285.00   138158.50   3790.69 o 
   2  10   7    84138.59    79132.60   2132.92 o 
   4  10   7    29335.84    31451.75   1898.53 o 
   6  10   7    16973.93    15616.87   1872.82 o 
   8  10   7    17489.80    16647.69   1717.05 o 
  10  10   7     1137.55     2224.27   1755.79 o 
  12  10   7    20527.49    21927.66   2012.29 o 
  14  10   7    21995.44    23241.75   2221.64 o 
  16  10   7    33424.63    28362.35   2970.42 o 
  18  10   7    36010.07    35014.99   3144.25 o 
  20  10   7    22488.15    23220.17   2546.50 o 
  22  10   7    13326.13    15088.46   2488.32 o 
  24  10   7     8105.16     9849.64   5557.10 o 
  26  10   7     6036.06      336.44   5591.91 o 
 -29  11   7      686.62     -759.02   5000.23 o 
 -27  11   7     1848.22    -1782.22   3562.15 o 
 -25  11   7     3026.22     1110.20   3308.57 o 
 -23  11   7     3270.34     4695.18   3194.48 o 
 -21  11   7     5394.06     4425.34   2455.21 o 
 -19  11   7     6610.02     7079.71   2374.81 o 
 -17  11   7     5421.47     6113.92   1741.37 o 
 -15  11   7     2600.71     1437.09   1463.11 o 
 -13  11   7      203.12      437.10   1446.99 o 
 -11  11   7     2310.55      900.77   1444.46 o 
  -9  11   7     3941.41     4001.56   1518.90 o 
  -7  11   7     8849.92     7655.19   1545.09 o 
  -5  11   7    26205.87    26890.96   2138.66 o 
  -3  11   7    78793.63    81339.96   3058.93 o 
  -1  11   7   149800.58   144601.34   7183.67 o 
   1  11   7   131407.31   126885.70   3842.09 o 
   3  11   7   105648.09   101050.68   2570.32 o 
   5  11   7   106507.30   105218.21   3111.46 o 
   7  11   7    82527.81    80715.13   2612.74 o 
   9  11   7    88220.04    84712.01   3300.09 o 
  11  11   7    58151.06    59678.48   4016.84 o 
  13  11   7    34590.86    34453.98   2451.65 o 
  15  11   7    22199.46    21565.82   2747.86 o 
  17  11   7     8526.75     8022.07   3132.28 o 
  19  11   7     4828.81     6046.92   2799.52 o 
  21  11   7     1567.39     2588.08   2169.76 o 
  23  11   7       31.14     -515.83   9298.57 o 
  25  11   7       18.04    -3619.66   4895.82 o 
 -28  12   7      327.30    -3339.31   3429.91 o 
 -26  12   7      569.78      412.49   3362.67 o 
 -24  12   7     1358.70      860.59   3082.90 o 
 -22  12   7     2348.81     1419.61   2935.16 o 
 -20  12   7     4502.19     4400.26   2340.57 o 
 -18  12   7     5554.56     7596.10   2351.41 o 
 -16  12   7     2317.17     2842.70   1641.19 o 
 -14  12   7      652.02      -77.34   1429.45 o 
 -12  12   7      135.00       10.66   1463.11 o 
 -10  12   7      458.05      721.46   1426.80 o 
  -8  12   7      962.37      646.70   1567.59 o 
  -6  12   7      481.58     -593.93   1340.47 o 
  -4  12   7     4094.50     6091.72   1990.66 o 
  -2  12   7     3566.78     2963.59   2035.00 o 
   0  12   7    14523.69    15614.29   2275.23 o 
   2  12   7    11693.50    13044.71   1379.06 o 
   4  12   7    16109.87    12315.39   2820.24 o 
   6  12   7     6578.32     7480.83   4275.14 o 
   8  12   7     4586.25     5445.99   1946.76 o 
  10  12   7     8830.87    10711.06   2103.83 o 
  12  12   7    10935.61     9839.14   2217.22 o 
  14  12   7     5315.41     4405.79   2344.58 o 
  16  12   7     3402.74     3155.36   2495.11 o 
  18  12   7     1508.47     -546.12   2504.57 o 
  20  12   7     1692.30     1200.12   2717.51 o 
  22  12   7     1071.03     2005.20   2749.22 o 
  24  12   7      352.08    -4095.32   4675.39 o 
 -27  13   7      217.01     2709.55   3973.50 o 
 -25  13   7     1011.39      219.54   3162.69 o 
 -23  13   7     3263.87     6417.72   3145.57 o 
 -21  13   7     7388.74     6760.08   2985.52 o 
 -19  13   7    14253.47    14501.39   2501.34 o 
 -17  13   7    25287.76    26974.10   2173.74 o 
 -15  13   7    35020.66    36066.64   3193.34 o 
 -13  13   7    31011.97    34716.96   3720.18 o 
 -11  13   7    37059.46    40325.45   1888.17 o 
  -9  13   7    42073.02    42032.81   2105.75 o 
  -7  13   7    27022.95    26731.66   1846.05 o 
  -5  13   7    22577.93    22714.08   2553.64 o 
  -3  13   7    23660.05    24255.03   2489.39 o 
  -1  13   7    13406.44    14419.46   2367.81 o 
   1  13   7     4650.11     4049.51   2267.09 o 
   3  13   7     1260.18      -40.65   2546.12 o 
   5  13   7     7976.34     9916.12   2829.88 o 
   7  13   7     5436.09     4166.64   2524.55 o 
   9  13   7     4830.18     3778.60   1876.63 o 
  11  13   7     5858.99     7173.12   2115.78 o 
  13  13   7     3617.51     5998.71   2084.30 o 
  15  13   7     4449.91     3568.95   2248.08 o 
  17  13   7     3336.05     4770.92   2410.14 o 
  19  13   7     3358.24     2516.19   2533.29 o 
  21  13   7     1842.90      236.94   2600.94 o 
  23  13   7      561.43     3914.07   3619.66 o 
 -26  14   7     2335.33     5231.02   3575.33 o 
 -24  14   7     4183.50     8506.55   4199.73 o 
 -22  14   7     7657.62     7815.21   3314.17 o 
 -20  14   7     5438.40     5227.82   2860.76 o 
 -18  14   7     3353.92     3740.21   2703.14 o 
 -16  14   7     5515.55     5864.74   1790.76 o 
 -14  14   7     3716.58     4941.90   1585.98 o 
 -12  14   7     1307.99      -52.88   1380.24 o 
 -10  14   7      263.24     -696.66   1358.91 o 
  -8  14   7       44.72      981.49   1386.23 o 
  -6  14   7      270.72      555.25   2081.17 o 
  -4  14   7     8372.39     8274.68   2246.67 o 
  -2  14   7    30753.30    33058.59   2696.36 o 
   0  14   7    26192.41    26689.93   2548.47 o 
   2  14   7    24323.25    23140.71   2995.89 o 
   4  14   7     9333.53    13022.86   2698.59 o 
   6  14   7    10490.96    10912.96   2710.79 o 
   8  14   7    15597.70    15079.30   2778.74 o 
  10  14   7     4682.49     4405.94   1928.28 o 
  12  14   7      579.19      208.17   1867.59 o 
  14  14   7      344.56      784.33   2052.83 o 
  16  14   7       15.43      158.66   2153.89 o 
  18  14   7       62.89     -368.36   2414.95 o 
  20  14   7       13.22     2586.37   2700.76 o 
  22  14   7       24.57     2204.03   3318.11 o 
 -25  15   7     2101.77       99.16   3318.30 o 
 -23  15   7     2894.34     3443.28   3061.66 o 
 -21  15   7     2247.95     5757.41   2981.75 o 
 -19  15   7     1308.26     3039.87   3085.99 o 
 -17  15   7      647.11      608.62   1769.16 o 
 -15  15   7      282.97     -400.89   1517.62 o 
 -13  15   7      494.02      893.54   1613.57 o 
 -11  15   7       90.90     -939.35   1363.35 o 
  -9  15   7     6792.11     7110.67   1543.89 o 
  -7  15   7    15722.40    16469.48   2259.90 o 
  -5  15   7    21404.56    20772.29   2369.06 o 
  -3  15   7    21225.34    22082.87   2449.63 o 
  -1  15   7    30593.46    32346.93   2656.70 o 
   1  15   7    52992.66    54317.31   3775.77 o 
   3  15   7    75824.02    73436.32   5313.47 o 
   5  15   7    63499.52    61872.96   3952.01 o 
   7  15   7    56634.03    59834.48   5406.28 o 
   9  15   7    43842.31    45964.62   3708.89 o 
  11  15   7    31942.19    32400.61   2694.91 o 
  13  15   7    17230.27    17058.67   2394.95 o 
  15  15   7    10758.59    10202.58   2428.35 o 
  17  15   7     4665.90     4796.77   2459.08 o 
  19  15   7     1852.79     2706.29   2601.80 o 
  21  15   7     1225.10    -1537.90   2675.54 o 
 -24  16   7      348.66      452.05   3173.60 o 
 -22  16   7     1352.82     -617.33   3117.26 o 
 -20  16   7     4604.95     2808.72   2846.46 o 
 -18  16   7    14629.95    17848.45   2989.44 o 
 -16  16   7    34719.34    41352.77   3144.00 o 
 -14  16   7    63399.02    68822.38   2616.97 o 
 -12  16   7    90277.80    91515.83   5663.95 o 
 -10  16   7   114882.63   123646.12   3124.62 o 
  -8  16   7   140497.97   144293.86   4659.55 o 
  -6  16   7   169326.19   171645.44   5036.88 o 
  -4  16   7   157327.20   156800.58   6197.49 o 
  -2  16   7   116401.77   117320.15   4160.91 o 
   0  16   7    89448.85    91238.90   5365.68 o 
   2  16   7    69253.19    73947.70   4274.53 o 
   4  16   7    34704.79    37770.62   3633.14 o 
   6  16   7     7807.92     8016.89   2929.64 o 
   8  16   7      391.00     -535.65   3753.07 o 
  10  16   7     1419.03      809.90   2632.88 o 
  12  16   7     6197.09     5230.81   2098.21 o 
  14  16   7    12561.75    12001.19   2344.12 o 
  16  16   7    15957.72    16444.93   4023.77 o 
  18  16   7    17693.67    16421.18   2948.70 o 
  20  16   7    16067.72    18709.90   3195.17 o 
 -23  17   7     6910.79    12616.60   3580.67 o 
 -21  17   7    10607.16    10699.73   3167.17 o 
 -19  17   7    12694.64    23388.65   5905.15 o 
 -17  17   7    13718.41    15300.60   2351.21 o 
 -15  17   7    15827.55    14934.73   2882.96 o 
 -13  17   7    11497.97    12943.33   2859.36 o 
 -11  17   7     1731.01     2654.63   1939.28 o 
  -9  17   7      168.69     1497.04   2168.10 o 
  -7  17   7     3403.77     1948.76   2201.88 o 
  -5  17   7    14646.16    15245.94   2521.23 o 
  -3  17   7    33105.95    32330.21   3305.24 o 
  -1  17   7    43940.06    46152.06   4959.63 o 
   1  17   7    71899.69    76358.48   4388.78 o 
   3  17   7   123527.89   123936.59   5487.22 o 
   5  17   7   138424.50   143556.00   5990.41 o 
   7  17   7   115821.23   114191.75   5401.20 o 
   9  17   7    92620.28    94237.46   5094.04 o 
  11  17   7    65498.01    60414.11   4368.61 o 
  13  17   7    42799.71    42666.41   3195.14 o 
  15  17   7    25200.69    24975.08   2989.54 o 
  17  17   7    13714.98    14937.50   2840.28 o 
  19  17   7     7697.88     7241.04   2845.78 o 
 -22  18   7      877.18     1160.15   4559.38 o 
 -20  18   7     2618.06     1264.56   4431.76 o 
 -18  18   7     6300.89    12982.04   4884.22 o 
 -16  18   7     7157.23    11757.10   5499.09 o 
 -14  18   7     8290.44    10389.35   2195.63 o 
 -12  18   7    14700.38    13836.06   2184.83 o 
 -10  18   7    17833.92    18718.75   2271.67 o 
  -8  18   7    12775.37    11992.81   2501.07 o 
  -6  18   7     9924.00    12888.88   2455.49 o 
  -4  18   7    12811.25    14649.02   2973.84 o 
  -2  18   7    13614.00     8748.82   2865.56 o 
   0  18   7     8738.90     9065.45   2870.46 o 
   2  18   7     3113.13     4916.19   2799.92 o 
   4  18   7      201.24      455.75   2679.91 o 
   6  18   7     1353.17     3108.01   2812.03 o 
   8  18   7     4894.96     5259.96   2850.41 o 
  10  18   7     5842.42     7230.40   2982.58 o 
  12  18   7     5525.47     7927.81   2962.84 o 
  14  18   7     5842.73     6078.68   3063.25 o 
  16  18   7     5450.04     5197.32   2662.86 o 
  18  18   7     3890.16     1183.22   3059.86 o 
 -19  19   7     3576.59     6984.08   4454.96 o 
 -17  19   7     5824.67     7424.94   2923.57 o 
 -15  19   7     8078.79    12880.36   4808.81 o 
 -13  19   7    11280.83    13534.09   4277.88 o 
 -11  19   7    15846.06    18421.22   2321.24 o 
  -9  19   7    17390.85    19405.10   2726.02 o 
  -7  19   7    14828.24    13654.45   2916.98 o 
  -5  19   7    13093.51    14689.18   2970.70 o 
  -3  19   7     7498.90     7628.75   2880.36 o 
  -1  19   7     3265.34     2852.74   2649.38 o 
   1  19   7      566.60    -1712.18   2509.90 o 
   3  19   7      105.99    -1891.04   2780.98 o 
   5  19   7       25.29     1325.23   2873.34 o 
   7  19   7      219.79    -1600.37   2772.74 o 
   9  19   7     1807.21     4143.68   2961.50 o 
  11  19   7     1396.38     1784.42   2759.91 o 
  13  19   7     1578.60     1216.34   2905.62 o 
  15  19   7     2222.08     3875.32   3133.28 o 
  17  19   7     1564.57     -260.47   2678.57 o 
 -18  20   7     1963.73     2784.35   4640.59 o 
 -16  20   7      752.63     3422.43   3062.79 o 
 -14  20   7      219.99     3276.65   2507.91 o 
 -12  20   7       29.46      865.88   2137.94 o 
 -10  20   7     1601.45     3989.78   2284.61 o 
  -8  20   7     4264.23     5434.54   2759.73 o 
  -6  20   7     7670.86     6135.03   3364.42 o 
  -4  20   7    13557.69    13326.36   3109.92 o 
  -2  20   7    20419.39    20286.66   3252.61 o 
   0  20   7    21863.44    25613.76   3482.71 o 
   2  20   7    18789.96    24148.97   3449.82 o 
   4  20   7    11069.65    12151.29   3144.86 o 
   6  20   7     5918.31     9370.96   3143.86 o 
   8  20   7     3095.15     4665.38   3031.53 o 
  10  20   7     2694.45     2373.26   3147.46 o 
  12  20   7     1389.95     1117.80   3099.49 o 
  14  20   7      180.20      457.02   4408.56 o 
  16  20   7      124.85     7796.18   4617.38 o 
 -17  21   7      615.28     2819.16   4501.37 o 
 -15  21   7     1499.35     1775.02   3051.19 o 
 -13  21   7     3107.66     1615.97   2522.65 o 
 -11  21   7     3197.67     6427.21   2510.42 o 
  -9  21   7     3092.08      197.05   2271.41 o 
  -7  21   7     5567.43     2521.52   2846.86 o 
  -5  21   7     7827.14     9162.06   3196.19 o 
  -3  21   7     8869.37    10578.61   3175.87 o 
  -1  21   7    10342.47     8369.69   3035.01 o 
   1  21   7     9111.54     7668.74   3240.63 o 
   3  21   7     6480.91     5290.05   3092.68 o 
   5  21   7     5108.51     6979.58   3747.27 o 
   7  21   7     4333.61     5856.16   3285.30 o 
   9  21   7     3464.94     -676.11   3180.54 o 
  11  21   7     2713.29     1296.53   3149.41 o 
  13  21   7     1421.93    -1925.50   3045.30 o 
 -14  22   7    13859.33    16346.46   3434.03 o 
 -12  22   7    18440.79    23126.11   2902.57 o 
 -10  22   7    24057.08    27414.94   3073.87 o 
  -8  22   7    31727.18    33459.34   3963.14 o 
  -6  22   7    36368.82    39805.05   4245.94 o 
  -4  22   7    33078.15    36768.63   4173.61 o 
  -2  22   7    25391.08    30844.01   5719.52 o 
   0  22   7    17160.75    17041.13   3508.95 o 
   2  22   7    10053.06    14641.87   3482.19 o 
   4  22   7     5033.17     6921.74   3537.23 o 
   6  22   7     2067.13     4905.67   3445.43 o 
   8  22   7      156.70    -1868.20   3863.29 o 
  10  22   7      381.26     1444.03   3256.82 o 
 -11  23   7     1546.24     3548.88   2575.13 o 
  -9  23   7       14.18     1006.91   2459.09 o 
  -7  23   7     1109.75    -3192.35   3192.35 o 
  -5  23   7     5466.96     2659.89   3384.44 o 
  -3  23   7    13966.75    18309.07   3891.58 o 
  -1  23   7    25183.35    28050.84   4170.13 o 
   1  23   7    36616.94    45221.91   4551.38 o 
   3  23   7    43295.15    52480.75   4933.89 o 
   5  23   7    45119.10    53485.75   4990.96 o 
   7  23   7    43661.48    46323.55   4786.47 o 
  -6  24   7    14910.70    17297.78   5278.67 o 
  -4  24   7    15973.45    20570.72   4043.17 o 
  -2  24   7    15297.80    14904.65   3869.09 o 
   0  24   7    11858.51     9092.92   3768.95 o 
   2  24   7     5935.67     6931.19   7291.52 o 
 -32   0   8     1388.24     1044.13   5603.51 o 
 -30   0   8     1787.24    -2262.29   5731.12 o 
 -28   0   8      910.26      870.11   5243.86 o 
 -26   0   8       17.71     -696.09   4907.42 o 
 -24   0   8      391.41    -1183.35   5035.04 o 
 -22   0   8     2884.60     3120.79   4919.02 o 
 -20   0   8    15360.62    10603.74   4930.62 o 
 -18   0   8    57973.89    65188.63   7146.50 o 
 -16   0   8    78573.74    78263.47   6902.87 o 
 -14   0   8   101682.84    99772.59   6380.81 o 
 -12   0   8   226221.50   222852.50   8793.91 o 
 -10   0   8   433713.59   464128.13  14269.80 o 
  -8   0   8   584659.25   589239.56  14055.20 o 
  -6   0   8   441181.78   436905.41   8633.92 o 
  -4   0   8   305209.44   307780.50  18121.50 o 
  -2   0   8   127021.62   121003.27   5035.04 o 
   0   0   8   102182.64    96564.73   2960.13 o 
   2   0   8    23120.76    22651.63   2592.93 o 
   4   0   8     3594.13     4710.29   1043.91 o 
   6   0   8      905.77     1832.86   1103.34 o 
   8   0   8      421.64      997.73   1833.03 o 
  10   0   8    19396.34    19304.83   2610.33 o 
  12   0   8    32261.70    32681.32   3260.01 o 
  14   0   8    47228.55    43888.34   3816.88 o 
  16   0   8    41562.62    36103.75   3387.63 o 
  18   0   8    19336.15    17030.95   3039.58 o 
  20   0   8    12738.41    12842.82   3329.62 o 
  22   0   8     7330.98     3561.65   3039.58 o 
  24   0   8     2191.64       81.21   2993.18 o 
  26   0   8      963.22    -4292.54   4292.54 o 
  28   0   8      190.56     2297.09   4698.59 o 
 -31   1   8      807.64    -1634.35   3842.80 o 
 -29   1   8     2142.95     3145.36   4162.10 o 
 -27   1   8     4962.51     8524.13   3884.99 o 
 -25   1   8    11535.07    13382.42   4249.38 o 
 -23   1   8    14938.01    17921.95   4059.60 o 
 -21   1   8    23703.89    25527.22   4056.46 o 
 -19   1   8    43762.92    42915.18   4625.63 o 
 -17   1   8    42752.98    39266.41   4154.80 o 
 -15   1   8    47376.36    46825.37   3905.31 o 
 -13   1   8    60975.79    59639.99   5412.08 o 
 -11   1   8    48382.14    48341.04   2877.08 o 
  -9   1   8    24413.58    26214.69   1535.14 o 
  -7   1   8    22748.78    23272.02    979.56 o 
  -5   1   8      342.82     -561.98    728.98 o 
  -3   1   8       10.44      493.85    758.05 o 
  -1   1   8     5807.06     6058.00   1244.73 o 
   1   1   8     8294.37     7563.20    949.25 o 
   3   1   8    45903.41    48278.29   1411.63 o 
   5   1   8    22922.14    21249.82    922.23 o 
   7   1   8    55678.96    54256.33   1610.59 o 
   9   1   8    43486.70    43102.79   2016.25 o 
  11   1   8    19889.81    19985.45   1984.43 o 
  13   1   8    14793.35    13392.11   2517.52 o 
  15   1   8    22399.45    21796.61   2238.83 o 
  17   1   8     4031.00     1528.03   2546.52 o 
  19   1   8      420.77      -89.57   1966.45 o 
  21   1   8      716.97     1746.02   1977.04 o 
  23   1   8      477.79    -1931.90   1931.90 o 
  25   1   8      254.20    -2094.25   3273.39 o 
  27   1   8      132.17     1302.44   3368.01 o 
 -32   2   8      701.44    -5325.07   5325.07 o 
 -30   2   8     1826.22     3025.59   3908.00 o 
 -28   2   8     3379.58     3321.17   4008.98 o 
 -26   2   8     8933.22     4640.40   6873.87 o 
 -24   2   8    12979.99    17081.04   4124.03 o 
 -22   2   8    16447.23    20800.19   4547.77 o 
 -20   2   8    34429.32    33915.45   4315.74 o 
 -18   2   8    49262.28    51308.78   4464.22 o 
 -16   2   8    45555.44    44843.61   3932.71 o 
 -14   2   8    72088.40    71082.63   4086.91 o 
 -12   2   8    70688.38    70465.99   1992.51 o 
 -10   2   8    72360.24    78454.30   2725.06 o 
  -8   2   8    19520.06    20641.49   1086.20 o 
  -6   2   8     3936.66     4095.10    807.92 o 
  -4   2   8     5981.99     6888.72    977.23 o 
  -2   2   8    24058.03    23895.98   1035.74 o 
   0   2   8   108255.41   103035.93   4308.77 o 
   2   2   8    76084.45    73588.70   1821.51 o 
   4   2   8   282505.00   284284.19   5097.26 o 
   6   2   8   218121.45   218205.70   4789.15 o 
   8   2   8   226090.53   224349.34  14925.28 o 
  10   2   8   223741.73   218623.61   4871.64 o 
  12   2   8   204639.22   196463.03   4958.87 o 
  14   2   8    91555.25    88875.23   3215.72 o 
  16   2   8    57819.02    54121.75   2682.39 o 
  18   2   8    36959.73    37799.64   2565.76 o 
  20   2   8    29580.03    29173.99   2565.76 o 
  22   2   8    12562.25    11302.25   2255.78 o 
  24   2   8     5077.63     6403.41   2314.34 o 
  26   2   8     1645.79     4449.26   5156.85 o 
  28   2   8      233.16     2553.04   3432.29 o 
 -31   3   8     4851.31     2536.00   3970.87 o 
 -29   3   8     6632.65      104.56   3964.15 o 
 -27   3   8     7694.10     7516.25   3994.99 o 
 -25   3   8     9759.84    10731.64   4048.93 o 
 -23   3   8     9372.07    14417.65   3941.71 o 
 -21   3   8     6019.62     5860.38   3586.56 o 
 -19   3   8        3.72     -760.56   4652.19 o 
 -17   3   8     9757.21    11586.31   3474.88 o 
 -15   3   8    38822.50    40076.02   1830.98 o 
 -13   3   8   140948.25   136877.22   3267.42 o 
 -11   3   8   304924.28   314876.97   5115.91 o 
  -9   3   8   466197.13   468184.47   6168.56 o 
  -7   3   8   971769.81   942209.19  17148.87 o 
  -5   3   8  1099200.38  1055788.50  25789.39 o 
  -3   3   8  1040829.50   995721.25  20926.50 o 
  -1   3   8   865814.44   858499.81  12934.87 o 
   1   3   8   919127.81   897440.81  14278.01 o 
   3   3   8   835117.81   819286.00  10022.38 o 
   5   3   8   757493.25   759283.31   8545.25 o 
   7   3   8   390582.72   381697.31   6189.03 o 
   9   3   8   243113.45   231901.17   4532.15 o 
  11   3   8    47894.08    45871.48   2415.91 o 
  13   3   8     7791.57     7429.29   2067.27 o 
  15   3   8       37.77     -169.70   1929.72 o 
  17   3   8     5547.49     4075.02   1963.69 o 
  19   3   8    19646.30    19566.72   2320.50 o 
  21   3   8    22131.92    21357.84   2395.04 o 
  23   3   8    23691.28    23128.21   3132.39 o 
  25   3   8    17758.94    16975.72   3801.98 o 
  27   3   8    11689.56    14835.27   3809.02 o 
 -30   4   8      661.63      760.89   4263.54 o 
 -28   4   8     3182.49     -806.87   3720.11 o 
 -26   4   8     7690.13     5522.75   2881.16 o 
 -24   4   8    22565.05    23093.17   3071.63 o 
 -22   4   8    44518.31    47338.06   3487.51 o 
 -20   4   8    60102.46    62468.23   3548.54 o 
 -18   4   8    86557.85    80149.19   3788.21 o 
 -16   4   8   117630.67   113410.03   4175.59 o 
 -14   4   8   175126.39   175610.59   3645.84 o 
 -12   4   8   221754.22   214158.75   3426.47 o 
 -10   4   8   214897.75   201997.86   9853.98 o 
  -8   4   8   206919.38   200814.84   4819.70 o 
  -6   4   8   150289.48   149276.98   3601.55 o 
  -4   4   8    15351.27    16889.58   1059.08 o 
  -2   4   8     5489.46     5164.67   1003.69 o 
   0   4   8    11195.03    11177.76   1424.31 o 
   2   4   8   126169.59   129714.38   2439.70 o 
   4   4   8   263341.28   271610.81   3959.05 o 
   6   4   8   332942.16   336876.84   4248.34 o 
   8   4   8   359768.16   338954.22   5812.12 o 
  10   4   8   336347.56   328305.66   9971.46 o 
  12   4   8   313378.81   305166.53  21439.51 o 
  14   4   8   227911.95   214708.98  13434.50 o 
  16   4   8   149419.63   144721.13   5151.05 o 
  18   4   8    90968.93    89506.06   3473.99 o 
  20   4   8    47774.27    51982.65   3480.44 o 
  22   4   8    26349.63    27678.38   2666.09 o 
  24   4   8    10778.94    10402.25   2909.49 o 
  26   4   8     3460.12     1121.09   3352.78 o 
 -31   5   8       32.46    -1915.58   3975.83 o 
 -29   5   8      100.00    -1039.35   3862.56 o 
 -27   5   8      330.52    -1583.74   3580.47 o 
 -25   5   8      390.43     1915.88   2691.36 o 
 -23   5   8     2272.89     3447.20   2935.17 o 
 -21   5   8     5929.31     3957.41   2437.53 o 
 -19   5   8     3997.02     3022.46   2379.18 o 
 -17   5   8    10460.72    11148.79   2589.52 o 
 -15   5   8    24168.62    22444.39   1684.89 o 
 -13   5   8    16070.46    16600.71   1320.99 o 
 -11   5   8    52940.85    50431.28   2406.42 o 
  -9   5   8    57465.55    55822.88   2208.68 o 
  -7   5   8    60400.65    58937.92   1819.16 o 
  -5   5   8   117910.39   126895.34   2457.96 o 
  -3   5   8    83512.64    85132.27   1732.14 o 
  -1   5   8    24793.31    28307.94   1665.94 o 
   1   5   8    48796.34    53208.21   2166.45 o 
   3   5   8    34836.52    34368.50   1051.43 o 
   5   5   8     7859.64     7443.85   1061.09 o 
   7   5   8     2622.80     2972.31   1406.73 o 
   9   5   8     2529.52     2415.71   1658.64 o 
  11   5   8      990.17        0.92   1813.95 o 
  13   5   8      413.32    -2004.83   2004.83 o 
  15   5   8     5479.95     4534.14   2037.56 o 
  17   5   8      494.38     -693.88   1985.19 o 
  19   5   8     2136.59     1366.24   2070.39 o 
  21   5   8     2234.31     3498.31   3509.44 o 
  23   5   8     1082.90      950.92   2153.40 o 
  25   5   8      430.61    -4675.39   4675.39 o 
  27   5   8      237.33     5487.49   5371.48 o 
 -30   6   8      472.16    -3657.76   3657.76 o 
 -28   6   8      336.54    -2569.00   3925.71 o 
 -26   6   8        7.66     1587.49   3671.86 o 
 -24   6   8      156.81      285.88   2616.00 o 
 -22   6   8      446.18     -385.38   2394.78 o 
 -20   6   8     9013.06     9804.45   2374.38 o 
 -18   6   8    21950.55    22343.49   2659.26 o 
 -16   6   8    27895.29    31757.08   1983.77 o 
 -14   6   8    61462.96    55986.02   6883.34 o 
 -12   6   8   125884.38   114469.52   9628.64 o 
 -10   6   8   153712.38   156867.89   3408.85 o 
  -8   6   8   181383.20   185290.73   3106.53 o 
  -6   6   8   149287.73   149522.56   3372.31 o 
  -4   6   8   153553.75   149250.28   2794.97 o 
  -2   6   8   132017.88   130570.98   3316.12 o 
   0   6   8    88842.91    87820.98   2305.05 o 
   2   6   8    38894.39    39987.16   2060.63 o 
   4   6   8     7872.13     9222.38   1006.32 o 
   6   6   8        7.84      434.80   1130.41 o 
   8   6   8     2610.26     2352.00   1688.96 o 
  10   6   8    14547.42    12654.30   1957.95 o 
  12   6   8    15180.43    14027.67   2151.99 o 
  14   6   8     6776.01     8314.75   2103.89 o 
  16   6   8     4666.57     5148.21   2697.34 o 
  18   6   8     5728.50     6401.44   2149.12 o 
  20   6   8     4287.49     6406.14   2206.55 o 
  22   6   8     1837.42    -1472.06   3857.49 o 
  24   6   8     1205.37    -3236.81   3236.81 o 
  26   6   8      365.50    -1252.96   5220.66 o 
 -31   7   8     2183.06     -127.62   5452.69 o 
 -29   7   8     4454.89     5444.05   4113.54 o 
 -27   7   8     7391.28     4646.01   4222.93 o 
 -25   7   8    13563.37    13484.89   3871.82 o 
 -23   7   8    26563.29    25365.55   2990.36 o 
 -21   7   8    44477.56    37865.94   3096.89 o 
 -19   7   8    42569.08    41747.84   3069.54 o 
 -17   7   8    30451.40    26878.30   2734.49 o 
 -15   7   8    38296.83    37113.81   2116.00 o 
 -13   7   8    23157.80    23610.05   3385.05 o 
 -11   7   8     3296.60     4034.95   1279.25 o 
  -9   7   8     2595.78     3505.50   1150.08 o 
  -7   7   8     4305.11     5442.69   1252.05 o 
  -5   7   8    28612.14    28952.41   1328.63 o 
  -3   7   8    26168.66    25598.53   1171.14 o 
  -1   7   8    69218.18    66765.06   2077.10 o 
   1   7   8    81038.36    84575.03   2447.29 o 
   3   7   8    77185.07    73296.43   1676.62 o 
   5   7   8   112821.23   106034.67   3678.53 o 
   7   7   8    63401.75    60330.41   7459.74 o 
   9   7   8    40019.73    38900.43   3225.21 o 
  11   7   8    45906.57    45238.31   2516.46 o 
  13   7   8    22388.53    18947.38   2301.06 o 
  15   7   8    14602.16    16015.35   2185.94 o 
  17   7   8     7179.01     5221.88   2095.88 o 
  19   7   8      534.02     -615.90   3352.82 o 
  21   7   8        7.49     -929.74   2387.99 o 
  23   7   8      369.65    -1422.52   3196.20 o 
  25   7   8      682.80    -4048.91   4977.03 o 
  27   7   8      322.29    -5035.04   5035.04 o 
 -30   8   8     1227.66     -760.06   3888.02 o 
 -28   8   8     2765.28     7679.91   4007.25 o 
 -26   8   8     4278.25     3306.79   3539.62 o 
 -24   8   8     3503.20     2163.39   3206.58 o 
 -22   8   8     3415.50     3203.45   2519.57 o 
 -20   8   8     5107.29     3735.29   2419.15 o 
 -18   8   8     5864.42     2937.59   2246.07 o 
 -16   8   8     5120.38     4841.23   1660.90 o 
 -14   8   8      147.68     -384.93   1421.70 o 
 -12   8   8     3740.80     2935.53   1404.79 o 
 -10   8   8     4176.34     4585.85   1351.86 o 
  -8   8   8    18879.83    18300.83   1571.08 o 
  -6   8   8    41134.48    38632.69   1590.62 o 
  -4   8   8    44506.47    44346.39   1833.43 o 
  -2   8   8   185585.75   176298.67   4119.92 o 
   0   8   8   165900.80   160354.53   3287.14 o 
   2   8   8    83596.82    86024.97   2538.69 o 
   4   8   8    64672.10    56210.73   4153.31 o 
   6   8   8    61607.41    53957.18   3702.79 o 
   8   8   8    66357.29    64997.26   2446.02 o 
  10   8   8    33909.47    35905.71   4779.80 o 
  12   8   8     9160.95    11039.36   2021.79 o 
  14   8   8    13006.93    15270.00   2097.54 o 
  16   8   8    10073.49    12752.74   2176.62 o 
  18   8   8     3713.09     5152.65   2351.35 o 
  20   8   8     2804.77     3620.02   2014.21 o 
  22   8   8      389.38      807.28   2087.71 o 
  24   8   8        7.82     1224.96   3360.83 o 
  26   8   8        9.05    -4408.56   5267.06 o 
 -29   9   8     1700.94      -63.72   3899.43 o 
 -27   9   8     2259.25     2405.03   3643.05 o 
 -25   9   8     1683.80     1676.29   5087.24 o 
 -23   9   8      704.49    -2399.26   2399.26 o 
 -21   9   8       36.83     1311.14   2325.38 o 
 -19   9   8     1632.99     2268.50   2240.92 o 
 -17   9   8    10644.05    14350.86   2384.41 o 
 -15   9   8    22253.58    24764.91   1984.69 o 
 -13   9   8    42028.05    43321.82   2658.39 o 
 -11   9   8   124727.55   127712.46   2812.85 o 
  -9   9   8   235556.91   239484.33   4378.34 o 
  -7   9   8   235489.50   222206.59   4623.14 o 
  -5   9   8   305028.66   285676.25   4748.66 o 
  -3   9   8   362869.44   350426.00   6746.98 o 
  -1   9   8   352749.69   353324.25   6848.85 o 
   1   9   8   298138.84   293031.59   4379.64 o 
   3   9   8   263716.66   263080.50   4168.60 o 
   5   9   8   158954.69   157543.06   2881.54 o 
   7   9   8    79249.49    75048.78   2374.03 o 
   9   9   8    22710.09    20438.43   1873.27 o 
  11   9   8    12141.61    12090.05   1884.73 o 
  13   9   8      129.50    -1557.48   3952.02 o 
  15   9   8     7114.24     8425.86   2004.29 o 
  17   9   8     9262.69    11928.90   2164.73 o 
  19   9   8     8969.64     8715.18   2238.91 o 
  21   9   8    10299.79     9654.65   2332.20 o 
  23   9   8     8845.95     8587.47   4062.89 o 
  25   9   8     8287.41     9362.38   5568.70 o 
 -28  10   8     1576.11     3323.12   4101.52 o 
 -26  10   8     4065.39     6222.15   3634.34 o 
 -24  10   8    10309.38    10330.24   3432.53 o 
 -22  10   8    22421.04    25313.95   3030.25 o 
 -20  10   8    41543.61    39713.51   3201.02 o 
 -18  10   8    71524.35    67224.73   3695.07 o 
 -16  10   8    83294.91    87968.82   6908.67 o 
 -14  10   8   106202.47   102516.26   7387.25 o 
 -12  10   8   135574.50   134454.77   7810.98 o 
 -10  10   8   122442.27   126482.11   3241.07 o 
  -8  10   8   113865.81   110298.70   2763.90 o 
  -6  10   8    67381.70    64235.98   2496.28 o 
  -4  10   8    18141.12    20124.55   1378.50 o 
  -2  10   8    10256.68    10411.58   1904.15 o 
   0  10   8      475.46     1009.22   1932.80 o 
   2  10   8    46440.79    47081.75   1728.14 o 
   4  10   8    78675.08    79964.39   2235.45 o 
   6  10   8   103451.59    99265.56   3022.33 o 
   8  10   8   119080.34   119960.39   3503.18 o 
  10  10   8   157729.03   153458.55   4045.86 o 
  12  10   8   157412.73   146896.45   5908.94 o 
  14  10   8   120607.20   116181.13   8675.58 o 
  16  10   8    83425.50    80087.80   5274.15 o 
  18  10   8    56401.25    55015.43   2967.71 o 
  20  10   8    23048.79    28083.26   2618.02 o 
  22  10   8    10399.05    12485.61   4217.16 o 
  24  10   8     5815.02     5943.41   3698.02 o 
 -29  11   8      466.61      893.31   6021.16 o 
 -27  11   8      529.17    -1101.99   3445.51 o 
 -25  11   8     1080.87     -333.54   3305.20 o 
 -23  11   8     1742.86      686.23   2912.25 o 
 -21  11   8     1898.90      304.85   4118.52 o 
 -19  11   8      267.50      427.56   2335.58 o 
 -17  11   8     1093.77     1254.06   2447.91 o 
 -15  11   8     3033.71     2583.73   1654.93 o 
 -13  11   8     8546.92     8169.13   1574.95 o 
 -11  11   8     9128.44    10054.55   1612.75 o 
  -9  11   8     6947.66     5732.93   1574.91 o 
  -7  11   8    28193.55    27638.54   1757.31 o 
  -5  11   8    80856.20    83377.45   2372.82 o 
  -3  11   8    88498.20    84836.93   3794.40 o 
  -1  11   8   154590.73   152607.14   4209.28 o 
   1  11   8   140491.67   132355.69   3271.73 o 
   3  11   8    93440.93    91343.09   3480.11 o 
   5  11   8    61810.54    59554.23   3798.21 o 
   7  11   8    29029.93    27031.07   2120.49 o 
   9  11   8    11318.59    11754.68   1876.43 o 
  11  11   8    13265.26    12841.20   1909.05 o 
  13  11   8     7174.64     9735.42   2636.47 o 
  15  11   8     3220.92     1027.61   2055.82 o 
  17  11   8      468.84    -1928.65   1928.65 o 
  19  11   8       15.38    -1991.69   1991.69 o 
  21  11   8      226.54     -660.32   2179.19 o 
  23  11   8      659.46     4032.73   3416.38 o 
  25  11   8      952.64     3584.85   5151.05 o 
 -28  12   8        6.65      854.96   3613.31 o 
 -26  12   8      171.83    -2777.36   3263.87 o 
 -24  12   8      256.13     -154.10   3062.61 o 
 -22  12   8     1030.44     2513.95   2903.47 o 
 -20  12   8      427.85     1009.69   2327.51 o 
 -18  12   8      612.14     1620.67   2263.43 o 
 -16  12   8     3436.92     3400.79   1746.24 o 
 -14  12   8     3613.77     2665.60   1462.38 o 
 -12  12   8     2537.31     1812.14   1444.78 o 
 -10  12   8     9626.72     9015.33   1525.90 o 
  -8  12   8     4963.33     5076.09   1630.98 o 
  -6  12   8     3923.77     3692.76   1380.89 o 
  -4  12   8     1589.67      867.43   1953.01 o 
  -2  12   8     3089.44     2381.34   1995.62 o 
   0  12   8     2928.70     4807.24   2056.27 o 
   2  12   8       30.88      507.15   2097.15 o 
   4  12   8     4769.66     3780.74   3091.79 o 
   6  12   8     4918.42     5060.84   3492.04 o 
   8  12   8     5817.77     3087.61   1929.45 o 
  10  12   8     2138.94      644.49   1988.60 o 
  12  12   8      201.14     1731.61   1802.55 o 
  14  12   8       26.91    -1151.85   1856.87 o 
  16  12   8       23.43     -886.57   1911.75 o 
  18  12   8       76.91    -1374.11   2000.28 o 
  20  12   8      245.07     1139.97   2553.44 o 
  22  12   8        0.49    -1333.25   2827.35 o 
  24  12   8      128.65     1022.76   3822.68 o 
 -27  13   8     2977.49     9461.44   3888.72 o 
 -25  13   8     4773.39     7682.25   3568.26 o 
 -23  13   8     6744.22     7676.03   5528.10 o 
 -21  13   8     6585.64     9436.55   3043.46 o 
 -19  13   8     6870.27     7326.78   2400.85 o 
 -17  13   8     7233.44     6087.85   1806.42 o 
 -15  13   8     5112.55     5626.71   1771.95 o 
 -13  13   8     6300.70     4756.34   1482.43 o 
 -11  13   8      392.38     -353.99   1355.81 o 
  -9  13   8     1729.75      976.96   1489.23 o 
  -7  13   8     9331.85     9848.64   1555.17 o 
  -5  13   8    22093.54    23399.85   2434.44 o 
  -3  13   8    22495.63    23488.55   2527.27 o 
  -1  13   8     6809.81     8199.51   2291.24 o 
   1  13   8    31937.90    33614.38   3219.66 o 
   3  13   8    60546.32    58880.33   3751.23 o 
   5  13   8    38891.47    42255.05   3461.84 o 
   7  13   8    14774.54    15789.36   2785.00 o 
   9  13   8     9377.00    10467.43   2040.67 o 
  11  13   8     7784.55     7527.63   2050.86 o 
  13  13   8     4491.18     6095.07   2226.28 o 
  15  13   8     1957.35      597.72   2095.73 o 
  17  13   8      337.18      248.14   2422.05 o 
  19  13   8       49.56     1303.73   2519.28 o 
  21  13   8      510.80    -2614.62   2614.62 o 
  23  13   8      530.91     3874.89   5139.45 o 
 -26  14   8      715.50     -205.72   3579.05 o 
 -24  14   8      385.56     -509.50   3283.21 o 
 -22  14   8       13.68     1708.88   3010.14 o 
 -20  14   8       27.94      744.64   2700.94 o 
 -18  14   8      196.31     -168.19   2105.23 o 
 -16  14   8     1986.62     3312.43   1873.64 o 
 -14  14   8    11071.58    12637.90   2304.26 o 
 -12  14   8    19838.62    19471.75   1640.10 o 
 -10  14   8    20612.03    18938.32   1562.67 o 
  -8  14   8    28611.62    31076.72   1855.69 o 
  -6  14   8    49871.29    51426.75   2859.59 o 
  -4  14   8    39539.35    38647.48   2712.30 o 
  -2  14   8    32582.70    33572.63   2678.98 o 
   0  14   8    31883.70    33883.67   2944.06 o 
   2  14   8    29277.21    33629.54   3210.27 o 
   4  14   8    14056.72     8766.61   2599.88 o 
   6  14   8    12105.89    12004.65   2738.63 o 
   8  14   8     5600.61     4299.94   2563.55 o 
  10  14   8      483.14     1509.60   1864.61 o 
  12  14   8       36.40     -394.87   1937.64 o 
  14  14   8       25.24      967.27   2167.19 o 
  16  14   8      134.59     -346.26   2255.37 o 
  18  14   8       86.88    -1368.70   2426.93 o 
  20  14   8       68.62     -272.01   2733.61 o 
  22  14   8      144.56    -1810.12   2865.73 o 
 -25  15   8       95.41      111.88   3312.71 o 
 -23  15   8      582.68     1140.61   3116.15 o 
 -21  15   8     1070.28     3514.22   4443.36 o 
 -19  15   8     1482.14     2385.59   3480.44 o 
 -17  15   8     3110.41     1404.49   1808.52 o 
 -15  15   8     9012.18    10512.00   1866.94 o 
 -13  15   8    16142.29    17866.34   1850.63 o 
 -11  15   8    26331.69    26322.80   1751.98 o 
  -9  15   8    46775.05    44682.34   2142.77 o 
  -7  15   8    48346.35    49119.32   2907.37 o 
  -5  15   8    37724.96    39369.99   2745.40 o 
  -3  15   8    36766.92    33750.20   2596.10 o 
  -1  15   8    35971.87    34613.46   2674.03 o 
   1  15   8    18734.22    17365.66   2833.86 o 
   3  15   8     9526.43     9393.19   2774.25 o 
   5  15   8     3643.50     4576.63   2556.96 o 
   7  15   8     1860.23     1104.07   2610.02 o 
   9  15   8      320.36     1705.23   2615.92 o 
  11  15   8       31.40     -864.33   1963.92 o 
  13  15   8     1335.61     1642.65   2009.83 o 
  15  15   8     2932.66      934.52   2235.38 o 
  17  15   8     4813.31     4259.45   2500.07 o 
  19  15   8     4452.70     6221.34   2811.71 o 
  21  15   8     3113.83      -18.00   2804.91 o 
 -24  16   8     2228.71    10203.82   3588.98 o 
 -22  16   8     4516.84     4096.80   5162.65 o 
 -20  16   8     8392.89     8126.10   3660.26 o 
 -18  16   8    11129.62    10442.13   2520.35 o 
 -16  16   8    16829.99    18385.68   2064.94 o 
 -14  16   8    19070.02    16990.80   1874.60 o 
 -12  16   8    17324.92    19224.73   2215.20 o 
 -10  16   8    15877.83    18511.02   2161.85 o 
  -8  16   8     8241.25     8613.54   2269.39 o 
  -6  16   8     3233.54     5192.97   2198.82 o 
  -4  16   8     3101.17     1631.99   2224.04 o 
  -2  16   8      199.75     -618.27   2248.55 o 
   0  16   8     1515.63     2000.78   2665.95 o 
   2  16   8     8200.89     7536.93   2876.31 o 
   4  16   8    24893.87    23703.28   4414.36 o 
   6  16   8    34311.22    35095.63   3535.67 o 
   8  16   8    28063.86    29544.10   3408.18 o 
  10  16   8    29618.39    27009.47   3383.00 o 
  12  16   8    24649.71    23015.24   2796.90 o 
  14  16   8    16422.68    19636.12   2644.73 o 
  16  16   8    11972.58    11983.49   2732.68 o 
  18  16   8     9797.77     8469.94   2863.59 o 
  20  16   8     6059.75     5594.64   2968.98 o 
 -21  17   8     1325.32     3051.19   4594.18 o 
 -19  17   8     1001.20     1856.23   4396.95 o 
 -17  17   8      844.80     5242.06   3325.73 o 
 -15  17   8      144.12     1865.61   3196.20 o 
 -13  17   8      102.56      734.17   1925.32 o 
 -11  17   8      600.00      102.63   1816.76 o 
  -9  17   8     4866.89     5868.00   2339.48 o 
  -7  17   8    11823.12    13311.05   2456.65 o 
  -5  17   8    18182.59    17595.30   2567.04 o 
  -3  17   8    20062.31    21626.25   2613.05 o 
  -1  17   8    15689.99    18397.79   2916.33 o 
   1  17   8    23850.25    22832.30   3294.09 o 
   3  17   8    32936.57    34688.26   5586.10 o 
   5  17   8    21683.71    23227.61   3294.09 o 
   7  17   8    19420.31    16815.47   3235.89 o 
   9  17   8    16968.20    14807.12   3100.91 o 
  11  17   8     6618.01     8034.80   2872.34 o 
  13  17   8     3896.23     2830.72   2840.65 o 
  15  17   8     2396.29     3387.06   2482.24 o 
  17  17   8      419.74    -2414.75   2414.75 o 
  19  17   8       12.86    -1200.25   2607.58 o 
 -22  18   8       80.27    -2552.32   4512.97 o 
 -20  18   8      131.97     7088.49   4814.61 o 
 -18  18   8      240.61     3144.00   4396.95 o 
 -16  18   8        1.41    -2400.06   2400.06 o 
 -14  18   8      348.90     -190.57   3567.45 o 
 -12  18   8     1172.61      726.31   2034.47 o 
 -10  18   8     2179.93     1098.56   1945.07 o 
  -8  18   8     3513.47     3362.28   2336.91 o 
  -6  18   8     5995.66     6664.36   2943.84 o 
  -4  18   8     8086.45    10941.44   2542.92 o 
  -2  18   8     6582.19     8352.66   2755.91 o 
   0  18   8     8444.82    12583.47   3029.23 o 
   2  18   8     9341.29     9896.05   2984.89 o 
   4  18   8     5518.21     5464.68   2927.40 o 
   6  18   8     2413.15     5247.02   2795.75 o 
   8  18   8      267.87      630.06   2639.59 o 
  10  18   8       49.33      452.35   2639.76 o 
  12  18   8      412.34      674.97   2834.20 o 
  14  18   8      184.82     -740.78   5446.89 o 
  16  18   8        1.71    -2434.94   2434.94 o 
  18  18   8        7.89    -2153.19   2970.76 o 
 -19  19   8        0.57    -4269.34   4269.34 o 
 -17  19   8        4.90     1508.19   4547.77 o 
 -15  19   8      308.82     1295.69   2486.84 o 
 -13  19   8     1375.92      998.44   2084.88 o 
 -11  19   8      677.52     1797.09   2031.79 o 
  -9  19   8      676.20      457.17   2193.22 o 
  -7  19   8     3393.47     4646.73   2370.37 o 
  -5  19   8     6009.61     4515.15   3045.38 o 
  -3  19   8     8848.84    11823.85   3863.29 o 
  -1  19   8    11134.30    13207.69   3010.30 o 
   1  19   8     7645.85    10256.58   2951.58 o 
   3  19   8     2534.02     4269.14   2897.22 o 
   5  19   8      644.39     1970.70   2788.86 o 
   7  19   8      333.19      848.21   2786.38 o 
   9  19   8      156.83       61.92   2832.45 o 
  11  19   8      133.37    -1043.68   2725.27 o 
  13  19   8      527.84     2437.68   3108.02 o 
  15  19   8      649.18      998.33   3153.81 o 
 -18  20   8      854.27      719.29   4675.39 o 
 -16  20   8     1717.10      603.28   2911.97 o 
 -14  20   8     2255.05     3819.93   2641.41 o 
 -12  20   8     1884.41     4637.91   2199.39 o 
 -10  20   8     3000.57     6510.07   2206.35 o 
  -8  20   8     3611.12     4357.93   3845.88 o 
  -6  20   8     1928.17     3295.35   2956.55 o 
  -4  20   8     1677.52     3662.42   6032.76 o 
  -2  20   8     1520.23      279.35   2687.30 o 
   0  20   8     1189.06     4724.27   2805.18 o 
   2  20   8      355.10     -670.54   2825.59 o 
   4  20   8       59.13     1553.63   2901.81 o 
   6  20   8        4.07    -1849.98   2829.63 o 
   8  20   8       57.34     3323.89   3084.29 o 
  10  20   8      274.93      252.36   3130.16 o 
  12  20   8      868.89     2867.30   3180.31 o 
  14  20   8      543.16     4326.44   3187.44 o 
 -17  21   8     1543.03    -2761.15   4524.57 o 
 -15  21   8     2077.70    -1879.44   2923.57 o 
 -13  21   8     1830.71     2034.51   2269.70 o 
 -11  21   8     1692.94     3727.81   2516.45 o 
  -9  21   8      968.29     3997.91   3004.58 o 
  -7  21   8      577.82     2409.20   4826.21 o 
  -5  21   8      519.75     4278.02   3125.36 o 
  -3  21   8      617.10     -392.58   2840.69 o 
  -1  21   8      374.15     1500.11   2976.20 o 
   1  21   8        1.11    -2135.95   2876.31 o 
   3  21   8      229.38    -2007.44   2948.33 o 
   5  21   8      229.62     1022.15   3115.25 o 
   7  21   8     1094.20      766.90   3090.88 o 
   9  21   8     2086.35      304.29   3179.75 o 
  11  21   8     1320.94     1364.38   3173.79 o 
  13  21   8      925.62      -18.59   3122.41 o 
 -14  22   8      593.29     -580.07   2888.76 o 
 -12  22   8      416.46    -1831.30   2513.38 o 
 -10  22   8      256.96     1320.00   2615.02 o 
  -8  22   8       82.72     -264.10   3308.11 o 
  -6  22   8       14.82      107.25   2960.24 o 
  -4  22   8      282.24     2346.43   3206.16 o 
  -2  22   8      471.00     1057.78   3131.12 o 
   0  22   8     1279.30     1325.44   3200.94 o 
   2  22   8     2622.20     1339.17   3439.83 o 
   4  22   8     2701.68     3275.41   3384.43 o 
   6  22   8     1108.39    -1283.99   3184.68 o 
   8  22   8      559.50     2661.62   3175.35 o 
  10  22   8     1005.53      866.89   3377.84 o 
 -11  23   8      320.67     1263.64   2590.90 o 
  -9  23   8      350.88     1363.70   2618.95 o 
  -7  23   8        1.14     5436.10   3419.04 o 
  -5  23   8      395.84     1079.47   3286.29 o 
  -3  23   8      413.25      633.70   3264.36 o 
  -1  23   8      221.07      454.73   3211.34 o 
   1  23   8      494.25     -498.88   3266.61 o 
   3  23   8      961.29       68.66   3521.04 o 
   5  23   8     1001.89     2688.91   3542.91 o 
   7  23   8      808.22    -3260.81   3260.81 o 
  -6  24   8     2501.09     3155.60   4721.80 o 
  -4  24   8     2559.82     2124.22   3393.21 o 
  -2  24   8     3254.34     4738.71   3436.19 o 
   0  24   8     4415.63     5006.16   5574.50 o 
 -31   1   9      284.94    -1219.54   3819.35 o 
 -29   1   9     1397.20       13.57   3992.19 o 
 -27   1   9     3348.42     6523.52   4081.07 o 
 -25   1   9     9118.44     9442.09   4064.52 o 
 -23   1   9    14677.21    11665.72   3888.50 o 
 -21   1   9    12363.67    14948.97   3826.12 o 
 -19   1   9    11772.18    10797.45   3699.16 o 
 -17   1   9    27302.91    27124.14   3910.25 o 
 -15   1   9    25793.79    24190.38   3376.13 o 
 -13   1   9    23560.53    21227.46   2860.92 o 
 -11   1   9     6755.43     8512.79   3056.99 o 
  -9   1   9      422.30      846.10    642.41 o 
  -7   1   9     4592.24     4749.18    873.43 o 
  -5   1   9    16193.18    16455.00   1353.02 o 
  -3   1   9    80698.11    79047.56   2907.90 o 
  -1   1   9    84816.22    77965.55   2337.60 o 
   1   1   9   157746.69   151691.33   2891.77 o 
   3   1   9   257877.66   249738.14   3276.38 o 
   5   1   9   195894.25   204098.20   2869.34 o 
   7   1   9   237694.83   237595.94   3326.04 o 
   9   1   9   136418.80   134096.05   3816.88 o 
  11   1   9   100731.84    99383.03   3042.66 o 
  13   1   9    63004.44    59578.96   2751.52 o 
  15   1   9    28739.12    27981.65   2292.33 o 
  17   1   9    15127.20    10788.85   2072.37 o 
  19   1   9     5665.08     4433.48   1963.69 o 
  21   1   9      474.45    -1663.59   1949.12 o 
  23   1   9       57.52     -523.94   2005.74 o 
  25   1   9       57.91     1430.63   3112.82 o 
  27   1   9      387.59      586.48   3275.99 o 
 -30   2   9      737.00    -1479.03   4942.22 o 
 -28   2   9      249.33     -746.94   4066.91 o 
 -26   2   9       69.83     2095.12   3506.81 o 
 -24   2   9       46.33    -2234.27   3556.20 o 
 -22   2   9     1688.33    -1572.27   3642.86 o 
 -20   2   9     9165.67     9763.77   3628.34 o 
 -18   2   9    38038.68    39207.09   4085.34 o 
 -16   2   9    66000.84    62319.16   4238.90 o 
 -14   2   9    83040.42    80874.45   5794.93 o 
 -12   2   9   134348.31   135888.63   3089.34 o 
 -10   2   9   204134.00   207768.95   3880.64 o 
  -8   2   9   181445.50   177296.58   2678.26 o 
  -6   2   9   221592.66   216083.42   3946.96 o 
  -4   2   9   211897.50   206211.73   8142.30 o 
  -2   2   9   168666.05   162904.44   5733.45 o 
   0   2   9   133762.58   138810.94   8258.30 o 
   2   2   9    35471.32    34889.64   1417.05 o 
   4   2   9    29126.90    29464.90   1518.80 o 
   6   2   9     2810.31     3447.22    857.68 o 
   8   2   9    25425.55    28567.61   1788.13 o 
  10   2   9    14584.75    15981.97   2239.08 o 
  12   2   9    13999.09    18034.60   2124.51 o 
  14   2   9    32097.24    30035.71   2374.64 o 
  16   2   9    22108.06    23362.88   2222.73 o 
  18   2   9    29727.31    28986.45   2395.41 o 
  20   2   9    27950.15    26035.22   2510.74 o 
  22   2   9    18280.29    15918.28   2415.08 o 
  24   2   9    10277.28     9204.54   2450.82 o 
  26   2   9     4604.77     6304.48   3505.37 o 
 -31   3   9        6.55      916.52   4060.10 o 
 -29   3   9        4.85     2860.68   3760.34 o 
 -27   3   9        7.11      738.05   2740.45 o 
 -25   3   9      226.08    -2868.01   3531.25 o 
 -23   3   9       79.10    -1796.82   4257.74 o 
 -21   3   9      864.34    -3265.14   3265.14 o 
 -19   3   9      396.06      516.88   3169.63 o 
 -17   3   9      461.40     1571.40   3111.75 o 
 -15   3   9       43.76     -877.81   2749.08 o 
 -13   3   9      505.69      -59.24   1438.58 o 
 -11   3   9    23823.92    24831.76   1313.65 o 
  -9   3   9    30985.54    33274.32   1342.32 o 
  -7   3   9     6469.03     5329.68    833.99 o 
  -5   3   9     9912.15     7718.18   1129.12 o 
  -3   3   9    20125.33    20520.33   1177.34 o 
  -1   3   9     1743.10      855.45    855.18 o 
   1   3   9    15208.78    13339.95   1733.26 o 
   3   3   9    22650.43    21333.60    882.42 o 
   5   3   9    37440.01    39878.17   1136.77 o 
   7   3   9     6950.40     8445.12   1269.14 o 
   9   3   9      184.91     1715.57   3039.58 o 
  11   3   9     2955.12     4365.27   2076.66 o 
  13   3   9      993.59     -779.91   1925.25 o 
  15   3   9      113.07      591.36   1836.21 o 
  17   3   9      150.03    -1085.87   1824.60 o 
  19   3   9     2257.35      873.52   2674.14 o 
  21   3   9     2762.94     1541.86   2046.75 o 
  23   3   9      666.65    -2296.75   3248.41 o 
  25   3   9      785.81     2680.37   3322.13 o 
  27   3   9      492.46     2204.28   4594.18 o 
 -30   4   9      666.33    -2637.80   3880.69 o 
 -28   4   9     1114.26     -644.31   3738.41 o 
 -26   4   9      537.22     4070.72   2814.42 o 
 -24   4   9      457.13    -2643.05   2673.53 o 
 -22   4   9       82.82     -359.08   2611.23 o 
 -20   4   9      639.53     1896.73   2314.54 o 
 -18   4   9      373.30     2485.63   2436.22 o 
 -16   4   9     5951.56     4378.13   2379.84 o 
 -14   4   9    27804.06    28152.75   1622.09 o 
 -12   4   9   101501.69   103769.41   2350.32 o 
 -10   4   9   154161.67   146360.34   4663.18 o 
  -8   4   9   223985.19   211153.13   3360.08 o 
  -6   4   9   240693.86   237432.16   8968.33 o 
  -4   4   9   311620.94   286823.63   4633.26 o 
  -2   4   9    73178.27    71076.94   1894.51 o 
   0   4   9    88281.10    88104.09   2719.85 o 
   2   4   9   176251.78   177396.97   4771.92 o 
   4   4   9   142606.72   140185.83   5199.74 o 
   6   4   9    50432.44    50619.11   1258.68 o 
   8   4   9    34883.25    33823.42   3468.84 o 
  10   4   9     8540.48     9515.91   1860.83 o 
  12   4   9     1141.41      819.86   1930.34 o 
  14   4   9    16834.96    15145.19   2737.95 o 
  16   4   9    20125.22    16995.62   3341.22 o 
  18   4   9    15795.20    14483.03   2259.70 o 
  20   4   9    13460.31    11000.82   2264.11 o 
  22   4   9     8574.82     5929.80   2230.62 o 
  24   4   9     5660.60     7946.08   2859.44 o 
  26   4   9     3588.87     2239.08   5580.30 o 
 -31   5   9     1112.91     -215.85   3961.87 o 
 -29   5   9     4013.46     2761.51   4064.07 o 
 -27   5   9     9769.42     9836.12   4004.23 o 
 -25   5   9    14945.65    17589.95   3180.51 o 
 -23   5   9    28560.95    28810.05   3131.71 o 
 -21   5   9    36727.76    39280.66   3239.79 o 
 -19   5   9    45662.86    47248.42   3180.55 o 
 -17   5   9    50847.41    47366.49   5075.64 o 
 -15   5   9    53463.54    53081.88   2279.69 o 
 -13   5   9    33889.29    33728.57   1532.84 o 
 -11   5   9    27816.17    27544.31   1417.19 o 
  -9   5   9     2106.30     1472.47   1049.12 o 
  -7   5   9     1602.72     2614.50   1567.85 o 
  -5   5   9    41750.41    41254.58   1404.04 o 
  -3   5   9    99560.32    96674.31   4128.92 o 
  -1   5   9   218063.22   207936.02   4455.75 o 
   1   5   9   265278.25   255465.52   5963.62 o 
   3   5   9   289155.97   294416.84   7816.71 o 
   5   5   9   316259.63   314089.09   5484.76 o 
   7   5   9   290224.84   294885.47   7787.95 o 
   9   5   9   228212.88   229881.75   4652.56 o 
  11   5   9   170844.56   160398.47   4712.64 o 
  13   5   9   111228.35   108662.63  12796.41 o 
  15   5   9    60939.20    57990.66   6560.63 o 
  17   5   9    39868.41    38109.91   2629.20 o 
  19   5   9    18867.17    18116.13   2360.04 o 
  21   5   9     5056.92     2056.35   2119.95 o 
  23   5   9      756.03      834.05   2635.60 o 
  25   5   9       67.11     3724.07   5104.64 o 
 -30   6   9      103.88    -1074.47   3752.44 o 
 -28   6   9       51.92     -433.74   4797.21 o 
 -26   6   9      319.30     1598.69   3810.19 o 
 -24   6   9     1504.63      865.00   2586.16 o 
 -22   6   9     5025.04     3938.93   2445.65 o 
 -20   6   9     8579.71     8566.16   2493.84 o 
 -18   6   9    15923.54    17500.74   2572.61 o 
 -16   6   9    42782.38    43454.13   3063.48 o 
 -14   6   9    67968.63    68695.98   3405.03 o 
 -12   6   9    99258.56    92766.12   9491.23 o 
 -10   6   9   105270.59   106704.20   8002.43 o 
  -8   6   9   102221.66    98408.77   3657.23 o 
  -6   6   9    72447.35    70121.20   2731.29 o 
  -4   6   9    80966.44    79755.73   1747.50 o 
  -2   6   9   252196.64   246613.13   4511.72 o 
   0   6   9   151428.77   148914.95   4798.70 o 
   2   6   9    24077.69    25102.47   1930.17 o 
   4   6   9      314.56      906.36    727.23 o 
   6   6   9       90.52      103.38   1438.10 o 
   8   6   9     2546.69     3866.74   1610.71 o 
  10   6   9     5675.54     4057.80   1926.51 o 
  12   6   9    20144.07    16748.15   3109.19 o 
  14   6   9    10061.29    10826.44   2054.86 o 
  16   6   9    14706.75    14997.00   2194.42 o 
  18   6   9    13715.77    12810.69   2284.13 o 
  20   6   9     7628.62     5885.87   2507.37 o 
  22   6   9     5150.26     5045.42   2627.73 o 
  24   6   9     2908.86     4260.59   3399.43 o 
  26   6   9      861.23     3085.99   5267.06 o 
 -29   7   9       24.46    -1390.65   6183.58 o 
 -27   7   9       10.29    -3846.51   3846.51 o 
 -25   7   9        0.99     1263.06   2674.44 o 
 -23   7   9      290.79    -2207.11   2475.11 o 
 -21   7   9     1510.43     -143.61   2385.95 o 
 -19   7   9       52.01      439.59   2271.48 o 
 -17   7   9      126.63     -369.32   2205.14 o 
 -15   7   9     3774.22     2963.53   1682.58 o 
 -13   7   9    13431.50    11730.52   1431.55 o 
 -11   7   9    18417.80    22086.28   1527.87 o 
  -9   7   9    16682.85    17785.35   1395.21 o 
  -7   7   9     9562.68    11356.50   1355.81 o 
  -5   7   9     2735.00      742.37   1019.25 o 
  -3   7   9       36.67      810.78    735.56 o 
  -1   7   9     3047.73     2415.35   1276.68 o 
   1   7   9      615.95     -235.01   1354.28 o 
   3   7   9     7804.39     8307.37   1759.33 o 
   5   7   9      550.25     2688.78   1099.51 o 
   7   7   9     4683.49     5192.76   1527.95 o 
   9   7   9     4364.72     4291.69   1833.35 o 
  11   7   9    13590.08    14435.92   3990.90 o 
  13   7   9     5075.71     4099.59   2279.69 o 
  15   7   9      845.38     1620.39   2279.69 o 
  17   7   9      208.12      193.50   2369.13 o 
  19   7   9     2630.16     2215.36   2376.61 o 
  21   7   9      588.60      490.70   2423.63 o 
  23   7   9        5.11     3756.62   3184.60 o 
  25   7   9       24.44    -3944.50   4919.02 o 
 -30   8   9      282.45      362.47   3855.61 o 
 -28   8   9      316.08    -1829.72   3669.88 o 
 -26   8   9      311.75    -1931.80   3542.88 o 
 -24   8   9      120.35    -2448.52   2448.52 o 
 -22   8   9      305.84    -2319.81   2421.33 o 
 -20   8   9     1841.29     1301.39   2385.91 o 
 -18   8   9     1539.92     1952.33   2327.57 o 
 -16   8   9     2073.33     3397.93   1682.57 o 
 -14   8   9    20091.68    21173.82   3360.42 o 
 -12   8   9    32502.20    36143.09   3780.73 o 
 -10   8   9    22875.91    23162.27   1784.27 o 
  -8   8   9    34303.77    36014.34   2371.61 o 
  -6   8   9    79844.05    79119.55   2130.22 o 
  -4   8   9    36985.85    35147.81   1445.70 o 
  -2   8   9     5949.20     4350.91   1466.21 o 
   0   8   9     2290.46     -239.81   1411.26 o 
   2   8   9    12336.26    12018.09   1671.09 o 
   4   8   9     6498.65     8249.57   1206.13 o 
   6   8   9     1664.27     1633.76   1082.84 o 
   8   8   9     3815.92     2788.18   4159.12 o 
  10   8   9    10183.01     7996.70   4408.56 o 
  12   8   9    28208.76    27263.64   2733.85 o 
  14   8   9    37600.40    39122.12   2947.13 o 
  16   8   9    24270.31    24188.96   2852.22 o 
  18   8   9    16922.12    18709.01   2791.73 o 
  20   8   9    10333.64    11448.92   2589.87 o 
  22   8   9     8716.13    12667.45   2377.67 o 
  24   8   9     4769.62     6360.88   3550.29 o 
  26   8   9     2440.12    -1044.13   5162.65 o 
 -29   9   9      275.94    -1137.18   3662.84 o 
 -27   9   9      483.41    -2563.05   3761.54 o 
 -25   9   9      181.61     -568.70   3274.91 o 
 -23   9   9      111.68    -1110.22   2430.61 o 
 -21   9   9       13.28     -139.55   2363.01 o 
 -19   9   9      803.72     1618.61   2284.70 o 
 -17   9   9     1869.08     3495.04   2140.39 o 
 -15   9   9     2542.32     2310.69   1685.76 o 
 -13   9   9     5778.41     7529.20   2567.65 o 
 -11   9   9    19205.57    20928.10   1673.92 o 
  -9   9   9    27706.72    27448.85   1745.79 o 
  -7   9   9    64419.66    60455.86   2023.06 o 
  -5   9   9    63101.35    59889.59   2888.29 o 
  -3   9   9    74111.45    71630.09   2760.68 o 
  -1   9   9    97618.05    89887.54   2060.10 o 
   1   9   9    68951.38    67577.09   2463.11 o 
   3   9   9    23842.35    24007.67   1983.81 o 
   5   9   9    34138.36    32061.89   2177.99 o 
   7   9   9    13188.59    13810.59   1779.25 o 
   9   9   9     5406.00     6948.55   1956.52 o 
  11   9   9     2257.49     2333.23   1823.13 o 
  13   9   9      184.35     1677.62   1914.10 o 
  15   9   9     3464.90     3941.90   2035.03 o 
  17   9   9     3491.13     2128.53   1941.80 o 
  19   9   9     3238.10     2931.88   3113.81 o 
  21   9   9     3670.40     2689.15   2217.28 o 
  23   9   9     4083.11     7347.83   2473.93 o 
  25   9   9     2532.37      997.73   5243.86 o 
 -28  10   9     1453.77     3720.13   3802.30 o 
 -26  10   9     2475.32     1646.35   3423.29 o 
 -24  10   9     2177.43      423.92   3176.12 o 
 -22  10   9     1927.81       -2.97   2571.21 o 
 -20  10   9     1739.78     2041.32   2522.55 o 
 -18  10   9      388.39     3779.66   2386.08 o 
 -16  10   9      114.78     1365.25   1637.71 o 
 -14  10   9     2296.70     3459.33   1507.70 o 
 -12  10   9     6187.06     7717.30   1613.80 o 
 -10  10   9    14301.62    14865.92   1557.75 o 
  -8  10   9    51931.14    52692.51   2058.10 o 
  -6  10   9   110012.46   101853.93   2618.16 o 
  -4  10   9   126024.45   125506.78   5647.23 o 
  -2  10   9   144421.17   141362.64   3957.79 o 
   0  10   9   175799.25   167296.80   4431.30 o 
   2  10   9   172706.25   169537.53   4016.90 o 
   4  10   9   167685.22   160486.31   3894.31 o 
   6  10   9   110592.99   108739.15   4011.03 o 
   8  10   9    54291.69    54182.42   2581.18 o 
  10  10   9    39278.01    40009.90   2402.82 o 
  12  10   9    26773.25    26053.26   2263.81 o 
  14  10   9     5910.91     6005.38   2001.16 o 
  16  10   9      540.31      351.11   2078.13 o 
  18  10   9       38.93     -454.32   2076.07 o 
  20  10   9      384.81    -1846.09   2064.91 o 
  22  10   9      888.25     -710.53   3004.54 o 
  24  10   9     1761.28     6932.00   3512.84 o 
 -27  11   9     4237.50     2258.45   3633.69 o 
 -25  11   9     8279.33     7595.12   3554.28 o 
 -23  11   9    11414.03    12311.30   3426.10 o 
 -21  11   9    22722.94    25347.97   2962.36 o 
 -19  11   9    43921.98    41262.40   3175.64 o 
 -17  11   9    55320.20    59592.94   5348.28 o 
 -15  11   9    68280.47    72826.57   3770.48 o 
 -13  11   9    68994.46    68074.41   5789.62 o 
 -11  11   9    31301.50    30688.25   1944.78 o 
  -9  11   9    23861.71    22293.45   1762.64 o 
  -7  11   9    12811.80    12409.91   1576.74 o 
  -5  11   9      580.14    -1205.14   1205.14 o 
  -3  11   9    10665.39     9511.85   2070.34 o 
  -1  11   9    36352.14    34842.11   2539.12 o 
   1  11   9    82678.34    76984.41   3229.70 o 
   3  11   9   108223.39   112871.98   3883.29 o 
   5  11   9   136867.91   135609.11   4286.61 o 
   7  11   9   115060.92   121394.63   3544.74 o 
   9  11   9   130052.99   126712.43   4296.18 o 
  11  11   9   136531.92   131106.70   3882.27 o 
  13  11   9   100266.07    98836.56   4554.79 o 
  15  11   9    62842.40    59736.21   4304.16 o 
  17  11   9    41746.05    43448.28   3978.50 o 
  19  11   9    22893.95    22752.63   2581.15 o 
  21  11   9     8810.05     5816.51   2414.65 o 
  23  11   9     2997.73     3157.90   2436.36 o 
 -28  12   9      118.25     4120.61   3724.21 o 
 -26  12   9       35.91    -1390.51   3374.47 o 
 -24  12   9      380.51     2650.98   3076.94 o 
 -22  12   9     3113.44     1654.40   2499.96 o 
 -20  12   9     7987.37     6695.06   2393.46 o 
 -18  12   9    17025.34    17853.45   2551.21 o 
 -16  12   9    32544.22    37783.86   2355.10 o 
 -14  12   9    67481.77    73294.92   5728.02 o 
 -12  12   9    96351.63    97871.77   7762.79 o 
 -10  12   9    88764.21    82615.98   2948.24 o 
  -8  12   9   100150.16    98883.56   2839.41 o 
  -6  12   9   153928.33   155689.20   3467.08 o 
  -4  12   9   133698.95   134857.89   6804.00 o 
  -2  12   9   105814.77   101535.79   3632.65 o 
   0  12   9    79111.49    75239.45   3274.47 o 
   2  12   9    56225.80    58028.15   3060.77 o 
   4  12   9    21428.08    20473.37   3026.78 o 
   6  12   9     2294.11    -1254.01   2495.50 o 
   8  12   9     1075.69      486.47   1910.58 o 
  10  12   9     1807.64     2329.18   1957.26 o 
  12  12   9     5383.96     7358.19   1980.97 o 
  14  12   9     8963.11     7133.50   2059.06 o 
  16  12   9     9786.99     6605.27   2154.17 o 
  18  12   9     9226.73     9325.72   2285.75 o 
  20  12   9     9542.25     8335.38   2410.54 o 
  22  12   9     7176.56     5750.60   2466.92 o 
 -27  13   9     2121.65    -1663.79   3545.42 o 
 -25  13   9     2361.07     3319.40   3234.02 o 
 -23  13   9     2460.86     3827.87   3163.00 o 
 -21  13   9     1599.85       87.04   2394.45 o 
 -19  13   9      503.16       46.72   2215.67 o 
 -17  13   9      168.99      244.23   2059.17 o 
 -15  13   9       25.61      181.05   1704.84 o 
 -13  13   9      161.72      295.65   1400.69 o 
 -11  13   9     1008.31      990.86   1338.09 o 
  -9  13   9     5734.84     5519.47   1483.01 o 
  -7  13   9    19810.62    20041.57   1615.26 o 
  -5  13   9    29444.04    30364.07   2571.57 o 
  -3  13   9    23519.24    25643.48   2423.55 o 
  -1  13   9    36723.13    36129.77   2709.49 o 
   1  13   9    45395.10    47472.40   2849.99 o 
   3  13   9    29381.89    29445.21   3117.03 o 
   5  13   9    24044.37    25586.51   3126.07 o 
   7  13   9    26597.51    27785.55   3121.35 o 
   9  13   9    14159.34    12608.78   2155.69 o 
  11  13   9     7079.94     5518.81   2095.55 o 
  13  13   9     3291.43     2768.02   2095.48 o 
  15  13   9      581.85      818.62   2237.59 o 
  17  13   9       89.60     2723.78   2543.92 o 
  19  13   9       39.83     -621.88   3093.79 o 
  21  13   9      284.61    -2056.15   2670.82 o 
  23  13   9      149.37      290.04   5116.25 o 
 -26  14   9      328.94     2793.33   4164.93 o 
 -24  14   9      410.13     4901.19   3246.84 o 
 -22  14   9      464.97     1076.20   2922.05 o 
 -20  14   9     1158.34     1616.67   2437.89 o 
 -18  14   9     2857.61     1118.69   2199.40 o 
 -16  14   9     3242.53     2679.24   1783.56 o 
 -14  14   9     1445.41     2112.90   1509.49 o 
 -12  14   9      683.81      663.73   1319.41 o 
 -10  14   9     1738.64      339.22   1389.52 o 
  -8  14   9     1527.04      163.93   1956.75 o 
  -6  14   9       14.22     1071.60   1993.45 o 
  -4  14   9     1312.35     1718.37   1956.08 o 
  -2  14   9     3673.51     1349.35   1995.11 o 
   0  14   9     3205.01     4522.53   2123.30 o 
   2  14   9     4784.23     6407.64   2156.14 o 
   4  14   9      949.82    -1575.16   2298.79 o 
   6  14   9       74.38      625.54   2312.07 o 
   8  14   9      207.06      487.68   2484.40 o 
  10  14   9      152.51     -793.18   1938.39 o 
  12  14   9      420.43      661.27   2043.29 o 
  14  14   9     1582.81     3230.53   2201.25 o 
  16  14   9     3465.95     1794.16   2425.21 o 
  18  14   9     1558.61     -425.56   2492.44 o 
  20  14   9      978.24     2369.14   2717.07 o 
  22  14   9      911.95     -594.71   3665.96 o 
 -25  15   9       71.28    -1903.77   3277.09 o 
 -23  15   9      217.67     1444.38   3141.93 o 
 -21  15   9      434.30     -489.12   2762.03 o 
 -19  15   9      123.87     2108.27   2392.54 o 
 -17  15   9      154.96    -1350.67   2146.75 o 
 -15  15   9     1378.26      132.15   2737.95 o 
 -13  15   9     5960.01     6582.38   1909.02 o 
 -11  15   9    11713.09     9190.86   1973.73 o 
  -9  15   9    15921.66    15465.34   2333.38 o 
  -7  15   9    17638.45    18198.19   2411.14 o 
  -5  15   9    21585.37    23288.79   2474.06 o 
  -3  15   9    17494.84    18641.31   2348.53 o 
  -1  15   9     9611.48    10212.87   2240.70 o 
   1  15   9    11807.05    11675.64   2341.40 o 
   3  15   9    11814.29    12491.32   5429.48 o 
   5  15   9     6021.09     1913.96   2512.70 o 
   7  15   9     2291.48     -777.30   2485.65 o 
   9  15   9     1258.40     1558.20   2627.75 o 
  11  15   9      228.25      200.48   2542.81 o 
  13  15   9     1047.15     -449.31   2149.57 o 
  15  15   9     1311.42     2871.53   2302.63 o 
  17  15   9     1257.76     3415.79   2580.27 o 
  19  15   9     1874.72      668.71   2673.58 o 
  21  15   9     2445.82     1164.08   2774.87 o 
 -24  16   9     2263.46    -1276.16   5000.23 o 
 -22  16   9     2914.77    -1914.24   4396.95 o 
 -20  16   9     1883.86    -1635.81   4095.32 o 
 -18  16   9      986.61    -1488.32   2990.78 o 
 -16  16   9      918.23      336.72   3422.43 o 
 -14  16   9       76.38     1796.55   3213.61 o 
 -12  16   9      439.99    -1025.28   1863.67 o 
 -10  16   9     4422.29     7529.62   2335.74 o 
  -8  16   9    14471.06    15615.37   2477.16 o 
  -6  16   9    28831.28    29732.90   2705.11 o 
  -4  16   9    45636.97    46133.39   3006.93 o 
  -2  16   9    62510.07    61050.21   3301.78 o 
   0  16   9    66071.61    65700.31   4189.61 o 
   2  16   9    86170.63    84353.23   7129.10 o 
   4  16   9    91592.08    85816.79   6096.57 o 
   6  16   9    79362.73    80850.60   6415.61 o 
   8  16   9    69525.70    64412.91   4284.61 o 
  10  16   9    39786.14    38439.61   3739.46 o 
  12  16   9    18990.16    18414.52   3121.62 o 
  14  16   9    10318.14    11062.02   2508.42 o 
  16  16   9     3855.74     4829.42   2570.19 o 
  18  16   9     1477.51    -1252.12   2651.56 o 
  20  16   9      661.91    -1956.99   3487.39 o 
 -23  17   9     4771.67     3376.03   4884.22 o 
 -21  17   9    10274.33     6960.88   4942.22 o 
 -19  17   9    16201.65    19107.61   5081.44 o 
 -17  17   9    23095.91    28523.47   4072.27 o 
 -15  17   9    27709.64    33374.20   3066.88 o 
 -13  17   9    31084.14    36351.54   3153.85 o 
 -11  17   9    38089.84    41696.13   2622.49 o 
  -9  17   9    38349.81    41127.05   3006.25 o 
  -7  17   9    26473.36    26475.49   2734.71 o 
  -5  17   9    18568.60    21947.61   2620.78 o 
  -3  17   9     6253.14     8983.94   2387.72 o 
  -1  17   9      219.22     -976.33   2497.70 o 
   1  17   9     1312.56     1003.38   2634.52 o 
   3  17   9     8565.72     8838.88   2990.90 o 
   5  17   9    19141.45    23494.06   3313.55 o 
   7  17   9    30119.09    28410.52   3426.67 o 
   9  17   9    42646.73    43034.69   3839.30 o 
  11  17   9    37750.58    38798.10   3859.95 o 
  13  17   9    30489.86    31832.91   3694.42 o 
  15  17   9    26014.69    24391.37   3044.82 o 
  17  17   9    19045.50    21698.31   3260.60 o 
  19  17   9    15033.83    15211.78   5858.74 o 
 -20  18   9     1586.48     5011.83   4698.59 o 
 -18  18   9     3012.49     1775.02   4559.38 o 
 -16  18   9     5613.12     6229.95   2582.88 o 
 -14  18   9    11533.01    13137.29   2706.95 o 
 -12  18   9    23455.64    23448.35   2438.78 o 
 -10  18   9    43264.52    46938.93   2779.60 o 
  -8  18   9    52798.84    53609.18   3343.21 o 
  -6  18   9    57888.24    55479.77   3402.88 o 
  -4  18   9    68192.23    66515.18   3596.98 o 
  -2  18   9    59832.43    62803.93   4634.78 o 
   0  18   9    53105.52    54465.03   4617.38 o 
   2  18   9    48419.64    47997.12   4007.91 o 
   4  18   9    32993.63    32557.41   3596.88 o 
   6  18   9    21126.15    17392.60   3208.70 o 
   8  18   9     9069.11     7038.34   2976.49 o 
  10  18   9     1394.10      789.76   3938.70 o 
  12  18   9      104.22      431.52   2895.62 o 
  14  18   9      284.71     -674.56   3335.42 o 
  16  18   9     1243.29       97.39   4019.91 o 
 -19  19   9     1513.35    -2123.07   4338.95 o 
 -17  19   9     1507.83     6404.01   4803.01 o 
 -15  19   9     1026.81     3012.15   2559.45 o 
 -13  19   9      193.21     1366.12   2090.92 o 
 -11  19   9      166.44      281.63   2092.45 o 
  -9  19   9     2690.23     2764.21   2368.84 o 
  -7  19   9     6493.44     5036.88   2356.28 o 
  -5  19   9    11404.08    14022.36   2605.07 o 
  -3  19   9    15630.88    17451.93   4048.91 o 
  -1  19   9    14700.20    18051.48   3486.24 o 
   1  19   9    17210.45    19277.65   3361.93 o 
   3  19   9    24030.24    24746.23   3531.59 o 
   5  19   9    20527.26    19849.15   3277.09 o 
   7  19   9    18855.31    23365.96   3576.46 o 
   9  19   9    14230.46     9081.63   3300.31 o 
  11  19   9     7045.71     4749.46   3135.95 o 
  13  19   9     2902.72     2434.66   3098.71 o 
  15  19   9     1206.67     1381.63   3234.86 o 
 -18  20   9     3702.50     5290.27   4895.82 o 
 -16  20   9     5489.08     7053.34   5000.23 o 
 -14  20   9     7012.49    10583.68   2855.86 o 
 -12  20   9     7581.68     5215.58   2318.90 o 
 -10  20   9     8014.58     9622.28   2272.07 o 
  -8  20   9     6861.53     6327.50   2669.97 o 
  -6  20   9     4839.73     3645.72   2826.24 o 
  -4  20   9     2054.29     1318.50   2761.30 o 
  -2  20   9      297.15     2068.14   2880.61 o 
   0  20   9        6.42      123.42   2910.93 o 
   2  20   9       84.33     -703.20   2792.84 o 
   4  20   9       64.49       48.18   2917.64 o 
   6  20   9      461.91     2364.73   2902.78 o 
   8  20   9     1232.72     2221.18   3020.65 o 
  10  20   9      815.08    -1039.01   4002.50 o 
  12  20   9      311.25     3145.58   3550.05 o 
  14  20   9      257.25      572.77   3405.34 o 
 -15  21   9      969.80     4490.27   2773.94 o 
 -13  21   9     1472.10     4173.54   3700.87 o 
 -11  21   9      426.80     1707.24   2674.76 o 
  -9  21   9       46.42     3801.62   4559.38 o 
  -7  21   9      130.79     1637.59   2998.04 o 
  -5  21   9      146.62      124.88   2811.19 o 
  -3  21   9       15.18    -2923.63   2923.63 o 
  -1  21   9        4.87    -1090.42   2919.15 o 
   1  21   9        3.94    -2824.69   2916.92 o 
   3  21   9      116.53      156.69   3000.73 o 
   5  21   9      308.77     1859.54   2977.32 o 
   7  21   9      121.35    -3014.70   3014.70 o 
   9  21   9      185.02    -1185.48   3060.78 o 
  11  21   9      793.82      214.42   2926.07 o 
 -14  22   9       41.17     7830.99   4315.74 o 
 -12  22   9      673.15     2635.86   2722.11 o 
 -10  22   9     1432.01     2358.80   2563.97 o 
  -8  22   9     3063.23     3046.62   3309.86 o 
  -6  22   9     7481.08     5351.44   3473.47 o 
  -4  22   9    11558.08    15616.07   7123.30 o 
  -2  22   9    14292.68    19921.90   3645.82 o 
   0  22   9    16380.31    18640.22   3840.38 o 
   2  22   9    18644.83    21674.46   7134.90 o 
   4  22   9    17496.84    24838.75   3814.51 o 
   6  22   9    13983.63    18407.43   3740.11 o 
   8  22   9    12267.48    12165.18   3650.33 o 
  -9  23   9    15209.15    18259.40   3202.00 o 
  -7  23   9    14204.73    18141.69   3973.50 o 
  -5  23   9     9313.03     9704.25   3630.43 o 
  -3  23   9     6083.06     8226.61   4565.18 o 
  -1  23   9     4027.17     5327.29   3476.64 o 
   1  23   9     1167.18     5533.09   3378.58 o 
   3  23   9       37.80    -1098.66   3385.62 o 
   5  23   9     1753.56     -655.20   3215.48 o 
 -30   0  10     1643.85     3422.43   5487.49 o 
 -28   0  10     3466.05     2911.97   5731.12 o 
 -26   0  10     8204.62     5893.54   5557.10 o 
 -24   0  10    11641.59    11566.66   5568.70 o 
 -22   0  10    15230.88     9988.86   5533.90 o 
 -20   0  10    25702.78    28098.74   5696.32 o 
 -18   0  10    53267.25    45628.56   6183.58 o 
 -16   0  10    42770.10    46382.65   5452.69 o 
 -14   0  10    22735.87    24618.30   4408.56 o 
 -12   0  10    14032.87    15859.20   3526.84 o 
 -10   0  10    59529.51    60351.41   3764.68 o 
  -8   0  10    25400.87    25552.46   1587.89 o 
  -6   0  10    20619.16    20791.01   1564.55 o 
  -4   0  10      614.11     -225.33   1113.14 o 
  -2   0  10       74.62     -386.81   1833.03 o 
   0   0  10    20236.30    23094.83   2250.68 o 
   2   0  10    13443.45    13917.52   1642.60 o 
   4   0  10     6000.66     6238.55   1949.05 o 
   6   0  10    21266.85    20472.48   1786.63 o 
   8   0  10    66603.85    65989.13   3260.01 o 
  10   0  10    17762.17    20198.15   2633.53 o 
  12   0  10     6184.96     6647.64   2726.34 o 
  14   0  10      272.86      765.70   2529.12 o 
  16   0  10     4024.62     4095.32   2587.13 o 
  18   0  10     1969.44     3724.07   2587.13 o 
  20   0  10     6518.40     4118.52   2900.37 o 
  22   0  10     2442.61    -1102.14   2726.34 o 
  24   0  10     1514.57     2703.14   3074.39 o 
  26   0  10      504.99    -4512.97   4512.97 o 
 -31   1  10      812.22    -1553.62   4385.35 o 
 -29   1  10      800.18     2607.46   4977.03 o 
 -27   1  10     1110.29     -897.91   3731.05 o 
 -25   1  10     1032.40     1384.56   3652.65 o 
 -23   1  10       15.50    -2767.40   3429.99 o 
 -21   1  10      190.57     -942.02   3503.64 o 
 -19   1  10      805.94     2891.42   3185.79 o 
 -17   1  10     2026.60     4380.26   3342.04 o 
 -15   1  10     4043.72     3485.65   2809.47 o 
 -13   1  10    13160.32    12270.96   2616.35 o 
 -11   1  10    88625.36    84437.11   1982.11 o 
  -9   1  10    95910.00    91293.69   1904.28 o 
  -7   1  10    97460.99    90704.31   1965.76 o 
  -5   1  10    80141.92    78969.87   1828.03 o 
  -3   1  10   133525.77   128154.52   2538.86 o 
  -1   1  10    74823.72    69451.17   2330.40 o 
   1   1  10   117338.18   110752.16   2448.31 o 
   3   1  10   127433.23   124333.73   3377.52 o 
   5   1  10   215362.08   213856.27   3355.75 o 
   7   1  10    91214.73    93765.72   2643.30 o 
   9   1  10    43366.65    43697.25   3898.09 o 
  11   1  10    28865.20    30865.98   2132.71 o 
  13   1  10     8897.71    10616.37   1997.43 o 
  15   1  10     4715.32     6326.12   1857.80 o 
  17   1  10     5182.38     4707.91   1919.40 o 
  19   1  10      253.62    -1858.07   1858.07 o 
  21   1  10       10.18     -915.92   1987.81 o 
  23   1  10       67.99    -2018.00   2018.00 o 
  25   1  10      346.37    -2999.11   2999.11 o 
  27   1  10      210.35     7958.60   4907.42 o 
 -30   2  10       90.79    -3966.37   3966.37 o 
 -28   2  10      668.02    -2232.07   3896.24 o 
 -26   2  10     1998.67     4513.82   3757.16 o 
 -24   2  10     7351.03     4389.40   3872.70 o 
 -22   2  10    14186.41    14538.11   3957.86 o 
 -20   2  10    21409.76    21582.62   3701.74 o 
 -18   2  10    28238.26    30523.91   3896.82 o 
 -16   2  10    45888.72    46968.09   3950.94 o 
 -14   2  10   120111.05   121841.97   5066.86 o 
 -12   2  10   131116.00   137795.64   3205.90 o 
 -10   2  10   110017.07   107616.92   2250.90 o 
  -8   2  10   163570.38   163294.55   3474.61 o 
  -6   2  10   168825.69   166452.67   6649.55 o 
  -4   2  10    53730.00    54963.09   1611.49 o 
  -2   2  10    77930.45    72725.32   2867.48 o 
   0   2  10    13993.75    14035.57   1560.03 o 
   2   2  10     7908.43     9134.58   1166.69 o 
   4   2  10       11.71      876.06    731.07 o 
   6   2  10     3742.19     4700.85    902.46 o 
   8   2  10    20869.75    20990.27   1698.12 o 
  10   2  10    21369.87    23137.44   1950.57 o 
  12   2  10    37691.87    38531.73   2558.12 o 
  14   2  10    26174.23    27696.46   3387.63 o 
  16   2  10    27855.77    25023.41   2587.13 o 
  18   2  10    24849.39    22758.41   2292.60 o 
  20   2  10    15186.71    11008.57   2097.74 o 
  22   2  10     9848.74     6887.93   2165.53 o 
  24   2  10     6536.40     3472.73   2270.19 o 
  26   2  10     2755.98     -220.43   4628.98 o 
 -31   3  10     1559.19      201.71   4080.48 o 
 -29   3  10     2927.11     2888.85   8840.31 o 
 -27   3  10     4846.61     5901.32   3938.70 o 
 -25   3  10     8426.76     2976.89   3698.78 o 
 -23   3  10     9071.32     8397.47   3718.30 o 
 -21   3  10    11215.21    12568.49   3660.37 o 
 -19   3  10    15288.27    12366.33   3356.06 o 
 -17   3  10    14975.51    14557.46   3351.22 o 
 -15   3  10     7503.71     7056.39   3034.03 o 
 -13   3  10     1210.78      -88.21   3579.05 o 
 -11   3  10      329.39     1676.65   1001.75 o 
  -9   3  10     2626.30     2397.31   1039.79 o 
  -7   3  10    63378.67    64892.40   1737.86 o 
  -5   3  10    86457.48    87957.17   2416.08 o 
  -3   3  10   107672.48   106023.69   4714.75 o 
  -1   3  10   134491.36   127059.92   2947.62 o 
   1   3  10   223770.66   211854.13   4627.73 o 
   3   3  10   224744.25   220503.75   3929.37 o 
   5   3  10   233779.34   226655.73   3175.53 o 
   7   3  10   160139.66   158803.70   2703.53 o 
   9   3  10   167559.78   166775.97   5986.36 o 
  11   3  10    89858.48    90513.98   3043.46 o 
  13   3  10    58277.79    58250.31   2748.02 o 
  15   3  10    29622.92    27923.88   2280.39 o 
  17   3  10    10911.92     8617.34   2621.93 o 
  19   3  10     3378.94     5108.26   2107.10 o 
  21   3  10      879.84       52.21   2034.46 o 
  23   3  10        3.15     -837.93   2134.35 o 
  25   3  10       21.62     3735.67   5232.26 o 
  27   3  10      357.69     -545.27   5394.68 o 
 -30   4  10       16.15    -3785.36   3785.36 o 
 -28   4  10        7.37     1304.33   3884.34 o 
 -26   4  10       27.21    -1493.69   3190.40 o 
 -24   4  10      554.42     4487.41   2793.48 o 
 -22   4  10     2456.67     4571.06   2639.44 o 
 -20   4  10     1304.45     1224.04   2340.54 o 
 -18   4  10     1236.24     1994.65   3660.26 o 
 -16   4  10     9501.54     9242.25   2507.55 o 
 -14   4  10    50210.70    51368.55   2007.38 o 
 -12   4  10    87721.13    89320.07   2092.97 o 
 -10   4  10   102607.41   101735.45   2250.50 o 
  -8   4  10    81737.98    78937.66   1957.04 o 
  -6   4  10   115359.32   109502.59   4721.61 o 
  -4   4  10   107757.80   101550.95   2809.11 o 
  -2   4  10   106835.49   103036.40   2291.89 o 
   0   4  10    85611.70    90116.04   3411.67 o 
   2   4  10    50680.41    52121.40   2382.66 o 
   4   4  10     3610.13     3013.77    734.05 o 
   6   4  10     3487.78     3283.12    881.33 o 
   8   4  10     1369.83      871.29   1563.89 o 
  10   4  10     1930.04     1583.60   1689.92 o 
  12   4  10    10148.84    10847.86   1971.90 o 
  14   4  10    19490.68    20261.25   3184.60 o 
  16   4  10    23357.44    23602.75   2987.38 o 
  18   4  10    12227.34    11863.78   2140.35 o 
  20   4  10     9206.82     9019.71   2136.43 o 
  22   4  10     7662.88     9984.60   2674.13 o 
  24   4  10     4353.49     1457.51   2726.12 o 
  26   4  10     2983.86     3294.82   5162.65 o 
 -31   5  10       47.24     1011.18   3998.68 o 
 -29   5  10      205.32    -3633.06   3898.42 o 
 -27   5  10       50.95    -1759.59   3770.48 o 
 -25   5  10       35.94    -1080.77   2701.85 o 
 -23   5  10     2200.68     3028.56   2554.59 o 
 -21   5  10     1511.13     2235.04   2547.25 o 
 -19   5  10      455.54    -1973.37   2249.34 o 
 -17   5  10      440.40     1970.96   2400.25 o 
 -15   5  10      340.26     1223.51   2302.46 o 
 -13   5  10        0.61     1245.77   1340.94 o 
 -11   5  10      704.49     1684.92   1225.61 o 
  -9   5  10      429.02      317.20   1124.33 o 
  -7   5  10     6526.84     7577.42   1366.98 o 
  -5   5  10    13584.67    14109.54   1189.82 o 
  -3   5  10     4895.13     5734.81   2237.68 o 
  -1   5  10     1374.61     2037.54   1991.73 o 
   1   5  10    24843.36    21843.04   1914.15 o 
   3   5  10    32621.26    31483.48   2268.95 o 
   5   5  10     6678.07     7926.48    787.98 o 
   7   5  10    19592.87    20030.86   1418.84 o 
   9   5  10    20644.65    22128.25   1973.77 o 
  11   5  10    27859.43    29760.85   2219.03 o 
  13   5  10    25966.29    25334.71   2262.29 o 
  15   5  10    12582.44    10713.94   2865.56 o 
  17   5  10     6929.89     6882.71   3097.59 o 
  19   5  10     7239.94     8074.69   2628.24 o 
  21   5  10     1721.93     4001.54   2481.97 o 
  23   5  10      866.70    -1165.56   2654.15 o 
  25   5  10     1246.92     2008.35   3568.40 o 
 -30   6  10      783.44     -274.89   4141.88 o 
 -28   6  10     1502.10     4052.97   3980.50 o 
 -26   6  10     2177.02     3822.94   2850.06 o 
 -24   6  10     1854.48     -395.26   2549.03 o 
 -22   6  10     2994.05     2711.54   2511.11 o 
 -20   6  10     7441.26     5162.92   2379.82 o 
 -18   6  10    10030.21     8287.63   2401.78 o 
 -16   6  10    13561.23    14441.90   2606.25 o 
 -14   6  10     5227.44     5233.88   1624.99 o 
 -12   6  10     2527.21     3762.45   1348.78 o 
 -10   6  10     1957.79     1502.14   1254.10 o 
  -8   6  10      344.59     1051.14   1319.52 o 
  -6   6  10     2573.67     2345.31   1249.48 o 
  -4   6  10     4210.29     3411.93    922.52 o 
  -2   6  10    16245.40    17025.88   1664.11 o 
   0   6  10     2706.94     2723.67   1581.02 o 
   2   6  10     1209.59      133.81   1640.12 o 
   4   6  10      150.16     1391.81   1873.21 o 
   6   6  10      680.02     1067.26    800.81 o 
   8   6  10       20.99      870.17   1937.44 o 
  10   6  10     3558.79     7222.31   1904.46 o 
  12   6  10     2592.99     1361.50   1796.50 o 
  14   6  10     3325.08     2072.24   2105.67 o 
  16   6  10     1026.27     -820.95   2279.66 o 
  18   6  10      202.68      -27.73   2375.76 o 
  20   6  10      921.60    -1118.97   2383.59 o 
  22   6  10     1038.92    -1089.36   2570.35 o 
  24   6  10      178.67     2082.02   3248.41 o 
 -29   7  10      453.33    -2901.16   3965.30 o 
 -27   7  10      440.68    -3384.31   3792.41 o 
 -25   7  10      118.63    -1010.05   2658.10 o 
 -23   7  10        8.34    -1775.60   2443.36 o 
 -21   7  10       98.48     -969.40   2390.49 o 
 -19   7  10     1467.20       27.38   2254.39 o 
 -17   7  10     8346.47     9546.30   2358.22 o 
 -15   7  10    21969.80    22692.52   1952.36 o 
 -13   7  10    30222.85    30116.44   3305.77 o 
 -11   7  10    24959.86    26492.07   1770.55 o 
  -9   7  10    60104.52    62495.41   2713.01 o 
  -7   7  10    79029.27    76308.81   2905.35 o 
  -5   7  10    98177.37    95343.81   2282.11 o 
  -3   7  10   190186.53   177152.02   4120.33 o 
  -1   7  10   239898.67   228302.50   6235.27 o 
   1   7  10   113754.84   114382.39   2960.91 o 
   3   7  10    65827.80    63695.89   2838.39 o 
   5   7  10    41214.73    40155.23   2186.99 o 
   7   7  10    31065.61    33135.25   1834.41 o 
   9   7  10    24157.00    26727.46   2572.46 o 
  11   7  10     8578.23     8019.51   2322.14 o 
  13   7  10     2579.77     3038.94   2347.57 o 
  15   7  10      346.54    -1093.89   2202.72 o 
  17   7  10       87.50    -1666.23   2563.92 o 
  19   7  10      527.77     -293.26   2418.75 o 
  21   7  10       87.51     -578.98   2415.86 o 
  23   7  10      214.99    -1757.14   2626.05 o 
  25   7  10       97.17     -951.32   5151.05 o 
 -30   8  10      751.42     -575.78   3994.03 o 
 -28   8  10     1837.81     2355.34   3888.34 o 
 -26   8  10     4141.88     6913.31   3766.75 o 
 -24   8  10     8197.41     7070.19   2783.35 o 
 -22   8  10    18429.98    22972.05   2962.62 o 
 -20   8  10    41005.41    41689.95   3210.05 o 
 -18   8  10    76551.65    70441.45   3558.02 o 
 -16   8  10    87544.95    91730.03   6937.67 o 
 -14   8  10    68600.70    73625.98   4588.38 o 
 -12   8  10    79668.55    82106.21   7133.66 o 
 -10   8  10   105021.16   109728.02   6327.29 o 
  -8   8  10    93771.55    89141.44   2738.97 o 
  -6   8  10    49810.10    47840.40   1773.72 o 
  -4   8  10    32176.09    32499.16   1374.80 o 
  -2   8  10     2225.43     2790.99   1453.55 o 
   0   8  10      939.95      610.43   1440.63 o 
   2   8  10     8657.82     7985.21   1838.38 o 
   4   8  10    18409.89    17217.25   1913.67 o 
   6   8  10    21167.16    21449.66   1896.72 o 
   8   8  10    30214.90    31536.41   2590.71 o 
  10   8  10    56146.87    54080.88   3061.92 o 
  12   8  10    65785.28    69349.58   3431.67 o 
  14   8  10    53488.02    54743.89   3380.56 o 
  16   8  10    40918.50    42203.58   3202.63 o 
  18   8  10    22011.43    23756.98   2856.45 o 
  20   8  10    13250.85    14538.16   2820.09 o 
  22   8  10     7338.82    13464.99   2077.97 o 
  24   8  10     4578.21     7058.32   2378.23 o 
 -29   9  10     2197.68     2503.63   3972.40 o 
 -27   9  10     3745.56     1845.05   3802.25 o 
 -25   9  10     6225.63     3656.95   3444.40 o 
 -23   9  10     7808.29     5989.93   2640.87 o 
 -21   9  10     6418.63     3908.56   3022.18 o 
 -19   9  10     7075.29     4080.11   2427.37 o 
 -17   9  10     4164.35     3941.66   2219.90 o 
 -15   9  10      149.14     1802.56   1701.68 o 
 -13   9  10     5755.17     7701.46   1735.95 o 
 -11   9  10    10457.09    11400.28   1564.99 o 
  -9   9  10    25233.95    24444.51   2808.27 o 
  -7   9  10    55707.10    53605.30   2530.94 o 
  -5   9  10   135480.72   123798.27   3136.69 o 
  -3   9  10   167035.33   161594.98   4224.02 o 
  -1   9  10   197169.78   188088.02   5325.25 o 
   1   9  10   218284.53   214426.88   6973.65 o 
   3   9  10   216887.25   201445.63   4357.48 o 
   5   9  10   143284.11   144446.58   3730.61 o 
   7   9  10   129246.94   126080.24   3588.80 o 
   9   9  10    75955.20    73061.90   4507.41 o 
  11   9  10    30190.65    29707.30   2309.74 o 
  13   9  10    15313.52    15784.26   2522.46 o 
  15   9  10     9542.86     7085.57   1848.27 o 
  17   9  10     2266.58     3654.19   2106.34 o 
  19   9  10       53.69    -1155.32   2079.35 o 
  21   9  10      102.86     1108.41   2218.12 o 
  23   9  10      840.31     1085.41   2296.11 o 
  25   9  10     1690.47     1902.64   5000.23 o 
 -28  10  10       26.75     2561.16   5220.66 o 
 -26  10  10       16.07     2449.65   4449.16 o 
 -24  10  10       85.88    -2534.11   2809.71 o 
 -22  10  10     1027.38     -370.75   2651.86 o 
 -20  10  10     1893.80      245.39   2418.21 o 
 -18  10  10     4745.22     4238.35   2405.00 o 
 -16  10  10    13085.40    13109.71   2387.67 o 
 -14  10  10    16937.80    17907.46   1930.66 o 
 -12  10  10    28156.42    29353.97   3481.54 o 
 -10  10  10    35499.53    35826.93   1793.15 o 
  -8  10  10    37103.95    36845.38   1887.00 o 
  -6  10  10    44463.69    47688.72   1886.59 o 
  -4  10  10    84083.89    83309.31   3151.93 o 
  -2  10  10   111932.34   111283.58   3608.94 o 
   0  10  10   100862.53   100126.09   3534.26 o 
   2  10  10    26868.85    28472.10   2071.73 o 
   4  10  10    10388.70    13859.79   2064.19 o 
   6  10  10      135.29     -557.41   2424.71 o 
   8  10  10      971.57     1949.40   1819.86 o 
  10  10  10       86.06    -1243.17   1735.47 o 
  12  10  10      119.12     1045.41   1848.84 o 
  14  10  10     2501.08     4198.64   1945.02 o 
  16  10  10     5819.21     7310.90   2197.90 o 
  18  10  10     6942.52     7430.92   2738.64 o 
  20  10  10     3203.06      863.86   2292.36 o 
  22  10  10     2449.28     3419.96   2419.80 o 
  24  10  10     2519.48     2123.46   6688.24 o 
 -27  11  10       54.75    -2590.23   3416.95 o 
 -25  11  10        3.54     5213.22   3473.67 o 
 -23  11  10       12.53     -732.86   2560.18 o 
 -21  11  10      367.92      -30.02   2469.49 o 
 -19  11  10     1961.99     5204.54   2463.37 o 
 -17  11  10     3812.06     5431.32   2367.55 o 
 -15  11  10     8412.77     9546.55   2233.28 o 
 -13  11  10     9318.55     9563.32   1566.58 o 
 -11  11  10     5032.45     5708.02   1465.10 o 
  -9  11  10     7668.21     8756.20   1559.67 o 
  -7  11  10    19973.20    17985.03   1604.57 o 
  -5  11  10    14468.34    15872.60   1436.85 o 
  -3  11  10    10103.16    10894.07   2125.33 o 
  -1  11  10     1450.92     -937.42   1960.52 o 
   1  11  10      814.56     1169.68   2131.98 o 
   3  11  10      528.07     2365.25   2261.87 o 
   5  11  10      166.37    -1902.70   2180.52 o 
   7  11  10      121.12      268.87   2082.31 o 
   9  11  10      862.29      789.18   1757.72 o 
  11  11  10     7768.52     7163.36   1907.41 o 
  13  11  10    13012.80    11676.82   2107.40 o 
  15  11  10    16263.31    15082.42   2232.50 o 
  17  11  10    10266.07    10878.41   2285.68 o 
  19  11  10     4825.72     3880.65   2265.58 o 
  21  11  10     3917.38     3129.85   2405.94 o 
  23  11  10     2718.28     5633.13   2532.35 o 
 -28  12  10        7.67     -777.30   5359.88 o 
 -26  12  10        4.61     2164.20   3276.36 o 
 -24  12  10       63.75      767.35   3277.41 o 
 -22  12  10      693.52    -1506.92   2427.92 o 
 -20  12  10      793.36     2467.18   2434.74 o 
 -18  12  10     1045.43    -1310.97   2218.52 o 
 -16  12  10     1994.64     3451.77   1822.71 o 
 -14  12  10     1535.32     3658.99   1669.03 o 
 -12  12  10     3767.10     2791.79   1437.49 o 
 -10  12  10     9051.67     9782.02   1557.64 o 
  -8  12  10     3893.46     3936.95   1450.83 o 
  -6  12  10     3947.37     3041.34   2054.56 o 
  -4  12  10      361.58    -1862.40   1937.60 o 
  -2  12  10    20476.40    20115.62   2389.00 o 
   0  12  10    22048.50    23829.23   2546.79 o 
   2  12  10    12524.69    10970.89   2352.23 o 
   4  12  10    14841.15    14434.82   2393.98 o 
   6  12  10    14446.91    14303.19   3052.48 o 
   8  12  10    20966.54    17377.31   2431.53 o 
  10  12  10    19984.47    19232.90   2439.71 o 
  12  12  10    12854.84    12180.61   2123.51 o 
  14  12  10     9669.66     9741.82   2113.45 o 
  16  12  10     3726.24     3211.31   2077.39 o 
  18  12  10     1236.15       41.31   2128.78 o 
  20  12  10      553.82     2305.55   2229.12 o 
  22  12  10      242.00     1171.17   2330.86 o 
 -27  13  10        1.02    -1793.11   3506.63 o 
 -25  13  10       75.56    -1545.55   3232.83 o 
 -23  13  10      836.20      678.24   3108.60 o 
 -21  13  10      612.17     1373.52   2455.21 o 
 -19  13  10      407.00    -1918.27   2257.62 o 
 -17  13  10     1386.28     2825.94   2159.04 o 
 -15  13  10     1516.46     1839.74   1788.30 o 
 -13  13  10     2493.36     1975.95   1437.65 o 
 -11  13  10     4376.05     3772.65   1344.87 o 
  -9  13  10     6974.43     6269.15   2032.96 o 
  -7  13  10     5347.60     5229.92   1997.30 o 
  -5  13  10     4344.16     4836.48   2005.33 o 
  -3  13  10    10290.18     9807.19   2151.84 o 
  -1  13  10    18205.88    17623.38   2366.38 o 
   1  13  10     3110.36     3019.12   2100.17 o 
   3  13  10     1423.60     -849.58   1991.24 o 
   5  13  10     3719.92     1220.78   2366.55 o 
   7  13  10     3781.58     3553.51   2559.79 o 
   9  13  10     3455.43     1383.36   2657.02 o 
  11  13  10     2905.57     2979.12   2174.99 o 
  13  13  10     1549.94      955.08   2022.86 o 
  15  13  10      518.74     1272.93   1996.40 o 
  17  13  10      246.34    -2078.94   2078.94 o 
  19  13  10      229.53    -1147.47   2734.73 o 
  21  13  10      409.78     -141.89   2911.93 o 
 -26  14  10     2448.13     1746.50   3458.45 o 
 -24  14  10     5914.28    11443.69   3494.56 o 
 -22  14  10     9186.47    13703.49   5876.14 o 
 -20  14  10    13915.12    13588.97   2721.16 o 
 -18  14  10    20946.62    23387.98   2761.85 o 
 -16  14  10    23843.16    25918.73   2616.13 o 
 -14  14  10    23065.51    27696.07   3729.87 o 
 -12  14  10    26262.70    27482.20   2235.91 o 
 -10  14  10    32504.64    31082.06   2601.99 o 
  -8  14  10    31766.93    29794.68   2500.57 o 
  -6  14  10    13201.46    14454.43   2192.38 o 
  -4  14  10      888.43      705.26   1948.80 o 
  -2  14  10     5836.10     7479.82   2335.99 o 
   0  14  10    17409.35    20650.80   4170.05 o 
   2  14  10    15271.43    16342.14   2867.46 o 
   4  14  10     8868.71     8407.47   2647.86 o 
   6  14  10    18942.76    19283.20   2936.53 o 
   8  14  10    26901.67    25553.84   3256.75 o 
  10  14  10    26016.88    23677.45   3426.67 o 
  12  14  10    23365.33    23624.93   2653.24 o 
  14  14  10    21118.61    20691.22   2729.49 o 
  16  14  10    13732.86    16777.33   2882.48 o 
  18  14  10     9628.34     8251.98   2849.40 o 
  20  14  10     6076.20     5907.25   2854.79 o 
 -25  15  10     2707.98    -4872.61   4872.61 o 
 -23  15  10     2432.63     1263.89   3192.26 o 
 -21  15  10     1752.84     3410.83   4466.56 o 
 -19  15  10      887.91     2853.96   3315.58 o 
 -17  15  10       45.36     1273.48   3083.69 o 
 -15  15  10      937.52      199.68   2146.66 o 
 -13  15  10     5311.63     3568.23   3146.22 o 
 -11  15  10    16411.06    19010.92   2375.36 o 
  -9  15  10    37728.19    37000.50   2790.75 o 
  -7  15  10    61410.11    60990.55   3261.62 o 
  -5  15  10    83611.41    84838.04   3509.04 o 
  -3  15  10    90301.05    86743.22   3806.63 o 
  -1  15  10    91914.87    94876.76   3794.31 o 
   1  15  10    94164.52    91864.04   3818.21 o 
   3  15  10    88155.37    95150.16   7100.09 o 
   5  15  10    73270.91    70697.14   4210.65 o 
   7  15  10    54968.94    55344.88   4280.94 o 
   9  15  10    27903.35    26061.07   3310.03 o 
  11  15  10    13808.61    16407.68   3186.75 o 
  13  15  10     1941.55      748.13   2229.34 o 
  15  15  10       50.00    -1645.12   2357.69 o 
  17  15  10      334.60    -1809.63   2461.99 o 
  19  15  10     1170.83       71.43   2687.79 o 
 -24  16  10      359.86    -2157.87   4605.78 o 
 -22  16  10     1369.58     4640.59   4942.22 o 
 -20  16  10     2553.31     6942.04   4657.99 o 
 -18  16  10     3638.89     -687.60   3249.10 o 
 -16  16  10     5848.00     7119.59   3178.38 o 
 -14  16  10    10057.00    12169.99   2519.32 o 
 -12  16  10    14269.50    12143.08   2328.93 o 
 -10  16  10    14387.78    15467.60   2475.60 o 
  -8  16  10    16288.13    19279.12   2576.35 o 
  -6  16  10    18642.42    19760.58   2562.02 o 
  -4  16  10     7533.24     8866.49   2205.43 o 
  -2  16  10     1046.77     2422.30   2158.58 o 
   0  16  10      476.00     3392.00   2188.12 o 
   2  16  10      121.25     1068.74   2565.66 o 
   4  16  10       65.53    -1198.06   2593.95 o 
   6  16  10     1526.71    -2452.67   2452.67 o 
   8  16  10     5133.14     2574.53   2672.97 o 
  10  16  10     6754.39     5990.80   2875.02 o 
  12  16  10     6429.03     4847.17   3018.74 o 
  14  16  10     6491.09     6031.39   3106.73 o 
  16  16  10     5367.41     8741.46   2749.50 o 
  18  16  10     3574.23     3590.29   3996.37 o 
 -23  17  10       13.25    -1647.41   4826.21 o 
 -21  17  10      163.80    -3990.90   4582.58 o 
 -19  17  10      689.89     4113.24   3577.61 o 
 -17  17  10     1723.68     -462.87   3420.89 o 
 -15  17  10     3525.87     3067.94   3996.70 o 
 -13  17  10     5002.10     3039.68   2065.46 o 
 -11  17  10     6323.84     7454.01   2085.11 o 
  -9  17  10     7892.18     8322.40   2441.98 o 
  -7  17  10     9077.99     7646.78   2427.95 o 
  -5  17  10    11645.87    11959.81   2501.04 o 
  -3  17  10    14458.92    13263.04   2504.09 o 
  -1  17  10     8923.67     5409.90   2309.69 o 
   1  17  10     3849.15     4600.43   2748.25 o 
   3  17  10     2552.24     1967.65   2826.82 o 
   5  17  10     1225.25      660.60   2632.70 o 
   7  17  10      336.67     1117.09   2670.56 o 
   9  17  10       26.51     -363.51   2483.19 o 
  11  17  10      578.78      663.38   2748.96 o 
  13  17  10     1033.55    -2453.19   2946.56 o 
  15  17  10     1234.49     3289.37   4930.62 o 
  17  17  10     1246.38     1419.71   2737.89 o 
 -20  18  10     6297.05     8596.68   5093.04 o 
 -18  18  10     8728.29     7159.14   5313.47 o 
 -16  18  10    11372.11    12613.39   6694.04 o 
 -14  18  10    10703.36    12606.33   2793.97 o 
 -12  18  10     6650.20     5744.28   2138.19 o 
 -10  18  10     5379.33     3638.04   2381.43 o 
  -8  18  10     5096.92     4095.19   2359.34 o 
  -6  18  10     2184.31     3090.62   2421.84 o 
  -4  18  10       23.32        1.45   2329.85 o 
  -2  18  10     2683.54     3626.03   2808.80 o 
   0  18  10     8291.01     8758.16   3265.81 o 
   2  18  10    13003.54     9779.62   2977.99 o 
   4  18  10    17786.90    21009.30   3358.95 o 
   6  18  10    26124.40    31669.44   3716.15 o 
   8  18  10    29163.25    30542.72   3694.84 o 
  10  18  10    24826.95    26076.25   4924.82 o 
  12  18  10    19480.75    18992.30   3526.13 o 
  14  18  10    12529.96     7025.90   3328.16 o 
  16  18  10     7674.38    13132.86   5359.88 o 
 -19  19  10      209.11      510.46   4675.39 o 
 -17  19  10      165.68     -416.27   3582.80 o 
 -15  19  10       42.10    -4930.62   4930.62 o 
 -13  19  10      157.87      916.07   2557.16 o 
 -11  19  10     1731.94     1562.21   2104.14 o 
  -9  19  10     4530.82     6506.20   2604.62 o 
  -7  19  10     8213.14     7427.40   2486.82 o 
  -5  19  10    11698.69    12923.15   2599.18 o 
  -3  19  10    12261.82    13723.27   3083.17 o 
  -1  19  10    11693.99    16132.44   3227.54 o 
   1  19  10    11050.52    13748.58   3213.22 o 
   3  19  10     8359.28     9668.48   3027.05 o 
   5  19  10     4075.50     5286.03   2997.35 o 
   7  19  10      585.97     -600.54   2802.34 o 
   9  19  10      268.99    -2625.99   2625.99 o 
  11  19  10      285.63     3385.85   3106.96 o 
  13  19  10      113.84     2712.54   3967.70 o 
  15  19  10      759.18     -526.62   3700.87 o 
 -18  20  10     1208.04    -3097.59   4524.57 o 
 -16  20  10     1546.48    -3027.74   3509.48 o 
 -14  20  10     1089.53     -295.81   2734.18 o 
 -12  20  10     1453.96    -2144.55   3262.65 o 
 -10  20  10     3100.99     5771.59   2226.71 o 
  -8  20  10     1672.89     2869.43   2576.93 o 
  -6  20  10      308.38       70.98   2427.88 o 
  -4  20  10      510.60     4577.32   3457.24 o 
  -2  20  10      574.98     -514.05   3619.66 o 
   0  20  10        4.39    -1269.26   2780.29 o 
   2  20  10      482.80      395.82   2844.26 o 
   4  20  10      713.48     1416.73   2886.75 o 
   6  20  10      778.08     -598.97   2881.55 o 
   8  20  10     1042.42      981.61   2933.74 o 
  10  20  10     1050.46     1157.97   3076.97 o 
  12  20  10      510.82    -1568.28   4199.73 o 
 -15  21  10     1550.46      981.39   3996.70 o 
 -13  21  10     2836.25     5019.33   3770.48 o 
 -11  21  10     5029.73     3890.81   2755.35 o 
  -9  21  10    10753.92    13702.89   3011.22 o 
  -7  21  10    17420.09    21155.08   4907.42 o 
  -5  21  10    20110.94    24056.50   3570.76 o 
  -3  21  10    22730.19    28147.20   5684.72 o 
  -1  21  10    22454.17    24078.12   3746.39 o 
   1  21  10    21283.75    21556.32   3615.90 o 
   3  21  10    19251.68    19142.10   3845.88 o 
   5  21  10    13321.66    14804.31   3609.94 o 
   7  21  10     6080.31     8029.50   3312.50 o 
   9  21  10     2527.15     2053.32   3059.73 o 
  11  21  10     1013.65     -400.47   3084.44 o 
 -12  22  10     3564.80     9763.69   3874.47 o 
 -10  22  10     2342.22     3838.05   2952.57 o 
  -8  22  10     2770.04     1153.03   3188.39 o 
  -6  22  10     3305.44      885.78   3230.60 o 
  -4  22  10     1639.65     1083.70   3030.70 o 
  -2  22  10       11.70     2778.24   3333.66 o 
   0  22  10      590.68     -936.76   3245.98 o 
   2  22  10     1007.59     -187.63   3550.05 o 
   4  22  10     2792.38     1900.38   3244.40 o 
   6  22  10     5280.44     5533.90   3470.07 o 
   8  22  10     6139.75     7819.39   5278.67 o 
  -9  23  10      536.86       37.36   3319.82 o 
  -7  23  10      615.27    -1113.34   3164.87 o 
  -5  23  10      533.02     1923.70   3417.73 o 
  -3  23  10      768.15     2556.24   3395.05 o 
  -1  23  10     1482.75     1492.28   3385.88 o 
   1  23  10     1055.68      -86.91   3226.66 o 
   3  23  10      373.24     2632.17   3409.69 o 
 -31   1  11      297.33    -1860.40   3975.62 o 
 -29   1  11      130.05     1276.16   3831.02 o 
 -27   1  11       15.64     1311.47   3930.74 o 
 -25   1  11      940.46      577.98   3562.95 o 
 -23   1  11     4228.13     7935.01   3741.04 o 
 -21   1  11    11201.69     9742.13   3747.26 o 
 -19   1  11    19402.61    20042.85   3554.28 o 
 -17   1  11    44643.26    44988.01   4020.51 o 
 -15   1  11    93966.44    87617.28   4444.85 o 
 -13   1  11   148294.59   141265.97   4976.08 o 
 -11   1  11   230601.59   219275.45   4057.09 o 
  -9   1  11   241541.03   230888.56   3754.74 o 
  -7   1  11   220452.67   222221.50   4501.13 o 
  -5   1  11   202684.39   201205.95   3111.75 o 
  -3   1  11   100673.40    99025.84   3397.24 o 
  -1   1  11    16333.71    17100.61   1333.30 o 
   1   1  11    20016.09    18605.02   1351.49 o 
   3   1  11      399.10      506.76   1163.07 o 
   5   1  11     9226.58     9656.06    957.09 o 
   7   1  11    48478.70    49587.91   1520.21 o 
   9   1  11    45379.54    46721.73   2157.51 o 
  11   1  11    47417.37    47127.55   2370.76 o 
  13   1  11    56921.77    58403.34   2612.56 o 
  15   1  11    64907.63    61935.62   4234.53 o 
  17   1  11    47212.93    44961.87   2682.54 o 
  19   1  11    38460.43    30933.27   2425.57 o 
  21   1  11    19952.54    17938.98   3062.79 o 
  23   1  11     8790.89     8519.11   2247.35 o 
  25   1  11     4525.47     2496.35   3190.40 o 
 -30   2  11     4159.79     7451.45   4510.64 o 
 -28   2  11     8111.71    10457.77   4343.92 o 
 -26   2  11    12656.98    12935.75   4101.12 o 
 -24   2  11    19299.20    22496.16   4321.54 o 
 -22   2  11    25178.46    22956.56   5412.08 o 
 -20   2  11    20227.66    21394.50   3609.21 o 
 -18   2  11    10674.63     9879.39   3354.88 o 
 -16   2  11     9179.20     7643.00   3109.06 o 
 -14   2  11     5325.41     4095.60   2772.48 o 
 -12   2  11       19.63      148.31    825.78 o 
 -10   2  11    21602.23    22004.40   1045.89 o 
  -8   2  11    70759.41    71263.34   1730.39 o 
  -6   2  11   164492.55   162725.59   3576.79 o 
  -4   2  11   240289.33   233955.23   3998.34 o 
  -2   2  11   180341.06   172008.38   4726.40 o 
   0   2  11   274473.81   257145.09  10369.50 o 
   2   2  11   399015.13   393905.06   6215.42 o 
   4   2  11   340524.47   333215.69   5435.51 o 
   6   2  11   274029.97   285410.66   3908.68 o 
   8   2  11   229099.69   227628.45   3893.78 o 
  10   2  11    80417.54    81449.84   2793.20 o 
  12   2  11    34990.98    35196.02   2284.39 o 
  14   2  11    11110.44    11088.40   1873.83 o 
  16   2  11     3621.01     2825.99   1834.07 o 
  18   2  11      149.37      463.91   1893.67 o 
  20   2  11     1880.45    -1860.83   1860.83 o 
  22   2  11     3459.26     1392.58   2123.58 o 
  24   2  11     2604.80      207.14   3700.87 o 
  26   2  11     3481.33     8422.66   5313.47 o 
 -31   3  11      169.17     3082.88   4913.22 o 
 -29   3  11      105.87     2231.25   3213.59 o 
 -27   3  11      265.91     3438.45   3068.51 o 
 -25   3  11        9.10     1054.31   3736.23 o 
 -23   3  11      867.45      930.32   3645.13 o 
 -21   3  11      117.05     2056.83   3292.05 o 
 -19   3  11      460.25     2477.43   4466.56 o 
 -17   3  11       68.33     2409.20   3080.20 o 
 -15   3  11     2455.64     3347.91   2923.54 o 
 -13   3  11     4835.39     5545.10   1431.30 o 
 -11   3  11     2158.99     1813.00   1071.77 o 
  -9   3  11     4827.29     4949.15    903.23 o 
  -7   3  11     4571.98     5184.04   1017.23 o 
  -5   3  11      922.11      -53.62   1150.39 o 
  -3   3  11    12489.98    13370.67   1196.48 o 
  -1   3  11    40900.55    41207.59   1423.94 o 
   1   3  11     3491.50     2886.17   1627.38 o 
   3   3  11     3776.65     3533.91   1161.88 o 
   5   3  11     6905.79     5688.32    931.32 o 
   7   3  11     9794.25    10288.37   1035.41 o 
   9   3  11     9262.28     7579.83   1729.35 o 
  11   3  11     4614.87     2962.33   1792.33 o 
  13   3  11     1629.66     1528.93   1757.22 o 
  15   3  11      466.70      572.98   1747.28 o 
  17   3  11      651.57      862.93   1835.64 o 
  19   3  11     2215.33     2781.81   1967.55 o 
  21   3  11     1264.85     2292.30   2563.91 o 
  23   3  11      334.60    -1538.75   2533.53 o 
  25   3  11      231.93    -1231.34   3642.31 o 
 -30   4  11     2488.06     3249.60   4110.94 o 
 -28   4  11     5350.94     6308.64   3193.11 o 
 -26   4  11     8417.60     8407.62   3132.25 o 
 -24   4  11    14477.57    13713.10   2995.10 o 
 -22   4  11    15576.38    17384.38   2972.00 o 
 -20   4  11     9578.38     9663.21   2590.30 o 
 -18   4  11    12855.31    10044.32   2570.04 o 
 -16   4  11    13233.64     9694.75   2554.65 o 
 -14   4  11      829.14      386.94   1405.51 o 
 -12   4  11      342.39      460.34   1212.74 o 
 -10   4  11     1486.82     1934.69   1180.47 o 
  -8   4  11    21013.69    19676.43   1133.19 o 
  -6   4  11    32128.41    30779.76   1392.11 o 
  -4   4  11   126018.99   121109.96   3628.13 o 
  -2   4  11   295747.47   276394.06   5780.91 o 
   0   4  11   289126.88   284565.44   4627.35 o 
   2   4  11   276840.81   269705.34   5744.47 o 
   4   4  11   235778.89   228351.73   4180.59 o 
   6   4  11   188581.11   195980.20   3712.42 o 
   8   4  11   151345.55   153322.05   3094.79 o 
  10   4  11    82781.00    78061.55   2818.66 o 
  12   4  11    43540.86    44872.06   3318.02 o 
  14   4  11    24178.69    25228.34   2331.89 o 
  16   4  11     5679.05     8577.19   1972.90 o 
  18   4  11      520.61    -2287.84   2287.84 o 
  20   4  11        6.54     -577.02   2379.91 o 
  22   4  11      149.45      772.70   2578.28 o 
  24   4  11      516.03     -185.76   2762.86 o 
  26   4  11      852.39    -1531.39   5104.64 o 
 -31   5  11      395.10    -5464.29   5464.29 o 
 -29   5  11       12.82    -3781.63   3781.63 o 
 -27   5  11      457.32    -3025.51   3025.51 o 
 -25   5  11     2492.94     1569.55   2722.79 o 
 -23   5  11     7441.60     7552.18   2820.64 o 
 -21   5  11    23757.03    22801.16   2939.19 o 
 -19   5  11    48883.95    51467.22   3375.32 o 
 -17   5  11   108982.45   109134.73   4223.01 o 
 -15   5  11   199721.03   189728.31   6171.98 o 
 -13   5  11   259862.50   266152.28   4972.59 o 
 -11   5  11   318116.53   318179.88   4867.22 o 
  -9   5  11   400292.63   385384.59   6484.52 o 
  -7   5  11   372563.56   353373.03   7736.84 o 
  -5   5  11   357684.06   345662.63   8344.97 o 
  -3   5  11   224078.08   232293.61   4042.16 o 
  -1   5  11    99584.15    92164.99   3485.78 o 
   1   5  11    50331.44    48812.63   2419.80 o 
   3   5  11    14565.70    15914.90   2045.11 o 
   5   5  11     3970.65     4159.02    825.83 o 
   7   5  11    15971.63    17202.10   1416.19 o 
   9   5  11    47646.89    45055.19   2208.47 o 
  11   5  11    71553.21    72954.73   2812.54 o 
  13   5  11    84146.05    81553.08   5696.32 o 
  15   5  11   108746.64   109358.23   4367.10 o 
  17   5  11   102519.23   102229.93   5377.28 o 
  19   5  11    48638.28    52924.25   3489.63 o 
  21   5  11    23944.74    26756.74   3102.83 o 
  23   5  11    13961.79    14457.57   4692.79 o 
  25   5  11     7160.05     5662.19   3634.11 o 
 -30   6  11     1846.23     3173.81   3979.44 o 
 -28   6  11     4098.48     1437.03   4043.09 o 
 -26   6  11     6334.77     2687.31   3043.00 o 
 -24   6  11     5992.64     7146.24   2827.36 o 
 -22   6  11     8989.77    10930.97   2758.72 o 
 -20   6  11    16950.14    15906.81   2653.64 o 
 -18   6  11    21037.47    19327.30   2650.82 o 
 -16   6  11    11809.54    12029.71   2464.30 o 
 -14   6  11     4445.17     4175.45   1707.59 o 
 -12   6  11      380.81     -564.14   1935.00 o 
 -10   6  11     1667.57     2489.76   1304.35 o 
  -8   6  11    22545.06    21869.00   2849.40 o 
  -6   6  11    52864.98    50078.05   2180.68 o 
  -4   6  11    74444.70    71806.67   1758.73 o 
  -2   6  11   137872.03   129115.30   3064.39 o 
   0   6  11   145588.53   138339.72   3971.39 o 
   2   6  11   162031.45   161800.31   4228.37 o 
   4   6  11   150893.27   149910.64   4272.06 o 
   6   6  11   116026.22   117784.98   2851.72 o 
   8   6  11    73973.05    76732.57   4298.34 o 
  10   6  11    66073.72    74597.02   3567.01 o 
  12   6  11    33115.44    34957.19   2937.75 o 
  14   6  11    24036.80    25590.44   2726.51 o 
  16   6  11    11471.32    10653.35   4385.35 o 
  18   6  11     2053.57      645.16   3903.89 o 
  20   6  11      237.43     1367.93   2474.60 o 
  22   6  11       76.62     -757.27   2548.13 o 
  24   6  11        8.17    -2726.54   2726.54 o 
 -29   7  11        7.21     -607.07   4051.39 o 
 -27   7  11       65.96     1325.61   3871.62 o 
 -25   7  11        1.78    -1833.81   2700.99 o 
 -23   7  11       27.42    -1598.01   2528.72 o 
 -21   7  11      425.87     -404.21   2440.76 o 
 -19   7  11     1408.98      809.48   2363.99 o 
 -17   7  11     3409.55     5761.01   2254.14 o 
 -15   7  11     3222.16     1772.46   2249.35 o 
 -13   7  11     7451.82     8542.98   1544.97 o 
 -11   7  11     4629.50     5503.21   1425.10 o 
  -9   7  11     3761.80     4532.57   1311.33 o 
  -7   7  11     6101.52     6454.64   1499.54 o 
  -5   7  11     4550.24     3708.41   1075.61 o 
  -3   7  11     9026.85     8891.43   1513.87 o 
  -1   7  11    20893.58    21305.25   1778.12 o 
   1   7  11     8210.50    10078.85   1919.54 o 
   3   7  11     1600.68     1415.72   2017.32 o 
   5   7  11     5429.36     5025.94   2206.01 o 
   7   7  11    19989.58    19610.86   1932.73 o 
   9   7  11    14060.42    10834.64   2755.35 o 
  11   7  11    10951.88    13969.35   3822.68 o 
  13   7  11    10365.15    10591.46   2471.37 o 
  15   7  11     5837.53     9110.25   2641.80 o 
  17   7  11     3150.48     2412.80   2350.26 o 
  19   7  11     2169.72     2926.43   2434.48 o 
  21   7  11      967.10     3299.09   2551.52 o 
  23   7  11      456.14     -942.09   2693.82 o 
  25   7  11       33.34    -2714.74   5116.25 o 
 -30   8  11     1342.01     4014.11   5487.49 o 
 -28   8  11     2314.03     4161.93   3859.20 o 
 -26   8  11     3944.83     1981.25   3341.22 o 
 -24   8  11     7090.23     7502.94   2802.78 o 
 -22   8  11     6838.13     8170.74   2618.61 o 
 -20   8  11     5002.17     5046.19   2519.34 o 
 -18   8  11     6134.00     5925.29   2441.82 o 
 -16   8  11     7097.05     5396.08   2320.96 o 
 -14   8  11     2085.08     2129.63   1776.03 o 
 -12   8  11       62.35     -733.49   1448.61 o 
 -10   8  11    10669.33    11023.87   1847.93 o 
  -8   8  11    22107.57    24865.99   1714.97 o 
  -6   8  11    36855.14    33505.53   1565.19 o 
  -4   8  11    59757.43    58367.75   1686.83 o 
  -2   8  11   129614.57   122476.48   3122.77 o 
   0   8  11   110259.85   109730.69   3018.08 o 
   2   8  11   122002.82   116214.28   7547.77 o 
   4   8  11   120195.40   123329.37   3954.07 o 
   6   8  11    67757.17    71035.95   3358.45 o 
   8   8  11    28053.76    26604.94   2553.89 o 
  10   8  11    26846.52    26588.28   2562.42 o 
  12   8  11    12559.04    14719.38   2424.26 o 
  14   8  11     3625.47     1048.47   2306.08 o 
  16   8  11      291.93     1201.75   2467.44 o 
  18   8  11      964.22     3258.02   2511.54 o 
  20   8  11     2888.67     3177.75   2566.30 o 
  22   8  11     3638.08     2919.32   2531.87 o 
  24   8  11     3337.74     7109.74   2899.11 o 
 -29   9  11       94.14    -3424.94   4454.96 o 
 -27   9  11        6.29     1195.64   3600.62 o 
 -25   9  11        0.17    -2620.23   2620.23 o 
 -23   9  11       15.55     -280.20   2554.59 o 
 -21   9  11      326.86     -112.74   2639.33 o 
 -19   9  11      782.67      460.08   2964.17 o 
 -17   9  11     3544.06     3160.47   2185.21 o 
 -15   9  11    18946.45    19908.06   1947.21 o 
 -13   9  11    25204.39    23609.88   2654.98 o 
 -11   9  11     9742.93    10304.27   1791.60 o 
  -9   9  11     4814.95     5284.60   1518.25 o 
  -7   9  11     5896.88     5892.99   1338.37 o 
  -5   9  11    14891.31    13031.30   1702.91 o 
  -3   9  11    10475.97    10088.02   2117.93 o 
  -1   9  11     4076.80     3722.18   1696.58 o 
   1   9  11     1357.53     3621.59   1779.63 o 
   3   9  11      884.05     2724.24   1809.52 o 
   5   9  11    21338.20    20871.39   2184.40 o 
   7   9  11    10266.04     9978.72   1985.39 o 
   9   9  11    14520.36    13554.57   1755.24 o 
  11   9  11    17878.52    18537.44   2438.44 o 
  13   9  11     9197.36     7930.43   2371.32 o 
  15   9  11    10392.61     9345.43   2499.89 o 
  17   9  11    10613.99    10520.59   1963.16 o 
  19   9  11     2138.89     5871.84   2217.56 o 
  21   9  11      892.49     3314.56   2299.95 o 
  23   9  11      409.05     2364.38   2498.60 o 
 -28  10  11      865.30    -1734.42   3675.16 o 
 -26  10  11     1583.64     1661.98   5412.08 o 
 -24  10  11     2785.08     -789.54   2607.16 o 
 -22  10  11     3739.21     1563.47   2456.55 o 
 -20  10  11     4537.98     1551.25   2408.95 o 
 -18  10  11     1756.78     1914.76   3080.19 o 
 -16  10  11      769.11     -101.46   2185.39 o 
 -14  10  11     2381.75      456.05   1671.48 o 
 -12  10  11      279.32    -1006.39   1497.81 o 
 -10  10  11     9260.83    11281.03   2992.57 o 
  -8  10  11     4704.45     3599.08   1454.13 o 
  -6  10  11     8816.45     8032.50   1319.50 o 
  -4  10  11    27824.33    25462.09   2401.62 o 
  -2  10  11    40993.61    38265.71   2597.72 o 
   0  10  11    75008.98    71435.58   2696.97 o 
   2  10  11    60029.69    56908.64   2574.89 o 
   4  10  11    46953.96    46503.55   2554.65 o 
   6  10  11    53947.31    55441.43   3285.90 o 
   8  10  11    39603.00    39269.91   2983.58 o 
  10  10  11    25023.63    26904.12   2210.68 o 
  12  10  11    20983.40    18334.16   2226.21 o 
  14  10  11     6050.84     5079.12   2010.59 o 
  16  10  11     3083.40     4171.08   2075.43 o 
  18  10  11     2326.58     2630.45   2185.41 o 
  20  10  11      631.48     1046.61   2301.44 o 
  22  10  11       30.14     4135.57   2485.88 o 
 -27  11  11      307.13     -590.33   3851.69 o 
 -25  11  11     1198.46     3229.04   3421.52 o 
 -23  11  11     6008.90     8807.90   2839.97 o 
 -21  11  11    14346.82    10552.31   2779.32 o 
 -19  11  11    31172.58    33190.03   3031.11 o 
 -17  11  11    58827.80    64346.83   6595.43 o 
 -15  11  11    96228.05   106398.05   9298.57 o 
 -13  11  11   145099.41   137494.47  15746.63 o 
 -11  11  11   153603.73   149217.73  11435.58 o 
  -9  11  11   142807.14   138309.94   6467.71 o 
  -7  11  11   185217.13   173649.14   4654.26 o 
  -5  11  11   169168.72   160928.59   4459.74 o 
  -3  11  11   133601.80   132777.52   6215.79 o 
  -1  11  11   101742.35    91164.91   3536.49 o 
   1  11  11    37469.08    34046.87   2615.50 o 
   3  11  11    11444.52    12191.01   1936.30 o 
   5  11  11        3.60      401.42   1756.58 o 
   7  11  11    18060.75    15737.28   2467.60 o 
   9  11  11    22682.27    24839.13   2214.93 o 
  11  11  11    24413.38    23483.86   2227.17 o 
  13  11  11    35928.08    36900.60   2601.92 o 
  15  11  11    35294.07    31191.77   2963.11 o 
  17  11  11    31087.17    30446.96   2697.44 o 
  19  11  11    24447.97    25271.20   2735.39 o 
  21  11  11    15485.27    16465.69   2699.07 o 
  23  11  11    10028.67    11068.56   2682.15 o 
 -26  12  11     6795.71     3727.67   3421.05 o 
 -24  12  11    11611.90    11682.67   3584.92 o 
 -22  12  11    15308.15    13961.68   2830.58 o 
 -20  12  11    17406.22    20124.18   7256.72 o 
 -18  12  11    19581.81    17282.77   2656.69 o 
 -16  12  11    14753.77    14909.22   2359.27 o 
 -14  12  11     7811.07     8076.18   1754.62 o 
 -12  12  11      385.69    -1296.28   1376.30 o 
 -10  12  11     3876.92     5058.44   2006.08 o 
  -8  12  11    19757.65    21440.70   2305.57 o 
  -6  12  11    37411.69    35711.80   2619.08 o 
  -4  12  11    62942.61    59112.23   2934.43 o 
  -2  12  11   115761.94   114443.65   3918.63 o 
   0  12  11   168694.75   160198.30   4594.84 o 
   2  12  11   168381.78   167034.27   4770.79 o 
   4  12  11   166343.17   156971.00   4727.36 o 
   6  12  11   150129.17   139042.19   4566.86 o 
   8  12  11   118365.25   118368.22   4437.04 o 
  10  12  11    83793.05    78042.18   3140.89 o 
  12  12  11    52785.57    52173.57   3130.57 o 
  14  12  11    35026.52    35589.05   2679.65 o 
  16  12  11    17927.25    15476.11   2986.12 o 
  18  12  11     4896.42     3915.19   2220.97 o 
  20  12  11      668.62    -2242.67   2242.67 o 
  22  12  11        7.38     1813.95   2467.65 o 
 -25  13  11      161.19     -740.87   3189.13 o 
 -23  13  11       95.61      310.34   2989.96 o 
 -21  13  11      465.46    -1522.08   3114.99 o 
 -19  13  11     2631.42     1760.94   2249.06 o 
 -17  13  11     8485.62     8959.49   2317.89 o 
 -15  13  11    18106.53    18193.42   2029.75 o 
 -13  13  11    25584.34    28161.00   3037.02 o 
 -11  13  11    32456.39    34456.31   4129.09 o 
  -9  13  11    27576.72    28308.32   2400.73 o 
  -7  13  11    25584.95    22535.07   3646.26 o 
  -5  13  11    42179.41    42616.84   2669.97 o 
  -3  13  11    58264.78    53242.81   2882.80 o 
  -1  13  11    47782.52    47232.80   2960.69 o 
   1  13  11    40057.79    42569.48   2754.51 o 
   3  13  11    12091.42    12567.83   2261.45 o 
   5  13  11     2623.23      821.10   2554.90 o 
   7  13  11     1141.22     2296.32   2660.43 o 
   9  13  11      133.04    -2784.35   2784.35 o 
  11  13  11        1.86      803.39   1865.40 o 
  13  13  11       53.07      940.82   1856.84 o 
  15  13  11      387.06      171.04   1999.78 o 
  17  13  11     1220.92    -1399.48   2114.98 o 
  19  13  11     1452.58    -1164.55   2220.61 o 
  21  13  11     1512.44    -2509.27   2901.03 o 
 -26  14  11        3.52    -4048.91   4872.61 o 
 -24  14  11       10.29     4168.22   3348.08 o 
 -22  14  11        0.95    -3358.55   3358.55 o 
 -20  14  11       13.52     -320.53   3265.66 o 
 -18  14  11       12.34      989.63   3005.33 o 
 -16  14  11       10.15    -2947.48   2947.48 o 
 -14  14  11       22.67     -537.06   2132.01 o 
 -12  14  11     1699.01     1343.14   1801.19 o 
 -10  14  11     4387.13     2088.43   2108.50 o 
  -8  14  11     2148.65      417.11   1915.14 o 
  -6  14  11     2171.56     -432.47   1915.23 o 
  -4  14  11     2225.54     2306.93   2059.60 o 
  -2  14  11     6298.27     7351.50   2095.92 o 
   0  14  11    11892.00    10596.47   2225.90 o 
   2  14  11     4354.96     2931.62   2087.63 o 
   4  14  11      443.68     2028.00   2358.49 o 
   6  14  11     1157.54      311.46   2483.43 o 
   8  14  11        7.68     -788.22   2598.02 o 
  10  14  11      504.20     -131.47   2811.37 o 
  12  14  11     2873.92     1400.00   2242.99 o 
  14  14  11     3853.17     2069.31   2378.74 o 
  16  14  11     2892.67     2737.61   2447.65 o 
  18  14  11     2509.19     2581.10   2769.81 o 
  20  14  11     2636.71      731.97   2811.52 o 
 -25  15  11       13.81      580.07   5116.25 o 
 -23  15  11       32.35     3782.08   4837.81 o 
 -21  15  11       20.84    -2108.70   3235.38 o 
 -19  15  11       51.97     1579.97   4135.92 o 
 -17  15  11      551.35     -593.61   3045.21 o 
 -15  15  11      844.52     1558.50   2221.49 o 
 -13  15  11      676.88      222.58   2041.71 o 
 -11  15  11      766.46     2438.28   1902.43 o 
  -9  15  11      407.04     2282.22   2143.73 o 
  -7  15  11      401.88     1884.85   2089.27 o 
  -5  15  11       15.39     1796.38   2098.19 o 
  -3  15  11      204.12      -65.33   2009.18 o 
  -1  15  11      136.97       22.00   2022.32 o 
   1  15  11     1938.03     1285.61   2084.94 o 
   3  15  11     4883.48     5631.66   3735.67 o 
   5  15  11     6268.85     4993.90   2672.97 o 
   7  15  11     7795.05     4186.30   2723.58 o 
   9  15  11     5365.04     5105.34   2805.55 o 
  11  15  11     2936.52      -43.16   3689.27 o 
  13  15  11     3979.62     7938.03   3176.74 o 
  15  15  11     2367.71     3272.10   2715.46 o 
  17  15  11     1791.45      786.07   2518.98 o 
  19  15  11     1407.43     1921.30   2662.18 o 
 -22  16  11      146.15    -1601.00   4501.37 o 
 -20  16  11      158.38     3249.14   3589.91 o 
 -18  16  11       73.21      992.19   3321.77 o 
 -16  16  11       13.20    -3005.47   3005.47 o 
 -14  16  11        6.12    -1752.80   2259.15 o 
 -12  16  11       12.37      632.69   1908.71 o 
 -10  16  11       90.15    -1466.69   2198.33 o 
  -8  16  11      422.42    -1920.31   2107.01 o 
  -6  16  11     1526.06     1225.79   2167.56 o 
  -4  16  11     3550.05     2687.34   2092.36 o 
  -2  16  11     8263.75     7180.18   2212.32 o 
   0  16  11     6257.84     6893.34   2237.13 o 
   2  16  11     5766.25     4720.73   2686.99 o 
   4  16  11     7882.30     5109.96   2767.54 o 
   6  16  11     7380.98     6409.02   2730.43 o 
   8  16  11     5945.85     4776.93   2812.30 o 
  10  16  11     7022.13    10715.38   3103.63 o 
  12  16  11     5264.97     4170.78   3012.36 o 
  14  16  11     2933.60     2601.07   4611.58 o 
  16  16  11     1621.91     1153.65   2656.28 o 
  18  16  11      932.71     5941.42   2802.73 o 
 -21  17  11     4570.65     -255.23   4861.01 o 
 -19  17  11     7541.06    10040.70   3848.81 o 
 -17  17  11    11901.83    10216.62   5818.13 o 
 -15  17  11    18867.51    22148.96   3254.21 o 
 -13  17  11    26210.79    27403.68   2899.02 o 
 -11  17  11    31001.42    37940.64   2996.09 o 
  -9  17  11    40248.64    41221.09   3108.98 o 
  -7  17  11    45660.20    44308.12   4125.85 o 
  -5  17  11    36691.62    38896.45   2997.15 o 
  -3  17  11    19495.19    23408.22   2695.96 o 
  -1  17  11     9703.79    13619.19   2424.45 o 
   1  17  11     5290.01     5132.64   2790.15 o 
   3  17  11     3263.39     5960.62   2821.85 o 
   5  17  11      715.09      241.03   2894.57 o 
   7  17  11       31.04      614.41   2755.35 o 
   9  17  11     2732.29     3651.13   2801.48 o 
  11  17  11     7088.54     8076.65   3133.21 o 
  13  17  11     7235.54     7998.07   3173.79 o 
  15  17  11     5313.94     5894.01   3489.70 o 
  17  17  11     4095.40     7424.94   5348.27 o 
 -20  18  11     3783.28     4211.33   4814.61 o 
 -18  18  11     3962.95     2598.45   3768.97 o 
 -16  18  11     3694.02     3066.64   3614.87 o 
 -14  18  11     1684.22     3706.36   2525.32 o 
 -12  18  11      334.37      -37.99   3245.09 o 
 -10  18  11       96.48     1154.86   2754.88 o 
  -8  18  11     3333.49     3810.94   2311.38 o 
  -6  18  11    12410.58    13032.15   2615.07 o 
  -4  18  11    19215.39    22653.95   3247.70 o 
  -2  18  11    26062.05    26022.05   2841.63 o 
   0  18  11    42726.74    39472.29   3680.64 o 
   2  18  11    57868.14    61593.83   4406.26 o 
   4  18  11    60332.33    59516.73   4380.56 o 
   6  18  11    56784.48    53213.77   4252.19 o 
   8  18  11    46434.29    44659.46   4159.06 o 
  10  18  11    30790.48    26419.90   3751.58 o 
  12  18  11    17560.74    16650.26   3680.01 o 
  14  18  11    10279.22    10039.05   3624.93 o 
  16  18  11     5861.21     3837.82   3648.66 o 
 -19  19  11     2005.96     -788.90   4837.81 o 
 -17  19  11     5241.31     7531.95   3754.27 o 
 -15  19  11    10744.96     6189.47   3723.95 o 
 -13  19  11    15739.52    16317.39   2817.83 o 
 -11  19  11    22664.91    28389.69   2677.25 o 
  -9  19  11    32190.90    31768.21   3136.63 o 
  -7  19  11    36652.88    36938.56   3325.02 o 
  -5  19  11    30931.70    32063.36   3075.28 o 
  -3  19  11    21969.06    22711.75   4385.35 o 
  -1  19  11    16913.73    14215.07   3063.43 o 
   1  19  11    12122.97    11674.80   3033.66 o 
   3  19  11     7802.72    10021.03   3127.30 o 
   5  19  11     4530.96      820.94   2910.02 o 
   7  19  11      972.34     2343.50   2920.44 o 
   9  19  11       94.88    -2543.55   2854.67 o 
  11  19  11       50.01     -203.48   3107.85 o 
  13  19  11      447.56      808.46   3247.02 o 
 -16  20  11     1304.73     -955.15   3669.69 o 
 -14  20  11     2280.10     6087.20   6148.78 o 
 -12  20  11     1261.66     1977.52   8005.01 o 
 -10  20  11      103.53    -2158.89   2158.89 o 
  -8  20  11       11.20     -460.44   3819.23 o 
  -6  20  11        4.28     1014.06   2467.76 o 
  -4  20  11       80.22     1047.10   2947.47 o 
  -2  20  11      328.72      754.93   2891.48 o 
   0  20  11     1205.23     -446.58   2811.21 o 
   2  20  11     3403.39     6545.82   4124.32 o 
   4  20  11     5745.07     4721.97   3059.37 o 
   6  20  11     6269.91     3917.39   3129.82 o 
   8  20  11     5433.55     5417.92   3053.92 o 
  10  20  11     5416.62    10199.15   3400.49 o 
  12  20  11     5419.80     6867.93   3485.27 o 
 -15  21  11      480.13     -234.72   3726.84 o 
 -13  21  11     1443.98     3206.64   2856.57 o 
 -11  21  11     2084.14     4107.01   2364.13 o 
  -9  21  11     2170.85     2160.15   2722.67 o 
  -7  21  11     2410.97     1529.42   3052.22 o 
  -5  21  11     3256.62     5801.56   3194.47 o 
  -3  21  11     4242.45     4162.39   3211.46 o 
  -1  21  11     5018.32     7115.46   3119.22 o 
   1  21  11     4459.61     1458.00   3105.87 o 
   3  21  11     3494.19     3220.15   3009.23 o 
   5  21  11     1864.47     2407.56   3243.16 o 
   7  21  11     1946.13     3840.64   3260.53 o 
   9  21  11     2314.31    -1297.02   3051.13 o 
 -12  22  11        1.53      145.47   2693.33 o 
 -10  22  11       65.08     3892.19   2672.94 o 
  -8  22  11      129.15     2892.63   3283.67 o 
  -6  22  11      552.27     3200.16   3195.20 o 
  -4  22  11     1408.33     2149.74   3282.13 o 
  -2  22  11     1765.84     -792.46   3091.42 o 
   0  22  11     1530.39     -149.16   3043.70 o 
   2  22  11     2360.25     1724.16   3196.20 o 
   4  22  11     3199.01     2919.24   3272.41 o 
   6  22  11     3035.74      881.50   3199.29 o 
  -7  23  11     4508.00     7401.53   3512.32 o 
  -5  23  11     4647.79     4923.09   3427.28 o 
  -3  23  11     3707.87     1009.50   4211.33 o 
  -1  23  11     2527.54     1682.21   4826.21 o 
   1  23  11     1886.33     3590.91   4385.35 o 
 -30   0  12     2000.68    -3990.90   5429.48 o 
 -28   0  12     3416.55     8074.62   6113.97 o 
 -26   0  12     5352.05     3758.87   5383.08 o 
 -24   0  12     7175.02     4327.35   4942.22 o 
 -22   0  12    11660.25    15163.11   5707.92 o 
 -20   0  12     8019.12    10882.17   5058.24 o 
 -18   0  12      618.17      568.47   4373.75 o 
 -16   0  12      245.02     5429.48   4292.54 o 
 -14   0  12     2377.22    -2099.86   3480.44 o 
 -12   0  12     4328.38     3677.66    951.32 o 
 -10   0  12    42540.13    40899.11   2111.47 o 
  -8   0  12   115091.47   111613.80   3338.31 o 
  -6   0  12   237822.59   236689.59   5603.23 o 
  -4   0  12   180523.23   165885.77   3677.66 o 
  -2   0  12    82778.21    76639.61   5916.75 o 
   0   0  12   195588.36   182118.47   5036.34 o 
   2   0  12   366658.72   359348.63   8255.87 o 
   4   0  12   390578.69   375721.13  13190.86 o 
   6   0  12   328045.38   328985.81  14455.43 o 
   8   0  12   261103.38   276014.28  11288.22 o 
  10   0  12   144786.63   137744.17   5035.04 o 
  12   0  12    96811.77    98415.22   4443.36 o 
  14   0  12    74829.80    73495.27   4106.92 o 
  16   0  12    53076.48    57114.00   3990.90 o 
  18   0  12    15454.50    16404.47   3341.22 o 
  20   0  12     2628.57     -313.24   2691.54 o 
  22   0  12       51.67    -2737.95   2981.58 o 
  24   0  12       60.48    -3039.58   4512.97 o 
 -31   1  12       45.17      927.19   4010.87 o 
 -29   1  12      321.79     2139.19   3927.82 o 
 -27   1  12     1216.18     1322.57   3872.04 o 
 -25   1  12     5350.14      198.25   3741.91 o 
 -23   1  12    11459.04     8223.61   3670.72 o 
 -21   1  12    11758.82    13197.33   3640.10 o 
 -19   1  12    13998.55    13878.04   3390.80 o 
 -17   1  12    20456.30    22512.00   3560.49 o 
 -15   1  12    38924.81    41069.83   3564.44 o 
 -13   1  12    75353.87    74494.44   3750.73 o 
 -11   1  12   113376.77   108645.15   4116.01 o 
  -9   1  12   129736.62   128268.82   2586.45 o 
  -7   1  12   125274.53   126787.22   3601.91 o 
  -5   1  12    54133.75    53370.83   1514.83 o 
  -3   1  12    39978.59    40195.54   1517.18 o 
  -1   1  12    37994.05    36719.67   1622.61 o 
   1   1  12     1823.26     1881.99   1177.21 o 
   3   1  12    17503.98    18311.29   1440.42 o 
   5   1  12    28911.67    29886.57   1682.55 o 
   7   1  12    28077.78    30092.83   1350.69 o 
   9   1  12    38508.93    36666.15   2064.56 o 
  11   1  12    58361.16    60879.21   5023.43 o 
  13   1  12    60721.93    56968.56   2591.32 o 
  15   1  12    44895.61    45195.79   2608.55 o 
  17   1  12    34101.84    33926.09   2436.80 o 
  19   1  12    30943.84    28173.41   2485.29 o 
  21   1  12    20713.25    21192.20   2594.92 o 
  23   1  12    10184.53     6603.41   2740.44 o 
  25   1  12     4767.12      455.70   2842.95 o 
 -30   2  12      209.36     4582.20   3318.23 o 
 -28   2  12       70.40      186.58   4023.30 o 
 -26   2  12        3.42    -3981.80   4321.54 o 
 -24   2  12     1103.43     5960.95   3906.63 o 
 -22   2  12     4218.26     5731.40   3619.06 o 
 -20   2  12     4442.81     5195.25   3262.07 o 
 -18   2  12    10225.88    10465.71   3063.12 o 
 -16   2  12    30486.17    30975.70   3751.21 o 
 -14   2  12    49400.25    51523.18   3627.62 o 
 -12   2  12    87206.26    88000.17   3357.23 o 
 -10   2  12   123640.90   123411.02   2253.49 o 
  -8   2  12   167615.14   163141.17   4010.49 o 
  -6   2  12   169023.47   170945.28   3220.11 o 
  -4   2  12   132510.58   135527.91   2816.05 o 
  -2   2  12   122594.63   118416.82   2701.52 o 
   0   2  12    94064.76    93153.98   2434.11 o 
   2   2  12    44568.26    45896.40   1798.35 o 
   4   2  12    23297.80    23873.48   1580.37 o 
   6   2  12    23267.86    24365.54   1414.98 o 
   8   2  12    11170.02    11502.26   1510.98 o 
  10   2  12      145.86     -578.36   1709.47 o 
  12   2  12     4366.73     2014.25   1639.71 o 
  14   2  12     2800.49     3446.72   1792.33 o 
  16   2  12     3703.84     3337.47   1836.74 o 
  18   2  12     3683.30     5061.29   1990.87 o 
  20   2  12     3397.41     4988.46   2398.05 o 
  22   2  12     2568.63     1810.24   2605.30 o 
  24   2  12     1697.11     -626.48   2614.06 o 
 -31   3  12     2198.85     1291.57   4148.99 o 
 -29   3  12     4440.30     3699.67   3334.78 o 
 -27   3  12     6628.65     6735.81   5197.46 o 
 -25   3  12     8590.89     8311.92   3026.12 o 
 -23   3  12    12002.63    12224.62   3800.64 o 
 -21   3  12     9156.05     6396.93   3320.30 o 
 -19   3  12     4661.57     6091.51   2958.94 o 
 -17   3  12     3646.15     3537.55   3092.24 o 
 -15   3  12     3921.81     2596.62   2945.83 o 
 -13   3  12       18.39       71.78   1363.42 o 
 -11   3  12     8727.00     8461.22   1176.65 o 
  -9   3  12    40552.71    42188.70   1379.81 o 
  -7   3  12    72958.97    71384.34   1866.19 o 
  -5   3  12   119073.24   115685.98   2649.09 o 
  -3   3  12   125546.20   119291.94   5278.96 o 
  -1   3  12   161345.34   153564.61   8161.53 o 
   1   3  12   175372.02   167288.30   4217.44 o 
   3   3  12   139870.22   140429.53   3896.52 o 
   5   3  12   109126.85   107475.91   4301.86 o 
   7   3  12    86289.69    86799.29   2824.93 o 
   9   3  12    54627.80    51109.10   2315.27 o 
  11   3  12    23560.92    25121.47   2133.78 o 
  13   3  12    15208.45    15398.03   1921.50 o 
  15   3  12     9578.64    11552.67   1984.77 o 
  17   3  12     3570.82     3227.52   2387.43 o 
  19   3  12       63.72     -731.50   2338.23 o 
  21   3  12      140.30      460.91   2455.55 o 
  23   3  12      367.92     -689.11   2648.06 o 
  25   3  12      561.95    -1115.97   2897.88 o 
 -30   4  12       47.25     2534.46   4219.82 o 
 -28   4  12      458.96      894.11   3961.90 o 
 -26   4  12     1700.41     3651.56   3068.29 o 
 -24   4  12     2857.24     3354.56   2774.91 o 
 -22   4  12     6530.81     8382.72   2794.28 o 
 -20   4  12    13729.27    15272.09   2704.73 o 
 -18   4  12    10325.92    13329.99   2622.21 o 
 -16   4  12    26754.56    29363.59   2891.48 o 
 -14   4  12    62536.45    63928.03   3308.11 o 
 -12   4  12    60592.77    62815.25   1937.26 o 
 -10   4  12    44452.28    44881.18   1923.50 o 
  -8   4  12    36900.05    37540.50   1373.13 o 
  -6   4  12    24415.71    25259.94   1617.89 o 
  -4   4  12    37047.34    33178.03   1631.11 o 
  -2   4  12    20950.79    23333.05   1421.89 o 
   0   4  12    13444.05    13074.46   1435.52 o 
   2   4  12     4949.57     3912.23   1897.07 o 
   4   4  12      607.10      839.13   1282.93 o 
   6   4  12     5842.03     5815.96   1004.22 o 
   8   4  12     8722.97     7787.02   1489.72 o 
  10   4  12     7196.12     6951.28   1737.60 o 
  12   4  12     5251.63     6608.14   1758.89 o 
  14   4  12    14830.91    22215.55   2633.41 o 
  16   4  12    13290.18    13298.98   2559.61 o 
  18   4  12     5077.75     6189.02   2449.13 o 
  20   4  12     3088.34     3552.18   2483.12 o 
  22   4  12     1279.35     4171.21   2670.24 o 
  24   4  12      607.80     1270.56   2756.82 o 
 -31   5  12      292.67    -5267.06   5267.06 o 
 -29   5  12      466.59    -2720.48   3922.89 o 
 -27   5  12     1006.78     4172.36   3071.63 o 
 -25   5  12      453.76      128.15   2750.82 o 
 -23   5  12      209.59       10.47   2678.23 o 
 -21   5  12     1749.04     3715.79   2540.81 o 
 -19   5  12     5989.24     5836.41   2528.03 o 
 -17   5  12    14973.54    14855.83   2615.78 o 
 -15   5  12    14172.65    12527.17   2498.53 o 
 -13   5  12     7523.47     9328.89   1595.14 o 
 -11   5  12     9676.02    11540.65   1650.97 o 
  -9   5  12     4553.85     5673.03   1673.53 o 
  -7   5  12     2188.29      961.84   1180.30 o 
  -5   5  12    20495.05    19748.94   1671.54 o 
  -3   5  12    10280.62    10846.94   1374.44 o 
  -1   5  12     4540.98     5828.05   1829.56 o 
   1   5  12     9095.25    10773.92   1932.62 o 
   3   5  12     5166.68     6216.38   1996.97 o 
   5   5  12        9.71    -1057.55   1257.00 o 
   7   5  12     6773.11     5903.39   1859.04 o 
   9   5  12     9476.22    11546.52   3045.38 o 
  11   5  12     3372.96     6013.10   2253.27 o 
  13   5  12     1833.39     1252.08   2297.73 o 
  15   5  12     2868.75     1744.49   2254.52 o 
  17   5  12     4432.26     7217.22   3109.19 o 
  19   5  12     5373.70     5413.16   2523.86 o 
  21   5  12     2896.15     2310.85   2705.50 o 
  23   5  12     2273.73     2707.99   2877.81 o 
  25   5  12     1982.34      954.63   3613.57 o 
 -30   6  12      440.38     1405.20   3978.28 o 
 -28   6  12      881.14    -4432.44   5185.85 o 
 -26   6  12     1707.42     1894.10   2863.41 o 
 -24   6  12     4555.95     3258.63   2745.55 o 
 -22   6  12     6523.19     3869.57   2853.96 o 
 -20   6  12     4083.11     2403.88   2499.12 o 
 -18   6  12     3174.29    -1622.11   2294.53 o 
 -16   6  12     5664.97     5028.30   3579.05 o 
 -14   6  12     1225.07     1908.23   1624.64 o 
 -12   6  12        9.60     -516.79   1389.91 o 
 -10   6  12      838.54     1303.15   1314.44 o 
  -8   6  12     2886.04     1944.31   1625.40 o 
  -6   6  12    16208.68    17089.81   1484.63 o 
  -4   6  12    56340.64    56244.81   1647.77 o 
  -2   6  12   115830.57   107445.26   4056.22 o 
   0   6  12   121411.02   119538.32   3696.81 o 
   2   6  12   176427.25   167684.36   5650.21 o 
   4   6  12   185436.58   191014.97   5879.89 o 
   6   6  12   120405.81   126050.13   3422.73 o 
   8   6  12    80024.88    78862.68   3576.92 o 
  10   6  12   106431.84   109083.40   4114.84 o 
  12   6  12    81774.20    83940.17   6363.40 o 
  14   6  12    48335.48    49725.98   3403.11 o 
  16   6  12    30537.14    31500.48   4611.58 o 
  18   6  12    13540.67    10550.24   2585.61 o 
  20   6  12     3421.88     5260.74   2523.92 o 
  22   6  12      713.26     2314.86   4031.51 o 
  24   6  12        5.88     -661.99   2847.48 o 
 -29   7  12      167.35     -217.69   4173.15 o 
 -27   7  12      563.08    -2701.29   2952.64 o 
 -25   7  12     1858.19     -607.98   2759.91 o 
 -23   7  12     4328.04       97.17   2656.74 o 
 -21   7  12    16739.38    16224.61   2844.61 o 
 -19   7  12    41671.19    40915.32   3232.63 o 
 -17   7  12    48434.55    49965.17   3098.80 o 
 -15   7  12    69771.83    69989.47   3381.19 o 
 -13   7  12    99191.43   102626.16   3335.42 o 
 -11   7  12    88189.27    86996.09   3731.80 o 
  -9   7  12   106715.27   100560.92   8602.84 o 
  -7   7  12   113733.65   106751.54   4748.60 o 
  -5   7  12    86078.95    82607.59   1957.07 o 
  -3   7  12    61241.08    58495.54   2276.06 o 
  -1   7  12    29424.29    29114.00   1976.07 o 
   1   7  12     8291.76    11594.21   2158.51 o 
   3   7  12      262.51     -562.19   2109.93 o 
   5   7  12     7366.87     6849.73   2311.47 o 
   7   7  12     8419.35     7504.58   1874.94 o 
   9   7  12    34027.98    33786.08   5696.32 o 
  11   7  12    66302.23    66885.64   3414.73 o 
  13   7  12    50568.86    48834.39   3256.99 o 
  15   7  12    36446.02    40146.14   3216.12 o 
  17   7  12    35365.34    41662.76   3417.98 o 
  19   7  12    20313.00    20537.58   3135.88 o 
  21   7  12    14299.18    15352.37   2924.60 o 
  23   7  12     9884.30     8843.67   2910.55 o 
 -28   8  12      869.66     2651.78   3867.24 o 
 -26   8  12     1374.42     3145.67   2854.18 o 
 -24   8  12      327.08    -2539.24   2539.24 o 
 -22   8  12       54.30    -1181.45   2508.57 o 
 -20   8  12      645.00     1624.47   2801.75 o 
 -18   8  12     4426.86     4538.11   2929.37 o 
 -16   8  12    13467.23    14751.90   2422.18 o 
 -14   8  12    31695.79    35320.95   2185.39 o 
 -12   8  12    51770.30    51251.07   3569.50 o 
 -10   8  12    59873.94    61925.46   5683.02 o 
  -8   8  12   123763.77   116621.06   6480.00 o 
  -6   8  12   170721.98   161660.28   3258.26 o 
  -4   8  12   181645.41   169528.06   3710.04 o 
  -2   8  12   228015.08   216987.36   4432.10 o 
   0   8  12   187220.61   176154.98   4389.24 o 
   2   8  12   126302.44   119426.02   4244.06 o 
   4   8  12   111692.24   113407.33   3949.95 o 
   6   8  12    64090.55    66194.30   5279.44 o 
   8   8  12    34500.15    38076.31   2758.63 o 
  10   8  12    11137.17    11958.02   2320.28 o 
  12   8  12     1004.37    -1624.22   2137.23 o 
  14   8  12     1340.44     -813.24   2290.01 o 
  16   8  12      115.57     1735.19   2365.00 o 
  18   8  12     2887.27     2502.96   3149.80 o 
  20   8  12     3002.83     1375.27   2737.23 o 
  22   8  12     3327.18      278.63   2840.90 o 
  24   8  12     2945.83     7836.91   2710.77 o 
 -29   9  12     1918.12     2632.76   4704.39 o 
 -27   9  12     2538.64     2170.50   3662.84 o 
 -25   9  12     6322.77     4474.01   2920.22 o 
 -23   9  12    12512.71    11953.41   2885.59 o 
 -21   9  12    14849.50     9028.58   2588.90 o 
 -19   9  12    15678.25    15388.10   2709.59 o 
 -17   9  12    14137.46    14927.26   2529.60 o 
 -15   9  12     7018.32     5288.65   2575.52 o 
 -13   9  12     2013.55     1272.89   1753.35 o 
 -11   9  12      420.20     2073.16   1453.34 o 
  -9   9  12       80.95     1005.80   1854.82 o 
  -7   9  12     6840.53     6244.96   1308.70 o 
  -5   9  12    30293.63    27293.01   2353.57 o 
  -3   9  12    66639.70    61679.27   2408.16 o 
  -1   9  12   121841.89   114411.87   3209.64 o 
   1   9  12   143805.52   139254.55   4419.45 o 
   3   9  12   124521.63   120846.75   6211.37 o 
   5   9  12    93974.63    94292.90   3244.53 o 
   7   9  12    80361.84    78006.13   3144.28 o 
   9   9  12    58491.38    55684.94   3111.80 o 
  11   9  12    41474.23    43254.75   4205.53 o 
  13   9  12    26963.15    27112.79   2815.61 o 
  15   9  12    16242.87    16273.63   2692.96 o 
  17   9  12     5682.93     5075.92   2489.62 o 
  19   9  12     1106.79     3583.57   2148.30 o 
  21   9  12      231.34     4025.40   2346.52 o 
  23   9  12       32.29     1347.16   2475.60 o 
 -28  10  12      271.36    -1172.61   6467.82 o 
 -26  10  12      995.86    -3351.15   3351.15 o 
 -24  10  12     2498.95     2368.32   2679.71 o 
 -22  10  12     5447.17     3819.83   2531.05 o 
 -20  10  12     9151.40     6237.88   2507.37 o 
 -18  10  12    14199.76    16964.05   2847.99 o 
 -16  10  12    19729.99    20921.87   2628.45 o 
 -14  10  12    23384.69    28819.87   2081.05 o 
 -12  10  12    22607.61    23922.79   1761.15 o 
 -10  10  12    29897.10    33115.88   3558.82 o 
  -8  10  12    20794.34    19863.99   2257.27 o 
  -6  10  12    14141.27    11301.15   2109.72 o 
  -4  10  12    13682.69    12386.25   2150.93 o 
  -2  10  12    15359.52    15154.23   2342.24 o 
   0  10  12     9243.77    10431.39   1874.12 o 
   2  10  12      203.05      850.79   1808.86 o 
   4  10  12     8832.08     7575.66   1967.04 o 
   6  10  12     4278.58     4650.11   1889.01 o 
   8  10  12     3386.10     7005.78   2366.44 o 
  10  10  12     8893.59     9451.56   1944.04 o 
  12  10  12     6715.38     6395.89   2828.29 o 
  14  10  12     7340.38     8738.49   2107.25 o 
  16  10  12     7660.46     6425.93   2129.77 o 
  18  10  12     5796.89     7081.50   2327.84 o 
  20  10  12     3040.57      891.42   2320.97 o 
  22  10  12     1266.97      319.44   2404.42 o 
 -27  11  12       12.91      658.58   3653.34 o 
 -25  11  12       19.83     -188.52   4524.57 o 
 -23  11  12       85.78     -873.97   2751.95 o 
 -21  11  12      207.07     3184.51   2497.15 o 
 -19  11  12      850.11     1683.29   2447.72 o 
 -17  11  12      566.17      700.78   2299.82 o 
 -15  11  12     2294.27     1938.60   2314.49 o 
 -13  11  12     6945.98     6768.63   2581.33 o 
 -11  11  12     7717.18     6994.12   1681.20 o 
  -9  11  12     6154.19     7845.23   2022.68 o 
  -7  11  12     4025.20     4845.10   2030.39 o 
  -5  11  12      900.58      726.57   1901.98 o 
  -3  11  12     1184.72      772.00   2094.35 o 
  -1  11  12       59.41     1005.18   2154.94 o 
   1  11  12      605.41     -532.55   1712.17 o 
   3  11  12     1750.40     2016.11   1815.63 o 
   5  11  12     1865.87     1568.00   1811.67 o 
   7  11  12      966.28    -2047.96   3045.38 o 
   9  11  12     3630.74     2861.64   2341.82 o 
  11  11  12     5076.64     3319.60   2010.37 o 
  13  11  12     1536.51     1146.60   2003.02 o 
  15  11  12      589.22     1262.62   2125.49 o 
  17  11  12      245.22     -785.55   2172.84 o 
  19  11  12       57.69     -531.73   2384.93 o 
  21  11  12       70.09      689.79   2327.86 o 
 -26  12  12        1.56      641.01   3506.40 o 
 -24  12  12        8.52      113.51   2913.46 o 
 -22  12  12      405.01     1160.83   2552.11 o 
 -20  12  12     1653.88     1093.91   2391.07 o 
 -18  12  12     2152.37     1875.46   2313.58 o 
 -16  12  12     3462.63     3601.27   2168.25 o 
 -14  12  12     9740.22    11292.53   2294.56 o 
 -12  12  12    11564.25    10245.71   1788.50 o 
 -10  12  12     4755.47     3858.94   1914.93 o 
  -8  12  12     3871.07     3334.99   1913.65 o 
  -6  12  12     3689.90     3454.44   1943.86 o 
  -4  12  12      367.95      727.54   1947.91 o 
  -2  12  12      327.75    -1010.62   1985.02 o 
   0  12  12     3439.63     1525.51   2057.82 o 
   2  12  12     7150.85     3832.87   2072.12 o 
   4  12  12     8938.04    10588.29   1880.07 o 
   6  12  12    12708.77    13966.06   2467.36 o 
   8  12  12    20139.89    17418.59   2499.70 o 
  10  12  12    29865.15    31834.77   6467.82 o 
  12  12  12    27988.75    27097.21   2479.65 o 
  14  12  12    14054.18    12938.19   2254.93 o 
  16  12  12     7885.71     8046.93   2721.88 o 
  18  12  12     7501.64     7037.41   4997.55 o 
  20  12  12     5521.04     1344.04   2344.13 o 
 -25  13  12      188.99     -556.87   5151.05 o 
 -23  13  12      317.00      277.47   3548.57 o 
 -21  13  12     1290.41    -3176.54   3176.54 o 
 -19  13  12     3626.63     3188.59   3283.59 o 
 -17  13  12     5904.66     4112.97   3124.59 o 
 -15  13  12     9243.32    10179.90   3116.96 o 
 -13  13  12    18491.72    20791.89   2438.71 o 
 -11  13  12    31945.14    31592.93   2229.02 o 
  -9  13  12    38963.84    35966.83   4006.57 o 
  -7  13  12    40947.51    41232.42   2669.66 o 
  -5  13  12    34021.52    32751.35   2528.05 o 
  -3  13  12    26522.31    26386.36   2470.09 o 
  -1  13  12    20960.12    22669.62   2436.52 o 
   1  13  12    19578.80    18511.83   2278.07 o 
   3  13  12     9856.53     7424.91   2039.37 o 
   5  13  12     3503.47     1404.25   2720.55 o 
   7  13  12      224.57     -798.77   2805.01 o 
   9  13  12      591.04      805.01   2276.52 o 
  11  13  12     3319.20     1822.79   2306.55 o 
  13  13  12     5416.10     5765.40   2088.60 o 
  15  13  12     6029.63     5079.05   2209.94 o 
  17  13  12     6637.32     6567.53   2302.49 o 
  19  13  12     7917.59     5983.35   2396.50 o 
 -24  14  12     1386.36     1183.35   4686.99 o 
 -22  14  12     1098.93     -179.28   3417.39 o 
 -20  14  12      100.44    -2805.98   3041.00 o 
 -18  14  12      520.39      148.67   3214.22 o 
 -16  14  12     1638.01     2059.38   3072.24 o 
 -14  14  12     3611.02     2241.80   4919.02 o 
 -12  14  12    12237.47    17248.95   2087.51 o 
 -10  14  12    29655.34    31541.03   2655.52 o 
  -8  14  12    46288.45    44251.57   2799.95 o 
  -6  14  12    65039.58    65096.45   3158.69 o 
  -4  14  12    66781.45    61929.68   3158.93 o 
  -2  14  12    41564.69    40958.45   2790.38 o 
   0  14  12    45008.09    46359.59   4016.93 o 
   2  14  12    67088.40    62543.41   3305.81 o 
   4  14  12    66770.64    64845.41   4251.94 o 
   6  14  12    45746.54    49579.48   3962.86 o 
   8  14  12    28784.59    29318.91   3684.57 o 
  10  14  12     9169.63     7791.71   2910.54 o 
  12  14  12     2000.74      -82.98   3002.10 o 
  14  14  12       96.06      219.65   2371.44 o 
  16  14  12       18.55    -1127.60   3754.99 o 
  18  14  12      125.31     2882.81   2676.37 o 
 -23  15  12     6720.43     5847.14   4803.01 o 
 -21  15  12    10125.95     3967.99   3636.68 o 
 -19  15  12    12445.28    17568.55   3800.45 o 
 -17  15  12    12389.70    14008.25   3429.06 o 
 -15  15  12    12759.15    16801.03   4507.17 o 
 -13  15  12    17045.64    14570.83   2492.26 o 
 -11  15  12    14590.75    16629.19   2935.12 o 
  -9  15  12     6034.07     4485.35   2182.59 o 
  -7  15  12     1081.99     1499.15   2081.21 o 
  -5  15  12      404.42     1328.27   2005.58 o 
  -3  15  12     6163.58     8263.47   2195.09 o 
  -1  15  12    17078.23    17393.38   2392.64 o 
   1  15  12    28054.67    30987.15   2711.77 o 
   3  15  12    32382.17    31732.95   3375.73 o 
   5  15  12    36134.25    38877.81   3585.01 o 
   7  15  12    48652.64    49639.18   4089.52 o 
   9  15  12    41684.95    42194.07   3990.38 o 
  11  15  12    26927.98    29752.22   5313.47 o 
  13  15  12    17978.28    12581.91   3435.82 o 
  15  15  12    12469.38    13308.17   3038.32 o 
  17  15  12     4645.23     4610.74   2813.62 o 
 -22  16  12      586.88     1310.97   4803.01 o 
 -20  16  12     1536.33     3285.46   3683.43 o 
 -18  16  12     3311.07     1706.50   3560.46 o 
 -16  16  12     5027.54     6333.22   3255.71 o 
 -14  16  12     7233.53     7560.88   2404.21 o 
 -12  16  12    12842.51    15006.43   2213.02 o 
 -10  16  12    16864.67    16136.97   2554.02 o 
  -8  16  12    15824.02    17822.19   2498.93 o 
  -6  16  12    12727.96    12010.38   2339.10 o 
  -4  16  12     7820.99     7971.87   2234.11 o 
  -2  16  12     5939.26     7544.17   2274.19 o 
   0  16  12     2835.26     3520.11   2159.31 o 
   2  16  12      447.20     1558.85   2469.45 o 
   4  16  12       80.95    -2288.58   2464.89 o 
   6  16  12      660.96     -598.45   2563.10 o 
   8  16  12     4451.07     3515.41   2829.31 o 
  10  16  12     5148.95     4092.40   2969.11 o 
  12  16  12     5006.49     1660.06   3166.25 o 
  14  16  12     4834.33     2692.24   3417.90 o 
  16  16  12     3353.43     2965.90   3475.92 o 
 -21  17  12      728.95    -1554.60   4663.79 o 
 -19  17  12      745.14     1965.51   3609.03 o 
 -17  17  12     1261.75    -1654.60   3381.96 o 
 -15  17  12     1555.37     -356.13   3205.99 o 
 -13  17  12     1895.09     4175.93   2341.29 o 
 -11  17  12     4294.78     4392.01   2057.83 o 
  -9  17  12     5498.29     4680.36   2374.78 o 
  -7  17  12     3210.85     4087.48   2273.11 o 
  -5  17  12     1084.17     1166.58   2247.92 o 
  -3  17  12       55.72    -1485.32   2183.78 o 
  -1  17  12        2.21     -854.72   2117.35 o 
   1  17  12       86.10     -251.97   2606.81 o 
   3  17  12     1173.17     2391.36   2659.27 o 
   5  17  12     2034.58     1966.30   2563.76 o 
   7  17  12     3128.86     2620.78   2856.11 o 
   9  17  12     3410.34     1661.42   2866.89 o 
  11  17  12     2406.23      704.05   3030.18 o 
  13  17  12     1470.12     1717.67   3206.71 o 
  15  17  12      996.16     1402.06   3509.44 o 
 -20  18  12      233.08     1362.05   3724.81 o 
 -18  18  12     1406.80    -3118.37   3572.41 o 
 -16  18  12     2849.66     5955.56   3645.99 o 
 -14  18  12     3793.00     5297.48   2591.81 o 
 -12  18  12     7071.43     5923.12   2568.94 o 
 -10  18  12    14993.46    17080.99   2801.43 o 
  -8  18  12    20455.53    22578.22   2822.23 o 
  -6  18  12    21661.83    23577.96   2886.11 o 
  -4  18  12    14834.85    14427.11   3181.74 o 
  -2  18  12     7622.72    10477.70   2476.80 o 
   0  18  12     7916.09     7643.15   2849.31 o 
   2  18  12     7699.63     7902.40   2790.02 o 
   4  18  12     2477.96     3998.41   2858.90 o 
   6  18  12      258.82    -1151.98   2753.81 o 
   8  18  12      248.07     -623.99   2776.87 o 
  10  18  12     2142.72     5124.71   3225.21 o 
  12  18  12     3774.57     1549.10   3234.95 o 
  14  18  12     4121.00      888.82   3333.80 o 
 -19  19  12     1188.64      390.49   3810.34 o 
 -17  19  12      904.88     2167.36   6137.17 o 
 -15  19  12      557.02     1042.10   3287.81 o 
 -13  19  12      102.87     -619.95   2451.89 o 
 -11  19  12      422.07    -1157.71   2151.90 o 
  -9  19  12     1670.13     1583.50   2421.52 o 
  -7  19  12     2384.00      659.65   2862.63 o 
  -5  19  12     5202.49     7187.14   2533.55 o 
  -3  19  12     9009.28     7968.92   2483.16 o 
  -1  19  12    10250.31     9236.72   3114.99 o 
   1  19  12    10227.50     5989.10   3072.54 o 
   3  19  12     9005.99    13068.66   3326.25 o 
   5  19  12     9701.62     8892.48   3108.82 o 
   7  19  12     9867.34    12447.32   3296.30 o 
   9  19  12     6535.16     7495.20   6160.38 o 
  11  19  12     2654.89     2068.91   3309.91 o 
  13  19  12     1096.09    -2863.34   5075.64 o 
 -16  20  12        9.53     1735.60   5232.26 o 
 -14  20  12      128.79    -2687.69   2687.69 o 
 -12  20  12       93.30    -1707.72   2536.67 o 
 -10  20  12      397.18      362.84   2634.54 o 
  -8  20  12     1736.27     2843.35   2592.45 o 
  -6  20  12     3627.29     6117.58   2640.79 o 
  -4  20  12     4933.03     3211.57   2904.21 o 
  -2  20  12     4555.54     5096.82   3550.05 o 
   0  20  12     4789.87     6450.41   2984.41 o 
   2  20  12     6113.49     7785.20   4634.78 o 
   4  20  12     5962.24     4531.39   3154.23 o 
   6  20  12     5854.51     5593.78   3342.68 o 
   8  20  12     4635.09     4922.48   3258.53 o 
  10  20  12     2873.06     2076.00   5064.04 o 
 -13  21  12     3568.96     2820.61   2799.53 o 
 -11  21  12     2305.45      283.55   2621.10 o 
  -9  21  12     1598.80     2794.26   2791.45 o 
  -7  21  12      947.94     1010.33   2560.01 o 
  -5  21  12       78.09      713.13   4153.32 o 
  -3  21  12      505.78      903.70   2976.62 o 
  -1  21  12     1622.36     2392.28   3031.44 o 
   1  21  12     3435.70     4418.99   3257.07 o 
   3  21  12     7056.26    10630.27   3314.95 o 
   5  21  12    10448.10    12044.52   4234.53 o 
   7  21  12    10205.16     9902.04   3454.41 o 
 -10  22  12     5197.47     8102.09   2522.88 o 
  -8  22  12     6419.46    11861.40   3445.68 o 
  -6  22  12     6298.59     4062.38   3323.82 o 
  -4  22  12     4938.96     5926.12   3255.46 o 
  -2  22  12     3814.11     4150.22   3252.07 o 
   0  22  12     3087.51     1962.04   3144.28 o 
   2  22  12     1971.25     3576.76   3143.86 o 
   4  22  12      531.87     1646.72   3318.11 o 
 -31   1  13      596.55     1972.80   3994.99 o 
 -29   1  13     1196.31    -1838.00   3953.84 o 
 -27   1  13     1801.73    -1311.28   3900.59 o 
 -25   1  13     2046.99     2317.01   3770.48 o 
 -23   1  13     4324.55     -168.94   3478.54 o 
 -21   1  13     1838.08     3791.67   3554.84 o 
 -19   1  13      444.35     -350.20   3055.16 o 
 -17   1  13       43.53    -3583.90   4240.33 o 
 -15   1  13     1065.95      829.44   2792.19 o 
 -13   1  13     3898.11     4154.91   2408.33 o 
 -11   1  13     5319.34     5760.50    943.11 o 
  -9   1  13    23318.93    22625.70   1386.64 o 
  -7   1  13    20699.93    20482.81   1247.90 o 
  -5   1  13    44998.59    43934.55   1459.98 o 
  -3   1  13    52913.00    53468.60   1783.72 o 
  -1   1  13    48958.79    45343.88   2374.48 o 
   1   1  13    53116.96    54072.20   1979.39 o 
   3   1  13    35637.73    36160.18   1825.13 o 
   5   1  13    24791.75    24558.72   1694.16 o 
   7   1  13    32750.84    35286.80   1420.39 o 
   9   1  13     4183.19     3927.57   1661.07 o 
  11   1  13       45.07     -203.63   1647.86 o 
  13   1  13       21.08     -959.73   1652.98 o 
  15   1  13     1154.07     3328.52   1860.24 o 
  17   1  13     3402.38     7030.49   1966.99 o 
  19   1  13     2603.28     3380.84   2387.25 o 
  21   1  13     1534.47     2421.07   2505.14 o 
  23   1  13     1139.93       53.06   3637.06 o 
  25   1  13     1287.97      619.19   3513.60 o 
 -30   2  13       50.64     -205.76   3187.47 o 
 -28   2  13      233.01      509.93   3884.34 o 
 -26   2  13      547.32      180.71   3888.50 o 
 -24   2  13     1118.67     -860.14   3621.66 o 
 -22   2  13     3944.13     5740.87   3524.69 o 
 -20   2  13     5419.82     2006.32   3243.72 o 
 -18   2  13     9869.56     7680.20   3059.22 o 
 -16   2  13    25330.04    22013.79   3327.46 o 
 -14   2  13    20900.11    18963.38   3021.26 o 
 -12   2  13    36880.41    36347.27   1962.64 o 
 -10   2  13    49708.43    51899.52   1527.30 o 
  -8   2  13    26299.56    30593.08   1426.94 o 
  -6   2  13    29203.81    29234.99   1360.57 o 
  -4   2  13    24634.56    24105.72   1465.17 o 
  -2   2  13      973.29      365.54   1050.46 o 
   0   2  13      493.46     2350.59   1314.30 o 
   2   2  13     3184.06     5162.72   1398.98 o 
   4   2  13    13814.27    13971.88   1521.61 o 
   6   2  13    18607.51    18627.71   1200.31 o 
   8   2  13    15614.37    16365.94   1528.98 o 
  10   2  13    15175.50    13895.47   1747.62 o 
  12   2  13     9342.04    10752.43   1867.56 o 
  14   2  13     8572.64     8905.63   1821.12 o 
  16   2  13     6419.41     9065.64   2940.97 o 
  18   2  13     4681.94     8948.17   2527.73 o 
  20   2  13     2419.54     -144.02   2929.37 o 
  22   2  13      626.50    -2583.57   2583.57 o 
  24   2  13        3.44    -1804.84   2688.90 o 
 -31   3  13        1.50    -5313.47   5313.47 o 
 -29   3  13       86.70    -2608.83   5249.66 o 
 -27   3  13      200.17     1823.78   3300.62 o 
 -25   3  13      257.68    -2485.39   2907.46 o 
 -23   3  13      532.62      780.71   2749.51 o 
 -21   3  13     1479.34     1349.23   2575.97 o 
 -19   3  13     4391.84     1494.91   2889.77 o 
 -17   3  13     7925.55    10806.14   2478.89 o 
 -15   3  13     2383.56     2973.74   2425.57 o 
 -13   3  13     1332.17     1706.78   1492.20 o 
 -11   3  13     3024.17     3581.57   1234.09 o 
  -9   3  13     2527.18     3597.83   1167.30 o 
  -7   3  13     1015.33      956.06   1142.83 o 
  -5   3  13      171.74     2182.52   1394.93 o 
  -3   3  13     1837.90     1529.46   1169.29 o 
  -1   3  13     2087.43     1556.51   1093.59 o 
   1   3  13      171.71      167.38   1312.16 o 
   3   3  13     6157.21     7446.32   1437.93 o 
   5   3  13      569.15     1227.88   1492.77 o 
   7   3  13      521.63      853.39   1223.54 o 
   9   3  13      500.54      591.67   1624.29 o 
  11   3  13     1392.99      628.57   1625.38 o 
  13   3  13     1923.85     -384.09   2276.94 o 
  15   3  13     2979.33     1936.64   2118.82 o 
  17   3  13      542.81       10.63   2323.79 o 
  19   3  13      123.59     -741.52   2452.33 o 
  21   3  13      180.27      -12.35   2545.39 o 
  23   3  13        0.54    -1355.03   2612.72 o 
 -30   4  13      226.91     1585.19   3921.35 o 
 -28   4  13      774.93    -1821.20   3305.27 o 
 -26   4  13     2470.83     3527.53   3158.70 o 
 -24   4  13     3538.18     3032.26   2856.39 o 
 -22   4  13     5346.04     7240.45   2820.15 o 
 -20   4  13    15808.39    15561.54   2692.19 o 
 -18   4  13    21027.47    19189.26   3085.99 o 
 -16   4  13    15255.22    16481.23   2576.76 o 
 -14   4  13    20205.27    22088.73   2714.55 o 
 -12   4  13    36500.80    37108.79   1668.74 o 
 -10   4  13    37288.37    39252.79   1772.24 o 
  -8   4  13    18455.74    18765.35   1259.95 o 
  -6   4  13     6851.78     7018.59   1481.35 o 
  -4   4  13      680.87     2109.45   1379.26 o 
  -2   4  13     7241.57     9339.56   1408.35 o 
   0   4  13    30545.57    30603.40   1813.27 o 
   2   4  13    21128.24    22556.25   1672.29 o 
   4   4  13    15224.39    15557.98   1591.29 o 
   6   4  13    18001.33    19428.29   1910.58 o 
   8   4  13    30737.56    31576.56   2185.48 o 
  10   4  13    14282.55    16106.79   4130.12 o 
  12   4  13    21303.50    21380.68   2615.06 o 
  14   4  13    25139.50    23512.30   2874.08 o 
  16   4  13    14879.71    14835.04   2562.63 o 
  18   4  13     5816.90     7300.14   5272.87 o 
  20   4  13     2509.88      997.80   2510.49 o 
  22   4  13      673.03      601.83   2674.83 o 
  24   4  13      194.18    -2734.72   2734.72 o 
 -29   5  13     2354.50     1178.33   3267.19 o 
 -27   5  13     3552.02    -1182.43   3434.03 o 
 -25   5  13     4334.33      841.76   2981.76 o 
 -23   5  13     5393.04     2620.88   4837.81 o 
 -21   5  13     6254.47     5853.52   2652.93 o 
 -19   5  13     2592.99     2743.09   2440.99 o 
 -17   5  13       73.10     -454.95   2206.72 o 
 -15   5  13      417.14     1452.97   2218.94 o 
 -13   5  13     1836.10      669.21   1613.18 o 
 -11   5  13    19062.94    16933.44   1542.37 o 
  -9   5  13    36618.82    38268.25   1614.19 o 
  -7   5  13    58829.35    56879.51   1915.07 o 
  -5   5  13    94435.46    85623.56   3192.76 o 
  -3   5  13   188610.64   177947.67   8002.81 o 
  -1   5  13   197937.50   185752.27   7079.89 o 
   1   5  13   164312.05   155794.03   5143.10 o 
   3   5  13    79909.88    82820.23   2576.18 o 
   5   5  13    84798.46    87095.87   2541.78 o 
   7   5  13    52805.28    52775.16   2509.82 o 
   9   5  13    28803.82    29958.21   2598.58 o 
  11   5  13    14139.88    10546.53   2332.55 o 
  13   5  13     2058.13     1587.68   2946.77 o 
  15   5  13     1533.87     1543.43   2423.80 o 
  17   5  13     1736.09       64.91   2589.25 o 
  19   5  13     1603.24     2829.70   2441.23 o 
  21   5  13      954.58     1274.33   2571.42 o 
  23   5  13      888.86     2146.84   2844.65 o 
 -30   6  13       10.31    -3484.93   4134.21 o 
 -28   6  13        5.45    -3029.50   3161.88 o 
 -26   6  13      132.35     -611.66   4234.53 o 
 -24   6  13      798.75      734.93   2678.91 o 
 -22   6  13     3378.96     4747.37   2656.49 o 
 -20   6  13     6134.79     5013.78   2644.22 o 
 -18   6  13    11510.43    11719.84   2604.43 o 
 -16   6  13    21395.12    23055.58   2631.40 o 
 -14   6  13    38644.66    38593.41   2931.22 o 
 -12   6  13    37081.21    36542.39   1888.32 o 
 -10   6  13    42299.34    41217.25   1845.25 o 
  -8   6  13    42217.24    43340.78   2424.95 o 
  -6   6  13    58018.27    54255.28   3430.66 o 
  -4   6  13    49185.40    48691.67   4862.00 o 
  -2   6  13    60887.27    59168.75   2764.88 o 
   0   6  13    24996.36    25420.89   2404.37 o 
   2   6  13     8772.35     7846.14   2247.08 o 
   4   6  13     1930.59     2172.10   2268.38 o 
   6   6  13      548.34     -679.04   2368.96 o 
   8   6  13      853.25     1535.30   1701.83 o 
  10   6  13     2130.95     4419.27   2093.14 o 
  12   6  13     4695.08     6241.06   2306.09 o 
  14   6  13     7864.20     8204.17   4101.12 o
[truncated: 233,402 more chars]
