# Supplementary material for: One-dimensional Magnus-type platinum double salts
Source: Nat Commun. 2016 Jun 20;7:11950. doi: 10.1038/ncomms11950 (PMC4915127; doi:10.1038/ncomms11950)
Supplement: Supplementary Data 4 — Crystallogpahic Information File for Compound 6 [file ncomms11950-s5.cif]

#===================================================================
#
#  Compound 6 (black needles)
#  [HT-Pt(2.33+)2(bpy)2(mu-pivalamidate)][Pt(2.33+)(ox)2](NO3).7H2O
#
#            (HH = Head-to-Head, and HT = Head-to-Tail)
#
#===================================================================
data_global

_audit_creation_date             2006/01/24
_audit_creation_method          'from SHELXL97 and KenX'
_audit_update_record  '2015-03-13 manually edited by Ken Sakai'
_publ_contact_author_name   'Prof. Dr. Ken Sakai'
_publ_contact_author_address
;
    Department of Chemistry
    Faculty of Science
    Kyushu University
    Motooka 744, Nishi-ku
    Fukuoka 819-0395, Japan
;
_publ_contact_author_phone     '81 92 802 4169'
_publ_contact_author_fax       '81 92 802 4169'
_publ_contact_author_email     ksakai@chem.kyushu-univ.jp

#======================================================================

_publ_section_experimental
;
Compound 3 (yellow needles) and 6 (black needles) are stable in air 
so that no capillary coverage was made, while 4 (orange needles) and 
5 (dark blue plates) lose water solvate upon exposure to air so that 
each of them was kept in a capillary glass tube during the data 
collection.
;

_publ_section_references
;
Bruker (2001). SAINT (Version 6.22) and SMART (Version 5.625). 
Bruker AXS Inc., Madison, Wisconsin, USA.

Johnson, C. K. (1976).  ORTEPII. Report ORNL-5138. Oak Ridge National 
Laboratory, Tennessee, USA.

Molecular Structure Corporation (2001). TEXSAN, Version 1.11r1. 
Single Crystal Structure Analysis Software.  MSC, 3200 Research 
Forest Drive, The Woodlands, TX 77381, USA.

Sakai, K. (2008). KENX. GUI for SHELXL97. Kyushu University, Japan.

Sheldrick, G. M. (1997).  SHELXS97 and SHELXL97. University of G\"ottingen, 
Germany.

Spek, A. L. (1998). PLATON. Multipurpose Crystallographic Tool. Utrecht 
University, The Netherlands.
;

#=====================================================================
data_black_needle_compound_6

_chemical_formula_sum            'C34 H50 N7 O20 Pt3'
_chemical_formula_weight         1462.08
_exptl_crystal_description         'needle'
_exptl_crystal_colour              'black'
_exptl_crystal_size_max            0.643
_exptl_crystal_size_mid            0.069
_exptl_crystal_size_min            0.039
_exptl_crystal_density_diffrn      2.158
loop_
 _exptl_crystal_face_index_h
 _exptl_crystal_face_index_k
 _exptl_crystal_face_index_l
 _exptl_crystal_face_perp_dist
    1.00    0.00    0.00    0.0190
    0.00   -1.00    0.00    0.0390
    0.00    1.00    0.00    0.0300
    0.00    0.00    1.00    0.3170
    0.00    0.00   -1.00    0.3260
   -1.00    0.00    0.00    0.0200
_symmetry_cell_setting             'Monoclinic'
_symmetry_space_group_name_H-M     'P2/c '
_symmetry_space_group_name_Hall    '-P 2yc'
loop_
_symmetry_equiv_pos_as_xyz 
'x, y, z' 
'-x, y, -z+1/2' 
'-x, -y, -z' 
'x, -y, z-1/2' 

_cell_length_a                     12.158(2)
_cell_length_b                     10.943(2)
_cell_length_c                     16.944(3)
_cell_angle_alpha                  90.00
_cell_angle_beta                   93.548(4)
_cell_angle_gamma                  90.00
_cell_volume                       2250.0(7)
_cell_formula_units_Z              2
_cell_measurement_temperature      296(2)
_cell_measurement_reflns_used      4374
_cell_measurement_theta_min        1.68
_cell_measurement_theta_max        27.52

_exptl_crystal_F_000               1394
_exptl_absorpt_coefficient_mu      9.387
_exptl_absorpt_correction_type     gaussian
_exptl_absorpt_process_details     '(XPREP in SAINT; Bruker, 2001)'
_exptl_absorpt_correction_T_min    0.2404
_exptl_absorpt_correction_T_max    0.6922

_exptl_special_details
;
The first 50 frames were rescanned at the end of data collection to 
evaluate any possible decay phenomenon.  Since it was judged to be 
negligible, no decay correction was applied to the data.
;

_diffrn_ambient_temperature        296(2)
_diffrn_radiation_wavelength       0.71073
_diffrn_radiation_type             MoK\a
_diffrn_radiation_source           'sealed tube'
_diffrn_radiation_monochromator    graphite
_diffrn_measurement_device       
 'Bruker SMART APEX CCD-detector diffractometer'
_diffrn_measurement_method         \w
_diffrn_detector_area_resol_mean   8.366

_diffrn_reflns_number              14637
_diffrn_reflns_av_R_equivalents    0.0386
_diffrn_reflns_av_sigmaI/netI      0.0545
_diffrn_reflns_limit_h_min         -15
_diffrn_reflns_limit_h_max         15
_diffrn_reflns_limit_k_min         -6
_diffrn_reflns_limit_k_max         14
_diffrn_reflns_limit_l_min         -21
_diffrn_reflns_limit_l_max         21
_diffrn_reflns_theta_min           1.68
_diffrn_reflns_theta_max           27.52
_diffrn_reflns_theta_full          27.52
_diffrn_measured_fraction_theta_max     0.990
_diffrn_measured_fraction_theta_full    0.990
_reflns_number_total               5126
_reflns_number_gt                  4115
_reflns_threshold_expression       I>2\s(I)

_computing_data_collection         'SMART (Bruker, 2001)'
_computing_cell_refinement         'SAINT (Bruker, 2001)'
_computing_data_reduction          'SAINT'
_computing_structure_solution      'SHELXS97 (Sheldrick, 1997)'
_computing_structure_refinement    'SHELXL97 (Sheldrick, 1997)'
_computing_molecular_graphics      'KENX (Sakai, 2004)'
_computing_publication_material
;
SHELXL97, TEXSAN (Molecular Structure Corporation, 2001), 
KENX, and ORTEP (Johnson, 1976)
;

_refine_special_details 
; 
 Refinement of F^2^ against ALL reflections.  The weighted R-factor wR and 
 goodness of fit S are based on F^2^, conventional R-factors R are based 
 on F, with F set to zero for negative F^2^. The threshold expression of 
 F^2^ > 2sigma(F^2^) is used only for calculating R-factors(gt) etc. and is 
 not relevant to the choice of reflections for refinement.  R-factors based 
 on F^2^ are statistically about twice as large as those based on F, and R- 
 factors based on ALL data will be even larger. 
; 

_refine_ls_structure_factor_coef   Fsqd
_refine_ls_matrix_type             full
_refine_ls_weighting_scheme        calc
_refine_ls_weighting_details
 'calc w=1/[\s^2^(Fo^2^)+(0.0162P)^2^] where P=(Fo^2^+2Fc^2^)/3'
_atom_sites_solution_primary       direct
_atom_sites_solution_secondary     difmap
_atom_sites_solution_hydrogens     geom
_refine_ls_hydrogen_treatment      constr
_refine_ls_extinction_method       none
_refine_ls_extinction_coef         'not refined'
_refine_ls_extinction_expression   ?
_refine_ls_number_reflns           5126
_refine_ls_number_parameters       292
_refine_ls_number_restraints       15
_refine_ls_R_factor_all            0.0352
_refine_ls_R_factor_gt             0.0249
_refine_ls_wR_factor_ref           0.0512
_refine_ls_wR_factor_gt            0.0497
_refine_ls_goodness_of_fit_ref     0.873
_refine_ls_restrained_S_all        0.876
_refine_ls_shift/su_max            0.001
_refine_ls_shift/su_mean           0.000
_refine_diff_density_max           1.588
_refine_diff_density_min           -0.725

loop_ 
 _atom_type_symbol 
 _atom_type_description 
 _atom_type_scat_dispersion_real 
 _atom_type_scat_dispersion_imag 
 _atom_type_scat_source 
 'C'  'C'   0.0033   0.0016 
 'International Tables Vol C Tables 4.2.6.8 and 6.1.1.4' 
 'H'  'H'   0.0000   0.0000 
 'International Tables Vol C Tables 4.2.6.8 and 6.1.1.4' 
 'N'  'N'   0.0061   0.0033 
 'International Tables Vol C Tables 4.2.6.8 and 6.1.1.4' 
 'O'  'O'   0.0106   0.0060 
 'International Tables Vol C Tables 4.2.6.8 and 6.1.1.4' 
 'Pt'  'Pt'  -1.7033   8.3905 
 'International Tables Vol C Tables 4.2.6.8 and 6.1.1.4' 

loop_ 
 _atom_site_label 
 _atom_site_type_symbol 
 _atom_site_fract_x 
 _atom_site_fract_y 
 _atom_site_fract_z 
 _atom_site_U_iso_or_equiv 
 _atom_site_adp_type 
 _atom_site_occupancy 
 _atom_site_symmetry_multiplicity 
 _atom_site_calc_flag 
 _atom_site_refinement_flags 
 _atom_site_disorder_assembly 
 _atom_site_disorder_group 
Pt1 Pt 1.009562(14) 0.947399(17) 0.168270(11) 0.02400(6) Uani 1 1 d . . . 
Pt2 Pt 1.0000 1.0000 0.0000 0.02583(7) Uani 1 2 d S . . 
O1 O 0.8738(3) 1.0792(3) 0.31119(18) 0.0317(8) Uani 1 1 d . . . 
O2 O 1.1494(3) 1.0782(3) 0.01203(19) 0.0350(8) Uani 1 1 d . . . 
O3 O 0.9487(3) 1.1670(3) 0.02778(18) 0.0326(8) Uani 1 1 d . . . 
O4 O 1.2253(3) 1.2589(3) 0.0392(2) 0.0510(11) Uani 1 1 d . . . 
O5 O 1.0153(3) 1.3463(3) 0.0681(2) 0.0576(11) Uani 1 1 d . . . 
O6 O 0.5583(4) 0.8166(5) -0.0248(3) 0.0903(16) Uani 1 1 d . . . 
O7 O 0.5189(5) 0.9624(5) 0.1056(3) 0.109(2) Uani 1 1 d . . . 
O8 O 0.5000 0.8518(7) 0.2500 0.114(3) Uani 1 2 d S . . 
O9 O 0.5000 0.4356(13) 0.2500 0.149(4) Uiso 0.549(6) 2 d SPD A 1 
O10 O 0.4956(10) 0.5959(12) 0.3113(4) 0.149(4) Uiso 0.549(6) 1 d PD A 1 
O11 O 0.492(3) 0.582(2) 0.4589(17) 0.175(4) Uiso 0.226(3) 1 d PD . 3 
O12 O 0.5060(15) 0.4442(17) 0.3743(9) 0.175(4) Uiso 0.451(6) 1 d PD . 3 
O13 O 0.464(3) 0.398(3) 0.4876(14) 0.175(4) Uiso 0.226(3) 1 d PD . 3 
O14 O 0.5016(15) 0.4237(16) 0.4414(9) 0.175(4) Uiso 0.549(6) 1 d P A 4 
O15 O 0.5000 0.585(3) 0.2500 0.149(4) Uiso 0.451(6) 2 d SP . 2 
N1 N 0.8931(3) 1.0736(3) 0.1786(2) 0.0297(10) Uani 1 1 d . . . 
N2 N 1.1200(3) 0.8153(3) 0.1472(2) 0.0277(9) Uani 1 1 d . . . 
N3 N 0.9054(3) 0.8058(3) 0.1520(2) 0.0260(9) Uani 1 1 d . . . 
N4 N 0.5000 0.5454(14) 0.2500 0.149(4) Uiso 0.549(6) 2 d SPD . 1 
N5 N 0.484(2) 0.475(2) 0.4398(11) 0.175(4) Uiso 0.226(3) 1 d PD . 3 
C1 C 1.2262(4) 0.8339(5) 0.1370(3) 0.0381(13) Uani 1 1 d . . . 
C2 C 1.2931(5) 0.7404(6) 0.1138(4) 0.0547(17) Uani 1 1 d . . . 
C3 C 1.2487(5) 0.6244(6) 0.1021(3) 0.0559(17) Uani 1 1 d . . . 
C4 C 1.1389(4) 0.6056(5) 0.1117(3) 0.0441(14) Uani 1 1 d . . . 
C5 C 1.0749(4) 0.7029(4) 0.1336(3) 0.0306(12) Uani 1 1 d . . . 
C6 C 0.9553(4) 0.6963(4) 0.1393(3) 0.0294(11) Uani 1 1 d . . . 
C7 C 0.8931(4) 0.5910(5) 0.1299(3) 0.0407(13) Uani 1 1 d . . . 
C8 C 0.7811(5) 0.5982(5) 0.1336(3) 0.0486(15) Uani 1 1 d . . . 
C9 C 0.7321(4) 0.7092(5) 0.1471(3) 0.0429(14) Uani 1 1 d . . . 
C10 C 0.7959(4) 0.8111(5) 0.1553(3) 0.0349(12) Uani 1 1 d . . . 
C11 C 0.8479(4) 1.1162(4) 0.2398(3) 0.0272(11) Uani 1 1 d . . . 
C12 C 0.7582(4) 1.2131(5) 0.2313(3) 0.0337(12) Uani 1 1 d . . . 
C13 C 0.6614(4) 1.1712(6) 0.2767(3) 0.0555(17) Uani 1 1 d . . . 
C14 C 0.8056(5) 1.3330(4) 0.2660(3) 0.0482(15) Uani 1 1 d . . . 
C15 C 0.7199(5) 1.2354(5) 0.1441(3) 0.0528(17) Uani 1 1 d . . . 
C16 C 1.1452(4) 1.1926(5) 0.0319(3) 0.0358(13) Uani 1 1 d . . . 
C17 C 1.0297(4) 1.2424(4) 0.0452(3) 0.0328(12) Uani 1 1 d . . . 
H1 H 0.8687 1.1052 0.1345 0.036 Uiso 1 1 calc R . . 
H2 H 1.2560 0.9114 0.1456 0.046 Uiso 1 1 calc R . . 
H3 H 1.3671 0.7548 0.1062 0.066 Uiso 1 1 calc R . . 
H4 H 1.2932 0.5600 0.0878 0.067 Uiso 1 1 calc R . . 
H5 H 1.1079 0.5286 0.1036 0.053 Uiso 1 1 calc R . . 
H6 H 0.9269 0.5164 0.1213 0.049 Uiso 1 1 calc R . . 
H7 H 0.7381 0.5282 0.1269 0.058 Uiso 1 1 calc R . . 
H8 H 0.6563 0.7144 0.1505 0.051 Uiso 1 1 calc R . . 
H9 H 0.7625 0.8861 0.1634 0.042 Uiso 1 1 calc R . . 
H10 H 0.6346 1.0945 0.2558 0.083 Uiso 1 1 calc R . . 
H11 H 0.6036 1.2310 0.2715 0.083 Uiso 1 1 calc R . . 
H12 H 0.6846 1.1615 0.3315 0.083 Uiso 1 1 calc R . . 
H13 H 0.7516 1.3967 0.2588 0.072 Uiso 1 1 calc R . . 
H14 H 0.8704 1.3549 0.2396 0.072 Uiso 1 1 calc R . . 
H15 H 0.8245 1.3224 0.3215 0.072 Uiso 1 1 calc R . . 
H16 H 0.6937 1.1602 0.1207 0.079 Uiso 1 1 calc R . . 
H17 H 0.7807 1.2653 0.1161 0.079 Uiso 1 1 calc R . . 
H18 H 0.6617 1.2947 0.1413 0.079 Uiso 1 1 calc R . . 

loop_
 _atom_site_aniso_label 
 _atom_site_aniso_U_11 
 _atom_site_aniso_U_22 
 _atom_site_aniso_U_33 
 _atom_site_aniso_U_23 
 _atom_site_aniso_U_13 
 _atom_site_aniso_U_12 
Pt1 0.03237(11) 0.01986(9) 0.01979(9) -0.00184(8) 0.00177(7) -0.00034(9) 
Pt2 0.03672(15) 0.02134(13) 0.01955(14) -0.00224(11) 0.00262(11) 0.00109(13) 
O1 0.0401(19) 0.028(2) 0.0270(19) 0.0030(15) 0.0016(15) 0.0073(16) 
O2 0.040(2) 0.033(2) 0.032(2) -0.0022(16) 0.0019(16) -0.0019(17) 
O3 0.047(2) 0.0239(18) 0.0263(18) 0.0006(15) -0.0013(16) 0.0031(17) 
O4 0.062(3) 0.049(3) 0.042(2) 0.0019(19) 0.003(2) -0.026(2) 
O5 0.080(3) 0.026(2) 0.066(3) -0.014(2) -0.003(2) 0.003(2) 
O6 0.080(3) 0.121(5) 0.070(3) 0.007(3) 0.008(3) 0.014(3) 
O7 0.166(6) 0.094(5) 0.069(4) 0.006(3) 0.020(4) -0.005(4) 
O8 0.176(8) 0.101(6) 0.065(5) 0.000 -0.003(5) 0.000 
N1 0.044(2) 0.027(2) 0.017(2) 0.0021(17) 0.0009(18) 0.004(2) 
N2 0.034(2) 0.026(2) 0.023(2) -0.0013(17) 0.0017(18) 0.0028(19) 
N3 0.033(2) 0.024(2) 0.022(2) -0.0010(17) 0.0027(17) -0.0015(19) 
C1 0.034(3) 0.039(3) 0.041(3) -0.003(3) 0.000(3) 0.001(3) 
C2 0.035(3) 0.063(4) 0.066(4) -0.014(4) 0.005(3) 0.006(3) 
C3 0.057(4) 0.042(4) 0.069(4) -0.014(3) 0.004(3) 0.016(3) 
C4 0.047(3) 0.030(3) 0.055(4) -0.003(3) 0.001(3) 0.007(3) 
C5 0.044(3) 0.024(3) 0.024(3) 0.001(2) -0.001(2) 0.005(2) 
C6 0.041(3) 0.024(3) 0.023(3) 0.001(2) 0.001(2) -0.002(2) 
C7 0.053(4) 0.023(3) 0.047(3) 0.000(2) 0.002(3) -0.005(3) 
C8 0.056(4) 0.033(3) 0.056(4) 0.004(3) -0.002(3) -0.017(3) 
C9 0.037(3) 0.043(3) 0.048(4) 0.002(3) 0.001(3) -0.009(3) 
C10 0.037(3) 0.037(3) 0.031(3) -0.002(2) 0.008(2) 0.000(3) 
C11 0.036(3) 0.017(2) 0.028(3) 0.001(2) -0.004(2) -0.004(2) 
C12 0.037(3) 0.037(3) 0.027(3) -0.001(2) 0.000(2) 0.009(3) 
C13 0.040(3) 0.063(4) 0.064(4) 0.004(3) 0.006(3) 0.009(3) 
C14 0.067(4) 0.024(3) 0.052(4) 0.003(3) -0.004(3) 0.008(3) 
C15 0.063(4) 0.057(4) 0.038(3) 0.006(3) -0.009(3) 0.022(3) 
C16 0.048(3) 0.038(3) 0.021(3) 0.001(2) -0.004(2) -0.007(3) 
C17 0.052(3) 0.024(3) 0.021(3) 0.000(2) -0.002(2) 0.001(3) 


loop_
 _geom_bond_atom_site_label_1 
 _geom_bond_atom_site_label_2 
 _geom_bond_distance 
 _geom_bond_site_symmetry_2 
 _geom_bond_publ_flag 
Pt1 N1 1.993(4) . ? 
Pt1 N3 2.010(4) . ? 
Pt1 N2 2.020(4) . ? 
Pt1 O1 2.037(3) 2_755 ? 
Pt1 Pt1 2.7937(7) 2_755 ? 
Pt1 Pt2 2.9040(6) . ? 
Pt2 O3 1.997(3) . ? 
Pt2 O3 1.997(3) 3_775 ? 
Pt2 O2 2.007(3) . ? 
Pt2 O2 2.007(3) 3_775 ? 
Pt2 Pt1 2.9040(6) 3_775 ? 
O1 C11 1.297(5) . ? 
O1 Pt1 2.037(3) 2_755 ? 
O2 C16 1.298(6) . ? 
O3 C17 1.305(6) . ? 
O4 C16 1.215(6) . ? 
O5 C17 1.217(6) . ? 
O9 N4 1.201(10) . ? 
O10 N4 1.181(6) . ? 
O11 N5 1.218(10) . ? 
O11 N5 1.83(4) 3_666 ? 
O12 N5 1.207(10) . ? 
O13 N5 1.204(10) . ? 
N1 C11 1.290(6) . ? 
N2 C1 1.329(6) . ? 
N2 C5 1.361(6) . ? 
N3 C10 1.337(6) . ? 
N3 C6 1.366(6) . ? 
N4 O10 1.181(6) 2_655 ? 
C1 C2 1.380(7) . ? 
C2 C3 1.388(8) . ? 
C3 C4 1.371(8) . ? 
C4 C5 1.383(7) . ? 
C5 C6 1.464(7) . ? 
C6 C7 1.382(6) . ? 
C7 C8 1.369(7) . ? 
C8 C9 1.378(7) . ? 
C9 C10 1.360(7) . ? 
C11 C12 1.521(6) . ? 
C12 C13 1.517(7) . ? 
C12 C14 1.537(7) . ? 
C12 C15 1.540(6) . ? 
C16 C17 1.535(7) . ? 
N1 H1 0.8600 . ? 
C1 H2 0.9300 . ? 
C2 H3 0.9300 . ? 
C3 H4 0.9300 . ? 
C4 H5 0.9300 . ? 
C7 H6 0.9300 . ? 
C8 H7 0.9300 . ? 
C9 H8 0.9300 . ? 
C10 H9 0.9300 . ? 
C13 H10 0.9600 . ? 
C13 H11 0.9600 . ? 
C13 H12 0.9600 . ? 
C14 H13 0.9600 . ? 
C14 H14 0.9600 . ? 
C14 H15 0.9600 . ? 
C15 H16 0.9600 . ? 
C15 H17 0.9600 . ? 
C15 H18 0.9600 . ? 
O6 O7 2.791(7) . ? 
O7 O8 2.751(6) . ? 
O7 O6 2.907(7) 3_675 ? 
O8 O15 2.92(3) . ? 
O8 O10 2.988(15) . ? 
O10 O14 2.898(19) . ? 
O11 O12 2.84(3) 3_666 ? 
O11 O6 2.88(2) 2_655 ? 
O12 O15 2.60(2) . ? 
O13 O6 2.63(4) 4_566 ? 
O13 O12 2.91(4) 3_666 ? 
O14 O14 2.60(3) 3_666 ? 
O14 O6 2.769(18) 4_566 ? 

loop_
 _geom_angle_atom_site_label_1 
 _geom_angle_atom_site_label_2 
 _geom_angle_atom_site_label_3 
 _geom_angle 
 _geom_angle_site_symmetry_1 
 _geom_angle_site_symmetry_3 
 _geom_angle_publ_flag 
N1 Pt1 N3 95.80(16) . . ? 
N1 Pt1 N2 174.26(14) . . ? 
N3 Pt1 N2 81.05(16) . . ? 
N1 Pt1 O1 89.17(14) . 2_755 ? 
N3 Pt1 O1 174.50(14) . 2_755 ? 
N2 Pt1 O1 94.19(14) . 2_755 ? 
N1 Pt1 Pt1 79.03(10) . 2_755 ? 
N3 Pt1 Pt1 92.62(10) . 2_755 ? 
N2 Pt1 Pt1 105.82(10) . 2_755 ? 
O1 Pt1 Pt1 86.01(9) 2_755 2_755 ? 
N1 Pt1 Pt2 87.91(10) . . ? 
N3 Pt1 Pt2 91.80(10) . . ? 
N2 Pt1 Pt2 87.40(10) . . ? 
O1 Pt1 Pt2 90.72(9) 2_755 . ? 
Pt1 Pt1 Pt2 166.566(7) 2_755 . ? 
O3 Pt2 O3 180.00(17) . 3_775 ? 
O3 Pt2 O2 83.12(14) . . ? 
O3 Pt2 O2 96.88(14) 3_775 . ? 
O3 Pt2 O2 96.88(14) . 3_775 ? 
O3 Pt2 O2 83.12(14) 3_775 3_775 ? 
O2 Pt2 O2 180.0 . 3_775 ? 
O3 Pt2 Pt1 86.80(9) . . ? 
O3 Pt2 Pt1 93.20(9) 3_775 . ? 
O2 Pt2 Pt1 90.22(9) . . ? 
O2 Pt2 Pt1 89.78(9) 3_775 . ? 
O3 Pt2 Pt1 93.20(9) . 3_775 ? 
O3 Pt2 Pt1 86.80(9) 3_775 3_775 ? 
O2 Pt2 Pt1 89.78(9) . 3_775 ? 
O2 Pt2 Pt1 90.22(9) 3_775 3_775 ? 
Pt1 Pt2 Pt1 180.000(7) . 3_775 ? 
C11 O1 Pt1 120.5(3) . 2_755 ? 
C16 O2 Pt2 112.8(3) . . ? 
C17 O3 Pt2 112.9(3) . . ? 
N5 O11 N5 86(2) . 3_666 ? 
C11 N1 Pt1 131.4(3) . . ? 
C1 N2 C5 120.1(4) . . ? 
C1 N2 Pt1 125.1(4) . . ? 
C5 N2 Pt1 114.3(3) . . ? 
C10 N3 C6 119.9(4) . . ? 
C10 N3 Pt1 125.6(3) . . ? 
C6 N3 Pt1 114.5(3) . . ? 
O10 N4 O10 124.2(13) . 2_655 ? 
O10 N4 O9 117.9(6) . . ? 
O10 N4 O9 117.9(6) 2_655 . ? 
O13 N5 O12 119.2(13) . . ? 
O13 N5 O11 120.7(13) . . ? 
O12 N5 O11 119.7(13) . . ? 
N2 C1 C2 121.2(5) . . ? 
C1 C2 C3 119.2(5) . . ? 
C4 C3 C2 119.6(6) . . ? 
C3 C4 C5 119.0(5) . . ? 
N2 C5 C4 120.9(5) . . ? 
N2 C5 C6 115.1(4) . . ? 
C4 C5 C6 123.9(5) . . ? 
N3 C6 C7 120.3(5) . . ? 
N3 C6 C5 114.8(4) . . ? 
C7 C6 C5 124.9(5) . . ? 
C8 C7 C6 119.1(5) . . ? 
C7 C8 C9 119.9(5) . . ? 
C10 C9 C8 119.4(5) . . ? 
N3 C10 C9 121.5(5) . . ? 
N1 C11 O1 123.1(4) . . ? 
N1 C11 C12 121.0(4) . . ? 
O1 C11 C12 115.9(4) . . ? 
C13 C12 C11 108.4(4) . . ? 
C13 C12 C14 110.4(5) . . ? 
C11 C12 C14 108.0(4) . . ? 
C13 C12 C15 109.6(4) . . ? 
C11 C12 C15 111.9(4) . . ? 
C14 C12 C15 108.4(4) . . ? 
O4 C16 O2 123.9(5) . . ? 
O4 C16 C17 120.5(5) . . ? 
O2 C16 C17 115.6(5) . . ? 
O5 C17 O3 122.7(5) . . ? 
O5 C17 C16 122.0(5) . . ? 
O3 C17 C16 115.3(4) . . ? 
C11 N1 H1 114.3 . . ? 
Pt1 N1 H1 114.3 . . ? 
N2 C1 H2 119.4 . . ? 
C2 C1 H2 119.4 . . ? 
C1 C2 H3 120.4 . . ? 
C3 C2 H3 120.4 . . ? 
C4 C3 H4 120.2 . . ? 
C2 C3 H4 120.2 . . ? 
C3 C4 H5 120.5 . . ? 
C5 C4 H5 120.5 . . ? 
C8 C7 H6 120.5 . . ? 
C6 C7 H6 120.5 . . ? 
C7 C8 H7 120.0 . . ? 
C9 C8 H7 120.0 . . ? 
C10 C9 H8 120.3 . . ? 
C8 C9 H8 120.3 . . ? 
N3 C10 H9 119.2 . . ? 
C9 C10 H9 119.2 . . ? 
C12 C13 H10 109.5 . . ? 
C12 C13 H11 109.5 . . ? 
H10 C13 H11 109.5 . . ? 
C12 C13 H12 109.5 . . ? 
H10 C13 H12 109.5 . . ? 
H11 C13 H12 109.5 . . ? 
C12 C14 H13 109.5 . . ? 
C12 C14 H14 109.5 . . ? 
H13 C14 H14 109.5 . . ? 
C12 C14 H15 109.5 . . ? 
H13 C14 H15 109.5 . . ? 
H14 C14 H15 109.5 . . ? 
C12 C15 H16 109.5 . . ? 
C12 C15 H17 109.5 . . ? 
H16 C15 H17 109.5 . . ? 
C12 C15 H18 109.5 . . ? 
H16 C15 H18 109.5 . . ? 
H17 C15 H18 109.5 . . ? 

loop_
 _geom_torsion_atom_site_label_1 
 _geom_torsion_atom_site_label_2 
 _geom_torsion_atom_site_label_3 
 _geom_torsion_atom_site_label_4 
 _geom_torsion 
 _geom_torsion_site_symmetry_1 
 _geom_torsion_site_symmetry_2 
 _geom_torsion_site_symmetry_3 
 _geom_torsion_site_symmetry_4 
 _geom_torsion_publ_flag 
N1 Pt1 Pt2 O3 26.76(15) . . . . ? 
N2 Pt1 Pt2 O3 23.46(15) . . . 3_775 ? 
O1 Pt1 Pt2 O2 20.71(13) 2_755 . . . ? 
N3 Pt1 Pt2 O2 25.60(15) . . . 3_775 ? 
C5 N2 C1 C2 -1.0(8) . . . . ? 
N2 C1 C2 C3 -0.9(9) . . . . ? 
C1 C2 C3 C4 1.6(9) . . . . ? 
C2 C3 C4 C5 -0.5(9) . . . . ? 
C1 N2 C5 C4 2.2(7) . . . . ? 
C1 N2 C5 C6 -174.3(4) . . . . ? 
C3 C4 C5 N2 -1.4(8) . . . . ? 
C3 C4 C5 C6 174.8(5) . . . . ? 
C10 N3 C6 C7 -0.1(7) . . . . ? 
C10 N3 C6 C5 177.6(4) . . . . ? 
N2 C5 C6 N3 4.3(6) . . . . ? 
C4 C5 C6 N3 -172.0(5) . . . . ? 
N2 C5 C6 C7 -178.1(4) . . . . ? 
C4 C5 C6 C7 5.5(8) . . . . ? 
N3 C6 C7 C8 0.0(8) . . . . ? 
C5 C6 C7 C8 -177.4(5) . . . . ? 
C6 C7 C8 C9 -0.5(8) . . . . ? 
C7 C8 C9 C10 1.1(8) . . . . ? 
C6 N3 C10 C9 0.7(7) . . . . ? 
C8 C9 C10 N3 -1.2(8) . . . . ? 
N1 C11 C12 C13 129.6(5) . . . . ? 
O1 C11 C12 C13 -49.4(6) . . . . ? 
N1 C11 C12 C14 -110.8(5) . . . . ? 
O1 C11 C12 C14 70.2(5) . . . . ? 
N1 C11 C12 C15 8.5(7) . . . . ? 
O1 C11 C12 C15 -170.5(4) . . . . ? 
O4 C16 C17 O5 -4.7(8) . . . . ? 
O2 C16 C17 O5 176.0(5) . . . . ? 
O4 C16 C17 O3 173.1(4) . . . . ? 
O2 C16 C17 O3 -6.1(6) . . . . ? 


loop_
_geom_hbond_atom_site_label_D
_geom_hbond_atom_site_label_H
_geom_hbond_atom_site_label_A
_geom_hbond_distance_DH
_geom_hbond_distance_HA
_geom_hbond_distance_DA
_geom_hbond_angle_DHA
_geom_hbond_site_symmetry_A
    N1  H1  O3  0.86  2.21   2.872(5)  133.5    .

_geom_special_details
;
 All esds (except the esd in the dihedral angle between two l.s. planes) 
 are estimated using the full covariance matrix.  The cell esds are taken 
 into account individually in the estimation of esds in distances, angles 
 and torsion angles; correlations between esds in cell parameters are only 
 used when they are defined by crystal symmetry.  An approximate (isotropic) 
 treatment of cell esds is used for estimating esds involving l.s. planes. 

Mean-plane data from final SHELXL refinement run:-

 Least-squares planes (x,y,z in crystal coordinates) and deviations from them
 (* indicates atom used to define plane)

 - 0.1495 (0.0164) x - 2.1331 (0.0123) y + 16.5987 (0.0052) z = 0.6024 (0.0199)

 *   -0.0613 (0.0017)  N1
 *   -0.0663 (0.0018)  N2
 *    0.0663 (0.0018)  N3
 *    0.0613 (0.0017)  O1_$3
      0.0189 (0.0017)  Pt1
      2.7350 (0.0019)  Pt1_$3
     -2.8850 (0.0017)  Pt2

 Rms deviation of fitted atoms =   0.0638


  1.8943 (0.0254) x - 2.5122 (0.0211) y + 16.0842 (0.0113) z = 2.4303 (0.0337)

 Angle to previous plane (with approximate esd) =  9.91 ( 0.11 )

 *    0.0100 (0.0032)  N2
 *    0.0006 (0.0037)  C1
 *   -0.0097 (0.0042)  C2
 *    0.0083 (0.0043)  C3
 *    0.0021 (0.0039)  C4
 *   -0.0114 (0.0033)  C5
      3.2164 (0.0061)  N3_$3
      3.6014 (0.0069)  C6_$3
      4.1343 (0.0067)  C7_$3
      4.2699 (0.0060)  C8_$3
      3.8663 (0.0057)  C9_$3
      3.3574 (0.0061)  C10_$3

 Rms deviation of fitted atoms =   0.0081


  0.4633 (0.0235) x - 1.7348 (0.0208) y + 16.6453 (0.0072) z = 1.5510 (0.0243)

 Angle to previous plane (with approximate esd) =  8.02 ( 0.13 )

 *    0.0005 (0.0031)  N3
 *    0.0018 (0.0032)  C6
 *   -0.0001 (0.0037)  C7
 *   -0.0037 (0.0039)  C8
 *    0.0059 (0.0037)  C9
 *   -0.0044 (0.0034)  C10
      3.3153 (0.0052)  N2_$3
      3.4034 (0.0069)  C1_$3
      3.9199 (0.0077)  C2_$3
      4.3373 (0.0071)  C3_$3
      4.2608 (0.0058)  C4_$3
      3.7572 (0.0049)  C5_$3

 Rms deviation of fitted atoms =   0.0034


  1.0465 (0.0075) x - 2.1402 (0.0152) y + 16.4307 (0.0060) z = 1.7329 (0.0133)

 Angle to previous plane (with approximate esd) =  3.52 ( 0.09 )

 *    0.1122 (0.0036)  N2
 *    0.0162 (0.0042)  C1
 *   -0.0937 (0.0050)  C2
 *   -0.0853 (0.0049)  C3
 *   -0.0020 (0.0047)  C4
 *    0.0825 (0.0043)  C5
 *   -0.0127 (0.0035)  N3
 *    0.0649 (0.0043)  C6
 *    0.0714 (0.0044)  C7
 *   -0.0012 (0.0045)  C8
 *   -0.0680 (0.0044)  C9
 *   -0.0842 (0.0039)  C10

 Rms deviation of fitted atoms =   0.0689


  1.0465 (0.0075) x + 2.1402 (0.0152) y + 16.4307 (0.0061) z = 8.5755 (0.0122)

 Angle to previous plane (with approximate esd) = 22.56 ( 0.06 )

 *   -0.1122 (0.0036)  N2_$3
 *   -0.0162 (0.0042)  C1_$3
 *    0.0937 (0.0050)  C2_$3
 *    0.0853 (0.0049)  C3_$3
 *    0.0020 (0.0047)  C4_$3
 *   -0.0825 (0.0043)  C5_$3
 *    0.0127 (0.0035)  N3_$3
 *   -0.0649 (0.0043)  C6_$3
 *   -0.0714 (0.0044)  C7_$3
 *    0.0012 (0.0045)  C8_$3
 *    0.0680 (0.0044)  C9_$3
 *    0.0842 (0.0039)  C10_$3

 Rms deviation of fitted atoms =   0.0689


  1.0465 (0.0075) x - 2.1402 (0.0152) y + 16.4307 (0.0060) z = 1.7329 (0.0133)

 Angle to previous plane (with approximate esd) = 22.56 ( 0.06 )

 *    0.1122 (0.0036)  N2
 *    0.0162 (0.0042)  C1
 *   -0.0937 (0.0050)  C2
 *   -0.0853 (0.0049)  C3
 *   -0.0020 (0.0047)  C4
 *    0.0825 (0.0043)  C5
 *   -0.0127 (0.0035)  N3
 *    0.0649 (0.0043)  C6
 *    0.0714 (0.0044)  C7
 *   -0.0012 (0.0045)  C8
 *   -0.0680 (0.0044)  C9
 *   -0.0842 (0.0039)  C10

 Rms deviation of fitted atoms =   0.0689


 - 0.0918 (0.0200) x + 2.6959 (0.0156) y - 16.3819 (0.0073) z = 2.6041 (0.0249)

 Angle to previous plane (with approximate esd) =  5.38 ( 0.09 )

 *    0.0000 (0.0000)  Pt2
 *    0.0000 (0.0000)  O2
 *    0.0000 (0.0000)  O3

 Rms deviation of fitted atoms =   0.0000


 - 0.4069 (0.0148) x + 3.1908 (0.0161) y - 16.1317 (0.0082) z = 2.8296 (0.0271)

 Angle to previous plane (with approximate esd) =  3.08 ( 0.11 )

 *   -0.0054 (0.0040)  C16
 *   -0.0136 (0.0040)  C17
 *   -0.0511 (0.0023)  O2
 *    0.0601 (0.0022)  O3
 *    0.0556 (0.0023)  O4
 *   -0.0456 (0.0025)  O5

 Rms deviation of fitted atoms =   0.0440


  0.5271 (0.0123) x - 1.7780 (0.0195) y + 16.6252 (0.0067) z = 1.5694 (0.0157)

 Angle to previous plane (with approximate esd) =  7.62 ( 0.11 )

 *    0.0179 (0.0028)  N2
 *    0.0020 (0.0034)  N3
 *   -0.0316 (0.0035)  C5
 *    0.0115 (0.0041)  C6
 *    0.0104 (0.0040)  C7
 *   -0.0007 (0.0042)  C8
 *    0.0007 (0.0041)  C9
 *   -0.0101 (0.0035)  C10
     -3.0853 (0.0049)  C16_$4
     -3.1566 (0.0049)  C17_$4
     -2.9600 (0.0048)  O2_$4
     -2.9580 (0.0038)  O3_$4
     -3.1312 (0.0041)  O4_$4
     -3.3448 (0.0051)  O5_$4

 Rms deviation of fitted atoms =   0.0144
;

#===================================================================
# 
# h,k,l, Fc-squared, Fo-squared, sigma(Fo-squared) and status flag 
# 
data_long2 
_shelx_title ' sakai15 in P2/c 2006/01/24 12:54:55 006 KENX' 
_shelx_refln_list_code          4 
_shelx_F_calc_maximum      579.93 
_exptl_crystal_F_000      1394.00 
_reflns_d_resolution_high  0.7692 
 
loop_ 
 _symmetry_equiv_pos_as_xyz 
 'x, y, z' 
 '-x, y, -z+1/2' 
 '-x, -y, -z' 
 'x, -y, z-1/2' 
 
_cell_length_a    12.1584 
_cell_length_b    10.9431 
_cell_length_c    16.9440 
_cell_angle_alpha  90.000 
_cell_angle_beta   93.548 
_cell_angle_gamma  90.000 
 
_shelx_F_squared_multiplier     1.000 
 
loop_ 
 _refln_index_h 
 _refln_index_k 
 _refln_index_l 
 _refln_F_squared_calc 
 _refln_F_squared_meas 
 _refln_F_squared_sigma 
 _refln_observed_status 
   1   0   0   336315.53   316845.00   5044.85 o 
   2   0   0   189867.17   208459.92   2232.01 o 
   3   0   0    54283.69    52537.73    487.95 o 
   4   0   0   191243.59   196899.98   1671.22 o 
   5   0   0    62890.68    58797.74    638.67 o 
   6   0   0    87721.34    86105.84    850.76 o 
   7   0   0    68149.34    64447.50    792.53 o 
   8   0   0    75090.53    76867.04   1229.27 o 
   9   0   0    46936.75    46158.04    757.86 o 
  10   0   0    24565.08    24543.21    597.57 o 
  11   0   0    14581.69    14947.83    642.64 o 
  12   0   0    11292.02    12728.64    941.71 o 
  13   0   0     8911.33     9487.28    885.35 o 
  14   0   0     7192.17     7338.41    859.65 o 
  15   0   0     3928.72     4445.06    766.71 o 
   1   1   0   233359.61   235184.78   2263.53 o 
   2   1   0   147330.19   160877.06   2686.51 o 
   3   1   0   132636.78   130170.52   2115.08 o 
   4   1   0    65634.86    67506.27   1060.43 o 
   5   1   0    94738.42    96087.89    982.16 o 
   6   1   0    81891.96    82146.75    553.73 o 
   7   1   0    77976.20    77783.34    615.99 o 
   8   1   0    49495.18    47526.47    511.68 o 
   9   1   0    39259.52    39648.33    497.40 o 
  10   1   0    22310.85    21577.46    398.43 o 
  11   1   0    16514.15    16895.71    630.44 o 
  12   1   0    12214.63    11879.53    516.83 o 
  13   1   0     9065.22    10102.17    642.00 o 
  14   1   0     6078.91     6181.43    575.08 o 
  15   1   0     3702.81     4310.66    535.79 o 
   0   2   0    43470.33    47102.19    466.35 o 
   1   2   0    73258.50    76179.85   1121.04 o 
   2   2   0   202084.59   215043.33   6437.02 o 
   3   2   0    55518.61    55086.23   1182.50 o 
   4   2   0    67348.56    69148.23   1713.57 o 
   5   2   0    57570.61    58136.55   1240.58 o 
   6   2   0    86503.20    90248.20   1869.40 o 
   7   2   0    52225.41    52753.96    493.36 o 
   8   2   0    45935.88    46148.87    784.22 o 
   9   2   0    26743.82    25808.49    443.98 o 
  10   2   0    21672.47    21696.03    434.57 o 
  11   2   0    14328.07    13952.79    538.43 o 
  12   2   0    11230.42    11684.81    522.19 o 
  13   2   0     7264.49     6919.38    561.19 o 
  14   2   0     4436.65     4485.88    508.13 o 
  15   2   0     3213.02     3580.18    504.99 o 
   0   3   0    48304.50    49657.58    560.62 o 
   1   3   0    91866.25   100848.85    727.45 o 
   2   3   0    76578.45    77270.83    864.82 o 
   3   3   0    83497.52    89097.29   2692.52 o 
   4   3   0    76023.41    76832.10   1482.48 o 
   5   3   0    59177.59    62592.51   1384.50 o 
   6   3   0    42695.36    41606.79    936.94 o 
   7   3   0    33357.25    34201.99    521.71 o 
   8   3   0    24562.60    23623.90    355.79 o 
   9   3   0    13739.33    14057.42    309.36 o 
  10   3   0    14271.37    13952.02    525.69 o 
  11   3   0    11292.91    11253.92    526.39 o 
  12   3   0     6872.37     7006.93    429.95 o 
  13   3   0     4357.70     4312.79    406.04 o 
  14   3   0     2990.08     3097.98    459.39 o 
  15   3   0     2310.14     2344.81    452.11 o 
   0   4   0    18530.42    18984.23    388.75 o 
   1   4   0    21798.99    21344.50    357.27 o 
   2   4   0    25613.99    26095.50    445.57 o 
   3   4   0    50022.51    51528.99    972.32 o 
   4   4   0    39282.91    42275.91   1745.44 o 
   5   4   0    20000.27    19340.17    675.72 o 
   6   4   0    11883.76    11976.67    451.15 o 
   7   4   0    12307.26    11649.61    366.92 o 
   8   4   0     8211.87     8055.73    324.66 o 
   9   4   0     6772.69     5950.97    398.68 o 
  10   4   0     7920.30     7447.29    650.94 o 
  11   4   0     5940.40     5412.14    605.61 o 
  12   4   0     2976.63     2774.33    345.74 o 
  13   4   0     2231.62     2080.67    340.15 o 
  14   4   0     1578.53     1464.65    382.07 o 
  15   4   0      929.00      834.44    505.70 o 
   0   5   0    22265.17    21714.02    462.68 o 
   1   5   0     3992.01     4205.30    162.65 o 
   2   5   0     9635.71     8780.56    273.74 o 
   3   5   0     4000.14     3851.49    209.17 o 
   4   5   0    11233.17    10585.17    324.15 o 
   5   5   0     5118.28     5326.92    259.47 o 
   6   5   0     3594.44     3472.20    230.23 o 
   7   5   0     2368.06     2612.80    267.93 o 
   8   5   0     4426.70     4107.08    235.99 o 
   9   5   0     5677.76     5142.72    353.54 o 
  10   5   0     2581.78     2286.09    283.92 o 
  11   5   0     1173.50     1067.52    251.16 o 
  12   5   0     1109.06     1112.22    266.32 o 
  13   5   0      857.72     1061.70    287.88 o 
  14   5   0      456.67       96.44    292.48 o 
   0   6   0        8.00      127.66     99.94 o 
   1   6   0      621.38      910.04    106.89 o 
   2   6   0     2623.39     2456.31    180.41 o 
   3   6   0     3209.90     3420.93    222.81 o 
   4   6   0     1237.96     1199.07    153.58 o 
   5   6   0     2260.22     2273.85    198.06 o 
   6   6   0      434.11      404.19    131.52 o 
   7   6   0       34.60       22.52    119.36 o 
   8   6   0      109.60       93.74    133.43 o 
   9   6   0      213.28      343.54    269.03 o 
  10   6   0      132.57      260.39    275.76 o 
  11   6   0      329.32      438.87    293.07 o 
  12   6   0      311.36      312.10    285.46 o 
  13   6   0       58.25       58.76    304.06 o 
  14   6   0       69.71       97.30    329.91 o 
   0   7   0     3394.99     3135.12    313.16 o 
   1   7   0     4627.71     4933.66    212.63 o 
   2   7   0      620.63      414.94    104.04 o 
   3   7   0      271.82      360.19    119.45 o 
   4   7   0       45.20       82.45    107.08 o 
   5   7   0      669.79      745.08    155.47 o 
   6   7   0      720.45      735.03    166.39 o 
   7   7   0     1959.86     2033.46    225.70 o 
   8   7   0     1283.19     1622.44    348.02 o 
   9   7   0      600.30      454.40    294.98 o 
  10   7   0       96.88      150.69    275.34 o 
  11   7   0       38.67      190.84    275.74 o 
  12   7   0       26.69       92.40    278.69 o 
  13   7   0        6.49       89.97    310.95 o 
   0   8   0    12243.51    12833.62    477.53 o 
   1   8   0     8388.88     7724.31    272.97 o 
   2   8   0     6881.12     7015.65    269.17 o 
   3   8   0     1465.08     1484.89    158.21 o 
   4   8   0      673.22      937.53    172.39 o 
   5   8   0     1087.09     1089.40    185.17 o 
   6   8   0     1682.76     1856.79    220.98 o 
   7   8   0      972.87     1035.15    196.07 o 
   8   8   0      933.53     1146.96    334.12 o 
   9   8   0     1388.91     1558.80    368.91 o 
  10   8   0      763.08      892.41    330.29 o 
  11   8   0      343.15      201.57    296.61 o 
  12   8   0       97.26      174.35    303.34 o 
   0   9   0    11374.29    10335.21    470.34 o 
   1   9   0     6816.62     6768.29    375.21 o 
   2   9   0     4586.36     4182.05    237.81 o 
   3   9   0     3771.41     4189.47    243.26 o 
   4   9   0     3291.26     3230.15    221.98 o 
   5   9   0     2174.72     2408.07    249.47 o 
   6   9   0     1632.13     1780.02    232.57 o 
   7   9   0     1465.72     1513.89    340.06 o 
   8   9   0     1850.50     1826.47    388.96 o 
   9   9   0     1695.14     1396.98    374.71 o 
  10   9   0      632.04      486.71    438.23 o 
  11   9   0      255.94      262.76    326.56 o 
  12   9   0      172.51      390.38    362.45 o 
   0  10   0     2434.49     2522.90    292.74 o 
   1  10   0     2750.62     2754.13    213.29 o 
   2  10   0     5413.44     5286.80    275.63 o 
   3  10   0     7305.84     7143.71    378.49 o 
   4  10   0     7102.18     7305.35    391.26 o 
   5  10   0     4945.51     5026.07    348.13 o 
   6  10   0     3675.47     3500.20    430.19 o 
   7  10   0     1968.99     1878.35    385.33 o 
   8  10   0     1085.01     1070.67    335.81 o 
   9  10   0      780.76      650.29    324.57 o 
  10  10   0      804.57      817.66    356.97 o 
  11  10   0      554.53      435.83    368.46 o 
   0  11   0     1199.32     1326.49    258.38 o 
   1  11   0     1544.88     1567.27    230.62 o 
   2  11   0     2448.45     2588.56    273.48 o 
   3  11   0     2331.68     2337.39    270.43 o 
   4  11   0     2586.06     2694.75    289.01 o 
   5  11   0     1903.40     1920.31    268.61 o 
   6  11   0     1218.54     1407.25    348.63 o 
   7  11   0      661.51      595.25    293.77 o 
   8  11   0      494.94      850.36    335.11 o 
   9  11   0      338.75      391.37    315.46 o 
   0  12   0       26.56     -110.73    274.36 o 
   1  12   0       78.70       99.25    207.97 o 
   2  12   0      306.67      325.38    235.18 o 
   3  12   0      432.73      553.29    203.36 o 
   4  12   0      451.02      307.37    192.72 o 
   5  12   0      150.10      183.75    253.87 o 
   6  12   0       79.34      195.53    253.77 o 
   7  12   0      154.75      269.92    273.85 o 
   8  12   0       81.67     -102.68    289.59 o 
   0  13   0       78.28      347.02    345.05 o 
   1  13   0       82.16       74.51    228.74 o 
   2  13   0       79.14      258.10    235.49 o 
   3  13   0      150.34      257.27    241.06 o 
   4  13   0       79.41      390.52    386.57 o 
   5  13   0        9.57      388.55    395.96 o 
   0  14   0      656.94      686.63    418.21 o 
   1  14   0      903.68      998.64    324.62 o 
   2  14   0     1182.83     1272.70    346.07 o 
 -15   1   1       41.27      -24.94    294.32 o 
 -14   1   1      106.09      115.09    273.15 o 
 -13   1   1      108.56       20.76    227.91 o 
 -12   1   1       98.36      124.96    174.59 o 
 -11   1   1      370.48      248.66    140.11 o 
 -10   1   1     2046.27     2014.70    175.71 o 
  -9   1   1     1012.03      822.15    130.70 o 
  -8   1   1      659.61      523.97    106.38 o 
  -7   1   1     1031.75      989.01    100.70 o 
  -6   1   1      557.56      540.60     77.32 o 
  -5   1   1      588.80      529.65     72.51 o 
  -4   1   1      454.14      438.84     58.50 o 
  -3   1   1     4525.73     4342.71    182.73 o 
  -2   1   1    16259.73    16156.12    363.39 o 
  -1   1   1    15466.31    16455.60    195.61 o 
   0   1   1    11871.01    12602.93    137.92 o 
   1   1   1     4733.47     4014.19     68.13 o 
   2   1   1     7660.97     9560.63    282.33 o 
   3   1   1     1628.20     1208.04     94.01 o 
   4   1   1    22201.66    24141.78    295.12 o 
   5   1   1     1009.94      817.15     77.25 o 
   6   1   1      497.08      456.72     76.65 o 
   7   1   1      708.78      655.53     92.94 o 
   8   1   1     2946.02     2864.19    156.67 o 
   9   1   1     1162.01     1103.17    128.83 o 
  10   1   1     1641.10     1536.60    149.92 o 
  11   1   1     1330.54     1155.90    157.44 o 
  12   1   1      311.88      298.41    226.03 o 
  13   1   1      430.09      434.04    261.78 o 
  14   1   1      429.75      543.70    302.24 o 
  15   1   1      173.33      189.83    293.80 o 
 -15   2   1       83.19      127.26    287.68 o 
 -14   2   1      155.28       30.26    260.13 o 
 -13   2   1      190.23      225.86    196.92 o 
 -12   2   1      164.24       73.23    175.94 o 
 -11   2   1      484.10      584.78    160.01 o 
 -10   2   1     2407.70     2069.75    212.69 o 
  -9   2   1     2686.87     2842.82    166.45 o 
  -8   2   1     2242.39     1919.13    134.28 o 
  -7   2   1     2183.65     2424.32    132.22 o 
  -6   2   1     1899.03     1588.11    109.63 o 
  -5   2   1     9428.93     9809.64    251.44 o 
  -4   2   1    11553.80    11733.82    279.92 o 
  -3   2   1    16000.40    15386.83    287.12 o 
  -2   2   1    22642.81    24117.57    533.05 o 
  -1   2   1    16806.08    17027.28    385.53 o 
   0   2   1     5088.59     5719.82    112.47 o 
   1   2   1    10180.17     9700.79    180.61 o 
   2   2   1    34343.82    36577.59    393.61 o 
   3   2   1    17119.03    16979.38    292.14 o 
   4   2   1    57942.81    59471.75   1112.58 o 
   5   2   1    43767.86    45515.41    667.80 o 
   6   2   1    29434.37    28992.91    342.22 o 
   7   2   1     8658.35     8510.65    199.56 o 
   8   2   1     6237.54     5752.89    208.94 o 
   9   2   1     7387.05     6996.90    239.68 o 
  10   2   1    10364.86    10052.27    364.47 o 
  11   2   1     7653.94     7332.97    411.90 o 
  12   2   1     3458.89     3461.12    328.63 o 
  13   2   1     2399.14     2642.41    410.82 o 
  14   2   1     1357.57     1430.20    374.03 o 
  15   2   1      744.61      655.72    335.56 o 
 -15   3   1       70.56     -124.74    270.53 o 
 -14   3   1      136.27      -44.56    258.16 o 
 -13   3   1      351.81      487.46    227.31 o 
 -12   3   1      816.86      774.23    228.11 o 
 -11   3   1     1052.39      774.44    211.71 o 
 -10   3   1     1106.95     1187.39    161.29 o 
  -9   3   1     2961.02     2752.69    164.55 o 
  -8   3   1     6619.43     6875.36    231.78 o 
  -7   3   1     5458.58     4780.30    226.54 o 
  -6   3   1     6117.22     6153.69    230.57 o 
  -5   3   1    15041.32    14802.50    306.46 o 
  -4   3   1    44989.93    46966.90    868.09 o 
  -3   3   1    28217.15    28779.80    822.51 o 
  -2   3   1    24297.56    25491.96    399.63 o 
  -1   3   1    16961.53    16826.16    285.24 o 
   0   3   1    33619.01    35583.90    331.19 o 
   1   3   1    20843.48    19907.46    306.75 o 
   2   3   1    32368.27    34211.61    665.38 o 
   3   3   1    34606.04    33876.16    810.05 o 
   4   3   1    60184.77    63839.51   1559.54 o 
   5   3   1    52491.32    52734.43   1131.77 o 
   6   3   1    32210.99    33470.20    637.28 o 
   7   3   1    15973.92    15750.24    617.83 o 
   8   3   1    15793.39    14642.72    917.04 o 
   9   3   1    15525.44    14596.71    412.88 o 
  10   3   1    10800.61    10127.11    467.04 o 
  11   3   1     6667.71     5949.51    701.26 o 
  12   3   1     6872.39     6986.64    566.57 o 
  13   3   1     5061.34     4707.48    493.27 o 
  14   3   1     2597.83     2855.37    448.51 o 
  15   3   1     1618.51     1674.73    410.62 o 
 -15   4   1       54.58       29.66    422.66 o 
 -14   4   1       84.40      326.56    443.88 o 
 -13   4   1      358.47      259.65    239.14 o 
 -12   4   1     1101.52      956.58    234.47 o 
 -11   4   1     1626.31     1843.43    274.51 o 
 -10   4   1     1099.35      996.91    176.98 o 
  -9   4   1     3338.82     3233.69    230.51 o 
  -8   4   1     7258.79     6885.98    283.43 o 
  -7   4   1    11523.00    11830.03    333.08 o 
  -6   4   1    16076.96    14560.26    791.50 o 
  -5   4   1    19504.87    19806.21    465.29 o 
  -4   4   1    47592.88    49159.84   1625.67 o 
  -3   4   1    57755.97    60245.36   1253.30 o 
  -2   4   1    48745.13    50222.95    969.76 o 
  -1   4   1    22679.72    22990.73    370.37 o 
   0   4   1    24285.03    25246.34    316.46 o 
   1   4   1    18289.77    17413.35    260.81 o 
   2   4   1    42008.63    43958.32    871.09 o 
   3   4   1    86043.64    90665.09   1842.02 o 
   4   4   1    58452.77    62569.95   1638.56 o 
   5   4   1    36757.28    37093.79    936.16 o 
   6   4   1    27492.98    26441.28    877.70 o 
   7   4   1    21725.57    21651.34    645.51 o 
   8   4   1    10885.63     9842.47    611.41 o 
   9   4   1     6332.71     5946.03    373.03 o 
  10   4   1     6696.09     6484.48    428.25 o 
  11   4   1     9721.54     9680.62    498.05 o 
  12   4   1    10633.32    10527.33    762.37 o 
  13   4   1     6236.24     6156.96    467.85 o 
  14   4   1     4058.56     3772.64    489.64 o 
  15   4   1     2826.09     2875.55    657.96 o 
 -14   5   1      239.08      311.50    249.54 o 
 -13   5   1      367.41      364.95    249.39 o 
 -12   5   1      584.68      543.40    224.25 o 
 -11   5   1     1702.04     1402.05    270.69 o 
 -10   5   1     3373.54     3290.15    369.97 o 
  -9   5   1     4644.18     4323.89    317.94 o 
  -8   5   1     3303.65     3543.42    463.61 o 
  -7   5   1     8997.38     8818.29    368.60 o 
  -6   5   1    22393.95    22878.34   1279.58 o 
  -5   5   1    22873.75    21240.24   1241.04 o 
  -4   5   1    19476.82    19876.96    585.90 o 
  -3   5   1    35981.01    35920.24    580.92 o 
  -2   5   1    49122.97    51653.67    642.12 o 
  -1   5   1    42776.16    42878.23    472.18 o 
   0   5   1    35493.14    36353.82    423.86 o 
   1   5   1    28636.38    28381.35    371.94 o 
   2   5   1    32044.81    32256.46    500.52 o 
   3   5   1    49567.39    52611.88   1293.28 o 
   4   5   1    39505.78    39829.34   1061.98 o 
   5   5   1    32273.51    31323.75   2131.01 o 
   6   5   1    31555.90    31208.79   1662.08 o 
   7   5   1    24769.04    24886.93   1097.79 o 
   8   5   1    14984.15    14707.05    377.79 o 
   9   5   1    10018.86    10026.36    451.12 o 
  10   5   1    10541.94    10970.98    494.10 o 
  11   5   1    11472.59    11408.26    528.17 o 
  12   5   1     8958.66     8463.47    585.85 o 
  13   5   1     5121.18     5259.59    569.47 o 
  14   5   1     3807.72     3794.02    782.04 o 
 -14   6   1      375.58      126.21    317.76 o 
 -13   6   1      441.45      553.33    325.54 o 
 -12   6   1      541.80      412.65    297.91 o 
 -11   6   1     1077.11     1221.82    365.86 o 
 -10   6   1     2310.27     1953.03    397.18 o 
  -9   6   1     3397.05     3483.75    450.79 o 
  -8   6   1     4433.29     3978.63    298.02 o 
  -7   6   1     7517.20     7334.04    356.09 o 
  -6   6   1    10847.06    10232.17    614.60 o 
  -5   6   1    12242.13    12351.19    488.50 o 
  -4   6   1    10501.33     9458.03    573.63 o 
  -3   6   1    16248.42    15961.29    889.90 o 
  -2   6   1    25603.07    24740.69    483.42 o 
  -1   6   1    25357.52    25994.22    402.74 o 
   0   6   1    28906.06    28551.41    413.35 o 
   1   6   1    28796.27    29321.74    416.91 o 
   2   6   1    26891.50    26623.87    507.32 o 
   3   6   1    12576.13    11935.83    406.32 o 
   4   6   1    21780.04    20626.28    731.80 o 
   5   6   1    25330.63    25864.69    760.71 o 
   6   6   1    24542.40    25477.96    788.56 o 
   7   6   1    14934.67    14907.80    446.29 o 
   8   6   1    16406.02    17056.43    760.83 o 
   9   6   1    14594.52    15068.48    752.18 o 
  10   6   1    10264.47    10458.64    679.78 o 
  11   6   1     6614.20     6325.77    588.60 o 
  12   6   1     5069.66     4659.58    552.06 o 
  13   6   1     3793.44     3502.28    525.15 o 
  14   6   1     2254.70     2375.28    644.61 o 
 -13   7   1      225.85      196.40    317.70 o 
 -12   7   1      425.22      369.90    308.71 o 
 -11   7   1      505.32      535.31    323.13 o 
 -10   7   1      623.21      434.29    295.73 o 
  -9   7   1     1430.54     1441.04    370.70 o 
  -8   7   1     3954.82     4092.27    312.46 o 
  -7   7   1     4245.76     4167.68    298.50 o 
  -6   7   1     1767.78     1716.52    211.94 o 
  -5   7   1     4117.33     4039.53    270.90 o 
  -4   7   1     5872.34     6127.14    305.59 o 
  -3   7   1     7740.35     7638.52    318.59 o 
  -2   7   1    10465.55    10419.25    294.65 o 
  -1   7   1    18043.58    16763.55    559.21 o 
   0   7   1    19126.04    19178.93    373.19 o 
   1   7   1    20242.80    20243.86    380.54 o 
   2   7   1    22706.46    22729.29    406.14 o 
   3   7   1    12794.32    12554.81    389.54 o 
   4   7   1    14920.10    14588.47    657.77 o 
   5   7   1    13124.67    13384.64    423.66 o 
   6   7   1    13123.36    13255.56    528.04 o 
   7   7   1     8910.10     8628.84    393.18 o 
   8   7   1     7436.80     6945.02    543.87 o 
   9   7   1     6544.87     6708.44    560.79 o 
  10   7   1     6280.79     6300.23    589.29 o 
  11   7   1     4032.53     4477.34    543.03 o 
  12   7   1     2222.87     2662.55    472.81 o 
  13   7   1     1982.27     1934.39    453.58 o 
 -13   8   1      139.21      111.23    392.50 o 
 -12   8   1      194.90      128.78    311.02 o 
 -11   8   1      245.19      469.01    301.78 o 
 -10   8   1      367.89      367.30    298.92 o 
  -9   8   1      460.75      624.88    330.81 o 
  -8   8   1     1020.30     1178.50    341.19 o 
  -7   8   1     1134.78     1414.41    219.24 o 
  -6   8   1     1151.01     1054.20    190.81 o 
  -5   8   1     1973.19     2213.13    231.72 o 
  -4   8   1     2578.78     2370.55    230.04 o 
  -3   8   1      519.59      599.25    129.25 o 
  -2   8   1     1524.01     1432.25    153.07 o 
  -1   8   1     6939.39     6974.21    266.47 o 
   0   8   1    16522.98    15610.72    369.78 o 
   1   8   1     9603.26    10124.67    304.01 o 
   2   8   1     7243.81     6626.40    260.92 o 
   3   8   1     4592.45     5018.84    242.45 o 
   4   8   1     6759.16     5828.04    315.16 o 
   5   8   1     3476.84     3590.49    271.94 o 
   6   8   1     3651.13     3546.76    275.08 o 
   7   8   1     4818.75     5107.17    482.94 o 
   8   8   1     5510.83     5400.63    520.02 o 
   9   8   1     3538.98     3678.35    477.83 o 
  10   8   1     2162.26     2525.76    448.17 o 
  11   8   1      857.31     1063.35    365.83 o 
  12   8   1      462.70      398.52    330.19 o 
 -12   9   1       49.38      151.79    344.55 o 
 -11   9   1       32.47       34.77    309.31 o 
 -10   9   1       78.30       69.04    263.33 o 
  -9   9   1      124.25     -116.73    231.99 o 
  -8   9   1      159.88      219.51    274.87 o 
  -7   9   1      506.26      515.66    187.37 o 
  -6   9   1     1017.87     1228.76    212.07 o 
  -5   9   1      455.53      417.79    157.30 o 
  -4   9   1      467.75      538.04    138.61 o 
  -3   9   1      309.82      242.07    120.83 o 
  -2   9   1       73.47      238.11    113.31 o 
  -1   9   1      187.36      204.55    113.45 o 
   0   9   1       54.98      167.53    108.99 o 
   1   9   1      438.57      360.69    122.23 o 
   2   9   1      754.52      864.33    145.05 o 
   3   9   1      335.92      298.80    120.84 o 
   4   9   1      140.72      243.66    120.98 o 
   5   9   1       42.90       -7.71    127.64 o 
   6   9   1      167.66       95.95    209.27 o 
   7   9   1      561.29      573.44    279.75 o 
   8   9   1      678.37      972.53    317.55 o 
   9   9   1      232.31      170.29    251.47 o 
  10   9   1       35.01       -5.05    258.94 o 
  11   9   1       33.73      -82.02    350.24 o 
  12   9   1       96.87      103.82    333.25 o 
 -11  10   1        0.78      -47.18    314.79 o 
 -10  10   1        0.61       45.70    293.33 o 
  -9  10   1        1.81     -111.38    251.81 o 
  -8  10   1       76.86     -151.14    244.21 o 
  -7  10   1      123.20     -166.81    228.92 o 
  -6  10   1        4.83       57.42    149.60 o 
  -5  10   1       65.90      131.48    199.71 o 
  -4  10   1      201.64      170.44    128.51 o 
  -3  10   1       23.95       38.04    113.72 o 
  -2  10   1       17.91      -15.75    106.18 o 
  -1  10   1      424.08      552.52    137.31 o 
   0  10   1      924.28     1064.48    161.60 o 
   1  10   1      416.54      329.40    125.88 o 
   2  10   1       55.34      107.63    138.82 o 
   3  10   1      478.12      537.87    173.79 o 
   4  10   1     2055.25     2066.12    249.55 o 
   5  10   1     1709.04     1742.11    243.04 o 
   6  10   1      529.54      578.28    271.54 o 
   7  10   1      293.52      312.60    251.18 o 
   8  10   1      185.30      170.37    249.93 o 
   9  10   1      134.28       90.49    251.50 o 
  10  10   1      190.48      -47.36    261.04 o 
  11  10   1      207.57      201.32    337.61 o 
  -9  11   1      316.14      298.59    330.33 o 
  -8  11   1      479.45      335.28    296.57 o 
  -7  11   1      883.30      820.37    321.13 o 
  -6  11   1     1159.46     1225.20    340.59 o 
  -5  11   1     1059.27     1425.67    247.59 o 
  -4  11   1     1197.41     1190.04    232.77 o 
  -3  11   1     1716.31     1921.02    255.47 o 
  -2  11   1     1811.43     1752.98    203.10 o 
  -1  11   1     1022.00     1030.14    206.42 o 
   0  11   1      652.41      703.55    192.56 o 
   1  11   1     1214.42     1350.42    226.89 o 
   2  11   1     1887.96     1846.83    249.53 o 
   3  11   1     2562.79     2787.62    289.25 o 
   4  11   1     3482.13     3260.13    311.93 o 
   5  11   1     3616.22     3681.25    448.61 o 
   6  11   1     2767.17     2742.95    422.73 o 
   7  11   1     2160.17     2331.98    425.30 o 
   8  11   1     1325.58     1381.73    374.55 o 
   9  11   1      790.42      660.76    347.35 o 
  -8  12   1      860.88      841.38    372.05 o 
  -7  12   1     1161.31     1193.32    361.32 o 
  -6  12   1     2022.33     2193.29    419.09 o 
  -5  12   1     2780.59     3123.30    441.00 o 
  -4  12   1     3190.31     3372.74    413.28 o 
  -3  12   1     3289.04     3331.40    401.35 o 
  -2  12   1     3908.96     4112.11    432.47 o 
  -1  12   1     3984.81     4294.99    438.56 o 
   0  12   1     4633.30     5145.51    462.72 o 
   1  12   1     5543.82     5532.00    386.40 o 
   2  12   1     5927.65     6232.91    403.07 o 
   3  12   1     5234.83     5491.67    390.94 o 
   4  12   1     4850.79     4793.59    497.18 o 
   5  12   1     5118.65     5145.94    527.52 o 
   6  12   1     4678.20     4840.59    532.66 o 
   7  12   1     3558.95     3978.87    524.98 o 
   8  12   1     2588.88     2717.01    502.54 o 
  -6  13   1     1850.31     2183.97    628.79 o 
  -5  13   1     2465.30     2846.38    654.99 o 
  -4  13   1     3761.06     3691.23    450.80 o 
  -3  13   1     4901.72     5010.33    499.29 o 
  -2  13   1     4867.09     5084.63    495.47 o 
  -1  13   1     4826.70     5586.46    511.91 o 
   0  13   1     5526.59     5885.53    523.94 o 
   1  13   1     6161.21     6451.74    537.62 o 
   2  13   1     6691.24     6904.15    552.97 o 
   3  13   1     6720.73     7232.69    565.70 o 
   4  13   1     5836.80     5947.35    832.46 o 
   5  13   1     5561.88     5555.34    826.53 o 
   6  13   1     5169.71     4644.28    766.22 o 
  -2  14   1     4986.36     5436.69    533.28 o 
  -1  14   1     5623.19     6109.88    554.55 o 
   0  14   1     5052.99     5560.28    534.21 o 
   1  14   1     4416.44     4504.79    492.24 o 
   2  14   1     4858.87     5050.61    517.35 o 
 -15   0   2     2235.78     1929.39    618.41 o 
 -14   0   2     3897.15     4058.00    717.28 o 
 -13   0   2     3575.24     4279.46    687.62 o 
 -12   0   2     1889.15     2109.46    345.83 o 
 -11   0   2     2874.10     2957.67    353.28 o 
 -10   0   2     5060.46     5057.73    405.22 o 
  -9   0   2     6122.19     5702.39    403.29 o 
  -8   0   2     4799.13     4439.40    341.62 o 
  -7   0   2     9000.88     8920.78    313.35 o 
  -6   0   2     2892.02     2802.84    169.05 o 
  -5   0   2     4434.92     4443.69    225.43 o 
  -4   0   2     4740.41     4715.25    282.95 o 
  -3   0   2     5289.18     5343.76    457.75 o 
  -2   0   2    13342.50    13407.49    499.77 o 
  -1   0   2     3015.85     3030.73    109.83 o 
   0   0   2      647.19      287.21     51.41 o 
   1   0   2       19.91       99.83     20.33 o 
   2   0   2     1494.92     1549.28     71.03 o 
   3   0   2      115.48      149.62     53.96 o 
   4   0   2       70.67       41.08     65.97 o 
   5   0   2      677.63      718.92    116.67 o 
   6   0   2     2078.86     2019.44    169.87 o 
   7   0   2     1526.33     1255.53    161.94 o 
   8   0   2     9020.64     8929.99    375.22 o 
   9   0   2     8302.68     7779.68    355.96 o 
  10   0   2     8499.63     8510.23    384.27 o 
  11   0   2     3020.56     2925.21    329.39 o 
  12   0   2     1448.71     1682.22    457.75 o 
  13   0   2      796.07      863.11    419.20 o 
  14   0   2     1361.01     1631.31    531.90 o 
  15   0   2     1361.27     1262.04    548.22 o 
 -15   1   2     2053.83     2627.26    462.23 o 
 -14   1   2     2682.31     2884.88    460.78 o 
 -13   1   2     3066.10     3239.78    344.63 o 
 -12   1   2     3575.56     3515.18    281.73 o 
 -11   1   2     4285.50     4377.85    289.38 o 
 -10   1   2     4959.82     4971.16    287.63 o 
  -9   1   2     3140.24     3176.54    195.21 o 
  -8   1   2     2569.82     2574.01    147.58 o 
  -7   1   2     3563.29     3488.66    154.15 o 
  -6   1   2     5327.29     5356.10    160.88 o 
  -5   1   2     4102.79     3880.83    191.96 o 
  -4   1   2     4039.70     4146.64    164.27 o 
  -3   1   2      256.46      238.28     60.60 o 
  -2   1   2     2019.18     2049.42     97.05 o 
  -1   1   2       58.22       36.03     25.16 o 
   0   1   2      221.87      167.78     16.75 o 
   1   1   2     1188.43     1329.14     48.62 o 
   2   1   2      150.29      144.31     35.95 o 
   3   1   2     1569.26     1449.72     98.69 o 
   4   1   2      467.54      361.82     51.35 o 
   5   1   2      556.90      556.27     70.22 o 
   6   1   2     2320.00     2188.82    136.14 o 
   7   1   2     2243.17     2575.67    141.02 o 
   8   1   2     4707.90     4068.26    186.57 o 
   9   1   2     5303.39     5202.93    219.09 o 
  10   1   2     4308.48     4027.45    229.47 o 
  11   1   2     2440.92     2502.09    200.41 o 
  12   1   2     1683.41     1620.42    248.77 o 
  13   1   2     1013.31      993.48    310.20 o 
  14   1   2      849.42      570.82    308.61 o 
  15   1   2      816.19      914.33    359.20 o 
 -15   2   2     1838.78     2093.58    429.31 o 
 -14   2   2     1630.19     1742.94    386.24 o 
 -13   2   2     2864.75     2525.14    324.55 o 
 -12   2   2     4983.96     4783.20    377.79 o 
 -11   2   2     3918.03     3637.47    269.43 o 
 -10   2   2     3427.19     3567.69    256.25 o 
  -9   2   2     4347.99     3958.16    188.23 o 
  -8   2   2     7101.53     7245.32    214.79 o 
  -7   2   2     3795.20     3568.52    162.90 o 
  -6   2   2     6209.12     6071.81    213.64 o 
  -5   2   2     3031.91     3027.90    160.63 o 
  -4   2   2     4359.18     4780.17    175.66 o 
  -3   2   2      617.18      481.19     71.98 o 
  -2   2   2       66.77       37.20     60.97 o 
  -1   2   2       40.92       75.12     44.80 o 
   0   2   2       30.98       45.72     28.76 o 
   1   2   2       48.82       37.71     39.71 o 
   2   2   2     1291.49     1405.98     63.58 o 
   3   2   2      175.37      199.42     41.16 o 
   4   2   2     1212.09     1274.37     83.25 o 
   5   2   2      853.80      747.59     73.13 o 
   6   2   2      577.72      741.32    113.07 o 
   7   2   2     1134.22     1028.07    104.61 o 
   8   2   2     2054.97     2066.45    144.28 o 
   9   2   2     1481.38     1453.36    142.65 o 
  10   2   2      414.43      443.24    135.68 o 
  11   2   2      339.40      410.23    137.40 o 
  12   2   2      581.72      547.50    252.54 o 
  13   2   2      641.18      612.17    286.45 o 
  14   2   2      305.13      247.21    282.65 o 
  15   2   2      281.01      280.94    307.57 o 
 -15   3   2     1583.45     1649.73    425.01 o 
 -14   3   2     2008.39     1947.61    322.18 o 
 -13   3   2     2668.13     2799.24    340.37 o 
 -12   3   2     3799.75     4036.97    360.68 o 
 -11   3   2     3254.18     3295.04    227.10 o 
 -10   3   2     3072.46     3223.52    215.39 o 
  -9   3   2     4056.03     4197.88    223.87 o 
  -8   3   2     8781.47     8351.25    247.66 o 
  -7   3   2     5157.66     5188.71    239.00 o 
  -6   3   2    11564.13    10865.94    300.60 o 
  -5   3   2     6132.73     6634.75    224.55 o 
  -4   3   2    10611.73    10478.34    461.27 o 
  -3   3   2     6828.01     6881.38    233.80 o 
  -2   3   2     5973.53     5886.20    208.95 o 
  -1   3   2     2547.96     2729.60    142.72 o 
   0   3   2     4241.70     4437.84    168.10 o 
   1   3   2      995.57      853.52     65.88 o 
   2   3   2       35.93       40.39     40.29 o 
   3   3   2     1850.88     1693.91     91.65 o 
   4   3   2      468.14      550.68     67.96 o 
   5   3   2       12.25      -14.53     48.19 o 
   6   3   2      121.22      107.60     65.45 o 
   7   3   2       10.15       53.35     68.03 o 
   8   3   2      458.90      431.47    120.15 o 
   9   3   2      753.41      700.34    157.52 o 
  10   3   2      223.61      224.63    138.74 o 
  11   3   2        7.66     -151.75    151.75 o 
  12   3   2        2.42      119.61    197.03 o 
  13   3   2       30.83      -46.50    232.24 o 
  14   3   2      106.75      -13.23    262.95 o 
  15   3   2      113.92       26.75    290.72 o 
 -15   4   2      847.81      789.95    496.81 o 
 -14   4   2     1549.90     1489.67    302.40 o 
 -13   4   2     1418.21     1380.00    274.06 o 
 -12   4   2     1668.76     1521.06    268.80 o 
 -11   4   2     2996.90     3084.68    316.81 o 
 -10   4   2     3775.75     3822.79    263.46 o 
  -9   4   2     3116.74     3018.63    228.01 o 
  -8   4   2     4147.33     4353.98    242.37 o 
  -7   4   2     5427.83     5135.47    242.51 o 
  -6   4   2    10841.18    10744.59    645.66 o 
  -5   4   2     6857.88     6199.78    272.20 o 
  -4   4   2     8472.34     8686.45    294.00 o 
  -3   4   2     5964.32     5619.08    228.52 o 
  -2   4   2     7248.14     7508.37    771.12 o 
  -1   4   2     5438.98     5618.38    203.35 o 
   0   4   2    16029.48    16398.80    276.57 o 
   1   4   2    10063.98    10514.87    200.23 o 
   2   4   2     4215.63     4056.07    178.98 o 
   3   4   2     1113.79     1261.26    114.67 o 
   4   4   2     3405.27     3102.94    166.57 o 
   5   4   2     3973.12     4148.85    165.22 o 
   6   4   2     3031.51     2801.67    155.99 o 
   7   4   2     1228.76     1231.12    130.56 o 
   8   4   2     2791.60     2815.11    194.77 o 
   9   4   2     2979.40     3276.75    294.73 o 
  10   4   2      888.34      990.82    174.06 o 
  11   4   2      211.16      244.30    198.21 o 
  12   4   2      344.95      387.46    224.26 o 
  13   4   2      277.53      237.34    270.20 o 
  14   4   2       90.50       -9.74    272.31 o 
 -14   5   2      508.19      479.82    261.05 o 
 -13   5   2      892.68     1019.28    280.12 o 
 -12   5   2      948.55      949.68    242.90 o 
 -11   5   2     1277.86     1658.93    262.74 o 
 -10   5   2     2737.92     2849.31    239.22 o 
  -9   5   2     6136.24     6154.44    353.78 o 
  -8   5   2     7464.24     7423.55    366.30 o 
  -7   5   2     8638.10     8974.55    373.07 o 
  -6   5   2     6066.72     6149.85    302.85 o 
  -5   5   2     7243.56     7131.89    303.25 o 
  -4   5   2     8210.82     7170.58    621.32 o 
  -3   5   2     9532.23     9699.57    314.03 o 
  -2   5   2    16194.68    16385.37    372.20 o 
  -1   5   2    17491.92    17694.53    352.12 o 
   0   5   2    21737.39    22822.10    411.80 o 
   1   5   2    19785.19    19419.94    303.70 o 
   2   5   2    25695.87    27916.50    474.08 o 
   3   5   2    12664.48    12275.00    320.50 o 
   4   5   2     9459.22     9653.28    292.07 o 
   5   5   2    10753.12    10642.66    605.21 o 
   6   5   2    10801.68    10887.96    334.24 o 
   7   5   2     9606.50     9129.94    284.71 o 
   8   5   2     2938.95     3000.67    266.79 o 
   9   5   2     1428.25     1528.53    230.98 o 
  10   5   2     2177.30     2054.31    275.00 o 
  11   5   2     3375.98     3479.08    349.16 o 
  12   5   2     1686.65     1516.92    295.71 o 
  13   5   2     1293.88     1517.11    600.12 o 
  14   5   2     1421.41     1030.69    582.33 o 
 -14   6   2      359.83      215.92    303.87 o 
 -13   6   2      711.94      787.37    336.78 o 
 -12   6   2     1071.22      943.69    362.78 o 
 -11   6   2     1607.72     1353.40    384.68 o 
 -10   6   2     2378.36     2026.61    414.49 o 
  -9   6   2     2654.21     2849.70    392.81 o 
  -8   6   2     3280.28     3427.76    294.69 o 
  -7   6   2     5782.38     5544.68    326.84 o 
  -6   6   2     5335.25     5138.86    311.27 o 
  -5   6   2     7760.88     7084.86    557.77 o 
  -4   6   2    10442.79    10551.04    365.17 o 
  -3   6   2    17810.17    17390.90    641.84 o 
  -2   6   2    29663.04    31217.15    547.22 o 
  -1   6   2    26109.29    26926.79    415.68 o 
   0   6   2    21414.34    21914.51    365.01 o 
   1   6   2    23599.86    24265.16    375.14 o 
   2   6   2    32947.77    33100.46    436.79 o 
   3   6   2    26157.69    25788.95    664.49 o 
   4   6   2    20293.75    20685.43    654.12 o 
   5   6   2    14809.94    15052.35    733.43 o 
   6   6   2    13942.92    14604.41    830.59 o 
   7   6   2    19455.30    19120.02    735.94 o 
   8   6   2    15103.38    14268.15    695.80 o 
   9   6   2     9125.19     8301.36    588.32 o 
  10   6   2     6717.09     6692.68    575.09 o 
  11   6   2     5529.30     5478.81    566.63 o 
  12   6   2     3455.32     3660.24    514.28 o 
  13   6   2     2786.02     2886.48    562.31 o 
 -13   7   2      233.10      365.80    305.95 o 
 -12   7   2      349.67      551.85    308.75 o 
 -11   7   2     1091.40      901.77    353.12 o 
 -10   7   2     2050.16     2069.17    424.99 o 
  -9   7   2     1968.13     2023.22    413.47 o 
  -8   7   2     2126.29     2083.78    258.54 o 
  -7   7   2     3401.22     3879.45    301.13 o 
  -6   7   2     4837.96     5010.41    314.30 o 
  -5   7   2     9913.83     9475.34    386.07 o 
  -4   7   2    13010.58    12538.00    785.62 o 
  -3   7   2    15893.93    15599.23    442.52 o 
  -2   7   2    15724.91    15706.93    359.05 o 
  -1   7   2    23598.07    23121.92    418.62 o 
   0   7   2    25278.23    25232.71    425.58 o 
   1   7   2    30800.53    30712.62    460.57 o 
   2   7   2    25248.00    24455.30    412.98 o 
   3   7   2    27012.96    26879.67    505.08 o 
   4   7   2    24638.62    24462.62    800.69 o 
   5   7   2    22631.25    22661.93    675.70 o 
   6   7   2    16179.60    16649.26    468.95 o 
   7   7   2    16710.97    16345.43    728.84 o 
   8   7   2    19798.52    19041.92    814.53 o 
   9   7   2    19903.74    19248.04    860.69 o 
  10   7   2    13804.72    13882.34    789.12 o 
  11   7   2     8346.67     8846.79    683.50 o 
  12   7   2     6204.47     6144.25    630.88 o 
  13   7   2     4338.80     4042.58    558.02 o 
 -13   8   2      151.48       34.11    349.49 o 
 -12   8   2      542.19      764.05    368.33 o 
 -11   8   2     1124.92     1359.60    387.38 o 
 -10   8   2     2128.33     2166.84    438.91 o 
  -9   8   2     3555.65     3177.06    474.24 o 
  -8   8   2     4186.03     4555.77    344.89 o 
  -7   8   2     3878.42     4580.06    333.38 o 
  -6   8   2     7375.54     7925.95    398.73 o 
  -5   8   2    13477.89    13096.28    547.31 o 
  -4   8   2    18127.12    18244.84    526.16 o 
  -3   8   2    18593.68    17722.30    805.20 o 
  -2   8   2    18737.08    18400.23    414.68 o 
  -1   8   2    28709.35    28501.94    495.97 o 
   0   8   2    30295.48    30489.96    503.83 o 
   1   8   2    27689.27    26971.99    468.74 o 
   2   8   2    25834.60    25827.46    457.82 o 
   3   8   2    33145.70    32687.59    518.08 o 
   4   8   2    28804.49    29087.20    499.32 o 
   5   8   2    21653.00    22204.96    562.75 o 
   6   8   2    17904.70    18083.67    748.77 o 
   7   8   2    16994.38    16659.19    756.36 o 
   8   8   2    19958.11    20059.31    864.16 o 
   9   8   2    19792.47    18755.71    873.74 o 
  10   8   2    15137.37    15459.47    845.76 o 
  11   8   2     9488.04     9511.13    724.62 o 
  12   8   2     6556.70     6530.18    668.31 o 
 -12   9   2      598.08      490.01    384.51 o 
 -11   9   2     1087.89     1208.93    394.67 o 
 -10   9   2     1398.02     1602.85    412.09 o 
  -9   9   2     2393.65     2597.43    459.58 o 
  -8   9   2     3775.70     3575.44    478.58 o 
  -7   9   2     5576.97     5861.51    379.22 o 
  -6   9   2     7996.92     7952.99    418.96 o 
  -5   9   2     8761.42     8512.12    411.17 o 
  -4   9   2    12339.60    12086.56    387.19 o 
  -3   9   2    19957.36    19775.23    468.77 o 
  -2   9   2    19411.29    19090.78    450.38 o 
  -1   9   2    16572.14    17305.03    421.99 o 
   0   9   2    18916.24    18715.32    430.85 o 
   1   9   2    26170.82    26807.47    503.58 o 
   2   9   2    30387.28    29529.12    526.65 o 
   3   9   2    30023.02    31203.89    856.73 o 
   4   9   2    24301.48    23502.05    712.99 o 
   5   9   2    20354.77    21648.95    954.49 o 
   6   9   2    20889.03    19992.31    814.76 o 
   7   9   2    19505.77    19776.83    852.15 o 
   8   9   2    19203.00    18818.56    864.83 o 
   9   9   2    17283.21    16665.73    858.35 o 
  10   9   2    13974.64    13884.63    820.76 o 
  11   9   2     9869.98     8990.38    731.49 o 
 -11  10   2      374.21      377.25    380.19 o 
 -10  10   2      766.06     1076.70    384.09 o 
  -9  10   2     1513.59     1890.65    436.93 o 
  -8  10   2     2451.48     2934.37    465.01 o 
  -7  10   2     3759.19     3846.52    348.23 o 
  -6  10   2     4365.31     4737.11    356.84 o 
  -5  10   2     4606.90     4831.17    291.10 o 
  -4  10   2     6638.92     6885.48    326.25 o 
  -3  10   2    11370.57    11381.59    388.91 o 
  -2  10   2    12659.27    12525.74    395.07 o 
  -1  10   2    10266.17     9941.74    353.72 o 
   0  10   2    13845.05    14394.03    491.14 o 
   1  10   2    19394.15    18753.12    555.57 o 
   2  10   2    20138.52    21045.07    593.19 o 
   3  10   2    16384.86    16456.65    536.18 o 
   4  10   2    18663.55    19495.77    585.71 o 
   5  10   2    22947.47    22199.03    948.14 o 
   6  10   2    23613.92    23713.80    920.19 o 
   7  10   2    17450.35    16952.19    822.83 o 
   8  10   2    12830.81    12709.30    756.95 o 
   9  10   2    11367.15    11808.75    767.36 o 
  10  10   2    10964.36    11105.14    784.72 o 
  11  10   2     9447.80     9261.37   1062.33 o 
  -9  11   2     1243.63     1310.41    409.61 o 
  -8  11   2     1641.69     1385.53    396.48 o 
  -7  11   2     2306.63     2223.40    416.44 o 
  -6  11   2     3442.71     3601.04    340.58 o 
  -5  11   2     6454.35     6707.02    421.13 o 
  -4  11   2     7638.05     7946.63    437.90 o 
  -3  11   2     7303.55     7834.34    406.93 o 
  -2  11   2    10172.96    10137.28    449.06 o 
  -1  11   2    14710.06    14949.01    530.16 o 
   0  11   2    14642.98    14597.03    526.35 o 
   1  11   2    11786.73    12642.01    497.87 o 
   2  11   2    12442.64    12519.70    503.02 o 
   3  11   2    13763.31    14535.26    540.60 o 
   4  11   2    15594.56    15725.53    568.43 o 
   5  11   2    15301.69    14952.45    759.56 o 
   6  11   2    14254.52    13495.90    748.91 o 
   7  11   2    12254.93    12680.51    750.22 o 
   8  11   2     9424.57     9698.07    703.96 o 
   9  11   2     6851.64     6791.77    661.54 o 
  -8  12   2     1727.97     1673.49    412.44 o 
  -7  12   2     2473.75     2689.18    660.93 o 
  -6  12   2     2697.28     2307.06    640.16 o 
  -5  12   2     3999.99     3784.73    438.28 o 
  -4  12   2     5110.23     5881.47    503.36 o 
  -3  12   2     5308.33     5923.36    502.89 o 
  -2  12   2     6613.02     6669.20    515.74 o 
  -1  12   2     9358.93     8950.89    574.66 o 
   0  12   2     9532.89    10349.98    483.15 o 
   1  12   2     9105.95     9520.41    473.92 o 
   2  12   2     9843.50    10872.46    505.92 o 
   3  12   2    10422.55    10367.96    499.07 o 
   4  12   2    10037.40     9983.68    652.44 o 
   5  12   2     8468.94     8732.44    903.15 o 
   6  12   2     7096.08     7736.59    623.60 o 
   7  12   2     6458.74     5999.39    600.03 o 
   8  12   2     5085.49     5542.98    834.93 o 
  -5  13   2     1999.61     1935.32    587.27 o 
  -4  13   2     1912.12     1830.16    365.56 o 
  -3  13   2     2705.36     2868.52    414.68 o 
  -2  13   2     3735.02     3957.13    454.37 o 
  -1  13   2     4519.34     5257.89    499.38 o 
   0  13   2     4389.69     4380.63    526.71 o 
   1  13   2     4115.21     5035.42    493.35 o 
   2  13   2     3419.72     3889.02    452.41 o 
   3  13   2     3574.77     3714.04    461.29 o 
   4  13   2     4213.55     4132.46    496.96 o 
   5  13   2     4305.68     3982.45    502.92 o 
   6  13   2     3881.45     3747.55    710.85 o 
  -2  14   2     1374.97     1558.71    473.57 o 
  -1  14   2     1386.64     1271.35    333.13 o 
   0  14   2     1598.69     1536.17    361.63 o 
   1  14   2     1857.78     2325.28    401.38 o 
 -15   1   3      378.49      245.51    294.88 o 
 -14   1   3      725.92      809.68    330.11 o 
 -13   1   3      226.33      304.23    208.89 o 
 -12   1   3      183.68      244.11    161.70 o 
 -11   1   3      355.00      481.88    157.37 o 
 -10   1   3     1068.72     1137.17    185.32 o 
  -9   1   3     1707.25     1627.42    166.81 o 
  -8   1   3     1522.04     1636.85    154.42 o 
  -7   1   3       16.98       -6.58     77.91 o 
  -6   1   3     1341.98     1639.77    143.85 o 
  -5   1   3      133.60      244.51     78.24 o 
  -4   1   3     3359.03     3723.81    161.50 o 
  -3   1   3      360.10      397.01     62.78 o 
  -2   1   3     8610.40    10181.84    200.44 o 
  -1   1   3     4486.85     5720.83    133.33 o 
   0   1   3     4326.01     3733.48     83.67 o 
   1   1   3     1207.12     1230.17     53.48 o 
   2   1   3    15069.40    15204.07    186.25 o 
   3   1   3      670.90      749.99     79.28 o 
   4   1   3     1001.27     1077.81    100.70 o 
   5   1   3     1867.68     1776.82    100.05 o 
   6   1   3      191.57      201.65     71.32 o 
   7   1   3      501.32      463.32     96.68 o 
   8   1   3      977.63      854.83    122.08 o 
   9   1   3     1114.27     1280.59    143.85 o 
  10   1   3     1217.87     1286.98    172.38 o 
  11   1   3      405.93      438.91    149.02 o 
  12   1   3       92.72      114.11    162.54 o 
  13   1   3      236.89      350.40    255.19 o 
  14   1   3      757.39      564.83    303.82 o 
  15   1   3      366.70      256.68    309.42 o 
 -15   2   3      751.28      788.17    352.91 o 
 -14   2   3     1314.15     1444.95    301.81 o 
 -13   2   3     1337.23     1511.43    287.21 o 
 -12   2   3     1753.07     1926.79    239.48 o 
 -11   2   3     1674.37     1765.12    217.69 o 
 -10   2   3     2904.72     2975.04    214.14 o 
  -9   2   3     4278.64     4511.56    233.78 o 
  -8   2   3     3896.44     3669.88    229.60 o 
  -7   2   3     1025.79     1017.93    135.92 o 
  -6   2   3     1684.94     1509.12    139.41 o 
  -5   2   3     1097.42     1310.99    121.85 o 
  -4   2   3       83.51      158.35     65.00 o 
  -3   2   3     1052.01     1004.06    112.18 o 
  -2   2   3     4558.99     4362.78    179.16 o 
  -1   2   3      746.78      777.31     70.78 o 
   0   2   3      196.45      229.09     64.14 o 
   1   2   3     6792.35     7213.34    160.64 o 
   2   2   3      105.83       99.86     37.98 o 
   3   2   3      167.52      166.42     58.79 o 
   4   2   3       56.11       51.01     61.92 o 
   5   2   3     1226.73     1192.60    120.99 o 
   6   2   3       66.11       58.60     82.69 o 
   7   2   3     1378.32     1219.13    111.02 o 
   8   2   3     1472.93     1371.03    128.72 o 
   9   2   3     1923.71     2069.78    185.03 o 
  10   2   3     2187.24     2304.29    202.10 o 
  11   2   3     1759.09     1696.06    192.19 o 
  12   2   3     1131.05     1161.81    243.03 o 
  13   2   3     1131.66     1214.86    335.51 o 
  14   2   3     1322.44     1428.34    377.75 o 
  15   2   3      913.08     1185.39    380.46 o 
 -15   3   3     1516.80     1501.27    411.20 o 
 -14   3   3     1762.38     1663.87    309.52 o 
 -13   3   3     2613.32     2611.65    333.42 o 
 -12   3   3     2386.73     2786.37    323.65 o 
 -11   3   3     1404.67     1705.03    194.63 o 
 -10   3   3     1595.80     1761.56    183.43 o 
  -9   3   3     4775.97     4651.60    264.37 o 
  -8   3   3     6822.40     6847.39    220.21 o 
  -7   3   3     4652.15     4120.10    181.13 o 
  -6   3   3     2373.31     2602.67    208.27 o 
  -5   3   3      900.48      884.91    113.31 o 
  -4   3   3      599.55      504.15    107.30 o 
  -3   3   3      180.93      120.87     75.69 o 
  -2   3   3       37.89       36.71     61.29 o 
  -1   3   3      422.57      450.66     79.06 o 
   0   3   3     1814.61     1692.09     93.80 o 
   1   3   3     2254.19     2348.85    140.61 o 
   2   3   3     5110.32     5402.49    172.00 o 
   3   3   3     7966.57     8251.51    151.68 o 
   4   3   3     4656.27     4424.40    174.10 o 
   5   3   3      481.24      565.19     99.99 o 
   6   3   3     3937.96     3631.36    204.24 o 
   7   3   3     3442.74     3148.38    251.30 o 
   8   3   3     3665.12     3846.26    248.65 o 
   9   3   3     2595.27     2417.17    194.43 o 
  10   3   3     3164.33     3314.57    228.90 o 
  11   3   3     2865.90     2816.13    255.18 o 
  12   3   3     3256.21     3010.56    399.50 o 
  13   3   3     2787.03     2602.07    409.28 o 
  14   3   3     1740.32     1733.87    392.87 o 
  15   3   3     1432.75     1370.30    574.42 o 
 -15   4   3     2459.08     2230.44    647.58 o 
 -14   4   3     2811.94     3177.16    373.51 o 
 -13   4   3     2962.07     3036.82    348.85 o 
 -12   4   3     2812.28     2799.62    326.25 o 
 -11   4   3     3756.38     3913.30    249.65 o 
 -10   4   3     2279.62     2234.08    222.12 o 
  -9   4   3      405.69      497.48    139.44 o 
  -8   4   3     1085.59     1248.02    164.50 o 
  -7   4   3     4631.70     4766.00    287.05 o 
  -6   4   3     7580.72     7107.14    331.27 o 
  -5   4   3      889.81      851.36    140.93 o 
  -4   4   3     6166.53     6220.34    266.68 o 
  -3   4   3      676.38      782.37    116.40 o 
  -2   4   3     9777.86    10398.89    286.56 o 
  -1   4   3      235.70      282.39     77.14 o 
   0   4   3      303.47      374.62     66.67 o 
   1   4   3     2918.43     2825.01    115.08 o 
   2   4   3      394.78      360.76     74.02 o 
   3   4   3     8303.40     8944.37    270.47 o 
   4   4   3     4922.68     4725.36    185.82 o 
   5   4   3     6160.11     6238.00    180.21 o 
   6   4   3     7029.22     6500.09    201.49 o 
   7   4   3     5106.18     5228.67    294.27 o 
   8   4   3     4057.73     4216.17    296.92 o 
   9   4   3     4552.45     4749.37    333.05 o 
  10   4   3     3487.36     3770.73    266.44 o 
  11   4   3     3636.93     3479.44    337.30 o 
  12   4   3     4128.20     4110.90    447.18 o 
  13   4   3     3690.76     3787.35    463.16 o 
  14   4   3     2546.72     2536.43    695.53 o 
 -14   5   3     2310.72     2361.90    361.16 o 
 -13   5   3     2714.40     2777.92    344.47 o 
 -12   5   3     2716.84     2727.11    326.95 o 
 -11   5   3     3845.76     4473.13    474.55 o 
 -10   5   3     4251.86     4669.86    337.76 o 
  -9   5   3     3087.10     3645.61    297.67 o 
  -8   5   3     4184.98     3986.53    297.20 o 
  -7   5   3     6376.95     6227.93    330.90 o 
  -6   5   3     5386.85     5269.22    295.85 o 
  -5   5   3     2089.16     2195.20    197.94 o 
  -4   5   3     4567.37     4636.88    249.24 o 
  -3   5   3     2119.22     2344.45    183.05 o 
  -2   5   3     6409.62     6310.30    300.29 o 
  -1   5   3      906.18      904.42    101.82 o 
   0   5   3       11.72       32.95     58.63 o 
   1   5   3     2196.32     2070.99    120.70 o 
   2   5   3       21.63      -35.92     53.62 o 
   3   5   3      385.71      290.08     92.14 o 
   4   5   3     4533.65     4723.06    238.32 o 
   5   5   3     7263.70     6705.57    311.47 o 
   6   5   3     5981.08     6492.00    254.97 o 
   7   5   3     4268.41     3567.88    255.41 o 
   8   5   3     5015.89     5139.31    320.02 o 
   9   5   3     4340.67     4224.69    317.32 o 
  10   5   3     2836.44     3434.54    321.48 o 
  11   5   3     3357.11     3353.99    341.86 o 
  12   5   3     3581.74     3590.53    509.62 o 
  13   5   3     2650.39     2810.79    710.85 o 
  14   5   3     2181.51     2417.79    704.92 o 
 -14   6   3     1044.52     1065.80    400.88 o 
 -13   6   3     1823.02     1695.73    420.67 o 
 -12   6   3     2610.98     2598.30    461.97 o 
 -11   6   3     2006.87     2098.52    397.68 o 
 -10   6   3     3472.95     3763.02    327.30 o 
  -9   6   3     7328.99     7229.48    395.53 o 
  -8   6   3     7410.92     7355.67    385.86 o 
  -7   6   3     1497.53     1540.19    215.49 o 
  -6   6   3      717.71      751.35    167.07 o 
  -5   6   3     1652.13     1535.17    238.34 o 
  -4   6   3     2620.82     2431.88    235.19 o 
  -3   6   3       20.43       60.61     95.55 o 
  -2   6   3        9.15       27.47     85.34 o 
  -1   6   3       43.26       33.06     72.11 o 
   0   6   3       41.70       64.25     69.31 o 
   1   6   3     2164.11     2247.74    140.72 o 
   2   6   3     1307.25     1155.86    108.23 o 
   3   6   3     3010.94     3250.52    208.54 o 
   4   6   3     1417.07     1272.91    147.39 o 
   5   6   3     3086.58     3016.11    205.77 o 
   6   6   3     2565.34     2378.43    196.18 o 
   7   6   3     4697.49     5127.16    583.81 o 
   8   6   3     4266.14     4423.75    445.93 o 
   9   6   3     3903.50     4138.26    461.67 o 
  10   6   3     3130.07     3271.87    455.38 o 
  11   6   3     2848.49     3210.62    489.36 o 
  12   6   3     2377.64     1942.74    437.44 o 
  13   6   3     2006.62     2251.70    689.60 o 
 -13   7   3      726.91      850.35    376.35 o 
 -12   7   3     1279.49     1166.01    390.09 o 
 -11   7   3     1840.06     1465.72    412.52 o 
 -10   7   3     2566.05     2316.89    456.02 o 
  -9   7   3     2114.15     2371.92    289.51 o 
  -8   7   3      723.24      616.91    202.81 o 
  -7   7   3       77.16      119.89    153.82 o 
  -6   7   3      297.94      133.81    139.00 o 
  -5   7   3      489.74      594.08    165.62 o 
  -4   7   3      621.76      510.20    148.53 o 
  -3   7   3      944.00     1110.03    167.71 o 
  -2   7   3       88.15      139.48     95.08 o 
  -1   7   3      358.84      337.94    100.64 o 
   0   7   3       13.13       16.29     77.63 o 
   1   7   3       22.77       -1.08     76.28 o 
   2   7   3      263.07      284.99     91.28 o 
   3   7   3      808.32      769.68    114.57 o 
   4   7   3       28.50       49.85    100.01 o 
   5   7   3      314.06      267.71    118.46 o 
   6   7   3      747.23      889.23    261.40 o 
   7   7   3     2130.80     1951.21    334.28 o 
   8   7   3     1501.00     1867.37    348.73 o 
   9   7   3     1383.36     1394.63    345.95 o 
  10   7   3     1767.24     2080.12    406.24 o 
  11   7   3     1390.37     1089.03    370.00 o 
  12   7   3     1181.24     1450.20    408.57 o 
  13   7   3     1453.78     1053.15    422.05 o 
 -12   8   3      375.67      476.01    352.75 o 
 -11   8   3      675.37      703.48    334.74 o 
 -10   8   3      805.80     1078.89    369.18 o 
  -9   8   3      501.85      456.58    321.08 o 
  -8   8   3      445.76      578.04    204.91 o 
  -7   8   3      620.75      720.16    201.37 o 
  -6   8   3      752.58     1045.95    204.69 o 
  -5   8   3      108.09       -8.57    128.12 o 
  -4   8   3      100.33       81.85    127.80 o 
  -3   8   3      472.04      522.71    131.02 o 
  -2   8   3      311.37      443.21    121.92 o 
  -1   8   3        8.50       17.98     93.32 o 
   0   8   3      180.21      231.87    102.62 o 
   1   8   3      144.94      187.98     97.46 o 
   2   8   3       17.48      -15.52     89.24 o 
   3   8   3        9.74      -12.73     89.16 o 
   4   8   3       11.24       42.41    113.10 o 
   5   8   3      253.06      257.89    132.78 o 
   6   8   3      294.85      243.07    216.13 o 
   7   8   3      163.99      424.67    243.01 o 
   8   8   3      118.17      -30.38    221.35 o 
   9   8   3      197.96      212.46    259.38 o 
  10   8   3      585.07      428.70    292.86 o 
  11   8   3      582.00      521.29    308.84 o 
  12   8   3      428.90      436.57    409.06 o 
 -12   9   3      265.51      148.84    343.46 o 
 -11   9   3      334.27      237.14    314.17 o 
 -10   9   3       83.91      132.43    288.58 o 
  -9   9   3        8.07       70.54    282.68 o 
  -8   9   3        4.65      122.99    170.29 o 
  -7   9   3      253.44      186.68    174.93 o 
  -6   9   3      898.46      825.58    205.68 o 
  -5   9   3      608.90      740.16    192.31 o 
  -4   9   3      134.49      131.07    120.54 o 
  -3   9   3      106.40      175.04    121.80 o 
  -2   9   3        5.78       47.59    107.69 o 
  -1   9   3       59.01       -7.37    105.27 o 
   0   9   3      463.48      461.92    127.09 o 
   1   9   3     1099.89     1004.42    185.67 o 
   2   9   3       72.26      131.44    129.17 o 
   3   9   3        3.00       96.58    129.91 o 
   4   9   3      263.20      493.15    157.92 o 
   5   9   3      527.25      558.33    236.07 o 
   6   9   3      108.62      153.74    219.27 o 
   7   9   3        1.69       -4.34    213.59 o 
   8   9   3       68.93       94.10    233.19 o 
   9   9   3      191.33      -81.95    221.91 o 
  10   9   3      186.09       81.96    253.82 o 
  11   9   3      170.19      137.15    301.90 o 
 -11  10   3       56.19      239.75    408.32 o 
 -10  10   3       88.29      168.18    306.33 o 
  -9  10   3       82.79      -61.41    263.68 o 
  -8  10   3       50.39        9.06    270.61 o 
  -7  10   3        8.39       17.43    177.33 o 
  -6  10   3       36.84      110.44    168.97 o 
  -5  10   3      164.85      222.44    138.13 o 
  -4  10   3       61.64      131.03    128.96 o 
  -3  10   3      200.52      371.02    140.80 o 
  -2  10   3       83.32       62.93    116.80 o 
  -1  10   3       13.51      -39.48    125.21 o 
   0  10   3       14.12       90.50    135.36 o 
   1  10   3      147.65      114.66    141.44 o 
   2  10   3      239.36      262.21    152.49 o 
   3  10   3        5.45       15.73    137.20 o 
   4  10   3       23.67       71.29    140.36 o 
   5  10   3       75.82      -57.83    192.57 o 
   6  10   3       46.44      -44.38    207.98 o 
   7  10   3        4.05       39.93    226.82 o 
   8  10   3       15.32      -29.28    208.17 o 
   9  10   3       10.22      -36.30    241.49 o 
  10  10   3       74.05      138.76    289.32 o 
  -9  11   3      358.58      679.77    355.02 o 
  -8  11   3       58.08      109.32    285.80 o 
  -7  11   3       66.15      -76.40    245.03 o 
  -6  11   3      324.15      486.63    206.11 o 
  -5  11   3      270.90      283.78    175.22 o 
  -4  11   3        2.77       48.88    153.51 o 
  -3  11   3       24.85       28.24    147.29 o 
  -2  11   3       19.69       92.68    150.39 o 
  -1  11   3       73.63       97.65    152.69 o 
   0  11   3      678.51      597.91    188.41 o 
   1  11   3      927.23     1015.14    217.75 o 
   2  11   3      309.09      283.37    175.30 o 
   3  11   3       84.28      171.94    165.06 o 
   4  11   3      603.03      693.23    274.93 o 
   5  11   3      759.10      705.31    274.84 o 
   6  11   3      311.56      266.24    242.76 o 
   7  11   3      321.72      610.78    276.84 o 
   8  11   3      540.68      684.03    297.77 o 
   9  11   3      277.96      292.23    308.22 o 
  -7  12   3      299.66      652.52    448.36 o 
  -6  12   3      290.07      462.75    252.64 o 
  -5  12   3      472.82      660.13    278.19 o 
  -4  12   3      312.06      554.14    262.28 o 
  -3  12   3       69.79       57.63    215.84 o 
  -2  12   3       32.38       45.10    162.28 o 
  -1  12   3       49.52      121.58    167.05 o 
   0  12   3        6.39      -99.36    151.92 o 
   1  12   3        7.48      -22.92    161.56 o 
   2  12   3      113.79       89.82    179.58 o 
   3  12   3      300.56      442.71    265.89 o 
   4  12   3      414.67      540.05    277.44 o 
   5  12   3      348.56      253.19    261.07 o 
   6  12   3      662.92      561.18    292.78 o 
   7  12   3      776.16      915.74    337.26 o 
   8  12   3      481.98      439.96    435.01 o 
  -5  13   3      358.24      396.28    253.32 o 
  -4  13   3      568.21      631.22    279.55 o 
  -3  13   3      474.08      423.45    259.24 o 
  -2  13   3      178.08      164.55    232.96 o 
  -1  13   3       12.31      139.61    226.89 o 
   0  13   3       14.84        9.63    228.25 o 
   1  13   3       61.11       20.59    231.87 o 
   2  13   3      172.07      149.98    237.33 o 
   3  13   3      239.85      255.66    251.28 o 
   4  13   3      250.18      573.94    288.51 o 
   5  13   3      584.24      767.78    312.44 o 
  -1  14   3        1.92      101.59    245.38 o 
   0  14   3        1.19        0.11    229.68 o 
   1  14   3        9.94     -218.50    284.74 o 
 -15   0   4      680.36     1093.47    531.41 o 
 -14   0   4      706.76      776.11    471.60 o 
 -13   0   4      832.57     1057.91    311.78 o 
 -12   0   4      776.85     1020.01    282.29 o 
 -11   0   4     3207.07     3251.47    381.00 o 
 -10   0   4     6411.29     6078.97    515.59 o 
  -9   0   4     3792.11     3873.67    364.35 o 
  -8   0   4     3844.41     3766.68    273.20 o 
  -7   0   4     2602.17     2555.74    220.75 o 
  -6   0   4      208.89      470.43    125.91 o 
  -5   0   4     3059.73     3475.32    207.42 o 
  -4   0   4     4002.66     4514.04    321.07 o 
  -3   0   4     7763.74     7758.05    426.86 o 
  -2   0   4     4256.57     3836.39    184.26 o 
  -1   0   4      293.04      342.08    106.28 o 
   0   0   4     4447.44     4138.57    221.46 o 
   1   0   4    13416.56    15188.44    259.78 o 
   2   0   4     3256.48     3652.65    176.75 o 
   3   0   4     1455.28     1230.30     84.91 o 
   4   0   4     2545.57     2239.55    131.87 o 
   5   0   4     7315.38     7253.10    369.54 o 
   6   0   4    15376.28    15528.60    473.28 o 
   7   0   4     8470.70     8050.94    358.36 o 
   8   0   4     3218.44     3185.75    263.64 o 
   9   0   4     3196.26     3158.33    293.47 o 
  10   0   4     1595.61     1607.69    278.11 o 
  11   0   4     2938.15     2897.74    347.19 o 
  12   0   4     4813.26     5251.67    450.41 o 
  13   0   4     3635.63     4100.02    654.01 o 
  14   0   4     1893.54     1806.30    547.23 o 
  15   0   4     1804.08     2713.90    651.53 o 
 -15   1   4      671.96      600.67    350.73 o 
 -14   1   4      601.62      641.98    260.33 o 
 -13   1   4      842.42      789.52    207.36 o 
 -12   1   4     1197.35     1467.33    223.79 o 
 -11   1   4     2796.54     2757.99    254.13 o 
 -10   1   4     5785.74     6073.73    320.06 o 
  -9   1   4     4685.26     4632.02    245.57 o 
  -8   1   4     2459.42     2302.49    176.89 o 
  -7   1   4      776.37      846.22    119.89 o 
  -6   1   4     2027.99     2030.45    159.89 o 
  -5   1   4     1689.13     1762.95    124.68 o 
  -4   1   4     6881.13     7005.52    192.56 o 
  -3   1   4      308.49      335.18     64.20 o 
  -2   1   4      943.72     1009.93     67.49 o 
  -1   1   4     2877.27     2912.36     97.25 o 
   0   1   4     7843.39     8337.95    192.66 o 
   1   1   4    10879.58    11684.41    165.83 o 
   2   1   4      315.79      310.19     55.73 o 
   3   1   4     2837.73     2956.06    127.25 o 
   4   1   4     2203.94     2092.16    126.51 o 
   5   1   4     5779.54     5806.88    186.87 o 
   6   1   4     5737.45     5522.94    204.09 o 
   7   1   4     8986.67     8255.61    240.50 o 
   8   1   4     6753.28     6496.83    245.62 o 
   9   1   4     5943.20     5316.65    295.87 o 
  10   1   4     3290.09     3508.06    250.18 o 
  11   1   4     3661.84     3754.48    270.34 o 
  12   1   4     3939.98     4567.80    302.02 o 
  13   1   4     3383.59     3625.79    442.96 o 
  14   1   4     2529.35     2983.08    449.55 o 
  15   1   4     2044.12     1980.27    436.93 o 
 -15   2   4      459.37      526.82    343.49 o 
 -14   2   4      362.96      555.45    250.55 o 
 -13   2   4      545.15      661.67    243.19 o 
 -12   2   4     1002.03      976.74    204.80 o 
 -11   2   4      555.91      584.35    152.98 o 
 -10   2   4      533.39      558.04    143.21 o 
  -9   2   4     2724.76     2900.63    203.16 o 
  -8   2   4     1194.47     1107.27    158.15 o 
  -7   2   4      128.53      226.50     98.91 o 
  -6   2   4      735.53      829.48    122.58 o 
  -5   2   4     5723.70     5701.75    219.94 o 
  -4   2   4      142.08      177.75     71.75 o 
  -3   2   4     2592.76     2731.03    121.26 o 
  -2   2   4      357.12      465.57     82.40 o 
  -1   2   4       84.79      152.11     49.66 o 
   0   2   4     2202.63     1912.65     97.18 o 
   1   2   4    15774.21    17239.83    261.36 o 
   2   2   4      870.25      669.08     65.89 o 
   3   2   4     5205.09     5347.51    166.63 o 
   4   2   4     1943.40     1734.50    119.65 o 
   5   2   4     5207.73     4972.78    202.80 o 
   6   2   4     4936.34     4617.85    217.59 o 
   7   2   4     7778.90     7464.75    252.53 o 
   8   2   4     5641.99     5476.00    241.22 o 
   9   2   4     4141.17     3814.16    228.55 o 
  10   2   4     6353.71     6418.48    294.13 o 
  11   2   4     5474.86     5527.17    314.16 o 
  12   2   4     3003.29     3111.84    269.02 o 
  13   2   4     2508.31     2479.59    316.61 o 
  14   2   4     2951.32     3284.32    466.49 o 
  15   2   4     2060.39     2036.05    438.30 o 
 -15   3   4      104.24      126.07    296.31 o 
 -14   3   4      104.10       -8.35    201.82 o 
 -13   3   4       33.40       44.51    185.45 o 
 -12   3   4      138.10       81.01    138.13 o 
 -11   3   4        9.58       20.68    119.34 o 
 -10   3   4     1300.92     1552.12    180.11 o 
  -9   3   4     1136.33     1074.49    172.31 o 
  -8   3   4      197.21      272.34    113.49 o 
  -7   3   4       35.81      -14.10     84.46 o 
  -6   3   4      607.94      608.60    115.57 o 
  -5   3   4     1948.11     1884.47    176.97 o 
  -4   3   4     1844.54     1638.80    157.67 o 
  -3   3   4      290.10      368.57     94.94 o 
  -2   3   4      195.20      342.13     83.57 o 
  -1   3   4     5775.29     6176.14    200.44 o 
   0   3   4       82.24      229.60     74.48 o 
   1   3   4     7173.34     7639.73    193.81 o 
   2   3   4      628.02      587.84     76.73 o 
   3   3   4     2673.93     2543.96    105.57 o 
   4   3   4      370.14      427.75     81.69 o 
   5   3   4     6293.86     6043.28    223.76 o 
   6   3   4     3419.83     3494.41    203.70 o 
   7   3   4     4011.04     3680.48    226.83 o 
   8   3   4     4396.11     4460.24    263.74 o 
   9   3   4     5363.33     5068.62    255.72 o 
  10   3   4     6787.56     6977.42    304.08 o 
  11   3   4     3724.41     3830.05    276.50 o 
  12   3   4     1864.20     1888.85    349.34 o 
  13   3   4     1943.15     2086.97    386.33 o 
  14   3   4     1983.06     1593.24    615.94 o 
 -15   4   4       74.15       28.75    301.53 o 
 -14   4   4       51.04       54.09    196.16 o 
 -13   4   4      251.18      308.50    207.82 o 
 -12   4   4      441.53      519.02    214.15 o 
 -11   4   4      346.57      391.01    143.80 o 
 -10   4   4     1082.46     1272.90    192.42 o 
  -9   4   4     3758.03     3904.26    257.52 o 
  -8   4   4     3323.83     3054.78    266.22 o 
  -7   4   4     1310.39     1294.29    189.74 o 
  -6   4   4     1768.69     1574.99    189.38 o 
  -5   4   4    10133.42    10465.83    484.30 o 
  -4   4   4     7635.96     7443.00    299.75 o 
  -3   4   4     3293.37     3042.11    200.13 o 
  -2   4   4     3272.54     3214.17    192.03 o 
  -1   4   4    18008.27    18512.96    461.96 o 
   0   4   4     3888.74     3851.69    148.23 o 
   1   4   4     7433.98     7421.04    241.88 o 
   2   4   4     4198.93     3896.08    180.51 o 
   3   4   4     9279.20     8920.99    241.33 o 
   4   4   4     7159.90     6934.80    205.32 o 
   5   4   4     9425.35     8640.13    273.06 o 
   6   4   4     2580.63     2608.36    183.41 o 
   7   4   4     3641.76     3245.29    216.82 o 
   8   4   4     7255.48     7126.81    360.86 o 
   9   4   4     7081.89     6494.79    374.66 o 
  10   4   4     2539.63     2951.40    248.73 o 
  11   4   4     1243.07     1227.82    209.06 o 
  12   4   4     1758.66     1771.70    581.34 o 
  13   4   4     1757.53     1419.73    582.33 o 
  14   4   4      843.42      948.13    563.05 o 
 -14   5   4      985.62      829.09    306.90 o 
 -13   5   4     1183.53     1040.38    318.21 o 
 -12   5   4     2461.30     2254.09    397.42 o 
 -11   5   4     3235.90     3482.05    323.15 o 
 -10   5   4     2237.39     2355.55    275.65 o 
  -9   5   4     2499.97     2705.43    277.45 o 
  -8   5   4     3302.97     3359.87    289.52 o 
  -7   5   4     5394.73     5336.14    323.18 o 
  -6   5   4     5345.35     5217.31    304.48 o 
  -5   5   4     9188.65     8974.26    372.18 o 
  -4   5   4    15134.81    15029.15    996.59 o 
  -3   5   4    28283.49    30548.99    621.28 o 
  -2   5   4    25716.72    25480.18    487.24 o 
  -1   5   4    11315.33    11649.87    319.54 o 
   0   5   4     8948.10     8599.38    236.67 o 
   1   5   4     6149.97     6323.85    249.56 o 
   2   5   4    17048.13    16827.34    371.73 o 
   3   5   4    24471.64    25373.87    618.03 o 
   4   5   4    20170.91    20292.93    425.63 o 
   5   5   4     7372.36     7188.80    246.00 o 
   6   5   4     5529.85     5347.17    454.79 o 
   7   5   4     5056.73     4897.63    284.29 o 
   8   5   4     2742.60     2708.81    251.60 o 
   9   5   4     1514.64     1534.58    232.09 o 
  10   5   4      980.26     1183.03    354.30 o 
  11   5   4     1784.34     2130.13    435.04 o 
  12   5   4     1631.58     1441.48    586.28 o 
  13   5   4      671.03      386.57    507.68 o 
  14   5   4      306.01      -94.42    434.52 o 
 -14   6   4     2332.43     2007.99    563.54 o 
 -13   6   4     2624.07     3017.49    457.47 o 
 -12   6   4     4262.67     4402.05    495.46 o 
 -11   6   4     6723.67     5962.75    540.53 o 
 -10   6   4     7568.52     7751.02    425.88 o 
  -9   6   4     8259.84     8417.97    428.87 o 
  -8   6   4     9464.38     9301.88    432.13 o 
  -7   6   4    12910.35    12600.43    476.53 o 
  -6   6   4    12192.54    11644.49    436.38 o 
  -5   6   4    12038.42    11610.16    529.96 o 
  -4   6   4    15206.88    14664.85    440.07 o 
  -3   6   4    25339.69    22794.65   1348.30 o 
  -2   6   4    17035.93    16696.73    430.46 o 
  -1   6   4    10633.91    10078.83    279.96 o 
   0   6   4    20019.44    19372.47    580.81 o 
   1   6   4    19861.22    19071.32    366.46 o 
   2   6   4    15728.35    15119.06    319.89 o 
   3   6   4    13726.93    13051.48    324.65 o 
   4   6   4    12308.42    12524.94    355.35 o 
   5   6   4     8099.28     7918.56    355.91 o 
   6   6   4     7591.99     7663.33    478.63 o 
   7   6   4     4948.18     4750.90    480.25 o 
   8   6   4     1824.91     2262.13    356.19 o 
   9   6   4     2059.56     2125.53    378.05 o 
  10   6   4     2177.72     2509.56    435.07 o 
  11   6   4     1519.87     1373.10    402.24 o 
  12   6   4      468.76      433.30    344.70 o 
  13   6   4      212.58      212.07    508.18 o 
 -13   7   4     3940.61     3750.22    568.09 o 
 -12   7   4     6341.50     5856.46    866.82 o 
 -11   7   4     9424.27     9325.14    901.17 o 
 -10   7   4    11947.03    11532.12    606.26 o 
  -9   7   4    13324.42    12953.18    941.59 o 
  -8   7   4    15307.04    14954.48   1355.11 o 
  -7   7   4    16665.33    17013.81    655.84 o 
  -6   7   4    19573.97    18422.87    979.90 o 
  -5   7   4    18325.87    18676.78    548.04 o 
  -4   7   4    20624.80    20328.82    828.26 o 
  -3   7   4    23138.92    22010.65    541.38 o 
  -2   7   4    25951.03    25466.67    471.38 o 
  -1   7   4    17311.81    16624.49    374.59 o 
   0   7   4    15815.68    15445.78    345.58 o 
   1   7   4    17207.39    17732.85    351.10 o 
   2   7   4    21990.24    21313.17    482.48 o 
   3   7   4    16893.49    16824.60    327.69 o 
   4   7   4    13210.19    13413.04    401.05 o 
   5   7   4     9383.64     9577.03    346.55 o 
   6   7   4     7327.87     6468.29    471.84 o 
   7   7   4     3896.95     4154.64    424.69 o 
   8   7   4     2561.53     2467.40    379.81 o 
   9   7   4     2174.84     2304.25    399.19 o 
  10   7   4     1665.95     2046.25    410.91 o 
  11   7   4      799.68     1269.18    379.35 o 
  12   7   4      432.95      541.88    371.06 o 
  13   7   4      268.32      181.92    520.53 o 
 -12   8   4     6727.50     6375.75    662.75 o 
 -11   8   4    10085.18    10882.79    997.57 o 
 -10   8   4    15633.09    14832.00    849.76 o 
  -9   8   4    18868.01    18411.20    667.21 o 
  -8   8   4    18578.11    18570.12    636.68 o 
  -7   8   4    17066.06    17435.10    928.73 o 
  -6   8   4    21189.26    21589.20    837.89 o 
  -5   8   4    25112.31    25581.37    659.90 o 
  -4   8   4    25244.25    24877.26    628.48 o 
  -3   8   4    22691.14    22258.07    576.94 o 
  -2   8   4    29929.39    29828.08    542.42 o 
  -1   8   4    32982.63    32352.62    546.07 o 
   0   8   4    24434.08    24124.30    458.28 o 
   1   8   4    21694.90    21743.39    421.40 o 
   2   8   4    19827.99    20119.91    518.49 o 
   3   8   4    14079.95    13928.52    544.86 o 
   4   8   4     8621.96     9056.88    369.37 o 
   5   8   4     6397.47     5982.29    457.26 o 
   6   8   4     3775.46     4087.74    418.43 o 
   7   8   4     2198.74     2471.26    374.92 o 
   8   8   4     1941.31     2200.44    385.75 o 
   9   8   4     1303.43     1387.21    360.85 o 
  10   8   4      906.19      872.78    334.56 o 
  11   8   4      511.97      501.25    325.62 o 
  12   8   4      292.96       20.47    300.61 o 
 -12   9   4     7202.86     5939.93    851.25 o 
 -11   9   4     8597.84     7999.03    706.43 o 
 -10   9   4    12288.65    11691.95    788.57 o 
  -9   9   4    17044.18    16482.18    881.67 o 
  -8   9   4    20799.66    20817.71    697.47 o 
  -7   9   4    20597.22    21034.55    675.69 o 
  -6   9   4    19941.97    20688.22    648.51 o 
  -5   9   4    23992.91    24372.20    675.26 o 
  -4   9   4    27236.63    27478.97    691.25 o 
  -3   9   4    19847.75    20052.42    491.17 o 
  -2   9   4    17222.81    16856.57    442.98 o 
  -1   9   4    24014.96    24373.98    508.23 o 
   0   9   4    27507.01    28301.48    648.85 o 
   1   9   4    19748.44    19541.22    548.22 o 
   2   9   4     9973.12    10135.69    410.19 o 
   3   9   4     6470.75     6466.64    344.99 o 
   4   9   4     7122.47     7233.05    359.97 o 
   5   9   4     6157.71     5823.72    473.94 o 
   6   9   4     3543.55     3733.80    420.99 o 
   7   9   4     2691.81     3184.33    424.01 o 
   8   9   4     2578.31     2675.77    420.32 o 
   9   9   4     1255.35      958.07    329.87 o 
  10   9   4      565.39      639.61    316.68 o 
  11   9   4      319.02      158.82    320.33 o 
 -10  10   4     8357.39     8889.00    741.11 o 
  -9  10   4    10168.62    11072.80    783.65 o 
  -8  10   4    13590.91    14916.81    621.16 o 
  -7  10   4    18649.10    18745.86    671.18 o 
  -6  10   4    19363.15    18837.37    651.19 o 
  -5  10   4    18027.46    18219.74    620.77 o 
  -4  10   4    18481.71    18821.98    516.94 o 
  -3  10   4    19564.95    19927.97    596.86 o 
  -2  10   4    17617.66    17573.05    556.32 o 
  -1  10   4    13313.70    13729.46    493.09 o 
   0  10   4    10219.19    10192.02    433.93 o 
   1  10   4     8414.60     8439.35    398.81 o 
   2  10   4     9287.79     9511.15    424.94 o 
   3  10   4     9598.16    10341.49    442.66 o 
   4  10   4     8963.64     8797.27    558.13 o 
   5  10   4     6570.93     6684.29    517.12 o 
   6  10   4     5419.73     5516.36    508.37 o 
   7  10   4     4281.04     4266.57    486.27 o 
   8  10   4     2329.63     2044.73    393.85 o 
   9  10   4      990.69     1199.82    355.22 o 
  10  10   4      622.85      828.12    370.56 o 
  -9  11   4     6983.15     7563.02    704.24 o 
  -8  11   4     8589.05     9192.30    709.14 o 
  -7  11   4    11134.55    12003.70    921.94 o 
  -6  11   4    13332.18    14178.30    565.61 o 
  -5  11   4    12766.81    13853.19    553.39 o 
  -4  11   4    10997.38    12000.23    511.08 o 
  -3  11   4    12387.27    12996.39    523.03 o 
  -2  11   4    14342.05    14655.32    545.27 o 
  -1  11   4    13314.87    13783.43    528.89 o 
   0  11   4    12146.15    12232.35    497.79 o 
   1  11   4    10410.01    10163.42    462.31 o 
   2  11   4     9823.77    10156.02    467.81 o 
   3  11   4     7819.86     7688.10    550.87 o 
   4  11   4     5713.16     5663.25    532.15 o 
   5  11   4     3964.57     4068.15    457.02 o 
   6  11   4     3309.27     3591.15    461.51 o 
   7  11   4     2269.34     2401.27    425.76 o 
   8  11   4     1424.83     1824.12    406.74 o 
   9  11   4     1038.66      921.60    364.74 o 
  -7  12   4     5849.00     6354.18    896.72 o 
  -6  12   4     7054.08     7649.60    589.54 o 
  -5  12   4     7851.01     9061.71    611.92 o 
  -4  12   4     8595.96     8957.74    605.61 o 
  -3  12   4     9030.70     9078.35    472.81 o 
  -2  12   4     8385.90     8815.58    467.42 o 
  -1  12   4     7428.91     7921.84    442.29 o 
   0  12   4     8637.54     8501.59    455.85 o 
   1  12   4     8327.66     8512.98    457.63 o 
   2  12   4     7087.88     7140.85    434.84 o 
   3  12   4     5270.78     5033.91    499.11 o 
   4  12   4     3986.84     4115.77    472.85 o 
   5  12   4     2780.64     2575.07    412.93 o 
   6  12   4     2023.23     2190.51    410.14 o 
   7  12   4     1187.37     1252.67    366.85 o 
  -5  13   4     3441.19     3605.80    463.93 o 
  -4  13   4     3776.60     3568.86    452.28 o 
  -3  13   4     4117.39     4598.29    493.86 o 
  -2  13   4     4337.94     4208.58    466.05 o 
  -1  13   4     3681.66     4029.71    483.46 o 
   0  13   4     3534.06     3460.82    347.93 o 
   1  13   4     3868.66     3983.59    367.32 o 
   2  13   4     4230.87     4125.69    476.70 o 
   3  13   4     3128.04     3148.92    443.32 o 
   4  13   4     1974.32     2097.41    403.14 o 
   5  13   4     1576.68     1603.79    384.80 o 
 -15   1   5      140.67      188.18    296.38 o 
 -14   1   5      500.81      588.00    263.06 o 
 -13   1   5     1006.37     1193.61    237.49 o 
 -12   1   5      826.93      745.79    203.35 o 
 -11   1   5      683.18      865.88    190.66 o 
 -10   1   5      720.34      756.99    161.21 o 
  -9   1   5     3677.00     3654.91    228.54 o 
  -8   1   5     2715.52     2684.76    191.56 o 
  -7   1   5     1573.66     1647.91    166.24 o 
  -6   1   5     3951.68     3481.91    181.31 o 
  -5   1   5    12992.50    13538.24    299.56 o 
  -4   1   5    12636.77    12083.04    266.69 o 
  -3   1   5     4166.35     4431.45    171.93 o 
  -2   1   5     3719.12     3715.13    146.89 o 
  -1   1   5    13376.97    13543.46    265.21 o 
   0   1   5   103321.73   115228.42   1988.02 o 
   1   1   5    65502.17    71708.08    438.96 o 
   2   1   5     2270.78     2144.63     74.57 o 
   3   1   5      607.35      625.91     76.76 o 
   4   1   5     2361.49     2254.26    130.95 o 
   5   1   5     2081.26     2038.46    123.98 o 
   6   1   5      123.85      193.62     81.12 o 
   7   1   5      151.69      161.62     93.24 o 
   8   1   5      728.10      679.52    134.66 o 
   9   1   5     1124.29     1214.43    168.05 o 
  10   1   5       52.19       74.54    129.02 o 
  11   1   5       12.28      -38.86    126.08 o 
  12   1   5        2.38        5.66    141.21 o 
  13   1   5        1.08      -72.51    178.46 o 
  14   1   5       23.89       70.10    266.59 o 
  15   1   5       21.22      -73.09    294.03 o 
 -15   2   5      850.57     1070.04    309.34 o 
 -14   2   5     1805.45     1836.72    326.99 o 
 -13   2   5     3100.41     3131.41    305.10 o 
 -12   2   5     3402.88     3534.59    301.96 o 
 -11   2   5     3056.97     3146.21    246.29 o 
 -10   2   5     2354.15     2593.69    216.29 o 
  -9   2   5     6479.70     6055.52    272.91 o 
  -8   2   5     7918.36     8246.39    366.17 o 
  -7   2   5    10083.88     8836.98    311.99 o 
  -6   2   5    15592.44    15790.40    378.51 o 
  -5   2   5    23171.35    22707.55    417.79 o 
  -4   2   5    12965.83    13356.05    355.03 o 
  -3   2   5     9995.82     9138.59    392.07 o 
  -2   2   5    13370.10    13367.83    341.77 o 
  -1   2   5    13156.76    12643.34    257.15 o 
   0   2   5    17906.97    17446.63    287.55 o 
   1   2   5    17103.05    17224.38    491.25 o 
   2   2   5     8557.43     8137.17    146.64 o 
   3   2   5    10399.92    10430.18    226.73 o 
   4   2   5     2474.40     2436.97    145.98 o 
   5   2   5     3759.97     3383.10    178.94 o 
   6   2   5     2832.71     2878.77    184.47 o 
   7   2   5     3619.98     3297.00    189.23 o 
   8   2   5     1666.72     1577.26    163.30 o 
   9   2   5     1643.98     1622.92    180.92 o 
  10   2   5      556.00      474.11    153.93 o 
  11   2   5      238.26      219.17    143.90 o 
  12   2   5      323.52      278.12    160.35 o 
  13   2   5      157.38      131.57    195.59 o 
  14   2   5       67.61      -28.06    272.59 o 
 -15   3   5     2265.68     2194.40    353.36 o 
 -14   3   5     3694.00     3469.67    385.19 o 
 -13   3   5     4794.06     4869.97    417.73 o 
 -12   3   5     7244.71     7845.82    368.30 o 
 -11   3   5     9516.67     9404.35    360.72 o 
 -10   3   5     7911.87     7790.37    358.12 o 
  -9   3   5     6625.57     6348.71    311.09 o 
  -8   3   5    11521.97    10592.88    363.36 o 
  -7   3   5    24298.79    23903.00    497.10 o 
  -6   3   5    32109.45    30980.53    627.56 o 
  -5   3   5    36851.44    37194.11   1052.68 o 
  -4   3   5    29791.22    28896.62   1075.03 o 
  -3   3   5    28390.54    28012.67    492.83 o 
  -2   3   5    19563.86    19279.65    418.20 o 
  -1   3   5    21458.72    20457.55    335.56 o 
   0   3   5    15346.92    15378.82    279.19 o 
   1   3   5    18818.53    18433.97    367.66 o 
   2   3   5    26589.55    25987.10    977.58 o 
   3   3   5    15118.83    14253.84    360.16 o 
   4   3   5     9255.80     8773.01    233.32 o 
   5   3   5     7095.33     7037.62    239.99 o 
   6   3   5    10170.11     9826.96    302.07 o 
   7   3   5     6585.64     6422.50    280.13 o 
   8   3   5     5308.18     5000.93    279.60 o 
   9   3   5     3250.75     3222.43    221.89 o 
  10   3   5     1548.80     1467.39    188.15 o 
  11   3   5      372.30      500.51    163.05 o 
  12   3   5      239.54      222.29    159.12 o 
  13   3   5      244.21      163.13    418.21 o 
  14   3   5       86.01      -14.34    437.98 o 
 -14   4   5     4099.24     4317.26    426.21 o 
 -13   4   5     5912.01     5680.89    449.30 o 
 -12   4   5     8472.87     8755.61    366.44 o 
 -11   4   5    10743.50    10380.00    510.96 o 
 -10   4   5    11598.78    11696.49    423.67 o 
  -9   4   5     8413.82     8723.82    421.46 o 
  -8   4   5    13533.16    13464.62    483.91 o 
  -7   4   5    27150.28    26120.72    627.80 o 
  -6   4   5    32260.96    28496.31   1392.63 o 
  -5   4   5    39299.54    38926.07    692.52 o 
  -4   4   5    48794.48    49903.01   1205.33 o 
  -3   4   5    54014.95    55100.82   1091.69 o 
  -2   4   5    27202.42    25958.70    529.29 o 
  -1   4   5    24167.46    22913.37    658.10 o 
   0   4   5    17133.18    16043.66    355.56 o 
   1   4   5    25876.58    23989.80   3051.04 o 
   2   4   5    40897.31    40870.60    530.45 o 
   3   4   5    31797.35    33185.05    476.32 o 
   4   4   5    28020.33    27024.40    639.16 o 
   5   4   5    15149.59    15045.48    327.26 o 
   6   4   5    14699.88    14063.08    352.89 o 
   7   4   5     7101.54     6714.01    286.98 o 
   8   4   5     3581.35     3665.31    251.48 o 
   9   4   5      620.93      656.25    168.69 o 
  10   4   5     1085.60     1205.86    177.91 o 
  11   4   5     1225.17     1124.23    290.10 o 
  12   4   5      417.81      373.72    454.29 o 
  13   4   5      186.94      -56.35    425.62 o 
  14   4   5      138.14      332.19    491.86 o 
 -14   5   5     3206.42     2827.52    454.42 o 
 -13   5   5     6189.77     6382.41    567.63 o 
 -12   5   5     7685.20     7217.62    577.62 o 
 -11   5   5     8062.21     8333.93    452.55 o 
 -10   5   5    11286.00    11426.23    497.02 o 
  -9   5   5    12733.54    13351.20    752.39 o 
  -8   5   5    13591.77    13233.02    495.69 o 
  -7   5   5    18075.55    17819.01    543.80 o 
  -6   5   5    23825.78    23910.93   1191.83 o 
  -5   5   5    29655.55    28339.54    618.39 o 
  -4   5   5    31536.13    31558.12    622.70 o 
  -3   5   5    30386.66    29020.32    571.63 o 
  -2   5   5    26487.97    26811.08    584.29 o 
  -1   5   5    22539.17    21189.45    441.06 o 
   0   5   5    20943.83    21430.11    449.33 o 
   1   5   5    19533.64    18170.68    404.69 o 
   2   5   5    27267.98    27935.42    482.73 o 
   3   5   5    21905.95    21395.82    413.60 o 
   4   5   5    23379.20    23402.17    995.90 o 
   5   5   5    11050.89    10627.18    488.47 o 
   6   5   5     8202.99     7882.99    562.80 o 
   7   5   5     6560.06     6357.65    310.13 o 
   8   5   5     6890.76     6144.80    340.22 o 
   9   5   5     2756.43     2727.55    404.66 o 
  10   5   5     1611.47     1339.42    369.65 o 
  11   5   5     1014.66     1153.50    263.68 o 
  12   5   5      358.51      286.22    467.64 o 
  13   5   5      159.95       40.04    465.17 o 
  14   5   5       80.29      469.62    528.94 o 
 -14   6   5     2312.33     2048.64    435.88 o 
 -13   6   5     3753.00     3714.69    492.62 o 
 -12   6   5     5287.62     4929.94    518.10 o 
 -11   6   5     6975.58     7112.53    431.38 o 
 -10   6   5     9150.39     9308.37    471.28 o 
  -9   6   5    12863.40    12810.00    516.32 o 
  -8   6   5    13193.60    12744.35    500.76 o 
  -7   6   5    14719.40    14548.31    514.64 o 
  -6   6   5    20055.39    19145.25    557.93 o 
  -5   6   5    24460.86    23990.08    597.01 o 
  -4   6   5    23163.04    22350.31    626.49 o 
  -3   6   5    18755.43    18757.01    491.31 o 
  -2   6   5    24363.44    20550.96   2216.72 o 
  -1   6   5    22086.20    21505.67    715.65 o 
   0   6   5    27773.73    26525.54    649.58 o 
   1   6   5    23276.21    23288.16    488.75 o 
   2   6   5    21446.90    20240.70    451.42 o 
   3   6   5    10895.91    10573.66    332.91 o 
   4   6   5     9558.70     9227.61    309.40 o 
   5   6   5     7563.56     7474.40    273.67 o 
   6   6   5     5850.12     5729.25    455.28 o 
   7   6   5     4794.40     4898.62    441.88 o 
   8   6   5     6047.03     6028.63    500.53 o 
   9   6   5     4989.98     5129.81    598.39 o 
  10   6   5     1721.11     1309.61    385.93 o 
  11   6   5      412.89      400.12    329.92 o 
  12   6   5      311.18      545.75    511.14 o 
  13   6   5      137.04     -265.46    460.72 o 
 -13   7   5     1215.89     1043.67    663.89 o 
 -12   7   5     2134.42     2067.57    426.87 o 
 -11   7   5     4242.27     4257.24    498.37 o 
 -10   7   5     5028.41     5312.30    396.63 o 
  -9   7   5     7471.17     7256.04    426.12 o 
  -8   7   5     7860.48     7828.83    423.75 o 
  -7   7   5     7353.86     6730.76    388.84 o 
  -6   7   5     7963.31     8602.70    413.30 o 
  -5   7   5    11346.92    10566.57    435.05 o 
  -4   7   5    12807.46    12619.73    461.79 o 
  -3   7   5    13163.55    12407.87    440.97 o 
  -2   7   5    16515.18    16336.74    399.90 o 
  -1   7   5    17880.65    17053.75    390.35 o 
   0   7   5    19078.00    18998.22    392.01 o 
   1   7   5    13414.72    13146.35    618.58 o 
   2   7   5    10455.03    10536.08    366.94 o 
   3   7   5     8110.02     7953.34    325.31 o 
   4   7   5     4220.60     4211.51    253.09 o 
   5   7   5     2926.24     2953.48    341.39 o 
   6   7   5     3028.29     2806.71    351.13 o 
   7   7   5     2002.75     2413.87    354.93 o 
   8   7   5      620.95      519.97    260.85 o 
   9   7   5      729.02      893.42    313.28 o 
  10   7   5      852.57      634.05    326.01 o 
  11   7   5      533.45      705.04    361.71 o 
  12   7   5      219.01      359.80    369.94 o 
 -12   8   5      587.12      252.48    287.15 o 
 -11   8   5     1204.85     1093.51    384.17 o 
 -10   8   5     1605.41     1543.16    416.83 o 
  -9   8   5     2215.13     2137.65    312.32 o 
  -8   8   5     2443.27     2390.55    310.06 o 
  -7   8   5     2263.90     2085.20    280.11 o 
  -6   8   5     1588.42     1560.27    247.71 o 
  -5   8   5     2038.22     2190.72    261.48 o 
  -4   8   5     3402.78     3345.17    285.72 o 
  -3   8   5     5503.09     5360.35    332.26 o 
  -2   8   5     4772.98     4948.30    264.53 o 
  -1   8   5     5343.93     5249.20    259.07 o 
   0   8   5     6655.31     6794.83    334.32 o 
   1   8   5     3800.78     3784.89    270.63 o 
   2   8   5     1482.56     1695.01    203.33 o 
   3   8   5     2034.83     1865.68    207.92 o 
   4   8   5     2233.15     2449.11    224.39 o 
   5   8   5     1016.75      826.64    254.84 o 
   6   8   5      612.22      825.53    269.84 o 
   7   8   5      418.35      522.04    244.80 o 
   8   8   5      364.66      439.30    257.94 o 
   9   8   5      487.04      602.12    294.58 o 
  10   8   5      384.54      251.50    276.99 o 
  11   8   5       72.20      -91.98    267.83 o 
  12   8   5       12.97      -77.00    299.42 o 
 -11   9   5       25.05       43.93    292.89 o 
 -10   9   5      153.86      334.79    298.90 o 
  -9   9   5      319.49      505.67    240.62 o 
  -8   9   5      432.13      412.69    230.83 o 
  -7   9   5      692.63      837.80    230.01 o 
  -6   9   5      444.91      403.40    189.01 o 
  -5   9   5      274.42      253.16    168.17 o 
  -4   9   5      436.88      298.57    162.01 o 
  -3   9   5     2038.08     2165.56    213.39 o 
  -2   9   5     1306.18     1346.47    208.55 o 
  -1   9   5      178.46      157.84    137.04 o 
   0   9   5       34.58       22.87    127.00 o 
   1   9   5       93.59       99.74    133.19 o 
   2   9   5      205.71      235.50    140.97 o 
   3   9   5      332.45      395.37    153.55 o 
   4   9   5     1083.04     1082.72    267.47 o 
   5   9   5     1715.39     1849.19    327.19 o 
   6   9   5      991.36     1026.68    294.33 o 
   7   9   5      141.32      271.53    223.16 o 
   8   9   5       45.01      -19.53    224.10 o 
   9   9   5       22.36      225.70    256.55 o 
  10   9   5       25.41       -9.40    269.99 o 
  11   9   5       45.49     -131.12    278.48 o 
 -10  10   5       87.53      141.82    303.89 o 
  -9  10   5       50.21       37.81    277.29 o 
  -8  10   5      131.58       61.66    203.92 o 
  -7  10   5      333.23      472.34    219.01 o 
  -6  10   5      496.72      649.03    215.08 o 
  -5  10   5      540.49      476.28    236.80 o 
  -4  10   5      884.86      955.67    214.90 o 
  -3  10   5      620.39      742.08    192.36 o 
  -2  10   5       46.15      -23.36    140.08 o 
  -1  10   5       12.92      -32.84    132.58 o 
   0  10   5      663.83      742.96    188.98 o 
   1  10   5      935.20     1169.06    211.40 o 
   2  10   5      285.19      383.83    166.41 o 
   3  10   5      209.56      313.39    209.98 o 
   4  10   5       40.88       61.24    185.46 o 
   5  10   5        9.68      -53.50    186.77 o 
   6  10   5       21.19       -9.89    195.02 o 
   7  10   5        4.15      -38.62    197.12 o 
   8  10   5       22.45      141.89    227.02 o 
   9  10   5      114.09      177.68    270.23 o 
  10  10   5       42.19      190.06    307.00 o 
  -9  11   5     1311.66     1157.73    640.66 o 
  -8  11   5     1100.95      796.87    543.77 o 
  -7  11   5     1489.13     1422.74    351.87 o 
  -6  11   5     3164.49     3154.10    420.99 o 
  -5  11   5     4487.44     4735.26    370.34 o 
  -4  11   5     4439.94     4283.37    355.38 o 
  -3  11   5     4641.81     4779.70    357.95 o 
  -2  11   5     3223.91     3516.17    318.28 o 
  -1  11   5     1527.21     1382.66    238.02 o 
   0  11   5     1278.03     1545.21    245.50 o 
   1  11   5     2003.99     2063.15    262.23 o 
   2  11   5     1832.13     1983.69    261.95 o 
   3  11   5     1559.91     1478.53    321.51 o 
   4  11   5     1373.81     1333.96    316.49 o 
   5  11   5     1525.48     1394.85    318.16 o 
   6  11   5     1013.96     1122.63    314.13 o 
   7  11   5      336.74      295.50    244.99 o 
   8  11   5      187.32      282.37    269.67 o 
   9  11   5      309.42      402.27    336.49 o 
  -7  12   5     2594.37     2601.01    422.52 o 
  -6  12   5     3555.81     3777.09    465.91 o 
  -5  12   5     5265.92     5479.32    517.50 o 
  -4  12   5     5625.11     5789.63    410.77 o 
  -3  12   5     5174.69     5520.63    398.96 o 
  -2  12   5     4601.03     4186.18    363.28 o 
  -1  12   5     3964.56     4299.90    362.54 o 
   0  12   5     2762.23     2697.58    309.44 o 
   1  12   5     2942.99     3219.97    324.20 o 
   2  12   5     3510.62     3633.94    434.88 o 
   3  12   5     3452.81     3694.59    450.48 o 
   4  12   5     2615.85     2748.86    414.51 o 
   5  12   5     1723.78     1438.85    345.77 o 
   6  12   5      913.25      764.54    310.94 o 
   7  12   5      630.28      388.15    295.28 o 
  -5  13   5     3979.19     4314.56    498.87 o 
  -4  13   5     4946.47     4987.15    515.12 o 
  -3  13   5     5635.07     5506.00    533.64 o 
  -2  13   5     5442.35     5368.70    415.71 o 
  -1  13   5     4780.87     4412.84    384.04 o 
   0  13   5     3508.65     3391.44    348.93 o 
   1  13   5     3318.00     3394.91    437.55 o 
   2  13   5     3959.64     3868.08    467.34 o 
   3  13   5     3968.82     4431.36    506.75 o 
   4  13   5     2987.26     3067.74    459.32 o 
   5  13   5     1926.59     2067.31    581.34 o 
 -14   0   6     5954.29     6550.32    665.13 o 
 -13   0   6     8313.87     8756.90    615.17 o 
 -12   0   6    13434.86    13997.76    722.71 o 
 -11   0   6    21371.99    21008.98    954.56 o 
 -10   0   6    32347.27    32036.64    960.54 o 
  -9   0   6    43222.51    42330.25    940.21 o 
  -8   0   6    44371.21    45199.94   1845.98 o 
  -7   0   6    72540.03    71037.54   1280.95 o 
  -6   0   6    56697.75    57192.98   1118.81 o 
  -5   0   6    77007.69    77804.16   3529.55 o 
  -4   0   6    57396.07    56747.32   2446.22 o 
  -3   0   6   113434.35   123789.39   4947.06 o 
  -2   0   6   127863.84   132329.56   1747.47 o 
  -1   0   6   271842.97   314325.47   2840.94 o 
   0   0   6   187317.56   202535.05   2028.26 o 
   1   0   6   153899.19   169699.56   2740.84 o 
   2   0   6   111679.23   120270.34    842.30 o 
   3   0   6    97685.55   104907.37    973.71 o 
   4   0   6    77330.32    78361.77    697.77 o 
   5   0   6    65905.61    66774.59    908.43 o 
   6   0   6    46144.81    44771.97   1821.48 o 
   7   0   6    47424.86    46139.92   1082.82 o 
   8   0   6    37526.56    39056.63    928.22 o 
   9   0   6    29390.25    29372.45   1339.15 o 
  10   0   6    19035.21    19503.24    742.43 o 
  11   0   6    12962.04    12314.33    627.90 o 
  12   0   6     6079.55     6678.30    510.84 o 
  13   0   6     5563.47     6051.58    509.68 o 
  14   0   6     5066.55     4851.90    742.49 o 
 -15   1   6     4233.54     4265.98    446.70 o 
 -14   1   6     5728.45     5850.75    395.99 o 
 -13   1   6     8031.89     8332.38    432.27 o 
 -12   1   6    10867.30    11376.49    462.94 o 
 -11   1   6    15491.33    15417.60    448.52 o 
 -10   1   6    25049.07    25298.68    538.71 o 
  -9   1   6    40145.35    40031.02    684.43 o 
  -8   1   6    51637.46    51181.29    912.02 o 
  -7   1   6    65742.31    65393.17   1245.57 o 
  -6   1   6    51727.73    47868.60   1645.92 o 
  -5   1   6    66323.82    65709.02   1259.52 o 
  -4   1   6    74872.63    76178.91   1462.26 o 
  -3   1   6   109129.03   112795.26   1643.17 o 
  -2   1   6   111856.56   116154.57   2472.82 o 
  -1   1   6   179177.23   196082.41   2008.05 o 
   0   1   6   191466.61   211637.94   3441.95 o 
   1   1   6   171691.55   186328.25   2077.40 o 
   2   1   6   122370.70   131922.23    678.72 o 
   3   1   6    79752.61    81964.42    446.61 o 
   4   1   6    85087.14    87521.91    694.38 o 
   5   1   6    81872.65    83891.52    717.94 o 
   6   1   6    71941.76    70983.46   1788.74 o 
   7   1   6    50784.72    48987.68   1102.61 o 
   8   1   6    37510.74    37644.52    909.90 o 
   9   1   6    27330.77    27450.33    583.17 o 
  10   1   6    20741.65    21306.80    542.12 o 
  11   1   6    14426.86    14195.84    473.16 o 
  12   1   6     9101.04     9531.95    415.47 o 
  13   1   6     6321.32     6511.15    375.29 o 
  14   1   6     4293.67     4823.28    526.56 o 
 -15   2   6     2657.03     2663.09    377.18 o 
 -14   2   6     4621.91     4954.34    442.10 o 
 -13   2   6     6922.08     7720.65    419.50 o 
 -12   2   6     8974.16     9341.61    385.85 o 
 -11   2   6    12901.14    13327.10    423.74 o 
 -10   2   6    17028.25    17134.33    448.27 o 
  -9   2   6    25308.21    25023.99    571.87 o 
  -8   2   6    35126.45    34766.23    635.41 o 
  -7   2   6    42745.09    40836.73    648.97 o 
  -6   2   6    52050.31    51224.68    682.48 o 
  -5   2   6    66846.50    68978.79   1571.97 o 
  -4   2   6    72393.45    74485.79   2274.66 o 
  -3   2   6    98905.41    98732.22   1967.98 o 
  -2   2   6    89595.56    90167.41   1191.43 o 
  -1   2   6    94979.88    98025.39   1530.13 o 
   0   2   6    78190.43    80461.21    964.45 o 
   1   2   6   117985.91   125339.51   1963.22 o 
   2   2   6    73427.09    74660.05    489.87 o 
   3   2   6    76698.13    79137.22    654.69 o 
   4   2   6    56585.94    57882.87    584.44 o 
   5   2   6    69596.14    70570.44    703.16 o 
   6   2   6    56335.70    54316.09    706.52 o 
   7   2   6    43501.10    43236.83    569.77 o 
   8   2   6    31904.87    31185.16    523.73 o 
   9   2   6    23980.26    23133.39    617.43 o 
  10   2   6    15606.80    15845.35    474.46 o 
  11   2   6    10226.40    11000.01    427.03 o 
  12   2   6     9441.73     9981.79    428.69 o 
  13   2   6     6001.97     6201.81    445.42 o 
  14   2   6     3034.28     3253.71    726.67 o 
 -15   3   6     1592.70     1586.58    424.91 o 
 -14   3   6     2665.90     2711.77    367.44 o 
 -13   3   6     4331.28     4493.97    309.18 o 
 -12   3   6     6825.39     7248.77    349.20 o 
 -11   3   6     9732.85     9846.58    372.93 o 
 -10   3   6    11113.95    11097.06    417.18 o 
  -9   3   6    15608.10    15513.38    463.67 o 
  -8   3   6    23105.78    22954.93    526.78 o 
  -7   3   6    27357.45    26655.36    632.45 o 
  -6   3   6    45328.11    43808.79   1821.33 o 
  -5   3   6    43217.43    42855.55   2212.91 o 
  -4   3   6    44584.98    42957.77    668.22 o 
  -3   3   6    51271.85    50992.42   1135.15 o 
  -2   3   6    63867.44    62916.63    859.04 o 
  -1   3   6    46476.93    47279.30    600.73 o 
   0   3   6    39242.44    38162.86    517.72 o 
   1   3   6    39371.05    39528.06   1011.47 o 
   2   3   6    40944.84    40399.20   1133.34 o 
   3   3   6    57138.59    57974.41    768.83 o 
   4   3   6    39906.09    39499.35    617.62 o 
   5   3   6    23206.18    21537.75    393.66 o 
   6   3   6    22712.52    22242.25    437.31 o 
   7   3   6    21560.07    21011.91    462.20 o 
   8   3   6    17139.97    17330.08    460.36 o 
   9   3   6     8791.95     8607.22    322.70 o 
  10   3   6     6447.51     6627.13    329.52 o 
  11   3   6     5722.59     6122.41    340.93 o 
  12   3   6     6355.92     6953.69    449.21 o 
  13   3   6     3907.55     3890.80    493.85 o 
  14   3   6     2485.96     2737.13    708.88 o 
 -14   4   6     1617.59     1642.15    321.69 o 
 -13   4   6     2158.47     2364.03    343.29 o 
 -12   4   6     3246.45     3220.69    265.65 o 
 -11   4   6     4487.36     4563.58    367.58 o 
 -10   4   6     5581.91     5206.12    366.39 o 
  -9   4   6     8944.83     9343.98    442.82 o 
  -8   4   6    11674.89    11653.36    465.15 o 
  -7   4   6    14300.52    14405.30    490.88 o 
  -6   4   6    19887.16    19778.70    542.23 o 
  -5   4   6    26263.57    25476.38    583.09 o 
  -4   4   6    22231.35    21425.69    505.46 o 
  -3   4   6    23107.65    22359.19    477.59 o 
  -2   4   6    25960.02    26387.16   1016.73 o 
  -1   4   6    35251.17    33219.30    555.32 o 
   0   4   6    30717.66    32172.47    516.25 o 
   1   4   6    23008.55    22033.75    371.80 o 
   2   4   6    19689.78    19612.01    350.31 o 
   3   4   6    26693.27    26082.89    377.18 o 
   4   4   6    21821.16    21643.22    509.82 o 
   5   4   6    12725.80    12473.97    299.57 o 
   6   4   6    13344.98    12486.29    336.65 o 
   7   4   6    12132.52    11939.18    361.61 o 
   8   4   6     7391.03     7221.72    323.64 o 
   9   4   6     3880.94     3690.99    270.42 o 
  10   4   6     4236.63     4071.54    315.51 o 
  11   4   6     4679.57     4397.81    369.31 o 
  12   4   6     3325.93     2990.99    427.66 o 
  13   4   6     1874.25     2680.29    710.85 o 
  14   4   6     1430.89     1237.32    615.94 o 
 -14   5   6     1073.00     1066.91    347.04 o 
 -13   5   6     1012.63      746.82    293.14 o 
 -12   5   6     1021.06     1052.77    242.63 o 
 -11   5   6     1798.72     1973.10    283.88 o 
 -10   5   6     2318.29     2419.36    291.87 o 
  -9   5   6     1282.71     1438.95    236.77 o 
  -8   5   6      795.55     1005.52    210.90 o 
  -7   5   6     3056.15     3202.53    282.54 o 
  -6   5   6     3769.77     3834.31    290.82 o 
  -5   5   6     6164.16     5821.02    322.43 o 
  -4   5   6     5503.84     5381.51    296.94 o 
  -3   5   6     7429.93     6970.82    309.97 o 
  -2   5   6     6765.72     6159.87    271.04 o 
  -1   5   6     6724.88     6623.19    329.25 o 
   0   5   6     6933.76     6501.52    270.73 o 
   1   5   6     8180.61     8325.49    303.49 o 
   2   5   6     9697.15     9307.32    303.60 o 
   3   5   6     3397.80     3248.28    191.49 o 
   4   5   6     4632.19     4223.60    200.73 o 
   5   5   6     6580.17     6492.51    409.30 o 
   6   5   6     5466.39     5238.60    405.33 o 
   7   5   6     2495.50     2714.42    343.59 o 
   8   5   6     2742.75     2682.49    369.44 o 
   9   5   6     4648.43     4240.00    498.29 o 
  10   5   6     3541.99     3582.20    524.98 o 
  11   5   6     1495.64     1551.69    334.43 o 
  12   5   6      553.07      595.67    521.52 o 
  13   5   6      596.74      491.86    539.32 o 
 -13   6   6      236.59      138.82    243.09 o 
 -12   6   6      145.11      151.80    224.07 o 
 -11   6   6       14.52      -61.96    157.32 o 
 -10   6   6        6.69      105.15    168.01 o 
  -9   6   6        8.24     -119.22    138.99 o 
  -8   6   6       48.24      -60.77    140.23 o 
  -7   6   6      262.05      312.62    165.18 o 
  -6   6   6       40.48       52.98    135.19 o 
  -5   6   6       23.61       43.99    123.07 o 
  -4   6   6      354.99      268.97    133.33 o 
  -3   6   6      510.83      542.19    143.88 o 
  -2   6   6       80.59      114.82    107.54 o 
  -1   6   6       77.74      134.24     91.82 o 
   0   6   6       21.92       45.37    102.53 o 
   1   6   6      756.67      835.59    145.81 o 
   2   6   6     2371.65     2647.27    202.20 o 
   3   6   6      631.28      612.44    128.96 o 
   4   6   6      744.66      825.52    133.94 o 
   5   6   6     1258.72     1253.63    249.27 o 
   6   6   6      248.50      344.90    207.89 o 
   7   6   6       19.10      121.71    204.09 o 
   8   6   6       32.14       46.73    216.99 o 
   9   6   6      434.90      463.13    279.35 o 
  10   6   6      436.27      609.38    330.16 o 
  11   6   6      181.46      240.28    345.28 o 
  12   6   6       46.57      -35.59    454.29 o 
  13   6   6      111.95      463.19    541.79 o 
 -13   7   6        0.61     -220.60    220.60 o 
 -12   7   6       11.63       46.89    211.22 o 
 -11   7   6       41.18      211.14    237.07 o 
 -10   7   6      205.83      179.64    180.13 o 
  -9   7   6      340.80      359.59    189.76 o 
  -8   7   6      825.44      778.59    213.07 o 
  -7   7   6     1249.70     1298.16    227.48 o 
  -6   7   6      626.25      570.09    184.07 o 
  -5   7   6       17.18       89.33    131.40 o 
  -4   7   6       31.50      212.99    140.74 o 
  -3   7   6      326.61      321.57    151.80 o 
  -2   7   6     2142.04     2094.77    190.07 o 
  -1   7   6     1555.74     1639.67    168.95 o 
   0   7   6     1622.39     1689.90    166.89 o 
   1   7   6      807.04      892.84    161.73 o 
   2   7   6      249.03      344.91    132.06 o 
   3   7   6      334.47      461.29    137.25 o 
   4   7   6      176.69      178.66    117.71 o 
   5   7   6       53.38      226.36    185.92 o 
   6   7   6      894.40     1001.50    305.00 o 
   7   7   6      208.06      195.30    222.54 o 
   8   7   6       47.36      153.48    231.25 o 
   9   7   6      142.16      621.27    435.51 o 
  10   7   6      125.47      -29.72    286.26 o 
  11   7   6        8.81      -51.15    320.21 o 
  12   7   6        9.79      185.38    489.39 o 
 -12   8   6      140.44      331.36    354.69 o 
 -11   8   6      189.98      468.71    298.78 o 
 -10   8   6      384.56      409.58    225.96 o 
  -9   8   6     1030.90     1043.78    261.30 o 
  -8   8   6     2173.53     2036.62    390.22 o 
  -7   8   6     2741.67     2770.14    322.89 o 
  -6   8   6      808.06      733.65    215.37 o 
  -5   8   6      502.64      540.17    181.59 o 
  -4   8   6      637.56      736.12    196.10 o 
  -3   8   6     1749.51     1823.82    237.81 o 
  -2   8   6     3730.18     3872.73    250.53 o 
  -1   8   6     9537.20     9315.00    394.15 o 
   0   8   6    10710.03    10994.79    415.77 o 
   1   8   6     6455.17     6387.84    390.92 o 
   2   8   6     3060.58     3189.66    253.74 o 
   3   8   6     1036.06     1174.25    184.93 o 
   4   8   6     1452.22     1148.23    260.28 o 
   5   8   6     2651.11     2728.07    351.28 o 
   6   8   6     2387.46     2408.29    356.20 o 
   7   8   6     1234.43     1389.08    329.99 o 
   8   8   6      778.29      848.65    297.09 o 
   9   8   6      611.49      868.27    325.52 o 
  10   8   6      343.17      177.09    286.86 o 
  11   8   6      180.75      180.06    327.95 o 
 -11   9   6      393.42      491.12    324.64 o 
 -10   9   6      864.15      994.27    372.70 o 
  -9   9   6     1305.78     1543.45    299.80 o 
  -8   9   6     1418.88     1508.72    291.64 o 
  -7   9   6     2128.77     1998.66    298.24 o 
  -6   9   6     2551.08     2736.35    307.79 o 
  -5   9   6     3118.28     3155.94    313.28 o 
  -4   9   6     2738.51     2747.02    350.15 o 
  -3   9   6     2579.01     2787.12    275.30 o 
  -2   9   6     3497.16     3691.66    294.72 o 
  -1   9   6     7391.79     6900.26    364.85 o 
   0   9   6     9401.15     9612.41    415.36 o 
   1   9   6     7785.63     7667.93    376.48 o 
   2   9   6     5331.05     5549.28    330.94 o 
   3   9   6     3821.19     3765.07    383.51 o 
   4   9   6     4556.44     4845.26    440.14 o 
   5   9   6     4241.88     4136.16    426.34 o 
   6   9   6     2441.64     2393.68    373.97 o 
   7   9   6     1957.09     1729.81    347.99 o 
   8   9   6     1710.49     1712.31    371.44 o 
   9   9   6      857.78      713.90    305.46 o 
  10   9   6      460.04      459.69    318.41 o 
  11   9   6      380.02      340.10    544.26 o 
 -10  10   6      426.12       93.99    315.37 o 
  -9  10   6     1114.18     1166.61    390.30 o 
  -8  10   6     1640.53     1788.46    380.32 o 
  -7  10   6     2103.47     2177.03    383.89 o 
  -6  10   6     2496.23     2399.01    381.79 o 
  -5  10   6     2988.08     3450.31    414.70 o 
  -4  10   6     2823.03     3079.34    306.67 o 
  -3  10   6     3271.29     3430.60    311.55 o 
  -2  10   6     2728.99     2611.20    277.24 o 
  -1  10   6     2494.00     2671.77    275.62 o 
   0  10   6     1867.27     1923.64    247.55 o 
   1  10   6     2980.48     3121.99    287.57 o 
   2  10   6     2974.17     3055.48    282.42 o 
   3  10   6     3256.50     3525.85    396.53 o 
   4  10   6     2747.88     2707.97    374.90 o 
   5  10   6     2399.48     2682.00    384.52 o 
   6  10   6     1631.40     1905.54    359.67 o 
   7  10   6     1463.70     1732.12    372.83 o 
   8  10   6      917.41      985.08    332.84 o 
   9  10   6      395.01      349.22    292.59 o 
  -8  11   6      544.44      549.62    313.61 o 
  -7  11   6      804.28      872.94    329.57 o 
  -6  11   6     1268.78     1545.77    272.93 o 
  -5  11   6     2240.73     2227.14    299.03 o 
  -4  11   6     3020.02     3270.55    332.16 o 
  -3  11   6     3143.72     2992.25    316.05 o 
  -2  11   6     2116.88     2020.89    270.56 o 
  -1  11   6     1367.55     1302.47    240.29 o 
   0  11   6      803.63      871.39    217.32 o 
   1  11   6     1088.54     1044.68    222.48 o 
   2  11   6     1778.47     2008.62    345.45 o 
   3  11   6     2662.19     2643.66    376.48 o 
   4  11   6     1493.79     1406.07    319.29 o 
   5  11   6      776.47      983.61    295.36 o 
   6  11   6      784.44      754.05    277.78 o 
   7  11   6      705.83      781.32    303.28 o 
   8  11   6      375.57       57.71    257.17 o 
  -7  12   6      110.62      -22.31    255.62 o 
  -6  12   6      245.68      140.13    208.35 o 
  -5  12   6      491.03      529.74    218.38 o 
  -4  12   6      738.19      869.44    232.60 o 
  -3  12   6      831.67     1215.55    255.67 o 
  -2  12   6      293.44      426.92    200.96 o 
  -1  12   6       72.32      115.35    178.78 o 
   0  12   6      143.01      179.27    179.74 o 
   1  12   6      551.52      813.72    282.66 o 
   2  12   6      821.78      851.91    292.08 o 
   3  12   6      723.06      897.42    301.48 o 
   4  12   6      325.46      194.53    239.37 o 
   5  12   6      220.56      263.49    248.80 o 
   6  12   6      180.72      400.58    277.01 o 
  -4  13   6       65.88      215.66    247.15 o 
  -3  13   6       36.64      157.28    195.41 o 
  -2  13   6       29.31       40.63    188.33 o 
  -1  13   6      102.20      -52.21    178.51 o 
   0  13   6      245.91      173.71    246.23 o 
   1  13   6      274.63      447.65    268.76 o 
   2  13   6      173.78       84.52    249.57 o 
   3  13   6       48.39      106.63    250.88 o 
   4  13   6       12.88      151.27    373.72 o 
 -15   1   7       44.06       84.52    241.25 o 
 -14   1   7       31.28       11.54    168.63 o 
 -13   1   7       95.45      226.80    174.71 o 
 -12   1   7      551.26      459.24    187.26 o 
 -11   1   7      456.84      460.33    157.85 o 
 -10   1   7      467.43      623.35    158.68 o 
  -9   1   7      574.22      394.99    138.29 o 
  -8   1   7      771.51      883.47    147.29 o 
  -7   1   7      262.89      406.80    111.56 o 
  -6   1   7     2334.43     2253.38    161.86 o 
  -5   1   7     4528.87     4776.11    200.85 o 
  -4   1   7      436.52      467.13     72.61 o 
  -3   1   7     3412.76     3329.98    129.70 o 
  -2   1   7     2063.28     1819.21    138.74 o 
  -1   1   7     1489.35     1676.35    134.98 o 
   0   1   7      732.40     1251.65    120.25 o 
   1   1   7     1973.96     2110.00     99.59 o 
   2   1   7     1305.88     1137.71     79.94 o 
   3   1   7     6166.07     6353.02    156.58 o 
   4   1   7     5897.35     5877.16    199.22 o 
   5   1   7     4330.72     4266.36    175.73 o 
   6   1   7     4308.35     4361.82    193.46 o 
   7   1   7     2300.99     2129.70    158.62 o 
   8   1   7     1969.75     2195.65    212.22 o 
   9   1   7     1664.41     1787.51    211.04 o 
  10   1   7     2361.88     2695.04    248.82 o 
  11   1   7     2248.20     2480.52    257.82 o 
  12   1   7     1201.28     1176.59    219.47 o 
  13   1   7      282.51      210.81    174.03 o 
  14   1   7      171.00       45.97    422.16 o 
 -15   2   7      178.17       94.91    445.89 o 
 -14   2   7      400.00      250.93    190.49 o 
 -13   2   7      531.90      594.00    195.56 o 
 -12   2   7      754.74      873.76    189.13 o 
 -11   2   7      684.07      922.13    184.38 o 
 -10   2   7      624.76      616.14    155.67 o 
  -9   2   7     1602.48     1581.86    204.18 o 
  -8   2   7     4712.82     4512.80    268.16 o 
  -7   2   7     5923.77     5717.18    274.27 o 
  -6   2   7     5197.68     5023.48    287.92 o 
  -5   2   7     9225.45     8304.58    507.14 o 
  -4   2   7     6463.05     6817.72    248.96 o 
  -3   2   7    19793.11    18203.05    346.51 o 
  -2   2   7     6271.28     6498.71    176.86 o 
  -1   2   7    14771.93    13979.56    287.12 o 
   0   2   7    10385.38    11013.53    253.55 o 
   1   2   7    22731.24    21492.26    262.34 o 
   2   2   7     5957.55     6019.35    134.10 o 
   3   2   7    18504.05    18268.97    309.31 o 
   4   2   7    21216.39    21840.31    367.42 o 
   5   2   7    17601.48    17753.78    429.96 o 
   6   2   7     9744.43     9497.55    332.00 o 
   7   2   7     6263.99     6248.96    247.27 o 
   8   2   7     6353.72     6403.18    266.97 o 
   9   2   7     6976.66     7054.53    327.95 o 
  10   2   7     5744.60     5946.44    325.33 o 
  11   2   7     4126.25     4119.74    299.91 o 
  12   2   7     3080.78     3426.35    351.97 o 
  13   2   7     1790.05     1876.61    303.82 o 
  14   2   7      821.25     1015.11    343.79 o 
 -14   3   7      544.35      295.17    230.58 o 
 -13   3   7      627.72      774.67    192.40 o 
 -12   3   7      595.74      664.18    178.50 o 
 -11   3   7     1460.52     1670.94    211.50 o 
 -10   3   7     2075.85     2231.69    243.66 o 
  -9   3   7     1975.10     2206.77    227.99 o 
  -8   3   7     3153.39     3229.12    287.23 o 
  -7   3   7     7098.00     6576.22    351.53 o 
  -6   3   7    10725.84    10790.47    513.16 o 
  -5   3   7    16878.98    16579.73    512.02 o 
  -4   3   7    25738.38    24848.35    745.56 o 
  -3   3   7    31797.51    32478.14    567.24 o 
  -2   3   7    27385.07    26862.49    382.31 o 
  -1   3   7    27221.80    28191.72    366.49 o 
   0   3   7    20147.95    18379.33    423.25 o 
   1   3   7    17732.82    17639.88    325.61 o 
   2   3   7    23624.86    23039.08    360.74 o 
   3   3   7    39260.57    40305.63    817.36 o 
   4   3   7    35809.66    35491.89    464.50 o 
   5   3   7    33227.39    32104.02    489.90 o 
   6   3   7    23105.49    23038.04    447.76 o 
   7   3   7    14324.00    13816.52    383.04 o 
   8   3   7     8082.47     8402.35    339.36 o 
   9   3   7     7893.74     7433.66    306.29 o 
  10   3   7     7118.28     7463.73    427.45 o 
  11   3   7     5586.50     5260.09    399.46 o 
  12   3   7     4547.60     4562.90    396.71 o 
  13   3   7     3782.46     3840.77    495.35 o 
  14   3   7     2123.70     2203.00    426.42 o 
 -14   4   7      194.31      416.96    293.79 o 
 -13   4   7      541.93      748.09    207.29 o 
 -12   4   7      703.04      601.76    190.94 o 
 -11   4   7     1090.13     1029.58    239.56 o 
 -10   4   7     2288.06     2417.66    295.29 o 
  -9   4   7     5777.14     5187.46    362.29 o 
  -8   4   7     7628.58     7697.16    405.52 o 
  -7   4   7    11548.86    10755.60    444.57 o 
  -6   4   7    11590.14    11180.51    429.23 o 
  -5   4   7    18473.39    17380.52    493.17 o 
  -4   4   7    27018.75    26625.87    562.79 o 
  -3   4   7    27303.63    25156.68    505.52 o 
  -2   4   7    26841.81    26584.64    470.71 o 
  -1   4   7    29802.80    28043.56    490.43 o 
   0   4   7    29711.75    29560.24    449.39 o 
   1   4   7    33426.70    32861.41    474.77 o 
   2   4   7    41097.18    41763.77    516.90 o 
   3   4   7    39754.25    39677.06    815.19 o 
   4   4   7    31061.07    30522.53    614.40 o 
   5   4   7    37335.28    36277.11    708.52 o 
   6   4   7    26015.03    25105.67    767.95 o 
   7   4   7    17936.91    17686.64    432.45 o 
   8   4   7     8843.99     8725.83    449.41 o 
   9   4   7     6967.76     6899.48    443.25 o 
  10   4   7     6961.06     7148.80    427.35 o 
  11   4   7     7350.32     7618.37    459.14 o 
  12   4   7     5645.08     6856.73    470.93 o 
  13   4   7     4430.28     4963.13    853.22 o 
 -14   5   7      246.60      121.28    248.86 o 
 -13   5   7      650.38      728.35    294.89 o 
 -12   5   7     1241.45     1056.69    246.28 o 
 -11   5   7     1583.05     1419.02    262.36 o 
 -10   5   7     2355.58     2434.60    297.20 o 
  -9   5   7     3710.31     3925.49    336.91 o 
  -8   5   7     4629.15     4297.60    333.38 o 
  -7   5   7     8420.21     7807.92    465.57 o 
  -6   5   7    11601.01    10817.52    645.15 o 
  -5   5   7    15927.95    15374.11    495.44 o 
  -4   5   7    22004.36    21537.66    541.14 o 
  -3   5   7    29455.64    28165.05    776.53 o 
  -2   5   7    35139.08    33635.31    564.58 o 
  -1   5   7    28816.61    27258.22    513.82 o 
   0   5   7    20260.02    19892.91    453.41 o 
   1   5   7    24775.64    24635.95    518.20 o 
   2   5   7    33632.18    34768.04    567.25 o 
   3   5   7    35338.91    34204.84    489.13 o 
   4   5   7    32745.99    32739.58    675.12 o 
   5   5   7    28559.67    28030.35    657.40 o 
   6   5   7    17058.54    16454.21    546.65 o 
   7   5   7    15658.17    15257.23    554.71 o 
   8   5   7    14429.88    14099.06    568.03 o 
   9   5   7     9244.29     9103.23    505.42 o 
  10   5   7     6543.71     6475.36    626.46 o 
  11   5   7     6963.56     7541.84    566.50 o 
  12   5   7     5970.68     6430.24    549.47 o 
  13   5   7     3686.85     3763.37    814.66 o 
 -13   6   7      461.21      280.54    268.67 o 
 -12   6   7      609.41      545.57    219.69 o 
 -11   6   7     1440.33     1362.94    264.59 o 
 -10   6   7     2978.60     3137.23    329.12 o 
  -9   6   7     2289.00     2351.96    292.29 o 
  -8   6   7     1480.23     1471.48    246.52 o 
  -7   6   7     2795.69     2686.95    284.60 o 
  -6   6   7     7598.97     7495.68    395.51 o 
  -5   6   7    12583.25    11775.04    484.01 o 
  -4   6   7    13894.20    13730.62    476.41 o 
  -3   6   7    20354.55    19390.01    515.98 o 
  -2   6   7    19927.01    19271.66    663.67 o 
  -1   6   7    21873.65    20719.88    441.00 o 
   0   6   7    16950.54    16280.98    452.32 o 
   1   6   7    21234.09    21079.01    495.63 o 
   2   6   7    19802.54    19312.42    462.53 o 
   3   6   7    26783.67    26685.80    520.68 o 
   4   6   7    25309.20    24655.88   1102.37 o 
   5   6   7    17727.79    17316.79    711.84 o 
   6   6   7    11776.62    10946.94    787.97 o 
   7   6   7    11420.26    11493.70    614.30 o 
   8   6   7    12846.21    13042.29    699.08 o 
   9   6   7    11256.32    11172.48    759.05 o 
  10   6   7     8921.23     9537.03    738.31 o 
  11   6   7     6269.67     6729.38    890.79 o 
  12   6   7     4125.29     5129.72    857.18 o 
  13   6   7     2301.81     2638.76    757.82 o 
 -13   7   7      213.58      331.07    277.87 o 
 -12   7   7      537.23      766.68    287.61 o 
 -11   7   7      875.46      763.98    232.07 o 
 -10   7   7     1313.93     1324.57    261.74 o 
  -9   7   7     2673.10     2746.30    314.22 o 
  -8   7   7     4326.49     4353.50    361.53 o 
  -7   7   7     3584.39     3704.27    326.62 o 
  -6   7   7     3798.96     3699.82    316.51 o 
  -5   7   7     8356.78     8352.83    414.19 o 
  -4   7   7     8813.49     8789.44    415.81 o 
  -3   7   7     8963.43     8649.99    399.76 o 
  -2   7   7     4620.74     4397.15    283.26 o 
  -1   7   7    12092.54    11562.92    420.09 o 
   0   7   7    15367.60    14999.79    462.82 o 
   1   7   7    17509.21    17209.57    481.29 o 
   2   7   7     9889.15    10034.81    377.38 o 
   3   7   7    12929.63    12707.82    406.76 o 
   4   7   7    10921.72    10718.94    545.66 o 
   5   7   7     8613.33     8310.42    514.37 o 
   6   7   7     8198.43     8214.56    529.14 o 
   7   7   7     6823.69     7199.69    538.42 o 
   8   7   7     6120.73     5676.10    533.31 o 
   9   7   7     7211.50     7286.12    628.47 o 
  10   7   7     6240.76     6103.74    638.50 o 
  11   7   7     2922.30     2680.29    689.60 o 
  12   7   7     1454.83     1388.59    620.39 o 
 -12   8   7      486.07      383.84    479.01 o 
 -11   8   7      875.12     1200.23    535.86 o 
 -10   8   7      501.37      452.81    214.37 o 
  -9   8   7      670.51      597.50    217.10 o 
  -8   8   7     1757.74     2128.69    298.88 o 
  -7   8   7     2388.89     1976.12    277.35 o 
  -6   8   7     2069.44     2084.16    271.59 o 
  -5   8   7     2024.54     1851.85    288.63 o 
  -4   8   7     1839.52     1801.15    258.48 o 
  -3   8   7     3785.80     3546.53    368.60 o 
  -2   8   7     3671.24     3653.00    290.28 o 
  -1   8   7     3613.58     3671.87    282.50 o 
   0   8   7     2273.50     2568.44    246.81 o 
   1   8   7     4498.46     4583.31    304.61 o 
   2   8   7     5202.95     5203.03    312.37 o 
   3   8   7     5458.34     5311.20    808.24 o 
   4   8   7     2580.01     2850.65    350.37 o 
   5   8   7     2515.32     2452.86    345.60 o 
   6   8   7     3643.02     3847.52    424.84 o 
   7   8   7     3513.93     3395.16    427.80 o 
   8   8   7     2301.07     2588.84    423.76 o 
   9   8   7     2131.84     2120.80    425.83 o 
  10   8   7     1481.32     1466.52    425.34 o 
  11   8   7      731.35      810.38    410.67 o 
 -11   9   7        5.09      203.10    306.55 o 
 -10   9   7       29.30      107.08    204.37 o 
  -9   9   7       77.48      -32.87    197.51 o 
  -8   9   7       97.26       95.98    195.94 o 
  -7   9   7      299.86      256.20    209.90 o 
  -6   9   7      108.34       38.44    220.48 o 
  -5   9   7       18.33     -119.24    171.15 o 
  -4   9   7      158.39      210.91    197.62 o 
  -3   9   7       38.25       58.04    140.53 o 
  -2   9   7      230.37      371.18    164.84 o 
  -1   9   7      323.28      369.45    160.12 o 
   0   9   7      519.91      546.32    170.89 o 
   1   9   7     2156.64     2282.37    246.87 o 
   2   9   7     1056.38      880.47    190.83 o 
   3   9   7       24.55      -11.23    166.30 o 
   4   9   7       57.98      111.15    185.09 o 
   5   9   7      389.19      547.86    238.90 o 
   6   9   7      794.38      954.77    282.60 o 
   7   9   7      776.52      847.33    290.07 o 
   8   9   7      457.27      420.03    266.32 o 
   9   9   7      273.63      336.08    289.59 o 
  10   9   7       94.34       74.78    293.58 o 
 -10  10   7       14.37      348.01    786.98 o 
  -9  10   7       11.28      102.74    288.46 o 
  -8  10   7       72.94      158.13    281.55 o 
  -7  10   7       63.62        6.31    265.87 o 
  -6  10   7      142.18      222.12    248.19 o 
  -5  10   7      183.06      169.15    229.03 o 
  -4  10   7      238.42      259.35    182.76 o 
  -3  10   7      463.23      514.51    200.79 o 
  -2  10   7      348.15      518.28    188.96 o 
  -1  10   7       11.77       35.03    149.41 o 
   0  10   7      112.73      196.54    163.57 o 
   1  10   7       30.07       32.54    153.42 o 
   2  10   7      846.37      930.41    265.69 o 
   3  10   7     1281.73     1373.06    302.03 o 
   4  10   7      723.80      783.28    262.42 o 
   5  10   7      277.16      365.07    329.47 o 
   6  10   7      261.04      329.13    230.26 o 
   7  10   7       32.17       78.20    226.15 o 
   8  10   7       15.04       42.26    243.28 o 
   9  10   7      235.88       89.33    294.23 o 
  -8  11   7      297.15      152.33    294.70 o 
  -7  11   7      488.67      518.66    302.68 o 
  -6  11   7      574.53      670.04    237.31 o 
  -5  11   7      641.48      824.29    239.05 o 
  -4  11   7     1165.98     1334.89    260.30 o 
  -3  11   7     1879.92     1955.18    281.92 o 
  -2  11   7     1251.64     1262.93    248.90 o 
  -1  11   7      391.04      312.24    185.99 o 
   0  11   7      894.09      963.95    228.54 o 
   1  11   7     2478.51     2199.45    357.90 o 
   2  11   7     2493.23     2502.08    381.56 o 
   3  11   7     1676.84     1806.63    338.59 o 
   4  11   7     2209.35     2358.70    381.02 o 
   5  11   7     3095.71     2836.94    411.00 o 
   6  11   7     2445.41     2894.12    433.82 o 
   7  11   7     1250.85     1112.56    349.99 o 
   8  11   7     1052.01      631.00    333.19 o 
  -7  12   7     1060.08     1295.03    295.45 o 
  -6  12   7     1698.84     1718.73    304.94 o 
  -5  12   7     2436.88     2412.66    328.52 o 
  -4  12   7     3276.01     3405.32    354.01 o 
  -3  12   7     3597.50     3977.07    370.18 o 
  -2  12   7     3299.49     3549.77    380.99 o 
  -1  12   7     2771.46     2802.82    324.12 o 
   0  12   7     2755.51     2876.59    326.67 o 
   1  12   7     3062.79     2895.99    414.18 o 
   2  12   7     3779.33     3895.20    460.12 o 
   3  12   7     4600.02     4527.13    488.98 o 
   4  12   7     4734.01     4520.85    648.57 o 
   5  12   7     3940.14     4208.77    510.33 o 
   6  12   7     2914.95     2663.92    464.47 o 
  -4  13   7     3206.96     3330.21    370.55 o 
  -3  13   7     3120.97     3283.51    359.33 o 
  -2  13   7     4003.34     4234.88    392.93 o 
  -1  13   7     5805.05     6265.62    449.63 o 
   0  13   7     5846.22     6055.47    540.08 o 
   1  13   7     4894.25     4471.64    497.96 o 
   2  13   7     5209.76     5271.87    539.50 o 
   3  13   7     5651.88     5415.44    778.58 o 
 -15   0   8     1702.38     2036.66    607.04 o 
 -14   0   8     3772.95     3788.47    512.25 o 
 -13   0   8     3030.68     3460.74    463.96 o 
 -12   0   8     1587.57     1711.78    353.68 o 
 -11   0   8     1726.47     1968.31    358.55 o 
 -10   0   8     3100.23     3149.57    321.18 o 
  -9   0   8     3478.96     3472.39    319.41 o 
  -8   0   8     2406.56     2436.68    258.59 o 
  -7   0   8     1707.80     1644.00    211.95 o 
  -6   0   8      328.53      315.34    145.21 o 
  -5   0   8       94.94      117.89    115.74 o 
  -4   0   8      491.14      616.44    225.91 o 
  -3   0   8      179.67      151.76    155.22 o 
  -2   0   8      706.92      833.94    216.02 o 
  -1   0   8     1198.09     1174.05    218.99 o 
   0   0   8     7264.93     7473.36    410.79 o 
   1   0   8      267.87      366.32     96.79 o 
   2   0   8     6188.50     6649.00    225.13 o 
   3   0   8     7133.13     6861.43    233.26 o 
   4   0   8      177.53      135.32     78.30 o 
   5   0   8     3107.95     2952.77    180.84 o 
   6   0   8     2705.03     3034.88    290.22 o 
   7   0   8     3582.90     4053.52    349.19 o 
   8   0   8     4196.05     4393.42    386.78 o 
   9   0   8     6819.71     7074.37    684.41 o 
  10   0   8     5482.14     5729.94    471.35 o 
  11   0   8     1886.91     1888.64    344.82 o 
  12   0   8      735.03      828.23    283.13 o 
  13   0   8      875.31      740.29    292.37 o 
  14   0   8     1270.79     1363.38    491.86 o 
 -14   1   8     2496.80     2558.63    305.97 o 
 -13   1   8     2922.51     2901.15    308.78 o 
 -12   1   8     2741.64     2962.37    300.74 o 
 -11   1   8     2349.79     2697.17    248.38 o 
 -10   1   8     2435.17     2416.53    227.26 o 
  -9   1   8     3357.18     3360.28    237.71 o 
  -8   1   8     3340.44     3370.43    221.40 o 
  -7   1   8     3008.99     3273.28    206.36 o 
  -6   1   8     2938.35     2848.40    181.14 o 
  -5   1   8     3318.78     3301.04    204.00 o 
  -4   1   8      806.13      771.35     90.28 o 
  -3   1   8      385.87      324.49     92.54 o 
  -2   1   8     1309.63     1409.62    138.54 o 
  -1   1   8        1.26       -9.11     69.32 o 
   0   1   8      311.62      373.39     92.90 o 
   1   1   8     5560.57     6134.89    229.01 o 
   2   1   8      535.78      498.18     69.67 o 
   3   1   8      544.71      545.69     71.51 o 
   4   1   8       74.91       82.37     55.11 o 
   5   1   8      659.02      653.83     96.43 o 
   6   1   8      179.87      215.31     84.55 o 
   7   1   8     1758.48     1650.91    146.18 o 
   8   1   8     3870.54     4249.31    271.74 o 
   9   1   8     4901.45     4925.42    300.66 o 
  10   1   8     3137.74     3172.92    266.60 o 
  11   1   8     1475.24     1517.35    226.58 o 
  12   1   8      707.29      744.50    199.11 o 
  13   1   8      619.56      739.31    239.55 o 
  14   1   8      787.91     1008.95    346.13 o 
 -14   2   8     1315.92     1374.47    263.13 o 
 -13   2   8     2236.61     2132.06    283.47 o 
 -12   2   8     3461.76     3575.00    286.04 o 
 -11   2   8     2608.73     2610.83    245.53 o 
 -10   2   8     1192.87     1249.10    187.01 o 
  -9   2   8     1991.84     1971.61    222.43 o 
  -8   2   8     4493.67     4366.67    270.17 o 
  -7   2   8     4827.59     4740.98    306.83 o 
  -6   2   8     5509.71     5461.73    300.54 o 
  -5   2   8     4998.08     5050.46    243.72 o 
  -4   2   8     6089.41     5723.23    183.32 o 
  -3   2   8      759.22      854.53     92.93 o 
  -2   2   8      910.62      878.08    111.14 o 
  -1   2   8      198.25      243.89     81.33 o 
   0   2   8      264.82      398.08     88.32 o 
   1   2   8       34.05       85.94     50.59 o 
   2   2   8      736.22      704.22     70.83 o 
   3   2   8      295.36      255.84     63.28 o 
   4   2   8     1260.11     1175.39    118.86 o 
   5   2   8       11.77      106.43     84.94 o 
   6   2   8       56.96       87.74     94.37 o 
   7   2   8     1587.24     1570.91    152.90 o 
   8   2   8     1272.68     1332.65    158.02 o 
   9   2   8      314.33      340.96    148.18 o 
  10   2   8      221.48      159.39    146.26 o 
  11   2   8      875.86     1053.13    247.00 o 
  12   2   8      770.00      921.70    247.48 o 
  13   2   8      348.11      304.26    214.67 o 
  14   2   8      225.45      223.99    293.81 o 
 -14   3   8     1243.17     1178.68    290.05 o 
 -13   3   8     1564.18     1849.66    240.79 o 
 -12   3   8     2099.99     2348.16    250.72 o 
 -11   3   8     2937.32     2880.77    285.00 o 
 -10   3   8     1857.90     1798.99    267.02 o 
  -9   3   8      718.50      762.95    201.42 o 
  -8   3   8     1145.64     1300.27    226.58 o 
  -7   3   8     4463.71     4153.70    327.81 o 
  -6   3   8     5614.66     5758.04    316.37 o 
  -5   3   8     3312.48     3247.87    241.12 o 
  -4   3   8     6466.46     6560.94    290.32 o 
  -3   3   8     5195.14     5036.10    242.88 o 
  -2   3   8     1674.20     1755.18    128.92 o 
  -1   3   8      651.85      547.74    115.44 o 
   0   3   8      419.06      497.42     95.45 o 
   1   3   8     2513.39     2444.73    152.75 o 
   2   3   8      676.74      794.66    102.87 o 
   3   3   8      111.17       72.86     69.24 o 
   4   3   8      201.66      171.10     81.71 o 
   5   3   8       35.59       48.00     81.91 o 
   6   3   8      266.66      354.85    110.36 o 
   7   3   8      204.14      201.17    116.29 o 
   8   3   8        1.43       27.72    117.47 o 
   9   3   8       19.62      -21.75    145.86 o 
  10   3   8        7.34     -146.15    155.77 o 
  11   3   8       18.04      112.75    190.25 o 
  12   3   8       66.61      -36.78    183.68 o 
  13   3   8       80.01      141.45    201.28 o 
 -14   4   8      924.14     1098.64    341.80 o 
 -13   4   8     1256.76     1579.67    292.27 o 
 -12   4   8     1378.78     1617.46    240.01 o 
 -11   4   8     2731.80     2875.14    328.46 o 
 -10   4   8     4897.39     5022.90    379.85 o 
  -9   4   8     3739.41     3634.05    329.47 o 
  -8   4   8     2231.18     2200.99    266.41 o 
  -7   4   8     4670.66     4473.15    323.68 o 
  -6   4   8     7266.06     7143.90    359.50 o 
  -5   4   8     5829.60     5820.59    314.85 o 
  -4   4   8     6610.34     6297.30    299.86 o 
  -3   4   8    10445.61    10216.07    419.02 o 
  -2   4   8    11378.63    11808.82    326.80 o 
  -1   4   8     6872.26     6466.64    275.84 o 
   0   4   8     4032.93     3754.54    192.88 o 
   1   4   8     2456.69     2331.68    158.58 o 
   2   4   8     4295.30     4166.00    194.47 o 
   3   4   8     7510.29     7345.02    248.11 o 
   4   4   8     4634.01     4862.67    285.48 o 
   5   4   8      402.17      408.79    149.35 o 
   6   4   8      324.60      450.18    160.90 o 
   7   4   8     1656.54     1561.65    230.17 o 
   8   4   8     1655.20     1681.06    255.00 o 
   9   4   8      301.29      285.89    191.62 o 
  10   4   8      471.56      467.26    200.38 o 
  11   4   8      846.16      843.80    242.63 o 
  12   4   8      326.67      393.27    212.54 o 
  13   4   8       57.13       78.82    260.52 o 
 -13   5   8      719.68      567.53    287.03 o 
 -12   5   8     1162.85     1147.94    256.38 o 
 -11   5   8     1601.37     1904.01    285.22 o 
 -10   5   8     3817.50     4187.95    368.74 o 
  -9   5   8     8583.31     8407.24    456.20 o 
  -8   5   8     7948.82     7633.16    424.13 o 
  -7   5   8     4208.54     3970.19    321.76 o 
  -6   5   8     2870.42     2918.75    275.24 o 
  -5   5   8     6821.68     6128.27    337.64 o 
  -4   5   8     6396.11     6370.44    321.09 o 
  -3   5   8     6463.59     6130.81    288.39 o 
  -2   5   8     6295.09     6231.12    260.08 o 
  -1   5   8    10222.16     9924.88    273.60 o 
   0   5   8    15010.07    14640.07    406.90 o 
   1   5   8    12974.32    12554.04    370.84 o 
   2   5   8    10440.47    10035.03    306.38 o 
   3   5   8     7241.99     6891.61    253.08 o 
   4   5   8     8036.94     8043.73    370.10 o 
   5   5   8     5225.84     5125.81    327.30 o 
   6   5   8     5691.08     5577.99    357.75 o 
   7   5   8     5674.74     5266.56    369.35 o 
   8   5   8     5331.35     5634.19    403.90 o 
   9   5   8     4711.99     4849.80    412.83 o 
  10   5   8     3102.70     3013.78    431.35 o 
  11   5   8     1669.13     1972.99    376.29 o 
  12   5   8      924.99      756.96    309.37 o 
  13   5   8      790.36      757.32    587.76 o 
 -13   6   8      279.12      197.81    279.08 o 
 -12   6   8      820.00      688.86    227.06 o 
 -11   6   8     1536.14     1717.36    288.00 o 
 -10   6   8     2148.85     2331.33    308.98 o 
  -9   6   8     3711.35     4048.48    360.43 o 
  -8   6   8     4226.97     4226.84    352.26 o 
  -7   6   8     2047.63     2042.38    268.49 o 
  -6   6   8     2045.24     2096.33    262.30 o 
  -5   6   8     5970.03     5890.01    381.01 o 
  -4   6   8     8737.54     8301.54    377.70 o 
  -3   6   8    10756.09    10422.08    382.45 o 
  -2   6   8    13911.74    13563.82    385.73 o 
  -1   6   8    14754.30    14034.70    304.66 o 
   0   6   8    19151.31    18484.38    482.30 o 
   1   6   8    19446.90    19208.69    495.60 o 
   2   6   8    21639.55    21360.15    502.87 o 
   3   6   8    14573.29    14245.63    401.34 o 
   4   6   8    15691.19    15409.77    612.77 o 
   5   6   8    14856.43    14971.93    632.19 o 
   6   6   8    16156.63    16442.60    695.16 o 
   7   6   8    10765.07    10665.50    619.15 o 
   8   6   8     8390.98     8907.77    615.86 o 
   9   6   8     8381.26     9027.58    674.62 o 
  10   6   8     5740.98     5180.11    614.55 o 
  11   6   8     3394.54     4258.20    768.20 o 
  12   6   8     2731.70     2856.27    744.96 o 
 -12   7   8      645.06      581.58    285.83 o 
 -11   7   8     1557.41     1477.41    285.31 o 
 -10   7   8     2121.59     2390.77    319.26 o 
  -9   7   8     2027.28     2156.35    301.40 o 
  -8   7   8     3123.60     3319.32    336.83 o 
  -7   7   8     4809.65     4646.65    370.31 o 
  -6   7   8     6966.10     6874.68    408.43 o 
  -5   7   8     7334.56     7466.35    411.38 o 
  -4   7   8    10258.40     9910.75    435.39 o 
  -3   7   8    14592.49    13958.06    664.84 o 
  -2   7   8    21913.66    21463.67    567.26 o 
  -1   7   8    24405.41    23634.10    716.79 o 
   0   7   8    29578.06    29278.97    645.37 o 
   1   7   8    28475.62    28605.11    624.64 o 
   2   7   8    26425.71    26337.90    586.99 o 
   3   7   8    22669.33    21897.22    738.40 o 
   4   7   8    19889.16    19740.14    728.50 o 
   5   7   8    16356.85    15757.10    683.62 o 
   6   7   8    15158.35    15743.76    919.46 o 
   7   7   8    15027.10    14262.05    778.08 o 
   8   7   8    15498.41    15120.20    889.31 o 
   9   7   8    13923.50    14214.47    828.26 o 
  10   7   8     9197.72     9127.85    995.10 o 
  11   7   8     5491.35     5449.55    861.63 o 
 -12   8   8      738.10      509.17    377.67 o 
 -11   8   8     1279.56     1336.03    280.15 o 
 -10   8   8     1802.87     1845.29    306.17 o 
  -9   8   8     1869.73     2218.14    315.60 o 
  -8   8   8     3492.44     3586.73    362.72 o 
  -7   8   8     8077.66     7534.88    457.35 o 
  -6   8   8    11295.10    11305.43    522.09 o 
  -5   8   8     9493.11     9022.41    537.64 o 
  -4   8   8    11388.55    11161.69    579.94 o 
  -3   8   8    13653.80    13159.22    634.11 o 
  -2   8   8    15982.24    15478.46    524.44 o 
  -1   8   8    17843.02    18170.35    551.93 o 
   0   8   8    19370.11    19180.19    556.18 o 
   1   8   8    20318.25    20046.69    556.55 o 
   2   8   8    18717.72    18985.06    537.85 o 
   3   8   8    19263.32    18791.76    722.17 o 
   4   8   8    16697.12    17114.52    714.24 o 
   5   8   8    15772.66    15747.51    714.63 o 
   6   8   8    14533.25    14791.01    720.93 o 
   7   8   8    17035.01    16269.96    789.81 o 
   8   8   8    17132.28    17297.01    868.78 o 
   9   8   8    13007.50    14144.58    847.66 o 
  10   8   8     9330.92     9752.98    779.64 o 
  11   8   8     6921.33     7321.10    975.32 o 
 -11   9   8      567.92      644.12    408.82 o 
 -10   9   8     1359.34     1562.99    318.92 o 
  -9   9   8     2447.52     2069.80    438.63 o 
  -8   9   8     3172.08     3509.95    760.78 o 
  -7   9   8     4511.37     4041.95    702.94 o 
  -6   9   8     7076.59     7184.24    803.29 o 
  -5   9   8     8978.39     8987.87    750.65 o 
  -4   9   8    10851.90    11140.92    780.31 o 
  -3   9   8    11678.78    11361.86    485.97 o 
  -2   9   8    14732.75    15681.75    554.58 o 
  -1   9   8    17432.18    17231.19    566.80 o 
   0   9   8    16337.78    16915.02    548.95 o 
   1   9   8    17283.47    16624.04    540.90 o 
   2   9   8    18912.09    19223.46    750.65 o 
   3   9   8    18352.34    18560.06    808.24 o 
   4   9   8    16260.20    16058.51    726.35 o 
   5   9   8    17876.44    17114.88    772.69 o 
   6   9   8    17989.96    17486.53    809.36 o 
   7   9   8    16106.51    16972.21    835.98 o 
   8   9   8    12150.29    12347.49    762.95 o 
   9   9   8     9098.50     9414.48    911.80 o 
  10   9   8     9024.00     8668.17    994.60 o 
  -9  10   8     1941.94     1956.89    609.76 o 
  -8  10   8     3569.17     3590.13    510.80 o 
  -7  10   8     3746.24     3909.81    495.85 o 
  -6  10   8     3497.91     3916.21    722.22 o 
  -5  10   8     5439.58     5641.69    510.86 o 
  -4  10   8     8273.27     8508.90    464.82 o 
  -3  10   8    10906.21    11386.99    512.09 o 
  -2  10   8    12951.54    13069.35    534.09 o 
  -1  10   8    18328.54    18288.52    610.11 o 
   0  10   8    21281.76    20996.71    641.46 o 
   1  10   8    22233.54    21731.13    646.28 o 
   2  10   8    18710.29    17671.63    757.91 o 
   3  10   8    16710.88    16600.24    751.42 o 
   4  10   8    16417.25    16422.51    762.97 o 
   5  10   8    17493.96    17504.71    812.73 o 
   6  10   8    15253.71    15809.54    802.99 o 
   7  10   8    12575.30    12826.25    764.62 o 
   8  10   8    10594.72    11586.10    772.14 o 
   9  10   8     9238.22     9634.27    757.87 o 
  -8  11   8     1861.78     1865.64    579.86 o 
  -7  11   8     2788.84     2798.60    465.83 o 
  -6  11   8     3213.95     3564.05    375.05 o 
  -5  11   8     3728.29     3993.97    382.17 o 
  -4  11   8     5125.96     4916.62    400.48 o 
  -3  11   8     8035.30     8175.13    462.97 o 
  -2  11   8     9162.39     9243.15    485.92 o 
  -1  11   8     8658.67     9044.59    469.36 o 
   0  11   8     8534.51     8907.30    470.83 o 
   1  11   8     9529.21    10258.27    622.92 o 
   2  11   8    10590.44    10831.58    638.89 o 
   3  11   8    12153.92    12064.23    734.83 o 
   4  11   8    12834.19    12406.14    705.57 o 
   5  11   8    12263.84    12205.56    722.06 o 
   6  11   8    11219.07    10630.94    708.02 o 
   7  11   8     9361.91     9218.01    700.74 o 
  -6  12   8     2491.88     2680.77    349.91 o 
  -5  12   8     3679.59     4219.30    400.06 o 
  -4  12   8     3456.50     3467.36    366.47 o 
  -3  12   8     3454.25     3860.40    375.15 o 
  -2  12   8     4021.69     4252.95    382.68 o 
  -1  12   8     4632.84     4908.70    398.49 o 
   0  12   8     5106.65     5222.87    506.24 o 
   1  12   8     5620.68     5931.01    531.89 o 
   2  12   8     6058.38     6185.76    548.30 o 
   3  12   8     6905.01     7170.67    582.23 o 
   4  12   8     6823.70     6859.90    594.50 o 
   5  12   8     6511.50     6314.66    589.69 o 
  -3  13   8     2943.70     2896.80    596.17 o 
  -2  13   8     2601.89     2735.30    347.47 o 
  -1  13   8     2588.60     2805.08    424.15 o 
   0  13   8     3102.01     3031.62    438.15 o 
   1  13   8     3546.14     3776.53    480.16 o 
   2  13   8     3727.56     3624.96    672.79 o 
 -14   1   9       45.62       37.34    183.84 o 
 -13   1   9       99.15        4.95    160.18 o 
 -12   1   9      252.28      281.17    148.92 o 
 -11   1   9      402.70      515.40    158.71 o 
 -10   1   9     1183.37     1295.79    191.81 o 
  -9   1   9      702.72      768.90    159.48 o 
  -8   1   9      444.27      469.00    129.91 o 
  -7   1   9       63.51       73.00     96.83 o 
  -6   1   9       99.67      174.52    108.75 o 
  -5   1   9     1367.82     1448.35    161.94 o 
  -4   1   9      125.60       10.28     74.09 o 
  -3   1   9      768.40      744.08    121.16 o 
  -2   1   9        3.13       11.08     79.36 o 
  -1   1   9       46.13       94.52     85.72 o 
   0   1   9       12.76       45.69     79.91 o 
   1   1   9     2496.40     2546.72    125.39 o 
   2   1   9      233.94      455.27     74.31 o 
   3   1   9      974.39     1130.96     95.77 o 
   4   1   9      670.85      633.83     83.04 o 
   5   1   9      298.64      346.44     87.99 o 
   6   1   9      758.34      787.08    114.81 o 
   7   1   9     1660.34     1770.54    195.49 o 
   8   1   9       93.48      132.58    133.53 o 
   9   1   9       19.37      152.04    139.59 o 
  10   1   9       17.26       88.00    142.63 o 
  11   1   9      194.91      253.94    166.50 o 
  12   1   9      558.29      490.33    225.18 o 
  13   1   9      441.83      336.37    222.98 o 
 -14   2   9      450.92      260.89    202.47 o 
 -13   2   9      586.58      663.69    189.02 o 
 -12   2   9      725.60      798.13    189.69 o 
 -11   2   9      934.12      948.82    189.53 o 
 -10   2   9     2955.66     3333.68    258.13 o 
  -9   2   9     4153.44     4326.43    340.29 o 
  -8   2   9     2827.03     2967.48    284.25 o 
  -7   2   9      433.67      406.77    152.93 o 
  -6   2   9       60.12       72.81    103.12 o 
  -5   2   9       29.82      -60.20     88.48 o 
  -4   2   9      345.36      352.17     82.72 o 
  -3   2   9        9.42        7.34     76.99 o 
  -2   2   9      375.15      441.64    100.91 o 
  -1   2   9      215.36      245.39     89.80 o 
   0   2   9     1193.43     1513.55    135.03 o 
   1   2   9     2104.20     1903.86    106.79 o 
   2   2   9     1828.28     2053.55    107.51 o 
   3   2   9     4400.15     4169.57    136.28 o 
   4   2   9     2664.27     2806.98    171.11 o 
   5   2   9     2180.59     2021.38    158.96 o 
   6   2   9     1349.53     1585.55    156.34 o 
   7   2   9     2810.91     2706.18    184.71 o 
   8   2   9     1265.17     1685.92    202.92 o 
   9   2   9     1074.85     1254.10    196.04 o 
  10   2   9      615.41      619.49    210.16 o 
  11   2   9      925.83      916.37    238.19 o 
  12   2   9     1377.59     1662.22    292.59 o 
  13   2   9     1305.04     1477.03    298.49 o 
 -14   3   9     1401.75     1481.51    273.14 o 
 -13   3   9     1377.96     1589.51    255.20 o 
 -12   3   9     1350.28     1422.13    238.88 o 
 -11   3   9     1945.74     2196.71    265.47 o 
 -10   3   9     2541.10     2581.95    310.13 o 
  -9   3   9     3428.07     3354.80    319.05 o 
  -8   3   9     2295.10     2337.79    268.18 o 
  -7   3   9     1451.31     1349.00    211.44 o 
  -6   3   9      838.95     1012.53    180.43 o 
  -5   3   9     2124.64     2178.25    211.70 o 
  -4   3   9     1056.85     1140.18    161.27 o 
  -3   3   9       88.74      117.07     80.01 o 
  -2   3   9       34.34       61.48     95.78 o 
  -1   3   9      921.92      832.39    137.72 o 
   0   3   9       33.07       53.82     76.06 o 
   1   3   9     2040.86     2273.21    156.96 o 
   2   3   9     3446.72     3090.85    175.00 o 
   3   3   9     2057.19     2261.24    152.35 o 
   4   3   9     2190.06     1967.10    148.53 o 
   5   3   9     3987.43     4071.92    214.15 o 
   6   3   9     4671.44     4445.09    237.87 o 
   7   3   9     2832.10     2846.01    260.04 o 
   8   3   9     1500.95     1383.88    191.36 o 
   9   3   9     1215.63     1215.93    235.66 o 
  10   3   9     2170.66     2459.40    309.73 o 
  11   3   9     3236.66     3530.27    362.14 o 
  12   3   9     2967.44     2754.99    348.24 o 
  13   3   9     2197.37     2548.51    356.91 o 
 -14   4   9     1818.34     1626.54    414.52 o 
 -13   4   9     1785.53     1711.09    265.70 o 
 -12   4   9     1901.05     2158.63    265.44 o 
 -11   4   9     2216.51     2047.79    301.65 o 
 -10   4   9     1049.69     1176.82    251.76 o 
  -9   4   9     1119.32     1139.16    236.57 o 
  -8   4   9     1570.87     1575.25    247.41 o 
  -7   4   9     3051.78     3139.98    289.39 o 
  -6   4   9     1132.01     1299.63    202.43 o 
  -5   4   9      616.09      568.06    149.99 o 
  -4   4   9      386.29      369.67    125.95 o 
  -3   4   9     2322.07     2378.91    198.44 o 
  -2   4   9     3247.81     3412.59    204.27 o 
  -1   4   9      582.37      685.79    138.53 o 
   0   4   9       54.86       42.55     80.35 o 
   1   4   9      679.96      656.86    113.86 o 
   2   4   9      858.58      869.80    122.48 o 
   3   4   9      331.68      324.37     93.74 o 
   4   4   9      938.64     1020.94    171.60 o 
   5   4   9     4290.31     4142.08    293.33 o 
   6   4   9     4357.45     4369.76    311.17 o 
   7   4   9     2173.57     2296.71    259.45 o 
   8   4   9     3969.72     4033.38    333.76 o 
   9   4   9     5488.28     5666.43    493.38 o 
  10   4   9     5167.83     5188.25    399.87 o 
  11   4   9     3294.70     3270.00    354.29 o 
  12   4   9     2494.94     2645.72    357.90 o 
  13   4   9     2523.60     2350.11    362.90 o 
 -13   5   9     1687.38     1910.86    281.47 o 
 -12   5   9     2038.51     2169.78    320.17 o 
 -11   5   9     2358.83     2247.67    318.49 o 
 -10   5   9     1777.92     2085.54    302.69 o 
  -9   5   9     1998.03     1944.29    284.28 o 
  -8   5   9     1756.12     2151.24    286.36 o 
  -7   5   9     2027.71     1948.22    261.51 o 
  -6   5   9      824.49      816.86    191.58 o 
  -5   5   9      420.05      370.49    149.64 o 
  -4   5   9       23.70        7.48    106.72 o 
  -3   5   9      714.74      688.91    137.76 o 
  -2   5   9      629.20      762.69    127.60 o 
  -1   5   9        0.70       17.98     98.07 o 
   0   5   9      440.96      345.28    124.46 o 
   1   5   9      202.48      368.24    108.01 o 
   2   5   9     1424.75     1362.65    149.31 o 
   3   5   9     3032.06     3167.30    199.51 o 
   4   5   9     4648.13     4364.93    301.39 o 
   5   5   9     3552.79     3960.76    304.87 o 
   6   5   9     2631.26     2399.12    268.88 o 
   7   5   9     2816.97     2943.11    300.36 o 
   8   5   9     4860.85     4612.21    375.51 o 
   9   5   9     4369.01     4274.93    389.35 o 
  10   5   9     3093.86     3116.77    439.48 o 
  11   5   9     2399.69     2976.71    353.01 o 
  12   5   9     2366.66     2737.89    442.97 o 
 -13   6   9     1224.60     1045.35    357.61 o 
 -12   6   9     1451.43     1506.18    288.38 o 
 -11   6   9     1907.23     1584.51    290.27 o 
 -10   6   9     2598.63     2543.19    327.38 o 
  -9   6   9     2858.51     3026.73    337.66 o 
  -8   6   9     2279.08     2193.18    295.51 o 
  -7   6   9     1739.56     1798.50    271.97 o 
  -6   6   9     1121.52     1106.11    217.70 o 
  -5   6   9      808.95      869.29    189.08 o 
  -4   6   9       51.56       88.74    118.88 o 
  -3   6   9       95.21       97.50    105.52 o 
  -2   6   9        1.72      -12.82     90.17 o 
  -1   6   9       20.73       -6.44    110.57 o 
   0   6   9      398.98      389.73    140.41 o 
   1   6   9       84.70      135.99    122.45 o 
   2   6   9      814.84     1017.50    177.18 o 
   3   6   9     2660.16     2453.83    296.41 o 
   4   6   9     3436.16     3780.25    358.12 o 
   5   6   9     1191.76     1074.21    254.08 o 
   6   6   9     1276.94     1446.30    290.99 o 
   7   6   9     3054.85     2679.66    376.82 o 
   8   6   9     2338.31     2485.47    402.11 o 
   9   6   9     1155.00     1120.28    364.63 o 
  10   6   9     1294.76     1519.09    546.73 o 
  11   6   9     2193.58     2228.96    656.48 o 
  12   6   9     1911.61     1965.90    404.37 o 
 -12   7   9      837.78      909.72    261.94 o 
 -11   7   9      957.25      935.76    266.37 o 
 -10   7   9     1594.20     1747.91    299.64 o 
  -9   7   9     2004.73     1781.82    303.17 o 
  -8   7   9     1960.88     2094.57    306.52 o 
  -7   7   9     1272.83     1051.79    254.14 o 
  -6   7   9      524.75      691.78    208.76 o 
  -5   7   9      599.17      468.59    174.53 o 
  -4   7   9      626.00      725.14    235.84 o 
  -3   7   9      193.27       83.49    159.05 o 
  -2   7   9        2.58      -70.45    112.54 o 
  -1   7   9      618.94      508.53    161.46 o 
   0   7   9      120.92      163.42    147.02 o 
   1   7   9      165.88      200.46    148.35 o 
   2   7   9      565.47      497.07    165.33 o 
   3   7   9      419.02      626.91    212.98 o 
   4   7   9      398.73      421.54    212.13 o 
   5   7   9      831.07     1026.59    270.27 o 
   6   7   9     1245.12     1349.44    307.08 o 
   7   7   9     1657.36     1731.75    353.39 o 
   8   7   9     1227.95     1586.66    375.45 o 
   9   7   9     1843.27     2058.26    438.27 o 
  10   7   9     1703.15     1780.60    611.49 o 
  11   7   9     1151.78     1439.01    612.48 o 
 -11   8   9      405.70      347.05    226.04 o 
 -10   8   9      558.80      578.58    245.69 o 
  -9   8   9      588.88      495.69    233.95 o 
  -8   8   9      402.17      328.59    216.07 o 
  -7   8   9      423.96      548.57    262.33 o 
  -6   8   9      351.76      239.12    250.88 o 
  -5   8   9      466.08      437.40    210.86 o 
  -4   8   9      521.66      444.27    208.55 o 
  -3   8   9       45.79       84.14    131.64 o 
  -2   8   9      216.41      246.01    166.13 o 
  -1   8   9        1.04       47.12    140.58 o 
   0   8   9      171.90      195.48    154.35 o 
   1   8   9       10.07       31.52    137.80 o 
   2   8   9      517.78      745.66    233.13 o 
   3   8   9      521.30      371.58    209.13 o 
   4   8   9      221.31      295.60    205.18 o 
   5   8   9      533.07      347.47    224.73 o 
   6   8   9      656.58      608.26    275.06 o 
   7   8   9      334.76      411.65    266.38 o 
   8   8   9      247.35      552.65    300.08 o 
   9   8   9      706.46      752.39    347.66 o 
  10   8   9      668.73      677.35    398.28 o 
 -10   9   9        5.29     -123.33    299.40 o 
  -9   9   9        6.11     -110.76    251.55 o 
  -8   9   9        6.18      -32.00    240.87 o 
  -7   9   9      249.86       18.56    272.38 o 
  -6   9   9      706.81      507.99    565.27 o 
  -5   9   9      476.37      228.80    259.10 o 
  -4   9   9       90.31       82.03    203.43 o 
  -3   9   9       74.20      -65.26    156.87 o 
  -2   9   9       17.26       33.28    151.91 o 
  -1   9   9      424.37      404.97    190.18 o 
   0   9   9      698.87      738.16    196.49 o 
   1   9   9      182.20      177.55    164.26 o 
   2   9   9       26.77       50.91    173.89 o 
   3   9   9       16.55       30.24    173.42 o 
   4   9   9       31.12       37.01    185.71 o 
   5   9   9       65.86      -52.76    190.62 o 
   6   9   9      145.17      250.50    226.20 o 
   7   9   9       41.32       28.37    232.80 o 
   8   9   9        7.80      -27.49    242.58 o 
   9   9   9       31.57      -10.37    296.53 o 
  -9  10   9      147.42      376.55    334.06 o 
  -8  10   9       90.05       88.58    311.10 o 
  -7  10   9        9.57      -22.53    251.03 o 
  -6  10   9       61.07      -28.83    263.27 o 
  -5  10   9      241.59      334.47    207.06 o 
  -4  10   9       41.24       90.00    183.66 o 
  -3  10   9       32.79     -138.29    155.32 o 
  -2  10   9      181.07      168.37    177.04 o 
  -1  10   9       36.43      206.78    178.05 o 
   0  10   9        8.14     -149.80    149.80 o 
   1  10   9       34.94       30.32    178.08 o 
   2  10   9      492.06      555.73    238.26 o 
   3  10   9      654.42      606.12    237.40 o 
   4  10   9      350.97      213.00    211.04 o 
   5  10   9      174.23       33.28    195.99 o 
   6  10   9      112.46      205.22    238.07 o 
   7  10   9       42.63       75.50    233.83 o 
   8  10   9       27.29       55.35    275.77 o 
  -7  11   9      136.95      430.94    308.74 o 
  -6  11   9       88.08      308.66    226.40 o 
  -5  11   9        1.82       54.68    194.06 o 
  -4  11   9      100.51      -41.05    184.59 o 
  -3  11   9       68.45     -136.09    169.16 o 
  -2  11   9        7.05      -36.43    167.30 o 
  -1  11   9        2.26       21.34    176.20 o 
   0  11   9      312.52      268.44    213.78 o 
   1  11   9      955.20      846.75    275.81 o 
   2  11   9      854.52      950.47    273.10 o 
   3  11   9      706.72      796.44    288.17 o 
   4  11   9      444.03      516.12    249.05 o 
   5  11   9      177.97       43.21    218.87 o 
   6  11   9       63.21      123.83    248.10 o 
   7  11   9       54.35      166.59    389.54 o 
  -5  12   9       90.44      259.00    220.74 o 
  -4  12   9        9.22      187.97    200.75 o 
  -3  12   9        9.60     -142.49    170.99 o 
  -2  12   9        0.40      -41.74    175.60 o 
  -1  12   9        2.51      -76.30    206.91 o 
   0  12   9       54.75      134.93    227.33 o 
   1  12   9      270.71      476.62    260.78 o 
   2  12   9      450.69      599.05    278.89 o 
   3  12   9      633.13      507.93    274.07 o 
   4  12   9      604.74      682.08    302.07 o 
   5  12   9      551.85      442.43    427.11 o 
 -14   0  10      669.85      887.84    331.19 o 
 -13   0  10      983.71     1261.18    334.52 o 
 -12   0  10     1097.07     1232.76    327.06 o 
 -11   0  10     1737.51     1788.53    289.35 o 
 -10   0  10     2042.68     2512.21    314.13 o 
  -9   0  10     3045.33     3300.67    322.52 o 
  -8   0  10     2367.38     2750.91    286.26 o 
  -7   0  10      307.60      307.42    159.73 o 
  -6   0  10      872.34     1180.47    338.13 o 
  -5   0  10     3473.67     3659.07    464.68 o 
  -4   0  10     5378.71     4961.15    487.41 o 
  -3   0  10      208.20      472.09    225.42 o 
  -2   0  10       17.27       13.35    157.20 o 
  -1   0  10       31.11      -13.84    145.83 o 
   0   0  10     3068.02     3128.65    345.54 o 
   1   0  10      867.68      987.66    127.25 o 
   2   0  10     1990.47     2050.17    164.68 o 
   3   0  10     1734.54     1660.55    154.32 o 
   4   0  10     2384.35     2328.17    182.58 o 
   5   0  10     5029.08     4950.72    243.67 o 
   6   0  10     8240.52     8075.06    452.77 o 
   7   0  10     7027.72     7080.38    455.67 o 
   8   0  10     6110.92     6238.73    458.66 o 
   9   0  10     4912.31     5025.58    445.74 o 
  10   0  10     3327.83     3283.45    405.46 o 
  11   0  10     3479.42     3753.30    445.75 o 
  12   0  10     3347.18     3597.77    635.72 o 
  13   0  10     3014.83     2858.74    616.93 o 
 -14   1  10      602.85      487.67    196.25 o 
 -13   1  10      827.62     1024.79    227.68 o 
 -12   1  10      860.41      893.28    187.59 o 
 -11   1  10     1016.51     1057.88    189.87 o 
 -10   1  10      842.81      951.40    178.80 o 
  -9   1  10     1468.27     1491.48    181.97 o 
  -8   1  10     1635.21     1782.24    219.88 o 
  -7   1  10     1276.73     1359.70    190.76 o 
  -6   1  10      418.36      435.87    133.81 o 
  -5   1  10      884.87      866.04    110.78 o 
  -4   1  10      220.22      363.23    101.60 o 
  -3   1  10      127.47      106.96     96.06 o 
  -2   1  10      648.06      660.58    129.75 o 
  -1   1  10      419.51      586.57    123.91 o 
   0   1  10     1194.39     1311.02    152.16 o 
   1   1  10      222.18      327.78     74.50 o 
   2   1  10     2766.46     2596.79    138.62 o 
   3   1  10     1460.65     1716.64    119.16 o 
   4   1  10     3344.53     3340.37    159.65 o 
   5   1  10     3344.84     3598.87    184.96 o 
   6   1  10     5243.69     5236.31    272.56 o 
   7   1  10     5051.29     5421.84    294.11 o 
   8   1  10     5258.04     5350.45    309.31 o 
   9   1  10     4051.88     4219.76    319.72 o 
  10   1  10     3222.60     3287.30    337.68 o 
  11   1  10     2947.89     3364.66    353.80 o 
  12   1  10     2276.40     2310.91    328.96 o 
  13   1  10     1922.27     1892.55    329.85 o 
 -14   2  10      379.44      492.83    217.07 o 
 -13   2  10      366.42      273.27    166.01 o 
 -12   2  10      577.21      737.71    205.02 o 
 -11   2  10      765.34      767.13    205.29 o 
 -10   2  10      619.04      732.92    195.88 o 
  -9   2  10       49.98      -49.98    144.32 o 
  -8   2  10       15.82      -74.86    131.17 o 
  -7   2  10      349.10      296.91    156.61 o 
  -6   2  10      252.07      311.82    125.81 o 
  -5   2  10       68.21       44.91     97.45 o 
  -4   2  10      375.04      428.71     93.51 o 
  -3   2  10       90.72      147.09     95.10 o 
  -2   2  10      215.06      302.79    101.46 o 
  -1   2  10     2001.20     1978.87    159.02 o 
   0   2  10    13337.91    14225.89    298.75 o 
   1   2  10     8763.66     8475.70    198.44 o 
   2   2  10     1878.01     2049.12    116.55 o 
   3   2  10     1698.83     1749.43    107.30 o 
   4   2  10     2681.31     2617.67    177.37 o 
   5   2  10     2511.80     2416.52    174.85 o 
   6   2  10     2373.46     2178.63    180.58 o 
   7   2  10     4095.12     4314.30    271.14 o 
   8   2  10     3732.01     3672.95    320.67 o 
   9   2  10     3122.26     3614.51    333.95 o 
  10   2  10     3218.30     3231.69    338.42 o 
  11   2  10     2780.76     2986.27    344.24 o 
  12   2  10     1900.97     2010.86    318.83 o 
  13   2  10     1399.86     1574.95    312.33 o 
 -14   3  10       13.35      130.13    204.39 o 
 -13   3  10        5.93       56.34    173.36 o 
 -12   3  10       53.30       52.26    161.93 o 
 -11   3  10       43.06       78.84    156.90 o 
 -10   3  10       34.42       69.22    165.38 o 
  -9   3  10       31.63      -95.23    136.35 o 
  -8   3  10      519.73      459.94    183.46 o 
  -7   3  10       62.68      103.62    139.11 o 
  -6   3  10      410.74      469.72    154.52 o 
  -5   3  10      137.44      198.20    125.42 o 
  -4   3  10     1031.01     1002.59    161.62 o 
  -3   3  10       35.10       50.40    104.69 o 
  -2   3  10     2574.52     2575.40    207.63 o 
  -1   3  10     1891.28     2082.06    191.09 o 
   0   3  10     7528.41     7098.60    256.05 o 
   1   3  10     3280.78     3398.64    149.52 o 
   2   3  10     1812.08     1796.68    150.58 o 
   3   3  10     1120.59     1229.28    129.62 o 
   4   3  10     1853.33     1748.39    149.69 o 
   5   3  10     1961.01     1934.12    212.13 o 
   6   3  10     3062.85     3016.55    257.12 o 
   7   3  10     3935.17     3624.30    358.13 o 
   8   3  10     4217.77     4251.13    338.77 o 
   9   3  10     4632.43     5059.26    375.60 o 
  10   3  10     3883.24     3788.71    362.88 o 
  11   3  10     2028.35     2366.66    327.30 o 
  12   3  10     1875.63     1956.01    318.82 o 
  13   3  10     1669.66     1628.77    320.58 o 
 -13   4  10      243.23      405.65    203.90 o 
 -12   4  10      287.60      136.30    174.93 o 
 -11   4  10      762.25      560.95    213.32 o 
 -10   4  10     1085.55      929.95    241.96 o 
  -9   4  10      763.77      786.41    220.55 o 
  -8   4  10      946.12      949.73    220.13 o 
  -7   4  10     1626.51     1884.57    250.08 o 
  -6   4  10     3588.15     3597.27    286.84 o 
  -5   4  10     3162.29     3222.64    258.51 o 
  -4   4  10     3487.00     3774.07    255.87 o 
  -3   4  10     3927.85     3974.79    245.65 o 
  -2   4  10     7305.81     7214.19    358.09 o 
  -1   4  10     3447.26     3562.11    247.12 o 
   0   4  10     2914.24     3155.62    198.17 o 
   1   4  10     2842.46     2765.61    187.65 o 
   2   4  10     4989.64     4864.79    228.14 o 
   3   4  10     2904.15     2990.08    189.80 o 
   4   4  10     2927.82     2950.37    249.39 o 
   5   4  10     3870.68     4020.19    292.93 o 
   6   4  10     4765.07     4719.35    325.28 o 
   7   4  10     2524.98     2744.74    277.56 o 
   8   4  10     1975.04     1947.96    339.60 o 
   9   4  10     2419.38     2732.82    319.36 o 
  10   4  10     2071.88     1915.07    297.01 o 
  11   4  10     1224.83     1115.84    265.58 o 
  12   4  10     1318.00     1330.01    299.42 o 
 -13   5  10     1045.89      903.57    240.10 o 
 -12   5  10     1838.06     1822.77    320.37 o 
 -11   5  10     1831.36     1818.35    309.95 o 
 -10   5  10     1940.63     1883.04    303.91 o 
  -9   5  10     2563.06     2624.38    331.23 o 
  -8   5  10     4203.71     4413.75    590.70 o 
  -7   5  10     5603.34     5205.15    364.17 o 
  -6   5  10     4843.54     4668.11    324.65 o 
  -5   5  10     5349.55     4828.36    312.94 o 
  -4   5  10     8249.50     7932.88    351.56 o 
  -3   5  10    11022.78    10792.35    371.19 o 
  -2   5  10     6960.84     6445.57    413.73 o 
  -1   5  10     4559.01     4361.68    274.43 o 
   0   5  10     4861.09     4514.41    239.79 o 
   1   5  10     5198.77     5145.16    249.81 o 
   2   5  10     7802.90     7372.97    280.69 o 
   3   5  10     7358.53     7534.79    374.45 o 
   4   5  10     9298.05     9178.36    406.92 o 
   5   5  10     7646.46     7721.02    396.29 o 
   6   5  10     5053.50     5238.83    360.48 o 
   7   5  10     2014.93     1948.65    265.50 o 
   8   5  10      942.92      912.00    231.05 o 
   9   5  10      349.48      494.17    267.07 o 
  10   5  10      434.76      483.86    208.72 o 
  11   5  10     1077.19      871.77    249.88 o 
  12   5  10      999.71     1126.80    290.12 o 
 -12   6  10     3995.87     4337.09    433.35 o 
 -11   6  10     4555.74     4527.02    423.46 o 
 -10   6  10     5215.13     4975.29    430.58 o 
  -9   6  10     4922.79     5076.48    424.85 o 
  -8   6  10     4834.12     4512.78    394.32 o 
  -7   6  10     6664.17     7314.77    435.37 o 
  -6   6  10     8081.07     8187.99    499.81 o 
  -5   6  10     9991.92     9763.72    427.96 o 
  -4   6  10    11906.79    11952.85    435.21 o 
  -3   6  10    13561.06    13223.38    587.93 o 
  -2   6  10    10272.75     9943.94    512.91 o 
  -1   6  10     8714.31     8678.78    377.90 o 
   0   6  10     6110.39     6086.20    320.70 o 
   1   6  10     5295.70     5135.91    294.47 o 
   2   6  10     8578.23     9011.49    387.14 o 
   3   6  10    11798.07    11688.44    724.70 o 
   4   6  10    12316.31    12075.01    483.02 o 
   5   6  10     7081.18     7175.42    409.29 o 
   6   6  10     3518.11     3456.54    329.76 o 
   7   6  10     2727.77     2603.25    314.90 o 
   8   6  10     2563.30     2574.45    336.24 o 
   9   6  10     1218.44     1199.75    511.14 o 
  10   6  10      625.36      600.62    481.98 o 
  11   6  10      739.90     1113.89    336.79 o 
 -12   7  10     4585.01     4533.85    532.44 o 
 -11   7  10     6414.61     6106.39    484.51 o 
 -10   7  10     9048.27     8582.16    535.93 o 
  -9   7  10     9924.78     9832.02    555.11 o 
  -8   7  10     9068.61     9005.85    522.88 o 
  -7   7  10    10500.17    10544.67    534.04 o 
  -6   7  10    13759.18    13412.44    659.22 o 
  -5   7  10    16729.16    16732.57    719.84 o 
  -4   7  10    15558.83    15609.79    675.68 o 
  -3   7  10    13810.68    13967.62    798.60 o 
  -2   7  10    11900.46    11328.49    450.04 o 
  -1   7  10    11907.63    11500.88    444.53 o 
   0   7  10     9187.30     8660.04    427.43 o 
   1   7  10    10715.96    10944.28    445.64 o 
   2   7  10    12173.94    11773.93    569.28 o 
   3   7  10    11482.04    11535.38    576.82 o 
   4   7  10     5856.54     5885.75    449.66 o 
   5   7  10     3833.21     4325.56    423.52 o 
   6   7  10     2818.50     2969.30    398.68 o 
   7   7  10     2443.05     2317.33    388.86 o 
   8   7  10     1475.61     1717.04    388.82 o 
   9   7  10     1126.19     1329.72    410.32 o 
  10   7  10      870.50     1365.35    568.49 o 
  11   7  10      540.10      599.63    524.98 o 
 -11   8  10     7981.29     8430.79    666.86 o 
 -10   8  10     9843.14    10592.63    713.72 o 
  -9   8  10    11385.00    11721.21    717.39 o 
  -8   8  10    12274.02    12529.27    721.93 o 
  -7   8  10    11803.64    12299.98    700.46 o 
  -6   8  10    13528.98    14377.69    916.00 o 
  -5   8  10    16421.28    15665.53    853.47 o 
  -4   8  10    17144.08    17101.55    733.21 o 
  -3   8  10    13686.49    13735.24    615.70 o 
  -2   8  10    12318.81    11354.80    476.51 o 
  -1   8  10    13119.58    13361.10    515.60 o 
   0   8  10    14463.95    14474.32    525.39 o 
   1   8  10    13559.22    13204.57    500.59 o 
   2   8  10    10062.88     9821.28    553.70 o 
   3   8  10     7707.98     7712.72    593.20 o 
   4   8  10     4046.25     4115.24    421.96 o 
   5   8  10     2139.67     2123.32    357.72 o 
   6   8  10     1274.93     1609.19    352.99 o 
   7   8  10     1065.25     1151.55    340.63 o 
   8   8  10      761.68      855.77    344.77 o 
   9   8  10      737.15      955.72    380.09 o 
  10   8  10      552.79      658.95    537.34 o 
 -10   9  10     8739.41     9549.50    712.32 o 
  -9   9  10    10027.47    11238.83    728.64 o 
  -8   9  10    11152.51    11779.01    732.89 o 
  -7   9  10    11951.63    13061.11    889.31 o 
  -6   9  10    13766.89    14621.17    750.14 o 
  -5   9  10    15884.86    14054.16   2483.79 o 
  -4   9  10    16219.83    16493.98    717.07 o 
  -3   9  10    16138.73    16853.24    615.26 o 
  -2   9  10    13498.84    12958.51    536.99 o 
  -1   9  10    10599.46    10574.78    482.31 o 
   0   9  10    10523.44    10894.88    484.52 o 
   1   9  10    11581.60    11592.97    612.39 o 
   2   9  10     8360.24     8419.15    542.54 o 
   3   9  10     6486.08     5892.24    479.52 o 
   4   9  10     4938.20     5088.98    478.99 o 
   5   9  10     3010.98     3060.93    418.23 o 
   6   9  10     1270.19     1387.42    332.56 o 
   7   9  10      764.08      868.00    317.47 o 
   8   9  10      868.34      900.92    356.89 o 
   9   9  10     1003.15     1236.66    416.88 o 
  -8  10  10    10630.92    12408.80   1026.73 o 
  -7  10  10    11983.30    12877.08    806.86 o 
  -6  10  10    12477.98    12207.98    768.25 o 
  -5  10  10    13480.55    13851.84    786.29 o 
  -4  10  10    14349.54    14489.01    609.32 o 
  -3  10  10    14979.24    15334.51    618.61 o 
  -2  10  10    12420.56    11874.80    538.14 o 
  -1  10  10     8970.21     9058.50    477.14 o 
   0  10  10     7937.84     8580.49    558.95 o 
   1  10  10     8501.48     8879.43    570.29 o 
   2  10  10     6964.85     6507.78    508.93 o 
   3  10  10     4899.79     4650.45    469.35 o 
   4  10  10     4552.62     4674.59    481.50 o 
   5  10  10     4227.18     4039.40    479.58 o 
   6  10  10     2961.18     2909.76    439.45 o 
   7  10  10     1422.70     1597.57    386.08 o 
   8  10  10      837.02      657.96    439.96 o 
  -7  11  10     7634.69     8378.27    695.92 o 
  -6  11  10     8023.34     7890.57    508.82 o 
  -5  11  10     8523.79     9089.47    529.90 o 
  -4  11  10     8897.14     9475.38    542.64 o 
  -3  11  10     9146.19     9675.81    637.15 o 
  -2  11  10     8951.41     9265.98    508.34 o 
  -1  11  10     9355.80     9488.92    612.00 o 
   0  11  10     7021.88     7205.89    547.79 o 
   1  11  10     4810.68     5154.26    498.11 o 
   2  11  10     4622.27     4684.19    486.42 o 
   3  11  10     4925.84     5111.78    510.10 o 
   4  11  10     3954.09     3903.45    474.33 o 
   5  11  10     2691.20     3107.09    455.71 o 
   6  11  10     2095.09     2158.07    424.18 o 
  -4  12  10     3519.49     3769.83    397.44 o 
  -3  12  10     4030.09     4138.07    402.45 o 
  -2  12  10     5190.59     5167.90    439.43 o 
  -1  12  10     6512.23     6850.66    563.76 o 
   0  12  10     5323.40     5664.93    546.95 o 
   1  12  10     4105.08     4634.83    506.31 o 
   2  12  10     4053.83     4215.87    501.70 o 
   3  12  10     3681.14     3312.26    468.55 o 
 -14   1  11      252.45      -13.26    306.34 o 
 -13   1  11      412.23      501.19    196.88 o 
 -12   1  11      924.03      974.75    197.76 o 
 -11   1  11      990.54      956.61    188.18 o 
 -10   1  11     1087.55     1319.55    229.19 o 
  -9   1  11     1724.30     1815.39    215.60 o 
  -8   1  11     1041.68     1077.27    201.03 o 
  -7   1  11     1883.89     1916.10    218.62 o 
  -6   1  11     2787.70     3023.95    284.85 o 
  -5   1  11     2933.93     3058.91    209.40 o 
  -4   1  11     1627.72     1706.44    163.80 o 
  -3   1  11      994.73     1262.44    166.61 o 
  -2   1  11     3216.42     3289.90    235.48 o 
  -1   1  11     4433.94     4326.06    262.02 o 
   0   1  11     5863.85     5930.27    283.60 o 
   1   1  11     2276.47     2286.01    137.82 o 
   2   1  11     2836.77     2982.17    157.53 o 
   3   1  11      409.25      573.20     95.65 o 
   4   1  11      446.39      454.88     88.43 o 
   5   1  11      326.23      370.64    105.66 o 
   6   1  11       16.66       15.31    115.30 o 
   7   1  11       12.82       12.16    123.73 o 
   8   1  11      229.82      186.32    144.70 o 
   9   1  11      286.45      445.08    190.35 o 
  10   1  11        3.97      -21.77    165.68 o 
  11   1  11        8.96      -11.52    179.85 o 
  12   1  11       51.04       -2.17    190.22 o 
  13   1  11       27.33       93.87    312.17 o 
 -13   2  11     1903.34     2450.04    314.87 o 
 -12   2  11     2396.53     2639.71    303.76 o 
 -11   2  11     2294.41     2588.63    298.19 o 
 -10   2  11     2554.18     2828.28    290.28 o 
  -9   2  11     3669.00     3872.51    349.38 o 
  -8   2  11     5009.37     4820.59    348.70 o 
  -7   2  11     8048.55     8067.74    362.71 o 
  -6   2  11     7487.33     7191.76    327.16 o 
  -5   2  11     6763.78     6559.02    298.79 o 
  -4   2  11    10118.49     9616.44    310.71 o 
  -3   2  11     8577.74     8697.00    301.10 o 
  -2   2  11     6400.85     6086.36    262.67 o 
  -1   2  11     7728.19     8057.61    288.56 o 
   0   2  11    22363.42    21545.60    565.17 o 
   1   2  11    21909.42    22111.61    378.55 o 
   2   2  11    12731.87    12864.09    249.84 o 
   3   2  11     2066.11     2230.03    125.25 o 
   4   2  11     1699.29     1509.85    153.08 o 
   5   2  11     3012.38     2908.21    198.10 o 
   6   2  11     2040.53     1749.34    186.63 o 
   7   2  11     1290.16     1307.27    229.83 o 
   8   2  11     1547.94     1587.35    256.01 o 
   9   2  11     1662.16     1568.79    265.03 o 
  10   2  11      619.82      705.26    233.46 o 
  11   2  11       97.35      106.86    187.23 o 
  12   2  11        6.01     -103.40    189.58 o 
  13   2  11        3.71       63.47    232.61 o 
 -13   3  11     3562.25     3588.50    358.28 o 
 -12   3  11     4303.71     4614.84    373.68 o 
 -11   3  11     5221.37     5209.60    437.17 o 
 -10   3  11     5742.21     5901.49    435.88 o 
  -9   3  11     4878.77     4987.74    389.55 o 
  -8   3  11     6055.49     6145.99    389.35 o 
  -7   3  11     9656.70     8899.33    428.92 o 
  -6   3  11    13395.39    13263.14    479.62 o 
  -5   3  11    15973.21    15348.97    485.08 o 
  -4   3  11    17507.08    16707.21    446.67 o 
  -3   3  11    17432.23    16559.42    452.97 o 
  -2   3  11    12705.89    12538.99    630.31 o 
  -1   3  11    12422.08    11995.00    399.87 o 
   0   3  11     9367.65     9367.67    304.04 o 
   1   3  11    11304.92    10937.00    252.17 o 
   2   3  11    10976.96    10997.01    250.08 o 
   3   3  11    11763.72    10588.68    306.68 o 
   4   3  11     5204.98     5316.76    305.98 o 
   5   3  11     3442.16     3456.19    302.29 o 
   6   3  11     4362.24     4251.18    301.40 o 
   7   3  11     4729.70     4517.56    425.38 o 
   8   3  11     2560.39     2519.66    296.51 o 
   9   3  11     1328.55     1668.50    271.22 o 
  10   3  11      839.14      845.23    234.93 o 
  11   3  11      230.93      267.39    199.49 o 
  12   3  11       34.84       48.11    202.68 o 
 -13   4  11     3962.29     3805.55    370.32 o 
 -12   4  11     5602.20     5502.16    388.43 o 
 -11   4  11     6543.07     7243.87    626.57 o 
 -10   4  11     7244.47     6681.95    457.57 o 
  -9   4  11     9137.35     8812.75    489.57 o 
  -8   4  11    14078.25    13292.36    549.37 o 
  -7   4  11    15004.10    14890.11    547.48 o 
  -6   4  11    19526.92    18398.19    875.26 o 
  -5   4  11    23529.53    23134.15    840.49 o 
  -4   4  11    19075.26    17404.21    495.32 o 
  -3   4  11    15522.46    15083.47    607.22 o 
  -2   4  11    12488.06    11574.16    406.74 o 
  -1   4  11    15912.48    15620.39    498.55 o 
   0   4  11     9908.05     9325.33    314.49 o 
   1   4  11    12879.48    12914.35    357.78 o 
   2   4  11     9714.01     9397.90    308.87 o 
   3   4  11    14369.19    13872.91    554.71 o 
   4   4  11     7458.44     7219.59    362.58 o 
   5   4  11     3522.40     3644.39    289.78 o 
   6   4  11     3269.81     3217.25    288.24 o 
   7   4  11     4332.78     4188.00    421.56 o 
   8   4  11     2631.34     2558.61    380.36 o 
   9   4  11      852.22      884.75    233.24 o 
  10   4  11      366.40      283.19    199.51 o 
  11   4  11      151.32      139.42    199.96 o 
  12   4  11      129.78      100.29    211.89 o 
 -12   5  11     5240.70     5396.03    571.73 o 
 -11   5  11     6897.53     7258.02    601.48 o 
 -10   5  11     8040.63     8223.13    514.53 o 
  -9   5  11     9723.68     9676.70    525.11 o 
  -8   5  11    12323.76    12656.46    555.16 o 
  -7   5  11    14186.77    14073.22    547.30 o 
  -6   5  11    18906.82    19019.57    703.76 o 
  -5   5  11    23063.05    21908.63    641.37 o 
  -4   5  11    18308.94    17985.70    510.87 o 
  -3   5  11    18902.14    17707.21    472.22 o 
  -2   5  11    17823.79    17592.12    829.49 o 
  -1   5  11    20150.09    19411.88    529.37 o 
   0   5  11    14008.54    14099.61    392.77 o 
   1   5  11    16566.83    15689.34    407.69 o 
   2   5  11     8971.38     8998.43    335.49 o 
   3   5  11     8365.79     8048.50    385.96 o 
   4   5  11     6703.95     6460.17    366.45 o 
   5   5  11     6390.45     6310.48    377.92 o 
   6   5  11     4293.59     4548.73    346.98 o 
   7   5  11     3913.26     3590.60    334.10 o 
   8   5  11     2921.25     2838.33    411.05 o 
   9   5  11     1309.88     1550.64    364.63 o 
  10   5  11      304.27      269.68    197.86 o 
  11   5  11      194.89       63.53    198.29 o 
  12   5  11      297.04      456.96    273.64 o 
 -12   6  11     3198.35     3074.72    391.63 o 
 -11   6  11     4336.01     4125.02    425.19 o 
 -10   6  11     5954.03     5894.07    466.24 o 
  -9   6  11     6700.42     6648.24    478.43 o 
  -8   6  11     6830.86     6970.07    456.43 o 
  -7   6  11     9657.18     9724.32    486.66 o 
  -6   6  11    10873.04    10735.14    477.41 o 
  -5   6  11    10418.32    10552.91    440.58 o 
  -4   6  11     9319.75     8551.81    523.41 o 
  -3   6  11    13639.42    13730.88    623.56 o 
  -2   6  11    15255.16    14971.19    628.82 o 
  -1   6  11    15562.06    16103.45    507.01 o 
   0   6  11    12734.06    12189.61    440.00 o 
   1   6  11    12075.13    12057.84    427.28 o 
   2   6  11     7018.72     6701.23    438.76 o 
   3   6  11     4267.79     4553.04    328.48 o 
   4   6  11     3531.67     3300.41    303.92 o 
   5   6  11     5039.00     5318.65    372.92 o 
   6   6  11     3705.81     3380.80    331.80 o 
   7   6  11     2423.82     2289.49    313.52 o 
   8   6  11     1514.85     1510.73    282.12 o 
   9   6  11     1321.29     1368.52    361.68 o 
  10   6  11      705.42      876.95    524.00 o 
  11   6  11      388.19      471.31    290.49 o 
 -11   7  11     1869.33     1554.64    318.31 o 
 -10   7  11     2241.18     2243.45    350.86 o 
  -9   7  11     3575.79     3531.84    405.05 o 
  -8   7  11     5596.62     5709.95    539.77 o 
  -7   7  11     7191.95     7419.98    686.63 o 
  -6   7  11     4606.96     5151.48    480.75 o 
  -5   7  11     3590.69     4135.86    428.42 o 
  -4   7  11     5218.37     5484.37    453.82 o 
  -3   7  11     6535.15     6707.40    474.75 o 
  -2   7  11     6134.90     6213.19    359.94 o 
  -1   7  11     8980.29     8685.57    404.90 o 
   0   7  11    11630.19    11366.46    444.80 o 
   1   7  11     8365.22     8788.19    592.69 o 
   2   7  11     4936.28     5063.48    415.25 o 
   3   7  11     3266.35     3279.68    365.28 o 
   4   7  11     2553.52     2545.16    344.55 o 
   5   7  11     3114.33     3275.95    393.95 o 
   6   7  11     2349.86     2254.09    370.66 o 
   7   7  11     1242.03     1180.14    401.40 o 
   8   7  11      527.66      492.15    286.24 o 
   9   7  11      549.75      475.06    477.03 o 
  10   7  11      484.98      641.15    531.41 o 
 -10   8  11     1244.59     1316.50    379.36 o 
  -9   8  11     1531.04     1550.46    380.37 o 
  -8   8  11     1385.20     1426.17    373.55 o 
  -7   8  11     1373.61     1341.22    350.34 o 
  -6   8  11     1685.55     1590.32    348.04 o 
  -5   8  11     2594.52     2581.26    382.11 o 
  -4   8  11     3324.61     3776.47    416.99 o 
  -3   8  11     3258.79     3357.08    311.45 o 
  -2   8  11     3219.79     3155.98    298.35 o 
  -1   8  11     3963.79     3720.75    326.22 o 
   0   8  11     2666.45     2741.02    289.91 o 
   1   8  11     1578.93     2034.62    319.58 o 
   2   8  11     2108.88     2108.40    327.70 o 
   3   8  11     3250.73     3265.04    388.93 o 
   4   8  11     2499.00     2902.67    387.47 o 
   5   8  11     1830.10     1780.74    349.29 o 
   6   8  11     1105.51     1063.51    320.02 o 
   7   8  11      602.80      692.79    306.19 o 
   8   8  11      169.18       40.34    272.80 o 
   9   8  11       38.74      124.57    436.00 o 
  -9   9  11      279.86       82.11    279.49 o 
  -8   9  11      153.97       21.21    263.71 o 
  -7   9  11       20.02       86.92    257.38 o 
  -6   9  11      101.24      170.01    251.53 o 
  -5   9  11      303.03      244.25    238.83 o 
  -4   9  11      309.35      272.34    194.06 o 
  -3   9  11      368.10      271.07    199.01 o 
  -2   9  11      334.27      361.64    182.64 o 
  -1   9  11       59.94       20.94    159.80 o 
   0   9  11       52.13      188.34    177.99 o 
   1   9  11       18.13      125.90    181.17 o 
   2   9  11      196.95      295.75    191.26 o 
   3   9  11      386.79      232.40    215.96 o 
   4   9  11      327.97      374.05    231.43 o 
   5   9  11      220.37      239.40    227.82 o 
   6   9  11       44.04      238.56    252.36 o 
   7   9  11        5.05       27.71    265.38 o 
   8   9  11        5.99     -119.95    261.04 o 
  -8  10  11      136.65      310.09    345.94 o 
  -7  10  11      197.30      165.52    337.30 o 
  -6  10  11      332.46      365.89    324.57 o 
  -5  10  11      335.64      480.12    229.27 o 
  -4  10  11      135.59      213.62    208.34 o 
  -3  10  11       10.43      -12.76    180.29 o 
  -2  10  11       83.01      206.15    180.94 o 
  -1  10  11      679.34      623.20    226.92 o 
   0  10  11     1119.32     1399.27    307.69 o 
   1  10  11      481.19      612.13    255.69 o 
   2  10  11      315.09      392.81    212.13 o 
   3  10  11       70.61      175.16    198.87 o 
   4  10  11        6.31      174.83    212.20 o 
   5  10  11       25.13       65.72    220.72 o 
   6  10  11      107.40      308.02    249.21 o 
   7  10  11       74.06      185.10    279.98 o 
  -6  11  11     1661.62     1788.50    332.60 o 
  -5  11  11     1506.09     1736.81    325.67 o 
  -4  11  11     1403.64     1650.35    315.13 o 
  -3  11  11     1321.96     1410.93    287.84 o 
  -2  11  11     1521.53     1584.13    301.12 o 
  -1  11  11     1535.75     1404.82    528.44 o 
   0  11  11     1420.88     1528.92    335.55 o 
   1  11  11     1109.58     1242.48    314.77 o 
   2  11  11      811.95      919.51    291.32 o 
   3  11  11      392.22      608.73    272.65 o 
   4  11  11      373.50      654.87    285.05 o 
   5  11  11      458.24      701.49    308.58 o 
  -3  12  11     4272.33     4703.50    437.69 o 
  -2  12  11     3793.58     3955.35    481.30 o 
  -1  12  11     2457.12     2497.85    413.68 o 
   0  12  11     1836.86     1687.57    366.47 o 
   1  12  11     1851.56     1557.47    373.48 o 
   2  12  11     1851.74     1992.17    562.06 o 
 -13   0  12     6109.62     6050.07    616.85 o 
 -12   0  12    10113.38    10663.06    701.66 o 
 -11   0  12    14288.86    14884.34    640.74 o 
 -10   0  12    19226.26    19521.09    701.96 o 
  -9   0  12    25741.38    26995.18    992.87 o 
  -8   0  12    36839.17    37598.79   1093.53 o 
  -7   0  12    35350.80    36039.04   1030.63 o 
  -6   0  12    39328.06    40785.12   1476.58 o 
  -5   0  12    48274.50    48836.36   1552.71 o 
  -4   0  12    45540.97    47063.18   1461.75 o 
  -3   0  12    49689.52    49462.68   1441.98 o 
  -2   0  12    75636.31    77690.20   1746.49 o 
  -1   0  12    85342.26    87122.75   1536.39 o 
   0   0  12    58336.30    60708.96   1045.56 o 
   1   0  12    43102.04    44640.63    685.71 o 
   2   0  12    55301.06    56722.01    815.73 o 
   3   0  12    56056.23    57767.82    786.45 o 
   4   0  12    49023.69    50102.04    737.50 o 
   5   0  12    41203.05    39634.47   1779.61 o 
   6   0  12    46468.89    46666.24   1198.27 o 
   7   0  12    32740.74    32291.93    911.51 o 
   8   0  12    17457.74    17977.82    732.54 o 
   9   0  12    12516.45    12512.61    976.31 o 
  10   0  12    12733.36    12535.84   1001.03 o 
  11   0  12    10636.71    10915.41    984.22 o 
  12   0  12     6958.80     6970.62    842.84 o 
 -13   1  12     6214.52     6182.46    512.01 o 
 -12   1  12     8481.36     9403.25    478.96 o 
 -11   1  12    11872.91    12482.10    515.77 o 
 -10   1  12    16759.88    16674.06    563.69 o 
  -9   1  12    22058.51    22590.44    560.50 o 
  -8   1  12    31515.03    31223.31    701.06 o 
  -7   1  12    35729.18    36569.38    854.86 o 
  -6   1  12    37749.82    39169.44    846.59 o 
  -5   1  12    38237.82    39715.07    818.01 o 
  -4   1  12    42519.15    42067.30    640.36 o 
  -3   1  12    52810.86    54092.17    820.15 o 
  -2   1  12    65489.52    65849.34    905.63 o 
  -1   1  12    71242.45    72221.90   1757.17 o 
   0   1  12    74084.23    72398.24   1817.00 o 
   1   1  12    66437.64    69182.71    652.55 o 
   2   1  12    51646.60    51842.87    560.32 o 
   3   1  12    43394.63    44331.59    560.54 o 
   4   1  12    44297.38    44413.94    562.74 o 
   5   1  12    39623.13    40993.29    558.92 o 
   6   1  12    31859.64    32145.40    611.42 o 
   7   1  12    23030.59    23833.98    674.93 o 
   8   1  12    17391.46    18013.22    619.79 o 
   9   1  12    14368.35    15415.63    601.79 o 
  10   1  12    11032.16    11176.85    546.81 o 
  11   1  12     7784.23     8090.17    609.48 o 
  12   1  12     5427.36     5835.95    578.18 o 
 -13   2  12     5068.92     5569.85    425.80 o 
 -12   2  12     5928.60     6721.98    423.18 o 
 -11   2  12     8128.89     7943.94    429.99 o 
 -10   2  12    12830.00    13546.68    516.04 o 
  -9   2  12    16682.42    16621.93    626.74 o 
  -8   2  12    20658.99    19545.75    643.03 o 
  -7   2  12    27638.88    27074.94    628.05 o 
  -6   2  12    32983.23    33636.48    900.45 o 
  -5   2  12    29387.04    30106.70    961.09 o 
  -4   2  12    42383.94    41622.43   1133.94 o 
  -3   2  12    54010.91    53632.44   1016.17 o 
  -2   2  12    54915.62    54803.83    773.52 o 
  -1   2  12    49733.60    46415.36    904.52 o 
   0   2  12    60512.16    60939.56    663.62 o 
   1   2  12    58164.99    58492.74    583.45 o 
   2   2  12    38001.62    38446.66    474.09 o 
   3   2  12    35416.27    35513.41    416.05 o 
   4   2  12    36497.46    37007.41    703.46 o 
   5   2  12    35345.58    35523.86    704.72 o 
   6   2  12    21472.98    22049.68    637.68 o 
   7   2  12    17744.05    17859.80    599.71 o 
   8   2  12    14468.80    14950.35    577.86 o 
   9   2  12     9800.41     9898.72    505.39 o 
  10   2  12     5851.42     6373.55    447.79 o 
  11   2  12     4977.64     5052.01    436.72 o 
  12   2  12     4413.26     4590.33    442.79 o 
 -13   3  12     2801.53     2946.63    337.01 o 
 -12   3  12     4165.85     4361.44    373.13 o 
 -11   3  12     5426.50     5328.14    452.24 o 
 -10   3  12     8180.38     7719.43    475.01 o 
  -9   3  12    12964.31    12121.63    553.66 o 
  -8   3  12    15106.46    14325.99    775.84 o 
  -7   3  12    17179.13    17504.99    586.96 o 
  -6   3  12    21688.65    20580.23    612.97 o 
  -5   3  12    24389.72    24805.39    817.56 o 
  -4   3  12    32279.09    30305.63    814.00 o 
  -3   3  12    29739.84    28663.21    610.90 o 
  -2   3  12    28947.97    27035.47   1010.59 o 
  -1   3  12    30841.14    29862.33    632.47 o 
   0   3  12    29945.25    28849.06    580.37 o 
   1   3  12    29637.36    30070.80    535.53 o 
   2   3  12    27309.94    26597.23    643.09 o 
   3   3  12    27199.93    27240.16    625.68 o 
   4   3  12    17527.56    17047.39    516.01 o 
   5   3  12    19078.69    19209.25    557.78 o 
   6   3  12    14770.19    15245.59    709.87 o 
   7   3  12    13459.03    13492.57    659.79 o 
   8   3  12     9032.77     9473.84    478.05 o 
   9   3  12     5790.91     6224.72    423.85 o 
  10   3  12     4021.72     4343.10    395.70 o 
  11   3  12     3706.17     4004.57    406.03 o 
  12   3  12     2969.71     3057.81    392.88 o 
 -12   4  12     2517.47     2542.55    315.73 o 
 -11   4  12     3399.15     3654.99    400.90 o 
 -10   4  12     3752.59     3641.10    378.59 o 
  -9   4  12     4768.99     5151.73    413.67 o 
  -8   4  12     6004.39     5947.75    408.83 o 
  -7   4  12     7262.38     6842.30    401.09 o 
  -6   4  12     9512.51     9371.28    428.00 o 
  -5   4  12    12770.58    11628.58    444.85 o 
  -4   4  12    12958.46    13348.29    615.80 o 
  -3   4  12    10813.97     9953.05    397.97 o 
  -2   4  12    11222.96    11172.55    418.05 o 
  -1   4  12    14177.18    12991.19    445.91 o 
   0   4  12    10039.88    10051.00    338.87 o 
   1   4  12    11246.13    10855.87    393.28 o 
   2   4  12    14791.11    14562.55    388.36 o 
   3   4  12    13911.75    13418.95    472.91 o 
   4   4  12     6634.56     6563.11    362.28 o 
   5   4  12     5876.03     5691.94    355.49 o 
   6   4  12     5580.46     5781.35    367.82 o 
   7   4  12     5173.45     5152.51    482.02 o 
   8   4  12     4815.78     4733.37    476.36 o 
   9   4  12     4725.55     4629.46    400.26 o 
  10   4  12     3372.39     3188.62    364.90 o 
  11   4  12     1874.52     1802.05    325.50 o 
 -12   5  12      767.53      757.10    263.74 o 
 -11   5  12     1180.02     1367.27    299.20 o 
 -10   5  12     1350.14     1242.61    286.01 o 
  -9   5  12      613.23      531.44    231.98 o 
  -8   5  12      374.78      350.38    198.33 o 
  -7   5  12      691.20      757.28    216.23 o 
  -6   5  12     2043.19     2294.44    265.29 o 
  -5   5  12     4080.05     4068.13    300.03 o 
  -4   5  12     3572.68     3478.31    273.40 o 
  -3   5  12     4048.23     4194.91    392.07 o 
  -2   5  12     4107.58     3881.66    364.71 o 
  -1   5  12     3931.48     4006.82    245.92 o 
   0   5  12     2403.73     2605.64    213.24 o 
   1   5  12     2771.53     2950.83    221.78 o 
   2   5  12     4119.96     3917.44    298.94 o 
   3   5  12     5740.93     5612.97    348.49 o 
   4   5  12     4875.08     5055.65    346.78 o 
   5   5  12     1929.35     1971.69    260.74 o 
   6   5  12     1386.80     1353.23    285.75 o 
   7   5  12     1672.40     1534.67    268.21 o 
   8   5  12     2071.95     1822.48    366.81 o 
   9   5  12     2060.74     1954.97    390.41 o 
  10   5  12     1678.60     1843.77    319.25 o 
  11   5  12     1052.80     1155.61    293.65 o 
 -11   6  12      100.72      107.55    226.39 o 
 -10   6  12      109.85       11.99    205.48 o 
  -9   6  12       57.15      187.11    206.05 o 
  -8   6  12       66.72       38.56    187.50 o 
  -7   6  12       66.32      140.56    170.74 o 
  -6   6  12      170.57      185.35    219.14 o 
  -5   6  12      567.43      515.83    239.00 o 
  -4   6  12      491.85      491.99    231.22 o 
  -3   6  12      255.80      269.37    202.81 o 
  -2   6  12       28.46       75.04    132.84 o 
  -1   6  12       76.98      123.20    137.59 o 
   0   6  12      463.82      477.87    163.10 o 
   1   6  12     1653.93     1765.34    218.86 o 
   2   6  12      683.19      746.24    191.42 o 
   3   6  12      219.83      107.82    155.63 o 
   4   6  12      745.24      727.15    206.26 o 
   5   6  12      261.48      242.31    183.74 o 
   6   6  12      120.97      125.82    182.81 o 
   7   6  12      170.83      192.65    208.21 o 
   8   6  12      441.07      190.14    266.70 o 
   9   6  12      717.86      769.78    324.02 o 
  10   6  12      673.03      549.58    339.39 o 
 -11   7  12        7.91     -312.91    312.91 o 
 -10   7  12      231.47      335.94    308.40 o 
  -9   7  12      370.07      189.20    307.97 o 
  -8   7  12       97.02      -16.15    240.15 o 
  -7   7  12       24.47      105.07    243.51 o 
  -6   7  12       64.27        9.50    221.73 o 
  -5   7  12      245.81      421.73    240.55 o 
  -4   7  12      271.66      374.80    222.09 o 
  -3   7  12      366.25      424.51    221.07 o 
  -2   7  12      806.88      660.09    189.31 o 
  -1   7  12     2185.41     2285.80    260.00 o 
   0   7  12     1682.10     1638.17    229.31 o 
   1   7  12      586.32      774.13    236.74 o 
   2   7  12      141.31      133.59    183.03 o 
   3   7  12      237.88      316.72    212.72 o 
   4   7  12      222.70      266.09    216.73 o 
   5   7  12      152.47      131.59    209.86 o 
   6   7  12       48.32      161.24    230.63 o 
   7   7  12       31.78      195.54    242.70 o 
   8   7  12       40.67     -233.33    363.83 o 
   9   7  12       25.81     -222.45    393.99 o 
  10   7  12       24.27       47.95    466.16 o 
 -10   8  12      746.08     1038.25    353.75 o 
  -9   8  12     1013.48     1109.02    364.90 o 
  -8   8  12     1241.99     1359.24    370.29 o 
  -7   8  12     1306.63     1185.92    356.32 o 
  -6   8  12     1445.01     1396.13    345.69 o 
  -5   8  12     1805.24     1797.78    357.25 o 
  -4   8  12     1969.83     1995.15    352.31 o 
  -3   8  12     2347.06     2608.95    291.34 o 
  -2   8  12     1870.80     2195.29    273.49 o 
  -1   8  12     1906.02     1794.16    254.56 o 
   0   8  12     2575.65     2999.23    491.12 o 
   1   8  12     2600.47     2673.68    359.39 o 
   2   8  12     1341.28     1436.05    306.02 o 
   3   8  12     1169.11     1349.38    298.77 o 
   4   8  12     1799.26     1954.03    570.22 o 
   5   8  12     1147.20     1122.84    309.43 o 
   6   8  12      497.11      720.60    289.70 o 
   7   8  12      338.15      544.17    296.42 o 
   8   8  12      406.20      569.18    327.55 o 
   9   8  12      424.34      530.92    493.35 o 
  -9   9  12      840.81     1008.33    349.53 o 
  -8   9  12     1505.85     1361.86    379.68 o 
  -7   9  12     1822.15     2268.67    427.65 o 
  -6   9  12     1879.05     1495.94    369.06 o 
  -5   9  12     1758.30     1809.01    370.78 o 
  -4   9  12     1731.82     1722.43    277.11 o 
  -3   9  12     2454.20     2366.59    318.81 o 
  -2   9  12     3089.59     2983.40    335.00 o 
  -1   9  12     2081.74     2399.19    311.68 o 
   0   9  12     1584.59     1472.45    305.74 o 
   1   9  12     2179.21     2300.36    354.14 o 
   2   9  12     2970.33     2950.85    393.94 o 
   3   9  12     2942.08     2756.44    397.45 o 
   4   9  12     2427.28     2320.81    383.15 o 
   5   9  12     1461.52     1404.74    338.56 o 
   6   9  12     1105.17      857.53    328.35 o 
   7   9  12      864.12      872.06    347.66 o 
   8   9  12      539.29      243.21    461.21 o 
  -7  10  12     1219.17     1001.69    393.00 o 
  -6  10  12     1176.79     1465.44    420.18 o 
  -5  10  12     1213.51     1478.54    312.22 o 
  -4  10  12     1713.47     1836.44    315.79 o 
  -3  10  12     1725.55     1945.70    313.45 o 
  -2  10  12     1603.52     1746.43    299.67 o 
  -1  10  12     1443.69     1563.49    330.15 o 
   0  10  12     2442.18     2560.33    378.80 o 
   1  10  12     3709.32     3748.65    439.71 o 
   2  10  12     3546.13     3789.80    448.49 o 
   3  10  12     1970.32     1796.94    358.21 o 
   4  10  12     1151.95     1178.42    326.38 o 
   5  10  12     1181.35      912.98    316.48 o 
   6  10  12     1225.92     1306.02    372.80 o 
  -5  11  12     1228.84     1299.66    310.54 o 
  -4  11  12     1522.52     1330.39    299.05 o 
  -3  11  12     1327.46     1367.10    295.48 o 
  -2  11  12     1102.14      999.35    303.56 o 
  -1  11  12      911.43      915.65    292.46 o 
   0  11  12      859.79     1025.34    312.79 o 
   1  11  12      803.39      602.15    270.35 o 
   2  11  12      940.23      769.04    296.51 o 
   3  11  12      905.48     1159.64    321.51 o 
   4  11  12      640.83      751.25    321.93 o 
 -13   1  13       51.84      -65.42    221.09 o 
 -12   1  13      400.91      673.49    213.98 o 
 -11   1  13      423.59      608.08    200.05 o 
 -10   1  13      138.92      291.46    172.89 o 
  -9   1  13       38.24      -17.98    160.19 o 
  -8   1  13      670.07      629.85    244.45 o 
  -7   1  13     1669.48     1979.62    289.57 o 
  -6   1  13     2957.29     3087.60    313.46 o 
  -5   1  13     1910.73     2311.86    274.29 o 
  -4   1  13     5083.41     4832.52    275.06 o 
  -3   1  13     4013.85     4031.27    290.61 o 
  -2   1  13     1547.45     1585.13    205.99 o 
  -1   1  13      473.57      633.42    158.34 o 
   0   1  13      377.79      534.14    105.52 o 
   1   1  13      748.47      835.09    116.31 o 
   2   1  13     2476.51     2666.92    165.80 o 
   3   1  13     3356.70     3327.60    175.50 o 
   4   1  13     2353.99     2309.77    174.27 o 
   5   1  13     2156.01     2395.76    213.99 o 
   6   1  13     1914.21     1961.59    261.37 o 
   7   1  13     1085.11     1101.40    229.97 o 
   8   1  13     1590.68     1693.85    268.16 o 
   9   1  13     1855.16     1959.08    293.49 o 
  10   1  13     1715.79     1649.21    352.14 o 
  11   1  13      720.54      862.28    308.48 o 
  12   1  13      264.55      430.99    286.24 o 
 -13   2  13      232.11      489.95    230.72 o 
 -12   2  13      564.04      681.95    244.02 o 
 -11   2  13      982.58      850.34    212.42 o 
 -10   2  13     1092.83     1415.85    235.15 o 
  -9   2  13      512.46      602.59    220.64 o 
  -8   2  13      659.20      780.79    220.15 o 
  -7   2  13     1961.85     2034.64    294.71 o 
  -6   2  13     5193.94     5463.56    381.12 o 
  -5   2  13     5265.32     5966.88    386.66 o 
  -4   2  13     9153.34     8932.71    340.82 o 
  -3   2  13     9040.68     8698.70    337.12 o 
  -2   2  13     6046.78     6074.46    292.92 o 
  -1   2  13     3994.25     4059.35    247.20 o 
   0   2  13     5212.74     5128.10    199.35 o 
   1   2  13     8123.92     7799.70    232.41 o 
   2   2  13    10291.12    10358.95    257.28 o 
   3   2  13     9500.31     9647.35    396.03 o 
   4   2  13     7429.33     7508.10    365.58 o 
   5   2  13     5569.85     5762.70    299.66 o 
   6   2  13     3747.94     4049.37    333.29 o 
   7   2  13     2830.85     3165.39    344.81 o 
   8   2  13     4185.29     3958.06    360.14 o 
   9   2  13     4290.33     4522.19    395.06 o 
  10   2  13     3507.91     3564.14    378.48 o 
  11   2  13     2104.86     2163.49    333.01 o 
 -12   3  13      660.14      715.56    225.91 o 
 -11   3  13      960.70     1091.64    228.80 o 
 -10   3  13     2038.01     1932.81    310.20 o 
  -9   3  13     3009.93     2764.35    336.28 o 
  -8   3  13     3204.75     3212.95    334.84 o 
  -7   3  13     3805.41     3918.39    336.03 o 
  -6   3  13     7357.88     7371.14    509.58 o 
  -5   3  13     9566.33     9675.15    555.08 o 
  -4   3  13    11626.77    11323.79    578.93 o 
  -3   3  13    11509.52    11451.62    425.05 o 
  -2   3  13    16686.34    16173.97    496.99 o 
  -1   3  13    12631.63    12837.76    451.76 o 
   0   3  13    11988.63    11584.15    365.76 o 
   1   3  13    10749.99    10971.37    355.83 o 
   2   3  13    16944.24    16791.93    549.76 o 
   3   3  13    18056.38    18047.52    536.17 o 
   4   3  13    17047.44    16504.88    526.65 o 
   5   3  13    10545.45    10905.19    451.16 o 
   6   3  13     8160.10     8214.24    540.82 o 
   7   3  13     7198.65     7446.60    439.50 o 
   8   3  13     5649.16     5695.49    411.50 o 
   9   3  13     3694.61     3863.45    375.73 o 
  10   3  13     3147.39     3545.46    379.77 o 
  11   3  13     3445.69     3637.45    412.02 o 
 -12   4  13      783.50      535.13    226.36 o 
 -11   4  13     1158.46     1125.02    274.56 o 
 -10   4  13     2383.05     2302.47    338.63 o 
  -9   4  13     5200.38     5058.71    419.78 o 
  -8   4  13     6265.64     6360.84    423.86 o 
  -7   4  13     5353.31     5462.67    378.53 o 
  -6   4  13     6299.80     6225.04    371.59 o 
  -5   4  13    12176.66    11575.91    610.50 o 
  -4   4  13    13250.66    12532.88    716.54 o 
  -3   4  13    12174.18    12201.95    449.14 o 
  -2   4  13    16475.49    15299.54   1184.53 o 
  -1   4  13    17239.29    16726.13    440.54 o 
   0   4  13    17071.10    16376.17    435.25 o 
   1   4  13    15203.40    15042.10    416.74 o 
   2   4  13    18219.70    17351.35    538.07 o 
   3   4  13    18568.03    18141.80    561.28 o 
   4   4  13    18747.15    17463.87    562.26 o 
   5   4  13    15776.73    15456.80    544.85 o 
   6   4  13    12940.66    12666.16    661.04 o 
   7   4  13    10430.53     9812.95    623.78 o 
   8   4  13     7270.03     7041.05    556.70 o 
   9   4  13     6650.41     6650.62    455.65 o 
  10   4  13     5250.09     5327.52    452.64 o 
  11   4  13     3740.64     4075.06    437.27 o 
 -12   5  13      660.38      579.36    467.15 o 
 -11   5  13     1047.88     1108.05    289.20 o 
 -10   5  13     1475.05     1203.66    286.04 o 
  -9   5  13     2315.83     2482.81    342.25 o 
  -8   5  13     4165.16     4250.16    380.60 o 
  -7   5  13     4757.81     4667.71    368.83 o 
  -6   5  13     5070.72     5412.61    355.35 o 
  -5   5  13     7845.61     7326.26    523.48 o 
  -4   5  13    13066.18    13196.72    698.99 o 
  -3   5  13    14431.71    14201.02    647.81 o 
  -2   5  13    14390.39    14556.44    636.87 o 
  -1   5  13    13209.07    13066.37    408.54 o 
   0   5  13    18644.18    17713.09    464.57 o 
   1   5  13    20423.31    19444.56    481.99 o 
   2   5  13    18888.73    18040.52    570.26 o 
   3   5  13    16596.77    15573.98    560.22 o 
   4   5  13    18184.66    17139.20    747.66 o 
   5   5  13    17903.80    17112.46    602.15 o 
   6   5  13    14303.97    13923.92    721.68 o 
   7   5  13    10202.04    10025.76    657.33 o 
   8   5  13     6871.42     6898.31    594.03 o 
   9   5  13     6317.61     6627.54    695.78 o 
  10   5  13     5180.78     5086.03    458.65 o 
 -11   6  13     1147.70     1129.31    305.48 o 
 -10   6  13     1214.25     1275.22    302.51 o 
  -9   6  13     1049.88     1202.25    356.23 o 
  -8   6  13     2218.38     2677.71    431.60 o 
  -7   6  13     4437.14     5179.84    516.12 o 
  -6   6  13     6314.09     6321.75    528.42 o 
  -5   6  13     6084.72     6268.25    512.49 o 
  -4   6  13     9468.86     9083.84    566.92 o 
  -3   6  13    12580.80    12783.31    797.36 o 
  -2   6  13    13224.44    12723.16    496.39 o 
  -1   6  13    13140.23    12934.87    491.19 o 
   0   6  13    15391.90    14670.86    510.19 o 
   1   6  13    15044.31    15375.42    544.24 o 
   2   6  13    12281.95    11639.68    490.72 o 
   3   6  13    13569.32    13368.96    535.09 o 
   4   6  13    14238.89    13823.09    559.97 o 
   5   6  13    11664.93    11566.01    537.79 o 
   6   6  13     7953.72     8137.17    489.67 o 
   7   6  13     6903.85     6941.60    607.97 o 
   8   6  13     6209.07     6276.77    632.75 o 
   9   6  13     4748.62     4388.34    541.45 o 
  10   6  13     3590.16     3512.93    528.58 o 
 -10   7  13     1236.13     1197.02    370.48 o 
  -9   7  13     1315.35     1264.12    370.90 o 
  -8   7  13     1679.34     2064.95    414.91 o 
  -7   7  13     3140.89     2900.59    438.91 o 
  -6   7  13     6237.35     6551.15    556.02 o 
  -5   7  13     5193.98     5245.16    491.06 o 
  -4   7  13     4629.89     4728.80    468.07 o 
  -3   7  13     4691.69     4869.47    453.13 o 
  -2   7  13     6704.29     6767.01    397.75 o 
  -1   7  13     6695.83     6296.40    380.15 o 
   0   7  13     5378.62     5862.07    461.04 o 
   1   7  13     4642.10     4765.52    427.81 o 
   2   7  13     5637.54     5801.02    468.30 o 
   3   7  13     5896.81     5934.97    483.31 o 
   4   7  13     4780.61     4920.39    465.20 o 
   5   7  13     4284.82     4285.89    655.49 o 
   6   7  13     4046.95     4219.91    476.27 o 
   7   7  13     3817.70     3641.77    678.72 o 
   8   7  13     4214.26     4279.46    738.04 o 
   9   7  13     3586.49     3499.89    744.47 o 
  -9   8  13      900.94     1008.77    360.71 o 
  -8   8  13     1276.03     1253.40    374.52 o 
  -7   8  13     1120.93     1458.72    384.40 o 
  -6   8  13     1482.46     1411.71    356.65 o 
  -5   8  13     1477.78     1349.68    337.12 o 
  -4   8  13     1496.09     1251.85    320.40 o 
  -3   8  13     1155.67     1375.85    247.35 o 
  -2   8  13     2083.00     2013.00    271.63 o 
  -1   8  13     2256.42     2370.85    286.52 o 
   0   8  13     1648.55     1652.38    316.65 o 
   1   8  13     1360.52     1479.32    311.62 o 
   2   8  13     2515.19     2712.37    382.77 o 
   3   8  13     1788.77     1957.17    359.75 o 
   4   8  13     1043.44     1021.99    302.86 o 
   5   8  13     1710.33     1943.77    376.30 o 
   6   8  13     3046.10     3396.08    664.39 o 
   7   8  13     2260.39     2344.39    426.59 o 
   8   8  13     1173.04     1405.39    608.03 o 
  -8   9  13      240.13      286.13    288.36 o 
  -7   9  13       72.54      239.71    269.50 o 
  -6   9  13       13.51       83.62    249.34 o 
  -5   9  13       13.68      100.50    244.18 o 
  -4   9  13       86.87       93.54    176.97 o 
  -3   9  13      166.20      214.84    178.76 o 
  -2   9  13      369.28      385.88    202.17 o 
  -1   9  13      880.39      812.09    262.98 o 
   0   9  13     2013.04     2021.81    354.62 o 
   1   9  13     1392.41     1116.81    300.29 o 
   2   9  13      596.35      468.45    243.24 o 
   3   9  13      179.04       24.35    215.30 o 
   4   9  13      265.83       93.38    235.38 o 
   5   9  13      297.96      455.69    279.35 o 
   6   9  13      338.62      573.76    307.10 o 
   7   9  13      329.90      346.80    311.75 o 
  -6  10  13      156.14       57.35    330.22 o 
  -5  10  13      371.05      390.60    242.75 o 
  -4  10  13      330.45      513.43    243.12 o 
  -3  10  13      146.69      217.69    210.26 o 
  -2  10  13       92.86      168.30    209.55 o 
  -1  10  13      147.80      206.66    222.61 o 
   0  10  13       15.56      202.97    207.99 o 
   1  10  13       10.78      250.26    230.26 o 
   2  10  13      125.75       65.00    213.82 o 
   3  10  13      229.27      265.45    243.87 o 
   4  10  13       97.14       76.54    233.67 o 
   5  10  13      148.94      330.35    288.90 o 
  -4  11  13      886.85      744.96    431.55 o 
  -3  11  13     1381.95     1015.61    310.76 o 
  -2  11  13     1352.45     1424.20    345.53 o 
  -1  11  13     1374.67     1560.75    360.27 o 
   0  11  13     1486.77     1394.65    342.95 o 
   1  11  13     1464.59     1881.38    394.02 o 
   2  11  13     1527.05     1607.50    375.40 o 
 -12   0  14     1670.99     2318.93    643.13 o 
 -11   0  14     1659.78     2183.04    418.44 o 
 -10   0  14     1726.58     2262.15    418.49 o 
  -9   0  14     1458.46     1580.13    358.11 o 
  -8   0  14      932.20     1205.54    361.03 o 
  -7   0  14      739.22      617.46    288.97 o 
  -6   0  14       86.78      308.96    285.23 o 
  -5   0  14       59.62     -203.17    203.17 o 
  -4   0  14       15.78       81.30    163.22 o 
  -3   0  14      663.52      574.47    202.49 o 
  -2   0  14      632.96      737.45    212.17 o 
  -1   0  14      151.77      208.89    165.55 o 
   0   0  14      682.18      679.73    152.45 o 
   1   0  14       63.98       96.88    115.32 o 
   2   0  14      756.68      784.97    162.33 o 
   3   0  14      301.17      274.43    137.09 o 
   4   0  14      477.05      536.25    206.01 o 
   5   0  14      657.65     1086.71    249.93 o 
   6   0  14     2046.78     2030.73    545.75 o 
   7   0  14     2863.44     2613.06    579.86 o 
   8   0  14     2018.01     2107.84    542.78 o 
   9   0  14     1336.44     1657.01    494.34 o 
  10   0  14     1020.37      980.27    434.52 o 
  11   0  14      789.20      750.90    444.41 o 
 -12   1  14     1392.20     1782.15    350.55 o 
 -11   1  14     1045.66     1444.31    308.54 o 
 -10   1  14     1109.62     1369.05    286.29 o 
  -9   1  14     1445.40     1544.09    256.56 o 
  -8   1  14     1576.75     1584.08    315.48 o 
  -7   1  14     1311.39     1557.70    283.96 o 
  -6   1  14      585.40      664.11    214.28 o 
  -5   1  14      516.33      548.39    203.10 o 
  -4   1  14      242.95      191.05    164.00 o 
  -3   1  14      139.65      137.42    137.77 o 
  -2   1  14      624.96      737.44    176.42 o 
  -1   1  14      476.33      430.26    154.79 o 
   0   1  14      786.74      900.78    125.49 o 
   1   1  14      275.18      306.71    101.27 o 
   2   1  14      853.90      898.69    120.31 o 
   3   1  14      880.89      860.77    135.84 o 
   4   1  14     1010.22     1219.03    214.42 o 
   5   1  14      670.77      921.24    210.77 o 
   6   1  14     1078.98     1107.81    234.94 o 
   7   1  14     1801.47     1931.62    288.79 o 
   8   1  14     1782.81     1874.10    291.09 o 
   9   1  14     1295.72     1495.25    354.25 o 
  10   1  14      971.21      998.47    318.36 o 
  11   1  14      768.21      657.58    303.18 o 
 -12   2  14     1180.38     1199.98    264.28 o 
 -11   2  14     1083.76     1093.52    243.75 o 
 -10   2  14      995.46     1091.45    224.26 o 
  -9   2  14     1041.60      988.48    358.39 o 
  -8   2  14      849.65      825.82    301.70 o 
  -7   2  14     1273.49     1298.09    267.50 o 
  -6   2  14     2459.88     2790.03    319.72 o 
  -5   2  14     3693.26     4011.82    350.99 o 
  -4   2  14     1454.14     1390.85    241.13 o 
  -3   2  14      270.97      267.35    137.56 o 
  -2   2  14      365.63      296.88    137.15 o 
  -1   2  14      305.93      283.02    132.72 o 
   0   2  14      173.86      162.80     91.15 o 
   1   2  14      505.95      454.96    120.37 o 
   2   2  14      428.19      364.65    116.38 o 
   3   2  14       65.91       30.61    130.52 o 
   4   2  14      356.49      402.39    155.77 o 
   5   2  14      287.23      261.76    167.72 o 
   6   2  14      414.24      543.12    199.52 o 
   7   2  14      345.79      456.94    198.24 o 
   8   2  14      637.37      746.24    224.90 o 
   9   2  14      554.23      610.25    220.01 o 
  10   2  14      618.68      497.58    279.01 o 
  11   2  14      621.20      482.91    294.84 o 
 -12   3  14     1139.57     1299.80    272.82 o 
 -11   3  14     1347.68     1427.06    256.15 o 
 -10   3  14      841.78      709.53    243.94 o 
  -9   3  14      628.25      564.73    225.58 o 
  -8   3  14      999.62     1124.18    336.25 o 
  -7   3  14     2197.30     2378.95    381.60 o 
  -6   3  14     3342.03     3281.24    410.79 o 
  -5   3  14     2946.70     3160.44    382.70 o 
  -4   3  14     1767.28     1723.70    316.13 o 
  -3   3  14     1695.81     1868.44    268.02 o 
  -2   3  14     3915.63     3713.45    254.98 o 
  -1   3  14     2376.10     2403.45    191.74 o 
   0   3  14      846.92     1020.13    165.66 o 
   1   3  14      437.31      530.28    139.39 o 
   2   3  14      510.16      583.45    172.71 o 
   3   3  14      947.27      855.65    196.25 o 
   4   3  14      381.21      551.35    182.31 o 
   5   3  14       10.07       67.82    193.82 o 
   6   3  14       27.56       47.96    206.53 o 
   7   3  14       12.40      -22.98    161.69 o 
   8   3  14       32.70      -52.47    163.86 o 
   9   3  14      246.31      334.01    202.04 o 
  10   3  14      222.44      282.14    213.80 o 
  11   3  14       62.02       57.02    282.39 o 
 -11   4  14     1364.25     1408.53    306.03 o 
 -10   4  14     1172.58     1178.67    278.33 o 
  -9   4  14     1335.00     1253.47    279.19 o 
  -8   4  14     2472.19     2198.29    310.37 o 
  -7   4  14     3101.61     3255.70    437.19 o 
  -6   4  14     1936.37     1675.71    330.66 o 
  -5   4  14     1216.95     1414.32    308.10 o 
  -4   4  14     1823.72     1587.91    311.53 o 
  -3   4  14     3259.74     3447.30    382.39 o 
  -2   4  14     2955.07     3067.75    274.26 o 
  -1   4  14     2058.57     2330.91    214.38 o 
   0   4  14     2735.83     2747.49    229.05 o 
   1   4  14     3438.05     3706.85    247.95 o 
   2   4  14     1891.64     2105.39    252.78 o 
   3   4  14     1037.32     1134.32    218.29 o 
   4   4  14     1002.17      964.84    214.60 o 
   5   4  14      891.99      819.83    219.41 o 
   6   4  14      876.11      964.26    304.95 o 
   7   4  14      827.21      697.64    308.46 o 
   8   4  14      367.34      445.12    215.03 o 
   9   4  14      108.94      159.14    201.69 o 
  10   4  14      196.87       51.03    209.14 o 
 -11   5  14     1396.71     1350.68    315.92 o 
 -10   5  14     2955.50     2869.53    374.32 o 
  -9   5  14     3724.48     3320.80    377.01 o 
  -8   5  14     2923.54     2893.48    444.78 o 
  -7   5  14     2189.40     2037.95    382.81 o 
  -6   5  14     1983.40     1934.69    363.04 o 
  -5   5  14     2805.54     2674.14    381.52 o 
  -4   5  14     3426.12     3550.71    403.74 o 
  -3   5  14     4733.01     4754.70    433.94 o 
  -2   5  14     3952.26     4285.93    319.12 o 
  -1   5  14     5913.67     5547.86    301.24 o 
   0   5  14     5806.85     5876.99    307.12 o 
   1   5  14     5631.90     5870.94    363.27 o 
   2   5  14     3990.74     3950.06    331.56 o 
   3   5  14     3078.03     3109.56    306.33 o 
   4   5  14     3013.85     3176.58    317.00 o 
   5   5  14     4013.59     3964.54    391.14 o 
   6   5  14     4147.81     4410.11    489.93 o 
   7   5  14     2729.96     2984.97    449.71 o 
   8   5  14     2673.04     2564.03    446.65 o 
   9   5  14     3128.29     2927.70    371.08 o 
  10   5  14     2514.34     2905.85    479.08 o 
 -10   6  14     2259.56     2321.07    447.89 o 
  -9   6  14     3946.17     3706.66    500.68 o 
  -8   6  14     4161.09     3518.66    483.73 o 
  -7   6  14     3536.79     3609.20    472.82 o 
  -6   6  14     3418.90     3641.54    455.51 o 
  -5   6  14     4571.13     4781.01    482.89 o 
  -4   6  14     5718.44     5732.30    489.99 o 
  -3   6  14     6932.52     6780.49    506.75 o 
  -2   6  14     7201.13     7264.38    406.20 o 
  -1   6  14    11659.49    11489.78    483.26 o 
   0   6  14    12860.07    12274.35    613.42 o 
   1   6  14    11436.74    10951.67    485.20 o 
   2   6  14     9966.94     9569.16    471.68 o 
   3   6  14     8874.92     8781.93    467.44 o 
   4   6  14     7747.80     7787.89    460.06 o 
   5   6  14     7553.20     7588.25    474.04 o 
   6   6  14     6732.25     7050.86    601.11 o 
   7   6  14     5110.02     5270.47    568.63 o 
   8   6  14     5205.96     4929.90    579.18 o 
   9   6  14     4840.40     4888.53    581.39 o 
  -9   7  14     2207.37     2307.29    446.95 o 
  -8   7  14     2538.87     2672.96    454.91 o 
  -7   7  14     3149.05     3504.63    480.86 o 
  -6   7  14     4088.05     4094.75    487.69 o 
  -5   7  14     5527.76     5381.27    522.27 o 
  -4   7  14     6927.62     7161.50    547.47 o 
  -3   7  14     8600.02     8915.25    465.08 o 
  -2   7  14     9726.33    10125.43    482.33 o 
  -1   7  14    11841.48    12036.58    509.35 o 
   0   7  14    13110.60    12357.08    666.12 o 
   1   7  14    13305.64    12824.54    658.85 o 
   2   7  14    12110.54    12503.10    957.28 o 
   3   7  14    11316.25    11825.99    656.40 o 
   4   7  14     9862.35    10449.44    640.84 o 
   5   7  14     8777.27     8774.33    610.07 o 
   6   7  14     7891.88     8111.05    873.98 o 
   7   7  14     8652.68     9245.06    951.10 o 
   8   7  14     8227.13     9024.58    985.21 o 
  -8   8  14     1834.46     1479.43    394.64 o 
  -7   8  14     3214.27     3583.20    498.15 o 
  -6   8  14     5468.34     5450.47    559.19 o 
  -5   8  14     6903.38     7582.11    605.58 o 
  -4   8  14     7447.25     7225.76    454.26 o 
  -3   8  14     8622.93     7855.75    457.80 o 
  -2   8  14    10984.09    10675.84    511.10 o 
  -1   8  14     9811.27     9628.87    788.22 o 
   0   8  14     9610.40     9821.90    606.29 o 
   1   8  14    11734.61    11106.74    646.79 o 
   2   8  14    13859.48    13466.04    714.30 o 
   3   8  14    13047.32    12920.54    716.91 o 
   4   8  14    11133.82    11500.81    696.46 o 
   5   8  14    10162.60     9799.99    672.34 o 
   6   8  14    10551.16    10825.94   1020.80 o 
   7   8  14    11364.60    11224.37   1068.75 o 
  -7   9  14     3607.84     3248.05    492.26 o 
  -6   9  14     4668.16     4952.37    550.35 o 
  -5   9  14     5842.84     5731.16    449.61 o 
  -4   9  14     7495.19     7562.26    480.55 o 
  -3   9  14     8764.10     8667.65    499.31 o 
  -2   9  14    10626.08    10349.02    640.08 o 
  -1   9  14    10946.06    11295.03    665.12 o 
   0   9  14    11947.67    11340.98    675.06 o 
   1   9  14    12754.53    13275.32    724.84 o 
   2   9  14    13419.04    13612.53    747.33 o 
   3   9  14    13022.66    12546.99    857.67 o 
   4   9  14    11960.43    12286.13    747.16 o 
   5   9  14    10290.81    11191.75   1037.61 o 
   6   9  14     9577.75     9915.87   1017.84 o 
  -5  10  14     4075.11     3942.71    438.80 o 
  -4  10  14     6202.10     5835.61    488.97 o 
  -3  10  14     7314.02     7698.93    614.95 o 
  -2  10  14     7932.57     7849.30    652.28 o 
  -1  10  14     9120.39     8422.29    796.87 o 
   0  10  14    11348.47    11204.11    695.76 o 
   1  10  14    11581.71    11296.21    711.98 o 
   2  10  14    11059.12    11942.84    738.26 o 
   3  10  14    10435.42    10350.23    718.96 o 
   4  10  14     9909.50     9496.18   1038.10 o 
 -12   1  15       53.68      691.65    377.54 o 
 -11   1  15      113.04      330.26    250.88 o 
 -10   1  15      354.12      469.81    227.64 o 
  -9   1  15      814.85      976.35    250.61 o 
  -8   1  15      716.93      983.39    289.25 o 
  -7   1  15        6.23       25.91    192.00 o 
  -6   1  15        4.07      -84.98    165.69 o 
  -5   1  15      102.29       40.56    164.04 o 
  -4   1  15       84.05       95.52    161.96 o 
  -3   1  15        7.21      -17.49    133.68 o 
  -2   1  15        0.19      -38.24    128.38 o 
  -1   1  15      147.56       38.06    137.30 o 
   0   1  15       63.51       11.03     87.63 o 
   1   1  15      296.98      218.67     96.41 o 
   2   1  15      188.29      118.51    103.23 o 
   3   1  15      575.74      788.04    158.00 o 
   4   1  15      857.03      842.94    208.36 o 
   5   1  15      397.07      494.93    197.93 o 
   6   1  15      626.89      665.49    224.53 o 
   7   1  15      500.02      576.23    291.53 o 
   8   1  15      372.17      542.20    276.94 o 
   9   1  15      271.60      108.58    228.76 o 
  10   1  15      160.85      -48.25    231.23 o 
 -11   2  15      376.81      193.19    248.73 o 
 -10   2  15      664.23      687.79    256.42 o 
  -9   2  15      893.38      681.70    320.20 o 
  -8   2  15     1174.36     1429.16    361.51 o 
  -7   2  15      484.57      434.99    213.07 o 
  -6   2  15       74.18      112.89    176.23 o 
  -5   2  15       14.54      151.88    171.06 o 
  -4   2  15       36.72       -2.99    149.47 o 
  -3   2  15       15.16      -82.72    122.72 o 
  -2   2  15        0.23      -79.43    121.54 o 
  -1   2  15       13.27      -13.66     98.40 o 
   0   2  15        9.62       11.36     99.90 o 
   1   2  15       15.35       -5.06     99.32 o 
   2   2  15      995.51     1019.77    195.14 o 
   3   2  15     1932.16     1697.42    226.49 o 
   4   2  15     2163.12     2017.01    267.85 o 
   5   2  15     1236.77     1367.90    253.38 o 
   6   2  15     1349.91     1258.15    264.75 o 
   7   2  15     1093.83     1041.87    259.13 o 
   8   2  15      736.45      749.12    241.63 o 
   9   2  15      354.69      341.27    255.82 o 
  10   2  15      276.18      510.68    289.43 o 
 -11   3  15     1086.90     1137.26    250.62 o 
 -10   3  15     1438.17     1524.54    400.34 o 
  -9   3  15     1038.12     1202.85    373.30 o 
  -8   3  15      642.66      803.02    324.45 o 
  -7   3  15      540.23      309.90    217.70 o 
  -6   3  15      146.99      174.77    206.10 o 
  -5   3  15        8.08      -34.78    182.28 o 
  -4   3  15        3.79     -173.72    173.72 o 
  -3   3  15      221.35      180.05    204.22 o 
  -2   3  15      215.71      232.98    141.95 o 
  -1   3  15       28.84       -3.38    112.29 o 
   0   3  15      570.69      538.56    151.95 o 
   1   3  15     2430.22     2226.29    214.89 o 
   2   3  15     3005.98     3139.65    285.85 o 
   3   3  15     1626.01     1645.34    237.54 o 
   4   3  15     1664.02     1828.23    251.89 o 
   5   3  15     1859.65     1893.46    342.04 o 
   6   3  15     1493.79     1728.19    295.62 o 
   7   3  15     1199.00     1353.85    276.23 o 
   8   3  15     1682.08     2189.74    335.19 o 
   9   3  15     1773.06     1898.00    325.98 o 
  10   3  15     1551.54     1855.79    423.25 o 
 -11   4  15     1119.42     1327.83    304.03 o 
 -10   4  15     1092.85      941.64    269.08 o 
  -9   4  15     1364.18     1296.26    378.02 o 
  -8   4  15     1387.77     1523.01    382.15 o 
  -7   4  15      927.63      763.56    300.72 o 
  -6   4  15      146.47      124.27    209.95 o 
  -5   4  15       18.10        5.96    183.51 o 
  -4   4  15       91.94      288.29    203.71 o 
  -3   4  15      248.50      293.06    216.31 o 
  -2   4  15       19.90       64.61    146.50 o 
  -1   4  15       38.77       39.28    118.84 o 
   0   4  15      164.41      180.03    126.66 o 
   1   4  15     1033.12     1076.78    212.98 o 
   2   4  15     1134.36     1118.47    215.80 o 
   3   4  15     1256.12     1324.94    239.29 o 
   4   4  15     1305.89     1569.85    255.00 o 
   5   4  15     1468.07     1566.86    342.53 o 
   6   4  15     1579.65     1636.83    359.38 o 
   7   4  15     2136.94     2218.98    412.79 o 
   8   4  15     2835.22     2673.46    361.68 o 
   9   4  15     3111.61     3252.52    391.56 o 
  10   4  15     2980.80     2945.74    685.64 o 
 -10   5  15     1136.25     1289.78    385.22 o 
  -9   5  15     1051.87     1024.65    359.15 o 
  -8   5  15      683.28      494.41    299.90 o 
  -7   5  15      393.82      476.07    285.43 o 
  -6   5  15      279.65      227.07    224.67 o 
  -5   5  15       98.18      411.09    243.90 o 
  -4   5  15       50.85     -132.45    185.32 o 
  -3   5  15       93.63       13.05    187.64 o 
  -2   5  15      127.36      126.02    152.71 o 
  -1   5  15        3.00       45.70    123.50 o 
   0   5  15      143.41      294.32    171.49 o 
   1   5  15      482.23      460.15    188.54 o 
   2   5  15      453.21      618.03    203.57 o 
   3   5  15      790.42      713.70    217.98 o 
   4   5  15      954.34      855.59    234.97 o 
   5   5  15      999.13      923.48    251.84 o 
   6   5  15     1612.72     1470.78    379.31 o 
   7   5  15     1963.49     2185.71    434.25 o 
   8   5  15     1468.13     1440.61    412.51 o 
   9   5  15     1473.31     1449.80    325.05 o 
 -10   6  15     1588.08     2113.78    583.32 o 
  -9   6  15     1284.12     1738.56    425.20 o 
  -8   6  15      476.05      516.30    314.71 o 
  -7   6  15      175.61      152.48    275.63 o 
  -6   6  15      487.84      314.25    259.13 o 
  -5   6  15      472.93      240.57    244.34 o 
  -4   6  15      105.42      195.73    221.86 o 
  -3   6  15        2.50     -137.97    177.61 o 
  -2   6  15       24.64       -7.53    152.13 o 
  -1   6  15        5.52     -104.36    147.62 o 
   0   6  15      150.43       50.77    193.44 o 
   1   6  15      223.77      169.11    172.96 o 
   2   6  15      339.88      353.07    194.81 o 
   3   6  15      603.67      707.33    231.49 o 
   4   6  15     1578.94     1715.64    298.47 o 
   5   6  15     2064.16     2018.67    321.32 o 
   6   6  15     2015.97     1769.15    414.27 o 
   7   6  15     1260.75     1321.64    406.91 o 
   8   6  15      874.72      984.38    399.29 o 
  -9   7  15      767.07      967.05    398.19 o 
  -8   7  15      942.83     1008.27    350.44 o 
  -7   7  15      681.66      506.01    308.65 o 
  -6   7  15      468.64      158.34    263.05 o 
  -5   7  15      410.73      334.67    271.85 o 
  -4   7  15      326.23       30.04    210.58 o 
  -3   7  15        4.45       14.86    160.98 o 
  -2   7  15      195.72      280.70    181.04 o 
  -1   7  15      135.31      189.35    214.83 o 
   0   7  15        4.44       81.71    202.11 o 
   1   7  15       19.57       40.85    211.72 o 
   2   7  15      211.42      275.05    239.22 o 
   3   7  15      652.64      555.63    267.10 o 
   4   7  15     1439.79     1646.86    354.20 o 
   5   7  15     1817.17     2091.99    391.12 o 
   6   7  15     1515.97     1812.09    396.04 o 
   7   7  15      929.61      902.66    505.21 o 
  -7   8  15      394.22      426.57    297.77 o 
  -6   8  15      301.24      346.02    290.35 o 
  -5   8  15      371.77      222.08    272.52 o 
  -4   8  15      374.39      363.99    210.43 o 
  -3   8  15      161.96       58.10    178.23 o 
  -2   8  15        1.21       65.47    203.75 o 
  -1   8  15       17.47      108.63    213.73 o 
   0   8  15       47.75      141.29    216.46 o 
   1   8  15       37.47      237.51    229.55 o 
   2   8  15      171.41      151.82    233.60 o 
   3   8  15       73.13       22.97    232.41 o 
   4   8  15       41.81       90.36    252.97 o 
   5   8  15       73.62      147.30    267.93 o 
   6   8  15      217.62      410.54    302.69 o 
  -6   9  15      247.50      430.49    285.52 o 
  -5   9  15      259.84      164.03    214.20 o 
  -4   9  15      172.24       49.91    193.66 o 
  -3   9  15      152.18       38.31    211.64 o 
  -2   9  15       43.44       80.86    219.69 o 
  -1   9  15        2.28      -25.80    219.50 o 
   0   9  15       23.49       45.48    224.82 o 
   1   9  15        4.53      -52.47    223.50 o 
   2   9  15       30.10       -6.60    231.58 o 
   3   9  15       20.28      131.35    249.99 o 
   4   9  15       53.33       24.99    265.27 o 
   5   9  15      190.67       46.47    373.72 o 
  -2  10  15       93.56      -13.04    234.04 o 
  -1  10  15       53.90      -21.09    224.59 o 
   0  10  15       18.04      180.24    249.11 o 
   1  10  15       36.72      103.35    253.38 o 
   2  10  15      162.35      182.90    375.69 o 
 -11   0  16     1018.73     1234.28    413.90 o 
 -10   0  16      461.60      564.85    321.45 o 
  -9   0  16      520.47      570.49    363.90 o 
  -8   0  16      587.58      615.17    359.52 o 
  -7   0  16      555.76      656.77    347.54 o 
  -6   0  16      667.21      941.31    337.84 o 
  -5   0  16     1030.54     1548.26    458.74 o 
  -4   0  16      881.97     1035.14    415.74 o 
  -3   0  16       16.87      -63.90    164.54 o 
  -2   0  16      484.16      548.32    220.42 o 
  -1   0  16      171.75      189.25    185.82 o 
   0   0  16      140.61      223.28    140.24 o 
   1   0  16      963.29      977.83    188.67 o 
   2   0  16      990.87     1000.43    188.95 o 
   3   0  16      590.84      681.19    407.33 o 
   4   0  16     2225.14     1922.47    558.10 o 
   5   0  16     2965.35     3097.01    653.51 o 
   6   0  16     4208.55     4404.03    763.75 o 
   7   0  16     4068.02     4744.13    815.65 o 
   8   0  16     3731.80     3997.19    738.04 o 
   9   0  16     2320.94     1854.75    555.63 o 
 -11   1  16      557.29      701.21    300.56 o 
 -10   1  16      393.36      302.77    251.49 o 
  -9   1  16      227.65      247.83    237.03 o 
  -8   1  16      189.20       82.22    227.03 o 
  -7   1  16      218.35      391.39    230.67 o 
  -6   1  16      433.47      413.19    217.64 o 
  -5   1  16      268.57      354.82    198.86 o 
  -4   1  16      389.50      353.98    194.91 o 
  -3   1  16        0.13       24.64    158.43 o 
  -2   1  16      323.29      393.87    170.55 o 
  -1   1  16     1095.35     1007.66    156.00 o 
   0   1  16      263.37      421.68    128.51 o 
   1   1  16       95.48       55.80    104.87 o 
   2   1  16      181.48      230.61    139.07 o 
   3   1  16      964.06      935.09    215.69 o 
   4   1  16     2051.48     2224.44    282.76 o 
   5   1  16     2365.51     2758.68    444.97 o 
   6   1  16     3145.15     3279.21    492.26 o 
   7   1  16     3475.61     3386.66    512.48 o 
   8   1  16     2804.07     2149.17    446.51 o 
   9   1  16     1783.80     1756.59    399.88 o 
 -11   2  16      129.29     -153.30    242.96 o 
 -10   2  16      193.33       42.39    232.75 o 
  -9   2  16       10.14      -95.13    247.53 o 
  -8   2  16       32.39       47.62    237.69 o 
  -7   2  16       10.01     -136.43    183.49 o 
  -6   2  16       46.07       52.93    192.18 o 
  -5   2  16        0.08      102.17    176.59 o 
  -4   2  16       31.10      108.65    174.43 o 
  -3   2  16        5.73     -149.55    149.55 o 
  -2   2  16      176.00      167.11    138.64 o 
  -1   2  16     1994.46     1995.95    193.75 o 
   0   2  16     3154.40     2919.47    218.34 o 
   1   2  16     1206.55     1527.73    230.41 o 
   2   2  16      769.63      877.46    202.93 o 
   3   2  16      867.19      930.18    181.45 o 
   4   2  16      877.36      947.96    233.40 o 
   5   2  16     1425.09     1850.69    290.22 o 
   6   2  16     1878.57     2064.69    319.03 o 
   7   2  16     1752.52     1588.00    410.16 o 
   8   2  16     1760.24     1782.93    619.40 o 
   9   2  16     2211.98     2279.34    448.12 o 
 -10   3  16        4.89     -238.81    238.81 o 
  -9   3  16        4.92      -34.96    246.54 o 
  -8   3  16        3.13      -23.51    242.64 o 
  -7   3  16      111.45      273.19    232.46 o 
  -6   3  16       96.81        5.41    194.43 o 
  -5   3  16      126.95       32.24    194.68 o 
  -4   3  16      453.61      558.30    250.46 o 
  -3   3  16     1177.52     1486.40    314.80 o 
  -2   3  16      999.40     1076.04    227.02 o 
  -1   3  16     1584.09     1565.69    205.71 o 
   0   3  16     3698.60     3380.46    258.15 o 
   1   3  16     4776.54     4486.25    333.58 o 
   2   3  16     2865.66     2700.03    286.09 o 
   3   3  16     1268.64     1225.41    232.91 o 
   4   3  16      761.27      811.20    283.01 o 
   5   3  16     1868.16     1928.01    301.58 o 
   6   3  16     1909.18     2154.89    329.78 o 
   7   3  16     1528.19     1525.20    303.08 o 
   8   3  16     1610.43     1783.06    326.73 o 
   9   3  16     2222.76     2273.33    441.30 o 
 -10   4  16      289.99      230.49    287.35 o 
  -9   4  16      253.16      167.76    279.42 o 
  -8   4  16      132.55      270.97    277.21 o 
  -7   4  16      503.90      516.28    274.70 o 
  -6   4  16     1092.46     1449.76    338.76 o 
  -5   4  16     1244.99      936.91    291.07 o 
  -4   4  16     1302.33     1200.07    297.90 o 
  -3   4  16     2520.35     2717.74    377.98 o 
  -2   4  16     2024.67     2187.25    275.35 o 
  -1   4  16     1208.42     1313.87    199.36 o 
   0   4  16     1100.39     1184.69    228.44 o 
   1   4  16     2380.28     2435.29    280.61 o 
   2   4  16     2799.65     2856.94    302.11 o 
   3   4  16     2988.03     2883.35    308.63 o 
   4   4  16     2520.91     2421.24    301.63 o 
   5   4  16     2119.26     2136.46    383.94 o 
   6   4  16     1525.90     1710.58    387.43 o 
   7   4  16     1544.40     1713.47    325.05 o 
   8   4  16     1486.14     1513.60    327.90 o 
   9   4  16     1083.38      999.09    362.07 o 
  -9   5  16     1608.16     1421.89    395.75 o 
  -8   5  16     1898.64     1681.04    402.41 o 
  -7   5  16     2270.48     2475.73    432.19 o 
  -6   5  16     3460.58     3193.99    446.96 o 
  -5   5  16     5092.70     4940.04    499.63 o 
  -4   5  16     4524.03     4807.07    485.16 o 
  -3   5  16     3224.86     3370.21    413.67 o 
  -2   5  16     2015.44     2066.61    278.91 o 
  -1   5  16     1446.21     1746.69    223.88 o 
   0   5  16     1026.99      844.12    218.51 o 
   1   5  16     1991.37     2081.76    281.99 o 
   2   5  16     3694.55     3749.94    345.61 o 
   3   5  16     4648.02     4738.87    385.84 o 
   4   5  16     3781.84     3747.67    368.73 o 
   5   5  16     1801.73     1726.21    390.27 o 
   6   5  16     1169.92     1379.92    390.41 o 
   7   5  16     1100.24     1026.18    380.26 o 
   8   5  16     1001.47      825.25    287.43 o 
  -9   6  16     2936.03     2718.56    479.27 o 
  -8   6  16     3364.20     3531.85    506.61 o 
  -7   6  16     3582.05     3679.03    502.30 o 
  -6   6  16     4784.81     4885.16    530.80 o 
  -5   6  16     7666.43     6931.26    576.64 o 
  -4   6  16     7886.32     7635.94    581.83 o 
  -3   6  16     5583.63     4815.85    384.56 o 
  -2   6  16     4080.36     3901.56    357.86 o 
  -1   6  16     3368.83     3244.90    404.79 o 
   0   6  16     2128.68     2127.66    291.31 o 
   1   6  16     2216.59     2336.63    309.75 o 
   2   6  16     3736.02     3881.46    365.93 o 
   3   6  16     4761.21     4468.71    499.76 o 
   4   6  16     3827.98     3958.79    391.60 o 
   5   6  16     1894.04     2290.97    442.16 o 
   6   6  16     1353.02     1512.38    414.70 o 
   7   6  16     1015.89     1198.36    416.96 o 
  -8   7  16     4749.22     4574.08    839.88 o 
  -7   7  16     5536.30     5163.64    582.21 o 
  -6   7  16     6037.87     6421.53    611.31 o 
  -5   7  16     6379.37     6362.42    574.18 o 
  -4   7  16     6856.61     6380.73    556.03 o 
  -3   7  16     5727.92     6084.04    433.23 o 
  -2   7  16     4925.86     4972.56    490.37 o 
  -1   7  16     4473.62     4617.93    476.90 o 
   0   7  16     5409.38     5289.13    518.31 o 
   1   7  16     4940.10     4964.49    496.61 o 
   2   7  16     3951.68     3866.66    461.26 o 
   3   7  16     2771.98     3216.93    434.14 o 
   4   7  16     2432.05     2529.88    417.73 o 
   5   7  16     1623.17     1435.69    366.85 o 
   6   7  16      904.48     1065.79    524.49 o 
  -6   8  16     8502.28     8725.80    689.89 o 
  -5   8  16     7147.03     7655.26    787.48 o 
  -4   8  16     6732.24     6248.02    462.09 o 
  -3   8  16     6665.71     6790.89    556.30 o 
  -2   8  16     6122.93     6319.97    541.18 o 
  -1   8  16     5254.42     5462.88    529.46 o 
   0   8  16     6276.00     6215.03    549.39 o 
   1   8  16     6050.06     6066.52    556.57 o 
   2   8  16     4341.16     4416.62    497.37 o 
   3   8  16     2645.61     2969.81    546.24 o 
   4   8  16     2062.11     2313.70    421.10 o 
   5   8  16     1764.69     1814.07    409.83 o 
  -4   9  16     7180.33     7382.03    608.07 o 
  -3   9  16     6607.45     6171.74    580.73 o 
  -2   9  16     6739.29     7211.85    599.29 o 
  -1   9  16     6495.45     6363.87    594.69 o 
   0   9  16     5612.86     5640.96    564.82 o 
   1   9  16     4387.01     4622.68    527.19 o 
   2   9  16     3877.70     3574.35    492.68 o 
   3   9  16     3258.85     3489.54    496.89 o 
 -10   1  17      671.94      687.90    293.29 o 
  -9   1  17      599.03      517.97    280.16 o 
  -8   1  17      790.41      835.29    294.83 o 
  -7   1  17     1288.57     1286.91    313.35 o 
  -6   1  17      988.62      936.44    273.61 o 
  -5   1  17      844.47      988.12    264.98 o 
  -4   1  17      318.52      532.24    227.14 o 
  -3   1  17      490.71      600.19    187.35 o 
  -2   1  17     1120.95     1437.50    195.53 o 
  -1   1  17     1370.11     1395.76    181.36 o 
   0   1  17      563.67      626.21    148.65 o 
   1   1  17      216.52      216.27    141.78 o 
   2   1  17      331.97      450.60    193.54 o 
   3   1  17      301.93      170.61    185.38 o 
   4   1  17      235.57      483.32    304.24 o 
   5   1  17      160.70      106.11    303.51 o 
   6   1  17      495.57      461.98    349.76 o 
   7   1  17      682.78      478.85    361.69 o 
   8   1  17      146.44      283.43    313.49 o 
 -10   2  17     1858.27     1766.16    357.32 o 
  -9   2  17     1749.14     2001.12    430.06 o 
  -8   2  17     1938.69     2239.24    442.08 o 
  -7   2  17     2729.87     2877.56    391.20 o 
  -6   2  17     2748.46     3082.84    383.32 o 
  -5   2  17     2419.55     2528.88    346.81 o 
  -4   2  17     1697.06     1785.33    303.99 o 
  -3   2  17     2417.92     2665.85    325.49 o 
  -2   2  17     4353.59     4267.92    308.28 o 
  -1   2  17     5315.78     5595.63    293.78 o 
   0   2  17     4835.61     4499.99    267.67 o 
   1   2  17     3448.45     3297.74    306.20 o 
   2   2  17     1978.67     2024.40    237.85 o 
   3   2  17      979.04     1209.64    258.76 o 
   4   2  17     1100.55     1087.02    265.51 o 
   5   2  17      948.16      973.00    275.49 o 
   6   2  17      742.20      715.44    379.37 o 
   7   2  17      592.69      624.33    383.90 o 
   8   2  17      337.32      229.99    315.29 o 
  -9   3  17     3654.26     4319.86    570.26 o 
  -8   3  17     5471.40     5698.19    590.28 o 
  -7   3  17     5851.35     5920.40    558.53 o 
  -6   3  17     5558.93     6178.67    543.74 o 
  -5   3  17     5094.87     5266.64    507.03 o 
  -4   3  17     6083.63     6000.94    520.19 o 
  -3   3  17     6490.83     6414.94    522.78 o 
  -2   3  17     7159.24     6968.65    528.15 o 
  -1   3  17     7323.54     7307.80    360.99 o 
   0   3  17     8466.19     8346.42    441.94 o 
   1   3  17     7050.57     6682.50    405.82 o 
   2   3  17     3899.00     4027.63    342.38 o 
   3   3  17     2047.35     2214.32    371.88 o 
   4   3  17     1943.14     1991.28    366.39 o 
   5   3  17     2312.41     2375.96    344.76 o 
   6   3  17     1847.88     1952.13    342.45 o 
   7   3  17     1185.21     1238.59    315.88 o 
   8   3  17      694.57      593.45    328.85 o 
  -9   4  17     5870.85     6231.35    635.46 o 
  -8   4  17     8079.34     7604.64    638.39 o 
  -7   4  17     7814.28     7485.38    614.45 o 
  -6   4  17     8336.67     8529.54    620.56 o 
  -5   4  17     8013.73     8122.90    597.07 o 
  -4   4  17     9529.67     8776.15    602.34 o 
  -3   4  17     7595.86     7391.48    556.65 o 
  -2   4  17     7115.43     6845.96    423.09 o 
  -1   4  17     6945.10     6937.39    359.33 o 
   0   4  17     7798.09     7639.39    479.01 o 
   1   4  17     5783.46     5741.44    395.34 o 
   2   4  17     4065.43     4253.76    362.63 o 
   3   4  17     2406.96     2431.22    305.72 o 
   4   4  17     1430.51     1653.86    366.13 o 
   5   4  17     1720.29     1556.94    381.52 o 
   6   4  17     2153.89     2144.79    359.26 o 
   7   4  17     1666.12     1650.82    333.64 o 
   8   4  17     1158.82     1116.70    524.49 o 
  -9   5  17     4635.75     4939.89    865.58 o 
  -8   5  17     5168.17     4898.71    573.63 o 
  -7   5  17     6176.44     6905.00    601.82 o 
  -6   5  17     7943.97     7623.24    604.45 o 
  -5   5  17     6994.20     7118.17    577.40 o 
  -4   5  17     7139.95     7097.69    566.65 o 
  -3   5  17     6734.91     7165.94    556.67 o 
  -2   5  17     7679.11     7339.15    473.81 o 
  -1   5  17     6864.25     7365.34    550.36 o 
   0   5  17     6185.10     6033.23    408.92 o 
   1   5  17     3990.34     3953.97    359.84 o 
   2   5  17     3627.29     3591.01    356.62 o 
   3   5  17     2853.86     2872.50    339.61 o 
   4   5  17     1885.39     2229.05    536.60 o 
   5   5  17     1264.56     1467.73    395.68 o 
   6   5  17     1372.81     1481.04    405.50 o 
   7   5  17     1284.74     1397.06    425.07 o 
  -8   6  17     2899.13     3085.15    737.55 o 
  -7   6  17     3500.94     4053.81    536.17 o 
  -6   6  17     4729.30     4639.72    536.58 o 
  -5   6  17     5051.29     4962.88    537.13 o 
  -4   6  17     5420.25     5673.70    548.88 o 
  -3   6  17     5818.57     6060.84    433.59 o 
  -2   6  17     6715.28     6761.22    542.56 o 
  -1   6  17     6203.46     6030.14    520.26 o 
   0   6  17     6278.45     5910.19    423.28 o 
   1   6  17     4633.69     4848.96    404.81 o 
   2   6  17     3623.05     3518.98    369.77 o 
   3   6  17     2705.08     2687.96    349.77 o 
   4   6  17     2585.21     2680.83    358.42 o 
   5   6  17     1474.64     1790.57    434.89 o 
   6   6  17      973.02      946.07    403.21 o 
  -6   7  17     2730.24     2109.24    434.06 o 
  -5   7  17     3840.41     3606.69    497.19 o 
  -4   7  17     4046.79     4065.87    400.60 o 
  -3   7  17     3331.77     3651.52    459.81 o 
  -2   7  17     3237.09     3341.42    458.13 o 
  -1   7  17     2757.79     3229.38    435.95 o 
   0   7  17     2831.83     2687.69    416.12 o 
   1   7  17     2829.30     2720.85    416.00 o 
   2   7  17     2783.14     2733.40    424.73 o 
   3   7  17     1893.14     2001.44    392.50 o 
   4   7  17     1691.51     1904.71    392.47 o 
   5   7  17     1192.54     1324.32    537.34 o 
  -5   8  17     1151.30     1297.63    567.50 o 
  -4   8  17     1298.40     1285.88    354.89 o 
  -3   8  17     1056.58     1303.24    354.70 o 
  -2   8  17      969.41     1052.01    326.08 o 
  -1   8  17      617.43      592.43    284.29 o 
   0   8  17      373.32      554.89    295.37 o 
   1   8  17      519.72      504.16    288.12 o 
   2   8  17     1096.88     1467.77    374.16 o 
   3   8  17     1175.87     1116.83    353.96 o 
  -9   0  18    10304.06    11260.17    852.28 o 
  -8   0  18    14578.31    15901.46    949.60 o 
  -7   0  18    19069.49    20809.39   1025.55 o 
  -6   0  18    22599.01    23904.79   1037.08 o 
  -5   0  18    24156.00    24423.87   1008.91 o 
  -4   0  18    26321.11    27354.04   1420.72 o 
  -3   0  18    28724.63    28712.96   1428.63 o 
  -2   0  18    25372.42    26177.56   1168.61 o 
  -1   0  18    23327.47    23227.86   1425.42 o 
   0   0  18    21081.69    22234.09    860.44 o 
   1   0  18    22436.23    23096.33   1351.51 o 
   2   0  18    24359.55    24231.81   1410.83 o 
   3   0  18    23584.91    23023.16   1421.21 o 
   4   0  18    19929.72    20710.17   1407.37 o 
   5   0  18    17799.55    18397.67   1376.23 o 
   6   0  18    14895.10    15026.80   1305.04 o 
   7   0  18     9772.45    10091.85   1160.20 o 
  -9   1  18    10670.62    11649.50    607.36 o 
  -8   1  18    12291.40    13313.63    628.56 o 
  -7   1  18    14664.75    15251.20    719.66 o 
  -6   1  18    18425.04    18763.73    760.75 o 
  -5   1  18    21123.20    21502.27    775.94 o 
  -4   1  18    23731.09    25314.08    807.25 o 
  -3   1  18    25770.51    26989.99    806.57 o 
  -2   1  18    26189.97    27135.24    678.74 o 
  -1   1  18    25190.94    24730.83    510.12 o 
   0   1  18    24183.66    23909.82    610.77 o 
   1   1  18    22653.43    22377.59    592.81 o 
   2   1  18    22966.09    23247.73    971.99 o 
   3   1  18    22040.99    22384.67    978.54 o 
   4   1  18    19625.96    19107.66    949.83 o 
   5   1  18    15289.22    15077.25    902.16 o 
   6   1  18    11898.18    12938.42    873.00 o 
   7   1  18     8889.16    10325.23    830.45 o 
  -9   2  18     9681.48    10481.87    653.18 o 
  -8   2  18    11095.60    10784.59    752.52 o 
  -7   2  18    12518.02    12982.27    672.85 o 
  -6   2  18    13681.01    13709.05    664.21 o 
  -5   2  18    14788.52    15572.78    680.84 o 
  -4   2  18    16538.47    17148.39   1045.17 o 
  -3   2  18    17859.75    19101.04    702.26 o 
  -2   2  18    21671.68    21994.54    605.12 o 
  -1   2  18    21795.88    21881.34    534.07 o 
   0   2  18    23581.17    23518.87    827.76 o 
   1   2  18    20826.06    20464.34    584.11 o 
   2   2  18    18743.55    18712.18    663.35 o 
   3   2  18    16022.34    15962.42    638.47 o 
   4   2  18    15092.37    14907.02    860.93 o 
   5   2  18    11221.08    11211.64    803.09 o 
   6   2  18     8487.76     8640.99    749.98 o 
   7   2  18     7332.61     7865.94    750.76 o 
  -9   3  18     6340.68     7429.86    997.57 o 
  -8   3  18     8142.55     8037.21    662.20 o 
  -7   3  18     8763.15     8847.58    771.41 o 
  -6   3  18     8576.95     8583.19    640.67 o 
  -5   3  18     9358.10     9337.76    647.46 o 
  -4   3  18    10711.56    10581.20    672.99 o 
  -3   3  18    10382.06    10049.43    644.41 o 
  -2   3  18    13655.64    13216.53    560.26 o 
  -1   3  18    13819.15    13348.40    549.37 o 
   0   3  18    14457.28    13941.00    563.88 o 
   1   3  18    11566.51    11682.12    528.03 o 
   2   3  18    10581.36    10233.72    512.61 o 
   3   3  18     8337.87     8307.61    604.67 o 
   4   3  18     8401.43     8852.97    537.06 o 
   5   3  18     7748.58     7916.93    532.83 o 
   6   3  18     6983.75     6877.10    693.32 o 
   7   3  18     5511.88     5044.25    646.22 o 
  -8   4  18     3017.03     3391.46    506.63 o 
  -7   4  18     3100.46     3108.26    479.27 o 
  -6   4  18     3350.20     3344.01    473.81 o 
  -5   4  18     4438.13     4688.39    515.18 o 
  -4   4  18     5863.81     6064.94    556.84 o 
  -3   4  18     5669.22     5859.18    528.00 o 
  -2   4  18     6340.46     6325.70    426.18 o 
  -1   4  18     6279.29     6400.58    526.92 o 
   0   4  18     6596.45     6452.20    424.98 o 
   1   4  18     5875.94     5529.93    436.07 o 
   2   4  18     5724.93     5828.82    444.19 o 
   3   4  18     4469.06     3931.24    472.77 o 
   4   4  18     4299.32     4233.78    808.73 o 
   5   4  18     4429.02     4461.49    529.68 o 
   6   4  18     4125.58     3730.40    440.81 o 
   7   4  18     2750.60     2354.02    617.42 o 
  -7   5  18     1067.56     1309.31    408.57 o 
  -6   5  18     1414.64     1364.60    365.04 o 
  -5   5  18     1331.65     1333.59    348.45 o 
  -4   5  18     1645.22     1424.15    346.42 o 
  -3   5  18     2087.55     2003.04    305.41 o 
  -2   5  18     1691.01     1690.77    345.61 o 
  -1   5  18     1569.40     1698.50    343.90 o 
   0   5  18     2035.35     2039.02    305.88 o 
   1   5  18     2446.45     2247.55    314.41 o 
   2   5  18     2034.23     1936.71    310.90 o 
   3   5  18     1698.67     1599.67    304.77 o 
   4   5  18     1618.30     1721.21    538.83 o 
   5   5  18     1318.24     1486.72    421.52 o 
   6   5  18      885.16      822.30    390.65 o 
  -6   6  18      351.06       81.50    252.98 o 
  -5   6  18      261.34       97.53    270.91 o 
  -4   6  18       62.31       10.61    235.58 o 
  -3   6  18       65.71       60.13    226.23 o 
  -2   6  18       65.14        5.81    206.05 o 
  -1   6  18       64.91      175.93    229.75 o 
   0   6  18        8.94      -29.11    221.23 o 
   1   6  18        7.56       45.74    199.81 o 
   2   6  18        5.37     -187.00    187.00 o 
   3   6  18       73.80       99.54    229.18 o 
   4   6  18       67.81       69.51    318.20 o 
   5   6  18       11.04        7.82    321.63 o 
  -5   7  18      104.18       16.31    417.71 o 
  -4   7  18      233.38      130.55    208.53 o 
  -3   7  18      383.06      416.07    272.61 o 
  -2   7  18      448.87      580.15    285.57 o 
  -1   7  18      412.72      613.21    285.27 o 
   0   7  18      471.78      420.51    268.06 o 
   1   7  18      341.21      354.60    276.12 o 
   2   7  18      132.77      263.27    262.74 o 
   3   7  18      128.98       47.41    255.83 o 
  -2   8  18      885.14      913.53    468.63 o 
  -1   8  18      725.74      959.17    331.82 o 
   0   8  18      332.97      521.69    297.19 o 
  -8   1  19      117.32       20.98    255.54 o 
  -7   1  19      584.68      840.61    308.23 o 
  -6   1  19     1293.47     1350.03    324.38 o 
  -5   1  19     1444.08     1424.17    325.24 o 
  -4   1  19     1330.40     1298.53    304.57 o 
  -3   1  19     1081.98     1387.12    300.61 o 
  -2   1  19     1172.68     1472.23    234.08 o 
  -1   1  19     1081.47     1201.74    185.63 o 
   0   1  19      603.73      902.89    254.73 o 
   1   1  19      580.55      830.68    337.19 o 
   2   1  19      604.86      627.03    343.44 o 
   3   1  19      974.00     1285.24    405.95 o 
   4   1  19      631.57      722.89    397.69 o 
   5   1  19      461.74      670.67    406.92 o 
   6   1  19      554.55      635.69    411.88 o 
  -8   2  19      737.28      662.71    335.60 o 
  -7   2  19     1538.20     1701.18    415.85 o 
  -6   2  19     2572.92     3000.93    408.17 o 
  -5   2  19     3284.98     3635.35    423.85 o 
  -4   2  19     3391.86     3491.35    402.58 o 
  -3   2  19     3647.23     4109.06    418.52 o 
  -2   2  19     4906.75     5045.24    319.69 o 
  -1   2  19     5056.65     5298.38    396.08 o 
   0   2  19     3091.74     3239.10    297.01 o 
   1   2  19     2401.92     2631.09    333.40 o 
   2   2  19     2798.10     2760.04    473.87 o 
   3   2  19     4190.20     5048.18    592.65 o 
   4   2  19     3767.96     4141.12    580.24 o 
   5   2  19     2647.26     2607.53    536.88 o 
   6   2  19     1974.45     2093.62    521.37 o 
  -8   3  19     2348.04     3296.23    733.10 o 
  -7   3  19     2717.54     2969.03    484.31 o 
  -6   3  19     2468.90     2955.87    470.91 o 
  -5   3  19     3031.31     3257.95    472.81 o 
  -4   3  19     3850.95     4026.96    499.20 o 
  -3   3  19     5336.95     5856.79    551.68 o 
  -2   3  19     5484.74     5387.30    417.28 o 
  -1   3  19     5341.85     5899.03    502.20 o 
   0   3  19     5617.07     5226.89    401.80 o 
   1   3  19     7095.70     6680.00    443.87 o 
   2   3  19     7053.12     7207.80    579.19 o 
   3   3  19     5610.98     5706.37    470.12 o 
   4   3  19     5256.95     5100.19    621.81 o 
   5   3  19     5360.40     5732.38   1137.71 o 
   6   3  19     4231.16     4260.29    617.40 o 
  -7   4  19     2331.65     2293.92    432.24 o 
  -6   4  19     2446.54     2960.78    471.41 o 
  -5   4  19     3795.70     3982.02    506.80 o 
  -4   4  19     5330.15     5300.79    549.85 o 
  -3   4  19     6960.23     6781.09    460.25 o 
  -2   4  19     6526.38     6145.56    524.95 o 
  -1   4  19     6498.56     6204.48    520.12 o 
   0   4  19     7552.13     7734.18    561.65 o 
   1   4  19     7577.35     7774.22    483.54 o 
   2   4  19     7206.52     7699.05    675.51 o 
   3   4  19     6162.79     6050.88    582.91 o 
   4   4  19     6845.05     7060.73    733.59 o 
   5   4  19     7037.71     6892.81    544.13 o 
  -6   5  19     3608.75     3775.19    513.80 o 
  -5   5  19     5027.43     5441.79    572.73 o 
  -4   5  19     6360.28     6211.21    592.60 o 
  -3   5  19     6958.30     6428.63    554.66 o 
  -2   5  19     6569.93     7076.14    573.82 o 
  -1   5  19     7635.85     7312.69    577.63 o 
   0   5  19     9365.87     9962.73    650.78 o 
   1   5  19     8220.66     7986.43    982.49 o 
   2   5  19     7659.51     8190.84    651.88 o 
   3   5  19     7934.29     7869.01    657.80 o 
   4   5  19     7867.31     7904.19    679.69 o 
  -5   6  19     4264.74     3679.34    769.19 o 
  -4   6  19     4747.90     4625.93    521.41 o 
  -3   6  19     5046.43     5354.39    546.73 o 
  -2   6  19     5220.26     5157.77    532.00 o 
  -1   6  19     5178.58     5179.46    531.45 o 
   0   6  19     5575.40     5260.14    535.49 o 
   1   6  19     6090.51     5776.86    804.78 o 
   2   6  19     6761.54     6534.52    495.51 o 
   3   6  19     6446.10     6020.71    996.58 o 
  -2   7  19     3251.50     3130.33    465.89 o 
  -1   7  19     2878.14     2641.43    443.53 o 
   0   7  19     1952.98     1821.08    400.94 o 
  -7   0  20      408.38      200.81    378.08 o 
  -6   0  20       97.98      281.10    368.71 o 
  -5   0  20       44.39      140.58    350.63 o 
  -4   0  20      129.96      384.44    341.48 o 
  -3   0  20       12.71       72.67    304.51 o 
  -2   0  20      110.78      352.96    371.25 o 
  -1   0  20      130.47      518.06    371.74 o 
   0   0  20      190.10      154.23    436.50 o 
   1   0  20      451.37      432.05    505.21 o 
   2   0  20      507.36      786.49    546.73 o 
   3   0  20      653.10      994.11    594.69 o 
   4   0  20      798.57     1162.18    640.66 o 
   5   0  20      912.26      858.66    635.72 o 
  -7   1  20      350.64      394.02    276.43 o 
  -6   1  20      246.58      328.82    264.77 o 
  -5   1  20       66.82      -67.81    239.73 o 
  -4   1  20       29.15      -80.42    209.91 o 
  -3   1  20        3.09        6.71    212.67 o 
  -2   1  20       10.19     -109.17    206.18 o 
  -1   1  20       81.74      132.08    238.63 o 
   0   1  20      129.11      318.37    310.04 o 
   1   1  20      220.04      160.69    311.97 o 
   2   1  20      335.09      451.23    351.07 o 
   3   1  20      599.84      479.47    383.80 o 
   4   1  20      555.17      611.52    411.92 o 
   5   1  20      513.76      615.00    424.73 o 
  -7   2  20      348.80     -172.52    418.21 o 
  -6   2  20      569.59      662.02    280.01 o 
  -5   2  20      259.82      117.38    245.55 o 
  -4   2  20       96.72      106.45    222.73 o 
  -3   2  20      147.02      112.69    228.77 o 
  -2   2  20      244.43      365.64    227.57 o 
  -1   2  20        0.98       98.28    187.02 o 
   0   2  20       61.86       47.07    212.53 o 
   1   2  20      245.71      181.11    321.23 o 
   2   2  20      268.48      546.42    364.04 o 
   3   2  20      204.25      228.19    355.95 o 
   4   2  20       43.55       73.24    357.30 o 
   5   2  20       44.15     -264.81    343.35 o 
  -6   3  20      722.55      662.36    316.83 o 
  -5   3  20      734.31      797.73    325.57 o 
  -4   3  20      801.70      712.68    309.59 o 
  -3   3  20      688.24      674.77    235.50 o 
  -2   3  20      463.55      457.82    245.73 o 
  -1   3  20      202.93      172.82    221.95 o 
   0   3  20      152.62       30.86    213.14 o 
   1   3  20       23.13       33.80    219.84 o 
   2   3  20       25.74      107.49    336.94 o 
   3   3  20      102.71     -111.31    322.36 o 
   4   3  20      104.80      134.39    360.04 o 
  -5   4  20     1236.96     1633.80    392.05 o 
  -4   4  20     1446.58     1516.98    382.16 o 
  -3   4  20     1141.52     1122.98    325.91 o 
  -2   4  20      945.10      812.14    295.95 o 
  -1   4  20     1187.68     1037.24    305.96 o 
   0   4  20     1471.14     1295.78    336.62 o 
   1   4  20     1434.56     1209.48    285.58 o 
   2   4  20     1482.17     1290.88    380.97 o 
   3   4  20     1288.39     1363.84    395.91 o 
   4   4  20      591.71      731.88    422.64 o 
  -4   5  20     1871.29     1899.48    393.84 o 
  -3   5  20     1856.84     1841.59    383.45 o 
  -2   5  20     2276.66     2331.19    423.09 o 
  -1   5  20     2731.09     2855.87    435.32 o 
   0   5  20     2675.20     2525.86    419.81 o 
   1   5  20     2922.56     2822.34    594.93 o 
   2   5  20     2865.34     2785.64    484.93 o 
  -5   1  21       39.66      136.11    255.89 o 
  -4   1  21       42.00       95.62    249.39 o 
  -3   1  21        4.40     -208.98    224.61 o 
  -2   1  21       39.06      -12.36    293.14 o 
   0   1  21       58.28      -59.81    479.01 o 
   1   1  21        3.64      143.08    353.39 o 
   2   1  21      226.83       30.56    371.33 o 
   3   1  21      382.41      374.55    411.30 o 
  -5   2  21        0.88     -178.37    327.03 o 
  -4   2  21        8.06       37.52    239.91 o 
  -3   2  21        2.37      -90.96    168.43 o 
  -2   2  21        1.54       35.59    305.99 o 
  -1   2  21       31.46      134.95    339.61 o 
   0   2  21        9.98      -78.60    464.68 o 
   1   2  21        9.09       -4.23    343.36 o 
   2   2  21      103.84     -189.59    349.81 o 
   3   2  21      533.00      472.72    413.34 o 
  -4   3  21        7.20       77.92    272.98 o 
  -3   3  21        1.79       79.16    245.81 o 
  -2   3  21        5.15      122.33    234.85 o 
  -1   3  21      106.37       50.86    200.23 o 
   0   3  21      435.22       78.10    477.53 o 
   1   3  21      474.32      620.39    564.53 o 
   2   3  21      260.74      147.93    366.73 o 
  -2   4  21       14.24      -66.99    234.55 o 
  -1   4  21      113.92     -129.64    219.66 o 
   0   4  21      703.36      935.82    329.09 o 
                                                 
